# Supplementary material for: Transcriptome Analyses of a Salt-Tolerant Cytokinin-Deficient Mutant Reveal Differential Regulation of Salt Stress Response by Cytokinin Deficiency
Source: PLoS One. 2012 Feb 15;7(2):e32124. doi: 10.1371/journal.pone.0032124 (PMC3280229; doi:10.1371/journal.pone.0032124)
Supplement: Table S1 — Primers used for qRT-PCR. (XLS) [file pone.0032124.s001.xls]

## Sheet: S1
Supplemental Table S1. Primers used for qRT-PCR
AGI code	Gene description	Primer 1	Primer 2
AT1G77120	ADH1	5'-ATTCGACCAAGCTAAGGAATTCGG-3'	5'-CACCTGTTGAATTGGCTTGTCATG-3'
AT4G27410	ANAC072/RD26	5'-GCACGAGTATCGCTTAATAGAACA-3'	5'-CGACACAACACCCAATCATC-3'
AT5G13170	SAG29	5'-GCCACCAGGGAGAAAAGG-3'	5'-CCACGAAATGTGTTACCATTAGAA-3'
AT1G27730	STZ	5'-GGACAAAGGGTAAGCGATCTAA-3'	5'-AGAAGCATGAGGCAAAAAGC-3'
AT3G17520	AIL1	5'-GAGAAGTTGGCGGAGACAGT-3'	5'-TTCTCCTTCGCACTCTTACTCTC-3'
AT4G10310	HKT1;1	5'-ACTTTCCCCAGCTATCTTGGTACTC-3'	5'-CATCATCTCCTCCTTCTTTCTCTATCG-3'
AT1G15380	glyoxalase I family protein	5'-CAAGGATAATCACATCTCTTTCCA-3'	5'-GCCCTTACATAATCTATCCCCATT-3'
AT1G80920	heat shock protein	5'-GGAAGAATGGATGGGATGG-3'	5'-GCGTAAGGATTAACGTGAGAGG-3'
