# Supplementary material for: Transcriptome Analyses of a Salt-Tolerant Cytokinin-Deficient Mutant Reveal Differential Regulation of Salt Stress Response by Cytokinin Deficiency
Source: PLoS One. 2012 Feb 15;7(2):e32124. doi: 10.1371/journal.pone.0032124 (PMC3280229; doi:10.1371/journal.pone.0032124)
Supplement: Table S3 — List of genes upregulated and downregulated in comparison W-S/W-C (WT-200 mM vs WT-0 mM NaCl). (XLS) [file pone.0032124.s003.xls]

## Sheet: Up >= 2
Supplemental Table S3A. List of genes upregulated in W-S/W-C
			W-C			W-S			W-S/W-C			Stress-inducible cis-elementsa												Number of genes containing cis-elementb	Number of upregulated genes	Percentage (%)
Probe ID	AGI	Gene description	Mean of normalized intensity	SD of normalized intensity	Mean of raw intensity	Mean of normalized intensity	SD of normalized intensity	Mean of raw intensity	Fold change	p-value	q-value	ABRE1	ABRE2	CE1	CE3	CRT	DRE	ICEr1	ICEr2	LTRE	MYBR	MYCR	NACR				Cis-elements	Sequence	Stress conditions
A_84_P11385	AT1G09070	(AT)SRC2/SRC2 (SOYBEAN GENE REGULATED BY COLD-2); protein binding [AT1G09070.1]	3.91918	0.158072	41615	5.24722	0.0949012	137241	2.51061	0.000237394	0.00198753	0	0	0	0	0	0	0	0	0	0	1	0	981	2268	43.254	ABRE1	[TC]ACGTGGC	Drought, ABA
A_84_P14268	AT1G47710	(ATSERPIN1); cysteine protease inhibitor/ serine-type endopeptidase inhibitor [AT1G47710.1]	0.465118	0.105011	3787.46	1.59049	0.133332	10873.3	2.18158	0.00032811	0.0023703	0	0	0	0	0	0	0	0	0	0	0	0				ABRE2	ACGTG[GT]C	ABA
A_84_P15215	AT1G73050	(R)-mandelonitrile lyase, putative / (R)-oxynitrilase, putative [AT1G73050.1]	-10.0758	0.202872	2.56704	-8.03888	0.151852	13.7858	4.10359	0.00015436	0.00159947	1	1	0	0	0	0	0	0	0	1	1	0				CE1	TGCCACCGG	ABA
A_84_P19085	AT1G22290	14-3-3 protein GF14, putative (GRF10) [AT1G22290.1]	-9.29565	0.409452	4.49742	-7.77762	0.195619	16.4947	2.86401	0.00441063	0.0131409	0	0	0	0	0	0	0	0	0	0	0	0				CE3	ACGCGTGCCTC	ABA
A_84_P23899	AT2G29500	17.6 kDa class I small heat shock protein (HSP17.6B-CI) [AT2G29500.1]	-0.712185	0.136586	1674.47	0.525941	0.147743	5220.78	2.35892	0.000438879	0.00278367	0	0	0	0	0	0	0	0	0	0	0	0				CRT	GGCCGACAT	Cold
A_84_P10555	AT1G53540	17.6 kDa class I small heat shock protein (HSP17.6C-CI) (AA 1-156) [AT1G53540.1]	-4.16247	0.200276	154.493	0.215981	0.406514	4320.01	20.7991	7.47154e-05	0.00114106	0	0	0	0	0	0	0	0	0	0	0	0				DRE	TACCGACAT	Drought, cold
A_84_P15440	AT1G07400	17.8 kDa class I heat shock protein (HSP17.8-CI) [AT1G07400.1]	-2.20687	0.0750474	593.965	1.60692	0.184085	11072.1	14.0625	4.89201e-06	0.000533441	0	0	0	0	0	0	0	0	0	0	0	0				ICEr1	GGACACATGTCAGA	Cold
A_84_P15946	AT5G51440	23.5 kDa mitochondrial small heat shock protein (HSP23.5-M) [AT5G51440.1]	-2.68822	0.0679135	425.208	-0.942738	0.228946	1896.51	3.35308	0.00022417	0.00192931	0	0	0	0	0	0	0	0	0	0	0	0				ICEr2	ACTCCG	Cold
A_84_P11439	AT1G52560	26.5 kDa class I small heat shock protein-like (HSP26.5-P) [AT1G52560.1]	-4.20007	0.181748	149.58	-1.86801	0.111963	988.729	5.03525	4.59435e-05	0.000947623	0	0	0	0	0	0	0	0	0	0	0	0				LTRE	GGCCGACGT	Cold
A_84_P857796	AT5G55070	2-oxoacid dehydrogenase family protein [AT5G55070.1]	-5.06414	0.257273	82.6088	-3.9241	0.0406645	237.578	2.20387	0.00162356	0.00638168	0	0	0	0	0	0	0	0	0	0	0	0				MYBR	TGGTTAG	Drought, ABA
A_84_P17310	AT2G30830	2-oxoglutarate-dependent dioxygenase, putative [AT2G30830.1]	-9.36031	0.146587	4.17177	-8.19756	0.189306	12.3861	2.23884	0.00109342	0.00487304	0	0	0	0	0	0	0	0	0	0	0	0				MYCR	CACATG	Drought, ABA
A_84_P13754	AT3G61400	2-oxoglutarate-dependent dioxygenase, putative [AT3G61400.1]	-4.15664	0.25529	155.057	-2.70756	0.360456	561.181	2.73035	0.00473492	0.0138645	0	0	0	0	0	0	0	0	0	0	1	0				NACR	ACACGCATGT	Drought
A_84_P18754	AT5G43450	2-oxoglutarate-dependent dioxygenase, putative [AT5G43450.1]	-0.432695	0.191773	2044	2.0826	0.220592	15388.6	5.71715	0.000118013	0.00139906	0	0	0	0	0	0	0	0	0	0	0	0
A_84_P17152	AT1G21400	2-oxoisovalerate dehydrogenase, putative / 3-methyl-2-oxobutanoate dehydrogenase, putative / branched-chain alpha-keto acid dehydrogenase E1 alpha subunit, putative [AT1G21400.1]	0.0936069	0.136172	2928.26	1.11601	0.0907889	7824.19	2.03131	0.000413884	0.00270255	0	0	0	0	0	0	0	0	0	0	0	0	aThe existence of 12 stress-imducible cis-elements was searched in the 1-kb promoter region of each upregulated gene. The 1-kb promoter regions upstream of transcriptional start sites (+1) were retrieved from TAIR10. NR (not registered) indicates gene of which the respective transcriptional start site and start codon are not predicted in TAIR10. Numbers indicate the frequency of the existence of …
A_84_P186344	AT2G25910	3'-5' exonuclease domain-containing protein / K homology domain-containing protein / KH domain-containing protein [AT2G25910.1]	-4.4671	0.0934139	123.897	-2.66849	0.0921531	567.858	3.47885	1.86649e-05	0.000706462	0	0	0	0	0	0	0	0	0	0	0	0	bNumber of genes containing at least one stress-inducible cis-element.
A_84_P515517	AT3G12410	3'-5' exonuclease/ nucleic acid binding [AT3G12410.1]	-8.43996	0.138117	7.90725	-6.62738	0.307859	36.9098	3.51269	0.000742491	0.00380746	0	0	0	0	0	0	0	0	0	0	0	0
A_84_P11289	AT5G16010	3-oxo-5-alpha-steroid 4-dehydrogenase family protein / steroid 5-alpha-reductase family protein [AT5G16010.1]	2.4457	0.0434888	14924.5	3.7408	0.0543756	48212.3	2.45395	5.53379e-06	0.000541009	0	0	0	0	0	0	0	0	0	0	0	0
A_84_P21573	AT5G38120	4-coumarate--CoA ligase family protein / 4-coumaroyl-CoA synthase family protein [AT5G38120.1]	-6.64162	0.124708	27.439	-5.19919	0.12943	98.5425	2.71779	0.000155313	0.00160173	0	0	0	0	0	0	0	0	0	0	0	0
A_84_P179534	AT5G16200	50S ribosomal protein-related [AT5G16200.1]	-1.02271	0.243999	1361.39	1.05874	0.0509761	7521.67	4.23234	0.000132857	0.00148049	0	1	0	0	0	0	0	0	0	1	0	0
A_84_P10468	AT1G05630	5PTASE13/AT5PTASE13; inositol or phosphatidylinositol phosphatase [AT1G05630.1]	-2.12571	0.0940853	628.051	-0.846954	0.147068	2014.67	2.4263	0.00022235	0.00192631	0	0	0	0	0	0	0	0	0	0	1	0
A_84_P12616	AT2G32220	60S ribosomal protein L27 (RPL27A) [AT2G32220.1]	0.118936	0.0823368	2983.24	1.55383	0.105909	10601	2.70362	4.99572e-05	0.000971871	1	1	0	0	0	0	0	0	0	1	0	0
A_84_P311583	AT5G42445	60S ribosomal protein L3 (RPL3C), pseudogene, temporary automated functional assignment; blastp match of 61% identity and 1.3e-25 P-value to SP [AT5G42445.1]	-4.44496	0.0327167	125.895	-2.56188	0.259643	615.729	3.6886	0.000238351	0.00199176	0	0	0	0	0	0	0	0	0	0	0	0
A_84_P15561	AT3G10950	60S ribosomal protein L37a (RPL37aB) [AT3G10950.1]	-9.6425	0.65511	3.6832	-6.89942	0.0941607	30.2778	6.69496	0.00199426	0.00736601	0	0	0	0	0	0	0	0	0	0	0	0
A_84_P23633	AT1G43910	AAA-type ATPase family protein [AT1G43910.1]	-1.13055	0.25502	1267.61	0.888019	0.325053	6808.52	4.05181	0.00106854	0.00480541	0	0	0	0	0	0	0	0	0	0	0	0
A_84_P23860	AT1G64110	AAA-type ATPase family protein [AT1G64110.1]	-3.56137	0.278227	234.269	-0.785097	0.145958	2097.28	6.85081	0.000106305	0.00133266	0	0	0	0	0	0	0	0	0	1	0	0
A_84_P19194	AT2G18190	AAA-type ATPase family protein [AT2G18190.1]	-9.93235	0.618397	3.03243	-3.51598	0.578819	333.927	85.4123	0.000194848	0.00179619	0	0	0	0	0	0	0	0	0	0	0	0
A_84_P511815	AT2G18193	AAA-type ATPase family protein [AT2G18193.1]	-2.20295	0.21041	601.93	1.5002	0.372791	10475.4	13.0244	0.000115587	0.00138698	0	1	0	0	0	0	0	0	0	0	0	0
A_84_P21275	AT3G50930	AAA-type ATPase family protein [AT3G50930.1]	-3.94304	0.385216	183.986	0.989631	0.357085	7312.65	30.5409	8.36032e-05	0.00119807	0	0	0	0	0	0	0	0	0	0	0	0
A_84_P22221	AT3G50940	AAA-type ATPase family protein [AT3G50940.1]	-6.66348	0.0613349	27.0092	-2.88173	0.274566	496.933	13.7538	2.01697e-05	0.000722884	0	0	0	0	0	0	0	0	0	0	0	0
A_84_P21347	AT4G04180	AAA-type ATPase family protein [AT4G04180.1]	-2.55514	0.0915961	466.44	-1.44121	0.138394	1330.83	2.16435	0.000312872	0.00230636	0	0	0	0	0	0	0	0	0	1	0	0
A_84_P16807	AT5G17760	AAA-type ATPase family protein [AT5G17760.1]	-0.764715	0.195094	1625.37	0.568405	0.186152	5365.35	2.51947	0.00102137	0.00467408	0	0	0	0	0	0	0	0	0	0	1	0
A_84_P14013	AT5G40000	AAA-type ATPase family protein [AT5G40000.1]	-6.13888	0.490598	40.4176	-1.69517	0.142034	1119.26	21.7616	0.000113005	0.00137176	0	0	0	0	0	0	0	0	0	0	1	0
A_84_P784293	AT5G13490	AAC2 (ADP/ATP CARRIER 2); ATP:ADP antiporter/ binding [AT5G13490.1]	0.402732	0.141728	3644.78	2.20357	0.194686	16672	3.48423	0.000204948	0.00184711	0	0	0	0	0	0	0	0	0	0	0	0
A_84_P20174	AT2G27150	AAO3 (ABSCISIC ALDEHYDE OXIDASE 3) [AT2G27150.1]	0.10019	0.150731	2944.32	1.42718	0.262833	9772.99	2.50878	0.00161965	0.00637353	0	0	0	0	0	0	0	0	0	0	1	0
A_84_P20841	AT1G04580	AAO4 (ALDEHYDE OXIDASE 4); aldehyde oxidase [AT1G04580.1]	-10.4802	0.0539298	1.91784	-7.03425	1.31818	36.3025	10.8979	0.0106249	0.0259162	0	0	0	0	0	0	0	0	0	2	0	0
A_84_P11515	AT1G58360	AAP1 (AMINO ACID PERMEASE 1); amino acid transmembrane transporter [AT1G58360.1]	1.80061	0.0913299	9567.69	3.84629	0.0457117	51882.7	4.12868	4.11893e-06	0.000531766	0	0	0	0	0	0	0	0	0	0	0	0
A_84_P18335	AT3G02480	ABA-responsive protein-related [AT3G02480.1]	-3.95541	0.644496	186.979	2.60208	0.171445	21952.1	94.1894	6.9712e-05	0.00110372	0	1	0	0	0	0	0	0	0	0	0	0
A_84_P62700	AT5G06530	ABC transporter family protein [AT5G06530.1]	0.465652	0.224346	3822.13	2.44198	0.150903	19697.5	3.93491	0.000224124	0.00192931	0	0	0	0	0	0	0	0	0	1	0	0
A_84_P15662	AT4G01660	ABC1At (ARABIDOPSIS THALIANA ABC TRANSPORTER 1) [AT4G01660.1]	-1.12662	0.0713716	1256.49	0.285711	0.0902485	4402.04	2.66167	2.89382e-05	0.000792996	0	0	0	0	0	0	0	0	0	0	1	0
A_84_P804142	AT1G17840	ABCG11/COF1/DSO/WBC11 (DESPERADO); ATPase, coupled to transmembrane movement of substances [AT1G17840.1]	-2.85866	0.319465	385.434	-1.65384	0.199666	1154.51	2.30509	0.00519284	0.0148494	0	0	0	0	0	0	0	0	0	1	0	0
A_84_P18803	AT5G57050	ABI2 (ABA INSENSITIVE 2); protein serine/threonine phosphatase [AT5G57050.1]	-1.35111	0.180566	1075.96	-0.0435994	0.559683	3648.05	2.47514	0.0182885	0.0396693	1	1	0	0	0	0	0	0	0	0	0	0
A_84_P22976	AT2G36270	ABI5 (ABA INSENSITIVE 5); DNA binding / transcription activator/ transcription factor [AT2G36270.1]	-4.92243	0.19124	91.0156	-3.83051	0.194156	254.383	2.13156	0.00226426	0.00806145	0	2	0	0	0	0	0	0	0	0	0	0
A_84_P20728	AT5G64750	ABR1 (ABA REPRESSOR1); DNA binding / transcription factor [AT5G64750.1]	-5.76378	0.223333	51.0868	-2.04432	0.281333	883.719	13.1726	5.68057e-05	0.00101869	0	0	0	0	0	0	0	0	0	0	0	0
A_84_P703970	AT4G29900	ACA10 (autoinhibited Ca2+ -ATPase 10); calcium-transporting ATPase/ calmodulin binding [AT4G29900.1]	-4.44649	0.227571	127.005	-3.44325	0.0631689	331.614	2.0045	0.00181777	0.00691445	0	0	0	0	0	0	0	0	0	0	0	0
A_84_P307510	AT4G08040	ACS11 (1-Amino-cyclopropane-1-carboxylate synthase 11); 1-aminocyclopropane-1-carboxylate synthase [AT4G08040.1]	-4.3891	0.456163	135.293	-1.28449	0.0755051	1482.03	8.60165	0.000312411	0.00230438	0	0	0	0	0	0	0	0	0	0	0	0
A_84_P12287	AT1G01480	ACS2 (1-Amino-cyclopropane-1-carboxylate synthase 2) [AT1G01480.1]	-3.60168	0.336623	230.509	-0.190408	0.25466	3197.08	10.6389	0.000151099	0.00157881	0	0	0	0	0	0	0	0	0	0	1	0
A_84_P17582	AT4G11280	ACS6 (1-AMINOCYCLOPROPANE-1-CARBOXYLIC ACID (ACC) SYNTHASE 6) [AT4G11280.1]	-0.814661	0.104459	1562.72	1.3085	0.164159	8962.08	4.35649	4.61603e-05	0.000948809	0	0	0	0	0	0	0	0	0	0	0	0
A_84_P17628	AT4G26200	ACS7 (1-Amino-cyclopropane-1-carboxylate synthase 7); 1-aminocyclopropane-1-carboxylate synthase [AT4G26200.1]	-4.32441	0.0965794	136.92	-1.16768	0.215328	1613.57	8.91806	2.05682e-05	0.000725612	0	2	0	0	0	0	0	0	0	0	0	0
A_84_P16729	AT4G37770	ACS8 (1-Amino-cyclopropane-1-carboxylate synthase 8) [AT4G37770.1]	-5.67284	0.227555	54.1098	-4.11848	0.217288	208.898	2.93703	0.00102421	0.00467752	0	0	0	0	0	0	0	0	0	1	1	0
A_84_P21238	AT3G12110	ACT11 (ACTIN-11); structural constituent of cytoskeleton [AT3G12110.1]	1.29276	0.136213	6742.05	2.36437	0.0600458	18580.8	2.10177	0.000237955	0.00199074	0	0	0	0	0	0	0	0	0	1	0	0
A_84_P15803	AT4G16760	ACX1 (ACYL-COA OXIDASE 1) [AT4G16760.1]	2.09431	0.0168161	11697.2	3.50729	0.133892	41077	2.66286	5.43537e-05	0.00100322	0	0	0	0	0	0	0	0	0	0	1	0
A_84_P23436	AT5G22500	acyl CoA reductase, putative / male-sterility protein, putative [AT5G22500.1]	-0.22719	0.0754084	2345.32	1.13382	0.12181	7927.15	2.56865	7.98673e-05	0.00117684	0	0	0	0	0	0	0	0	1	0	0	0
A_84_P10495	AT1G65890	acyl-activating enzyme 12 (AAE12) [AT1G65890.1]	-3.34441	0.302235	272.727	-1.21295	0.106758	1556.7	4.3816	0.000324484	0.00235729	0	0	0	0	0	0	0	0	0	0	0	0
A_84_P603453	AT3G11325	acyltransferase [AT3G11325.1]	-10.3043	0.0788647	2.16631	-8.98434	0.320394	7.26681	2.49665	0.00227738	0.00809277	0	0	0	0	0	0	0	0	0	0	0	0
A_84_P14827	AT4G34710	ADC2 (ARGININE DECARBOXYLASE 2) [AT4G34710.1]	2.49559	0.122905	15483.1	3.76048	0.140323	49040.2	2.40308	0.000300654	0.00225634	0	0	0	0	0	0	0	0	0	0	1	0
A_84_P23582	AT5G15950	adenosylmethionine decarboxylase family protein [AT5G15950.1]	2.26878	0.0817994	13226	3.48338	0.100613	40392.4	2.32078	8.44493e-05	0.00120492	0	3	0	0	0	0	0	0	0	0	1	0
A_84_P867324	AT3G01820	adenylate kinase family protein [AT3G01820.1]	-0.556285	0.0663658	1866.16	1.49111	0.12433	10151.9	4.13358	1.48117e-05	0.000664124	0	0	0	0	0	0	0	0	0	0	1	0
A_84_P14413	AT2G16700	ADF5 (ACTIN DEPOLYMERIZING FACTOR 5); actin binding [AT2G16700.1]	0.441137	0.0509317	3720.34	1.98266	0.323928	14437.1	2.91102	0.00123782	0.00529922	0	0	0	0	0	0	0	0	0	0	0	0
A_84_P863274	AT1G77120	ADH1 (ALCOHOL DEHYDROGENASE 1) [AT1G77120.1]	-1.68508	0.114465	853.935	1.92483	0.458004	14088.9	12.2093	0.000187801	0.00176122	0	0	0	0	0	0	0	0	0	1	0	0
A_84_P750155	AT1G20970	adhesin-related [AT1G20970.1]	1.41754	0.0882908	7314.9	2.52397	0.115259	20759.8	2.15312	0.00019033	0.00177291	0	0	0	0	0	0	0	0	0	0	0	0
A_84_P731856	AT2G37250	ADK/ATPADK1 (ADENOSINE KINASE); adenylate kinase/ nucleotide kinase [AT2G37250.1]	-2.9887	0.0835019	344.877	-1.71841	0.0265718	1095.87	2.4121	1.49379e-05	0.000665646	0	1	0	0	0	0	0	0	0	0	1	0
A_84_P23960	AT2G44590	ADL1D; GTP binding / GTPase [AT2G44590.1]	-7.46007	0.0524384	15.553	-6.17496	0.39155	51.3535	2.43702	0.00488229	0.0141761	0	0	0	0	0	0	0	0	0	0	1	0
A_84_P17521	AT3G57510	ADPG1 (endo-polygalacturonase 1); polygalacturonase [AT3G57510.1]	-10.0207	0.460633	2.73698	-7.46453	0.755554	22.1238	5.88126	0.00747339	0.0196196	0	0	0	0	0	0	0	0	0	0	1	0
A_84_P19932	AT1G11790	ADT1 (AROGENATE DEHYDRATASE 1); arogenate dehydratase/ prephenate dehydratase [AT1G11790.1]	0.502455	0.0275727	3882.97	1.70975	0.0361999	11804.9	2.30904	1.34128e-06	0.000464012	0	0	0	0	0	0	0	0	0	0	0	0
A_84_P18359	AT3G25250	AGC2-1 (OXIDATIVE SIGNAL-INDUCIBLE1); kinase [AT3G25250.1]	-1.9664	0.197516	706.061	0.649202	0.408112	5823.19	6.12878	0.000563738	0.003214	0	0	0	0	0	0	0	0	0	0	0	0
A_84_P859484	AT1G68580	agenet domain-containing protein / bromo-adjacent homology (BAH) domain-containing protein [AT1G68580.1]	-4.3378	0.372406	139.296	-3.10866	0.185999	420.454	2.34427	0.00691358	0.0184872	0	0	0	0	0	0	0	1	1	0	0	0
A_84_P87399	AT3G06520	agenet domain-containing protein [AT3G06520.1]	-2.70223	0.111967	422.317	-1.15209	0.185441	1628.09	2.92845	0.000243568	0.00201295	0	0	0	0	0	0	0	0	0	0	0	0
A_84_P605373	AT3G63420	AGG1 (ARABIDOPSIS GGAMMA-SUBUNIT 1) [AT3G63420.2]	-5.18786	0.0735423	75.0998	-3.73391	0.0215512	271.04	2.73957	5.11383e-06	0.000533441	0	0	0	0	0	0	0	0	0	0	1	0
A_84_P759658	AT3G22942	AGG2 (G-PROTEIN GAMMA SUBUNIT 2) [AT3G22942.1]	-2.56908	0.0874866	462.518	-1.49117	0.10683	1283.58	2.11098	0.00017316	0.00169861	0	0	0	0	0	0	0	0	0	0	0	0
A_84_P185684	AT5G26870	AGL26; transcription factor [AT5G26870.1]	-5.59017	0.0616319	56.9687	-3.99887	0.189762	226.317	3.0132	0.000159157	0.00162612	NR
A_84_P13048	AT5G27130	AGL39; DNA binding / transcription factor [AT5G27130.1]	-9.20175	0.159746	4.6867	-7.44	0.328668	21.0771	3.39109	0.00112445	0.00495728	0	0	0	0	0	0	0	0	0	0	0	0
A_84_P155305	AT1G59810	AGL50; transcription factor [AT1G59810.1]	-9.62035	0.584042	3.67904	-8.16116	0.11114	12.6068	2.74954	0.0131463	0.0306173	0	0	0	0	0	0	0	0	0	0	0	0
A_84_P20224	AT3G04100	AGL57; DNA binding / transcription factor [AT3G04100.1]	-9.82434	0.569988	3.19559	-6.13632	0.456511	53.3129	12.8886	0.000941317	0.00443722	0	0	0	0	0	0	0	0	0	0	0	0
A_84_P133615	AT5G41200	AGL75; DNA binding / transcription factor [AT5G41200.1]	-10.257	0.246943	2.25963	-9.07746	0.252444	6.75956	2.26506	0.00443542	0.0131913	0	0	0	0	0	0	0	0	0	0	0	0
A_84_P10268	AT5G49490	AGL83; DNA binding / transcription factor [AT5G49490.1]	-10.3681	0.233066	2.0903	-7.79246	0.224081	16.4451	5.96139	0.000159884	0.00162914	0	0	0	0	0	0	0	0	0	0	0	0
A_84_P18404	AT3G66656	AGL91; transcription factor [AT3G66656.1]	-9.93297	0.100461	2.80473	-6.59301	0.301355	37.7603	10.1258	5.34694e-05	0.000995061	0	0	0	0	0	0	0	0	0	0	0	0
A_84_P14106	AT5G64310	AGP1 (ARABINOGALACTAN-PROTEIN 1) [AT5G64310.1]	1.98897	0.16064	10911.9	3.74452	0.167744	48473.1	3.37656	0.000196525	0.00180279	0	0	0	0	0	0	0	0	0	0	0	0
A_84_P22303	AT4G09030	AGP10 (Arabinogalactan protein 10) [AT4G09030.1]	0.0613642	0.0636058	2859.3	1.98774	0.123224	14322.2	3.80099	1.76975e-05	0.000695819	0	0	0	0	0	0	0	0	0	0	1	0
A_84_P811255	AT3G13520	AGP12 (ARABINOGALACTAN PROTEIN 12) [AT3G13520.1]	4.23205	0.0366754	51499.4	5.92223	0.0596486	218699	3.22696	1.9564e-06	0.000493288	0	0	0	0	0	0	0	0	0	0	0	0
A_84_P19632	AT5G11740	AGP15 (ARABINOGALACTAN PROTEIN 15) [AT5G11740.1]	3.33331	0.0925569	27707.3	5.59879	0.0460798	174762	4.80813	2.87892e-06	0.000493288	0	0	0	0	0	0	0	0	0	0	0	0
A_84_P23884	AT2G23130	AGP17 (ARABINOGALACTAN PROTEIN 17) [AT2G23130.1]	0.508876	0.243147	3942.31	3.58148	0.246359	43699.3	8.41288	0.000104411	0.00132768	0	0	0	0	0	0	0	0	0	0	0	0
A_84_P20511	AT4G37450	AGP18 (Arabinogalactan protein 18) [AT4G37450.1]	-1.39193	0.174015	1051.85	0.496329	0.151787	5103.54	3.70189	0.000144262	0.00154248	0	0	0	0	0	0	0	0	0	0	1	0
A_84_P174101	AT1G55330	AGP21 (ARABINOGALACTAN PROTEIN 21) [AT1G55330.1]	1.77635	0.120248	9400.75	3.31307	0.0990804	35944.8	2.90134	6.88728e-05	0.00110018	0	0	0	0	0	0	0	0	0	0	0	0
A_84_P10184	AT5G14380	AGP6 (ARABINOGALACTAN PROTEINS 6) [AT5G14380.1]	-6.928	0.250511	22.6397	-5.51017	0.193356	79.4989	2.67184	0.00148605	0.00599853	0	0	0	0	0	0	0	0	0	0	0	0
A_84_P141979	AT5G65390	AGP7 (Arabinogalactan protein 7) [AT5G65390.1]	0.581121	0.0416809	4101.17	3.64213	0.0754441	45059.5	8.34557	4.18369e-07	0.000407658	0	0	0	0	0	0	0	0	0	0	1	0
A_84_P757027	AT2G14890	AGP9 (ARABINOGALACTAN PROTEIN 9) [AT2G14890.1]	-1.02401	0.0315578	1347.49	-0.00192102	0.114967	3614.65	2.03086	0.000119764	0.00141004	0	1	0	0	0	0	0	0	0	0	2	0
A_84_P20163	AT2G38400	AGT3 (ALANINE:GLYOXYLATE AMINOTRANSFERASE 3); alanine-glyoxylate transaminase [AT2G38400.1]	-1.20426	0.174092	1191.48	0.516049	0.0891372	5162.9	3.29507	0.000108255	0.00134239	0	0	0	0	0	0	0	0	0	0	1	0
A_84_P19774	AT5G62670	AHA11 (ARABIDOPSIS H(+)-ATPASE 11); ATPase [AT5G62670.1]	0.0981436	0.192232	2956.04	2.09748	0.152811	15510.3	3.99815	0.000146773	0.00155636	0	1	0	0	0	0	0	0	0	0	1	0
A_84_P18935	AT1G80660	AHA9 (Arabidopsis H(+)-ATPase 9); hydrogen-exporting ATPase, phosphorylative mechanism [AT1G80660.1]	-7.17819	0.29182	19.12	-6.15862	0.0269768	50.4848	2.02732	0.0038219	0.0118055	0	1	0	0	0	0	0	0	0	0	0	0
A_84_P21623	AT5G51760	AHG1 (ABA-HYPERSENSITIVE GERMINATION 1); protein serine/threonine phosphatase [AT5G51760.1]	-7.94671	0.234597	11.1434	-6.94424	0.110984	29.3027	2.00343	0.00259582	0.00888846	0	0	0	0	0	0	0	0	0	0	1	0
A_84_P849218	AT3G11410	AHG3/ATPP2CA (ARABIDOPSIS THALIANA PROTEIN PHOSPHATASE 2CA); protein binding / protein serine/threonine phosphatase [AT3G11410.1]	2.00116	0.0779339	10959.8	3.48625	0.131012	40457.2	2.79934	7.23084e-05	0.00112233	0	1	0	0	0	0	0	0	0	0	1	0
A_84_P22136	AT3G16360	AHP4 (HPT PHOSPHOTRANSMITTER 4); histidine phosphotransfer kinase/ transferase, transferring phosphorus-containing groups [AT3G16360.1]	-5.25511	0.709346	78.1574	-2.46727	0.217158	657.737	6.90592	0.00287517	0.00958163	0	0	0	0	0	0	0	0	0	0	0	0
A_84_P23470	AT5G39720	AIG2L (AVIRULENCE INDUCED GENE 2 LIKE PROTEIN) [AT5G39720.1]	-6.97502	0.103896	21.8263	-5.18925	0.187009	99.1894	3.44803	0.000133039	0.00148171	0	0	0	0	0	0	0	0	0	0	0	0
A_84_P10509	AT1G72330	ALAAT2 (ALANINE AMINOTRANSFERASE 2); alanine transaminase [AT1G72330.1]	-2.41269	0.0661395	515.577	-1.17519	0.210537	1607.48	2.3579	0.000629081	0.0034446	0	0	0	0	0	0	0	0	0	0	0	0
A_84_P64734	AT5G67110	ALC (ALCATRAZ); DNA binding / transcription factor [AT5G67110.1]	-1.26479	0.0533037	1139.99	0.0258131	0.00769636	3671.85	2.4463	2.01377e-06	0.000493288	0	0	0	0	0	0	0	0	0	0	0	0
A_84_P15044	AT5G62530	ALDH12A1 (Aldehyde dehydrogenase 12A1); 1-pyrroline-5-carboxylate dehydrogenase/ 3-chloroallyl aldehyde dehydrogenase [AT5G62530.1]	1.26386	0.06018	6582.72	2.33515	0.128186	18221.5	2.1013	0.00019588	0.00180074	0	0	0	0	0	0	0	0	0	0	0	0
A_84_P17025	AT1G23800	ALDH2B7 (Aldehyde dehydrogenase 2B7); 3-chloroallyl aldehyde dehydrogenase/ aldehyde dehydrogenase (NAD) [AT1G23800.1]	-0.787616	0.115038	1587.92	0.511295	0.271059	5183.15	2.46043	0.00157637	0.00625542	0	0	0	0	0	0	0	1	0	0	0	0
A_84_P19924	AT1G54100	ALDH7B4 (ALDEHYDE DEHYDROGENASE 7B4); 3-chloroallyl aldehyde dehydrogenase [AT1G54100.1]	1.89505	0.0611868	10181.8	4.05407	0.208031	60160.6	4.46611	6.63418e-05	0.00108307	0	0	0	0	0	0	0	0	0	0	1	0
A_84_P17984	AT1G60730	aldo/keto reductase family protein [AT1G60730.1]	-0.177837	0.162351	2437.35	0.870655	0.051894	6594.27	2.06837	0.000439422	0.00278457	0	0	0	0	0	0	0	0	0	0	0	0
A_84_P15421	AT2G37760	aldo/keto reductase family protein [AT2G37760.1]	0.0143023	0.184211	2788.76	2.70836	0.012004	23572	6.47133	1.45446e-05	0.000660612	0	0	0	0	0	0	0	0	0	0	0	0
A_84_P17313	AT2G37770	aldo/keto reductase family protein [AT2G37770.1]	-2.78382	0.238665	402.673	2.43624	0.14176	19547.7	37.2729	5.29794e-06	0.000538356	0	0	0	0	0	0	0	0	0	0	0	0
A_84_P15271	AT1G73190	ALPHA-TIP/TIP3;1 (ALPHA-TONOPLAST INTRINSIC PROTEIN); water channel [AT1G73190.1]	-6.62261	0.260917	28.0383	-5.60986	0.403141	75.5436	2.01775	0.0217166	0.0454481	0	0	0	0	0	0	0	1	0	0	2	0
A_84_P170983	AT1G31820	amino acid permease family protein [AT1G31820.1]	-1.76924	0.0719351	803.997	0.121571	0.145718	3936.2	3.70843	3.57853e-05	0.000852182	0	0	0	0	0	0	0	0	0	0	0	0
A_84_P256260	AT2G41190	amino acid transporter family protein [AT2G41190.1]	-0.785705	0.0711029	1588.02	1.33203	0.314345	9187.76	4.34012	0.000339909	0.00241995	0	0	0	0	0	0	0	0	0	0	1	0
A_84_P14679	AT3G56200	amino acid transporter family protein [AT3G56200.1]	-0.312747	0.146478	2219.94	1.20422	0.202993	8342.55	2.86189	0.000465777	0.00288333	0	0	0	0	0	0	0	0	0	0	0	0
A_84_P18841	AT5G65990	amino acid transporter family protein [AT5G65990.1]	0.61182	0.051359	4185.62	2.24525	0.0383225	17114.1	3.1025	1.57376e-06	0.000468564	0	1	0	0	0	0	0	0	0	0	1	0
A_84_P23522	AT5G53970	aminotransferase, putative [AT5G53970.1]	-0.681999	0.225023	1719.21	0.427721	0.221886	4875.27	2.15804	0.00369349	0.011518	1	1	0	0	0	0	0	0	0	0	1	0
A_84_P15892	AT5G36160	aminotransferase-related [AT5G36160.1]	1.79996	0.0493185	9551.78	3.11745	0.0357037	31297.6	2.49233	3.02634e-06	0.000493288	0	0	0	0	0	0	0	0	0	0	1	0
A_84_P12442	AT1G76290	AMP-dependent synthetase and ligase family protein [AT1G76290.1]	-10.1991	0.0541002	2.33032	-7.03879	0.337055	27.9269	8.94028	8.84509e-05	0.00122994	0	0	0	0	0	0	0	1	0	0	0	0
A_84_P16676	AT4G25000	AMY1/ATAMY1 (ALPHA-AMYLASE-LIKE); alpha-amylase [AT4G25000.1]	-6.04632	0.115682	41.6134	-4.87975	0.545224	127.77	2.24478	0.0222536	0.046345	0	0	0	0	0	0	0	1	0	0	1	0
A_84_P22495	AT1G01010	ANAC001 (Arabidopsis NAC domain containing protein 1); transcription factor [AT1G01010.1]	-1.92734	0.173824	725.456	-0.827437	0.234862	2054.95	2.1434	0.00285718	0.00953489	0	0	0	0	0	0	0	0	0	0	0	0
A_84_P19986	AT1G01720	ANAC002/ATAF1 (Arabidopsis NAC domain containing protein 2); transcription factor [AT1G01720.1]	1.06305	0.0821556	5725.47	2.81969	0.0806907	25473.2	3.3791	1.21946e-05	0.000631421	0	2	0	0	0	0	0	0	0	0	0	0
A_84_P11450	AT1G32870	ANAC013 (Arabidopsis NAC domain containing protein 13); transcription factor [AT1G32870.1]	-0.791021	0.0855559	1587.56	0.533672	0.104619	5222.9	2.5048	7.05847e-05	0.00111068	0	2	0	0	0	0	0	0	0	0	0	0
A_84_P15269	AT1G52890	ANAC019 (Arabidopsis NAC domain containing protein 19); transcription factor [AT1G52890.1]	-3.96616	0.23835	177.827	-0.93404	0.973807	2184.57	8.18012	0.0063471	0.0173219	0	2	0	0	0	0	0	0	0	0	0	0
A_84_P16192	AT1G77450	ANAC032 (Arabidopsis NAC domain containing protein 32); transcription factor [AT1G77450.1]	-0.58848	0.067676	1823.91	1.1116	0.184431	7816.99	3.24918	0.000115429	0.00138698	1	3	0	0	0	0	0	0	0	0	0	0
A_84_P13202	AT2G17040	ANAC036 (Arabidopsis NAC domain containing protein 36); transcription factor [AT2G17040.1]	-2.55755	0.370921	480.014	-0.776803	0.20123	2120.69	3.43604	0.00186366	0.00703192	0	0	0	0	0	0	0	0	0	0	0	0
A_84_P601268	AT3G01600	ANAC044 (Arabidopsis NAC domain containing protein 44); transcription factor [AT3G01600.1]	-5.97982	0.0212683	43.413	-4.39338	0.0685278	171.865	3.00307	2.77709e-06	0.000493288	0	0	0	0	0	0	0	0	0	0	0	0
A_84_P11721	AT3G15500	ANAC055/ATNAC3 (ARABIDOPSIS NAC DOMAIN CONTAINING PROTEIN 55); transcription factor [AT3G15500.1]	-4.45142	0.268755	127.455	-1.56435	0.277911	1230.56	7.39769	0.000206081	0.00185072	0	1	0	0	0	0	0	0	0	0	0	0
A_84_P10846	AT3G44350	ANAC061 (Arabidopsis NAC domain containing protein 61); transcription factor [AT3G44350.1]	-8.59764	1.09804	8.63411	-5.8357	0.561262	66.0502	6.78308	0.017852	0.0389415	0	0	0	0	0	0	0	1	0	0	0	0
A_84_P830689	AT4G01550	ANAC069 (Arabidopsis NAC domain containing protein 69) [AT4G01550.2]	-2.7728	0.256552	406.476	-1.61903	0.104222	1175.12	2.22495	0.00195507	0.00726185	0	0	0	0	0	0	0	0	0	0	0	0
A_84_P10030	AT4G17980	ANAC071 (Arabidopsis NAC domain containing protein 71); transcription factor [AT4G17980.1]	-5.5313	0.11774	59.3556	-4.13559	0.082608	205.404	2.63119	7.34403e-05	0.00113215	0	0	0	0	0	0	0	0	0	0	0	0
A_84_P11961	AT4G27410	ANAC072/RD26 (RESPONSIVE TO DESSICATION 26); transcription factor [AT4G27410.1]	-1.02244	0.116589	1352.04	1.43999	0.38997	9978.91	5.51145	0.000468833	0.00289472	0	3	0	0	0	0	0	0	0	0	0	0
A_84_P17727	AT5G07680	ANAC079/ANAC080/ATNAC4 (Arabidopsis NAC domain containing protein 79, Arabidopsis NAC domain containing protein 80); transcription factor [AT5G07680.1]	-2.61741	0.120478	446.47	-1.41808	0.0610213	1349.91	2.29633	0.00010423	0.00132615	0	0	0	0	0	0	0	0	0	0	0	0
A_84_P300030	AT5G08790	ANAC081/ATAF2 (Arabidopsis NAC domain containing protein 81) [AT5G08790.1]	1.86599	0.0903809	10018.3	3.30577	0.256917	35982.9	2.71278	0.000789733	0.00395978	0	0	0	0	0	0	0	0	0	0	0	0
A_84_P507132	AT5G14490	ANAC085 (Arabidopsis NAC domain containing protein 85); transcription factor [AT5G14490.1]	-9.74477	0.427309	3.26166	-7.57366	0.785329	21.1126	4.5037	0.013629	0.0314658	0	0	0	0	0	0	0	0	0	0	0	0
A_84_P15868	AT5G22380	ANAC090 (Arabidopsis NAC domain containing protein 90); transcription factor [AT5G22380.1]	-10.0995	0.118751	2.50942	-6.68468	0.148082	35.137	10.6649	6.32122e-06	0.000551492	1	1	0	0	0	0	0	0	0	0	0	0
A_84_P20724	AT5G63790	ANAC102 (Arabidopsis NAC domain containing protein 102); transcription factor [AT5G63790.1]	1.91454	0.0740596	10346.3	3.46885	0.165906	40075.2	2.93695	0.000120769	0.00141632	0	1	0	0	0	0	0	0	0	0	0	0
A_84_P811707	AT3G06450	anion exchange family protein [AT3G06450.1]	0.760916	0.136738	4645.77	1.76581	0.0536455	12274.7	2.00679	0.000290401	0.00221393	0	0	0	0	0	0	0	0	0	1	0	0
A_84_P19548	AT4G32510	anion exchanger [AT4G32510.1]	-6.80453	0.367511	24.9541	-5.08977	0.168532	106.415	3.28243	0.0018286	0.00694233	0	0	0	0	0	0	0	0	0	0	0	0
A_84_P10364	AT1G34050	ankyrin repeat family protein [AT1G34050.1]	-6.90927	0.364026	23.4367	-1.77931	0.142389	1055.37	35.0163	2.21849e-05	0.000731319	0	0	0	0	0	0	0	0	0	0	0	0
A_84_P576883	AT4G11000	ankyrin repeat family protein [AT4G11000.1]	-5.9225	0.43002	46.6265	-3.46107	0.674782	348.686	5.50763	0.0059728	0.0165175	0	0	0	0	0	0	0	0	0	0	1	0
A_84_P834918	AT5G14230	ankyrin repeat family protein [AT5G14230.1]	-6.6658	0.459135	28.0876	-5.54466	0.286223	78.5127	2.17518	0.0229802	0.0475343	0	0	0	0	0	0	0	0	0	0	0	0
A_84_P297634	AT5G15500	ankyrin repeat family protein [AT5G15500.1]	-1.32843	0.156598	1093.73	0.00529989	0.320857	3665.73	2.52053	0.00293962	0.00973836	0	1	0	0	0	0	0	0	0	0	0	0
A_84_P787132	AT5G51160	ankyrin repeat family protein [AT5G51160.1]	-3.21902	0.00853306	294.241	-2.1967	0.0229998	786.698	2.03118	2.20762e-07	0.000291694	0	0	0	0	0	0	0	1	0	0	0	0
A_84_P825292	AT2G14210	ANR1; DNA binding / transcription factor [AT2G14210.1]	-8.56046	0.536304	7.66261	-6.93434	0.401479	30.1206	3.08682	0.0136497	0.0314986	0	1	0	0	0	0	0	0	0	0	0	0
A_84_P609518	AT2G16650	antiporter/ drug transporter [AT2G16650.1]	-1.70394	0.025191	841.169	-0.694173	0.0799272	2233.29	2.01358	3.11494e-05	0.000807397	0	0	0	0	0	0	0	0	0	0	0	0
A_84_P850898	AT3G22370	AOX1A (alternative oxidase 1A); alternative oxidase [AT3G22370.1]	1.9624	0.0328817	10683.8	3.70809	0.156675	47280.6	3.35356	4.62813e-05	0.000948809	0	1	0	0	0	0	0	0	0	0	0	0
A_84_P18337	AT3G22360	AOX1B (alternative oxidase 1B); alternative oxidase [AT3G22360.1]	-6.60654	0.0526403	28.1521	-3.31102	0.502834	380.833	9.81862	0.00035075	0.00245491	0	0	0	0	0	0	0	0	0	0	0	0
A_84_P21945	AT1G32350	AOX1D (ALTERNATIVE OXIDASE 1D); alternative oxidase [AT1G32350.1]	-2.29411	0.58627	597.059	0.934725	0.470521	7174.98	9.37514	0.00174339	0.00671647	0	1	0	0	0	0	0	0	0	0	1	0
A_84_P19780	AT5G64210	AOX2 (alternative oxidase 2); alternative oxidase [AT5G64210.1]	-9.92928	0.277141	2.82839	-6.90122	0.096692	30.2032	8.15709	5.76519e-05	0.00102428	0	0	0	0	0	0	0	0	0	0	0	0
A_84_P20470	AT1G21910	AP2 domain-containing transcription factor family protein [AT1G21910.1]	-3.28527	0.342514	286.642	1.28422	0.0982621	8787	23.7441	2.43221e-05	0.000746548	0	0	0	0	0	0	0	0	0	0	0	0
A_84_P15041	AT5G61890	AP2 domain-containing transcription factor family protein [AT5G61890.1]	-3.89211	0.511405	193.133	-1.29749	0.28453	1481.29	6.04032	0.00154647	0.00616577	0	0	0	0	0	0	0	0	0	0	1	0
A_84_P19239	AT1G44830	AP2 domain-containing transcription factor TINY, putative [AT1G44830.1]	-4.0041	0.0885422	171.269	-0.959243	0.280183	1871.83	8.25267	5.66435e-05	0.00101728	0	0	0	0	0	0	0	0	0	0	1	0
A_84_P22740	AT1G77200	AP2 domain-containing transcription factor TINY, putative [AT1G77200.1]	-3.63463	0.0709114	220.413	-1.73379	0.0669054	1084.22	3.73431	4.58641e-06	0.000531766	0	1	0	0	0	0	0	0	0	0	0	0
A_84_P20495	AT4G32800	AP2 domain-containing transcription factor TINY, putative [AT4G32800.1]	-1.32086	0.14278	1102.62	2.0665	0.0520547	15111	10.464	2.68897e-06	0.000493288	0	0	0	0	0	0	0	0	0	0	0	0
A_84_P10708	AT2G38340	AP2 domain-containing transcription factor, putative (DRE2B) [AT2G38340.1]	-5.95607	0.293914	44.6733	-1.65047	0.371145	1179.42	19.7749	9.48876e-05	0.00126991	0	1	0	0	0	0	0	0	0	0	0	0
A_84_P19207	AT2G40340	AP2 domain-containing transcription factor, putative (DRE2B) [AT2G40340.1]	-4.79469	0.275384	100.273	-2.86659	0.283796	500.776	3.80552	0.00107695	0.0048279	0	0	0	0	0	0	0	0	0	0	0	0
A_84_P17366	AT1G01250	AP2 domain-containing transcription factor, putative [AT1G01250.1]	-1.63147	0.087772	884.26	0.102625	0.27659	3906.46	3.32671	0.000491754	0.00296561	0	0	0	0	0	0	0	0	0	1	0	0
A_84_P19323	AT1G12890	AP2 domain-containing transcription factor, putative [AT1G12890.1]	-6.82774	0.135289	24.1958	-3.73167	0.117998	271.828	8.5509	7.47919e-06	0.000566221	0	0	0	0	0	0	0	0	0	0	2	0
A_84_P20976	AT1G19210	AP2 domain-containing transcription factor, putative [AT1G19210.1]	-9.98526	0.49214	2.82068	-3.9531	0.198158	234.005	65.4426	3.92147e-05	0.000891025	0	1	0	0	0	0	0	0	0	0	0	0
A_84_P19082	AT1G22190	AP2 domain-containing transcription factor, putative [AT1G22190.1]	-0.248438	0.0128135	2306.8	1.27911	0.145812	8782.27	2.88296	5.50763e-05	0.00100624	0	0	0	0	0	0	0	0	0	0	0	0
A_84_P15185	AT1G22810	AP2 domain-containing transcription factor, putative [AT1G22810.1]	-6.43918	0.417317	32.5594	-1.99629	0.441577	930.978	21.7493	0.000223769	0.00192931	0	0	0	0	0	0	0	0	0	0	1	0
A_84_P18908	AT1G33760	AP2 domain-containing transcription factor, putative [AT1G33760.1]	-9.07195	0.666683	5.47611	-5.83601	0.189279	63.3414	9.42141	0.00127028	0.00539055	0	0	0	0	0	0	0	0	0	0	1	0
A_84_P18782	AT1G64380	AP2 domain-containing transcription factor, putative [AT1G64380.1]	-1.61651	0.21841	899.5	-0.502557	0.180822	2556.86	2.16438	0.00243704	0.00849974	0	0	0	0	0	0	0	0	0	0	0	0
A_84_P23626	AT1G71450	AP2 domain-containing transcription factor, putative [AT1G71450.1]	-10.1853	0.0587457	2.35259	-2.2869	0.170935	743.283	238.585	1.82622e-07	0.000274582	0	0	0	0	0	0	0	0	0	0	0	0
A_84_P15113	AT1G71520	AP2 domain-containing transcription factor, putative [AT1G71520.1]	-5.4881	0.186052	61.5641	-2.18479	0.129829	795.523	9.87181	1.46787e-05	0.000660642	0	0	0	0	0	0	0	0	0	0	1	0
A_84_P512655	AT1G77640	AP2 domain-containing transcription factor, putative [AT1G77640.1]	-4.67478	0.201074	108.153	-1.34166	0.520165	1477.48	10.0779	0.000491458	0.00296541	0	0	0	0	0	0	0	0	0	0	0	0
A_84_P11591	AT2G23340	AP2 domain-containing transcription factor, putative [AT2G23340.1]	0.675114	0.16942	4383.99	1.95248	0.164535	13996.7	2.42397	0.000723146	0.00375178	0	0	0	0	0	0	0	0	0	0	0	0
A_84_P23870	AT2G47520	AP2 domain-containing transcription factor, putative [AT2G47520.1]	-7.33794	0.0666639	16.9697	-1.57811	0.600398	1285.24	54.1852	7.87281e-05	0.00117053	0	0	0	0	0	0	0	0	0	0	0	0
A_84_P72004	AT3G25890	AP2 domain-containing transcription factor, putative [AT3G25890.1]	-0.537153	0.148638	1899.86	0.618295	0.168727	5549.44	2.22753	0.000880764	0.00424823	0	0	0	0	0	0	0	0	0	0	0	0
A_84_P11046	AT4G34410	AP2 domain-containing transcription factor, putative [AT4G34410.1]	-10.384	0.0908358	2.05053	-1.66419	0.0824259	1139.1	421.617	2.60909e-08	0.000202905	0	0	0	0	0	0	0	0	0	0	0	0
A_84_P16779	AT5G07310	AP2 domain-containing transcription factor, putative [AT5G07310.1]	-10.2887	0.0665138	2.1903	-5.84462	0.283017	63.7894	21.7665	1.20956e-05	0.000629447	0	0	0	0	0	0	0	0	0	0	0	0
A_84_P272600	AT5G21960	AP2 domain-containing transcription factor, putative [AT5G21960.1]	-10.2841	0.0833376	2.19679	-3.8285	0.269657	255.943	87.7688	2.42546e-06	0.000493288	0	0	0	0	0	0	0	0	0	0	2	0
A_84_P12954	AT4G39210	APL3 (large subunit of AGP 3) [AT4G39210.1]	0.0517934	0.0413709	2841.44	3.00253	0.13798	28943.1	7.73146	3.76641e-06	0.000524862	0	1	0	0	0	0	0	0	0	0	2	0
A_84_P21013	AT2G21590	APL4 (large subunit of AGP 4); glucose-1-phosphate adenylyltransferase [AT2G21590.1]	-2.05066	0.226784	666.662	0.199312	0.230168	4163.44	4.75673	0.000271035	0.00212974	0	1	0	0	0	0	0	0	0	0	2	0
A_84_P164693	AT1G64810	APO1 (ACCUMULATION OF PHOTOSYSTEM ONE 1) [AT1G64810.1]	0.376329	0.0313228	3555.37	2.08115	0.0918536	15264.1	3.25987	6.95047e-06	0.000556495	0	0	0	0	0	0	0	0	0	0	0	0
A_84_P115312	AT3G47860	apolipoprotein D-related [AT3G47860.1]	0.357547	0.0892925	3512.94	1.68202	0.095476	11575.1	2.50442	6.19175e-05	0.00105667	0	0	0	0	0	0	0	0	0	1	0	0
A_84_P19747	AT5G56510	APUM12 (ARABIDOPSIS PUMILIO 12); RNA binding [AT5G56510.1]	-9.45312	0.7495	4.2261	-7.35927	0.400076	22.465	4.26886	0.0129636	0.0302598	0	0	0	0	0	0	0	0	0	0	0	0
A_84_P19419	AT1G21620	APUM20 (ARABIDOPSIS PUMILIO 20); RNA binding [AT1G21620.1]	-10.466	0.0516848	1.93673	-8.45729	0.325493	10.4602	4.02436	0.000455462	0.00284806	0	1	0	0	0	0	0	0	0	0	0	0
A_84_P585947	AT5G09610	APUM21 (ARABIDOPSIS PUMILIO 21); RNA binding [AT5G09610.1]	-9.90638	0.242999	2.8898	-5.76978	0.27963	66.697	17.589	4.21312e-05	0.00091455	0	0	0	0	0	0	0	0	0	0	0	0
A_84_P79245	AT1G78160	APUM7 (ARABIDOPSIS PUMILIO 7); RNA binding [AT1G78160.1]	-9.76135	0.642277	3.3394	-8.29261	0.188035	11.5571	2.7678	0.0190831	0.0410216	0	0	0	0	0	0	0	0	0	0	0	0
A_84_P24079	AT1G35730	APUM9 (ARABIDOPSIS PUMILIO 9); RNA binding [AT1G35730.1]	-9.12235	0.542032	5.1338	-5.97871	0.300194	58.2236	8.83754	0.000924809	0.00438834	0	0	0	0	0	0	0	0	0	0	0	0
A_84_P17379	AT3G09640	APX2 (ASCORBATE PEROXIDASE 2); L-ascorbate peroxidase [AT3G09640.1]	-8.18463	0.617487	9.92777	-3.77634	0.0581868	263.571	21.2338	0.000250122	0.00204005	0	0	0	0	0	0	0	0	0	0	0	0
A_84_P16009	AT5G67360	ARA12; subtilase [AT5G67360.1]	3.34309	0.122074	27905.4	4.37837	0.0505759	75003.4	2.04951	0.00017069	0.00168499	0	0	0	0	0	0	0	0	0	0	1	0
A_84_P610807	AT4G32630	ARF GTPase activator/ zinc ion binding [AT4G32630.1]	-10.3125	0.057786	2.15423	-8.31649	0.308186	11.4503	3.98888	0.000384677	0.00258485	0	0	0	0	0	0	0	0	0	0	0	0
A_84_P502792	AT1G34310	ARF12 (AUXIN RESPONSE FACTOR 12); transcription factor [AT1G34310.1]	-9.97197	0.128876	2.73094	-8.66079	0.220644	8.98458	2.48144	0.000885521	0.00426598	0	0	0	0	0	0	0	0	0	0	0	0
A_84_P10009	AT4G08870	arginase, putative [AT4G08870.1]	3.12601	0.136491	23950.8	4.75669	0.0365284	97481.4	3.09658	3.69597e-05	0.000863596	0	0	0	0	0	0	0	0	0	0	0	0
A_84_P854898	AT2G46610	arginine/serine-rich splicing factor, putative [AT2G46610.1]	-4.73219	0.138152	103.665	-3.47513	0.0340181	324.573	2.39008	0.000106361	0.00133266	0	0	0	0	0	0	0	0	0	0	0	0
A_84_P17994	AT1G23030	armadillo/beta-catenin repeat family protein / U-box domain-containing protein [AT1G23030.1]	0.908226	0.105511	5155.09	2.0093	0.109011	14567.6	2.14515	0.000230456	0.00195535	0	0	0	0	0	0	0	0	0	0	0	0
A_84_P549850	AT1G60190	armadillo/beta-catenin repeat family protein / U-box domain-containing protein [AT1G60190.1]	-5.83408	0.143795	48.0293	-2.07798	0.631622	905.402	13.5113	0.000552724	0.00317516	0	3	0	0	0	0	0	0	0	0	0	0
A_84_P98776	AT2G05810	armadillo/beta-catenin repeat family protein [AT2G05810.1]	-2.92032	0.182888	363.184	-1.74339	0.0859134	1079.69	2.26094	0.000543161	0.00314346	0	0	0	0	0	0	0	0	0	0	0	0
A_84_P271340	AT3G09350	armadillo/beta-catenin repeat family protein [AT3G09350.1]	-0.148523	0.0849642	2478.8	1.62586	0.195317	11227.9	3.42093	0.0001341	0.00148847	0	0	0	0	0	0	0	1	0	0	1	0
A_84_P85169	AT3G26600	armadillo/beta-catenin repeat family protein [AT3G26600.1]	-3.18333	0.0557891	301.84	-1.88927	0.0453119	973.688	2.45217	6.30029e-06	0.000551492	0	0	0	0	0	0	0	0	0	0	1	0
A_84_P826766	AT5G58680	armadillo/beta-catenin repeat family protein [AT5G58680.1]	-7.10771	0.375559	20.457	-4.88023	0.192109	122.985	4.68314	0.000793244	0.00397081	0	0	0	0	0	0	0	0	0	0	0	0
A_84_P165183	AT4G17650	aromatic-rich family protein [AT4G17650.1]	0.429487	0.0326375	3690.4	1.61979	0.0480355	11085.7	2.282	3.75773e-06	0.000524862	0	0	0	0	0	0	0	0	0	0	0	0
A_84_P237633	AT2G19640	ASHR2 (ASH1-RELATED PROTEIN 2) [AT2G19640.1]	-1.03014	0.118428	1344.84	0.231586	0.0609285	4235.91	2.39783	8.07511e-05	0.00118226	0	0	0	0	0	0	0	0	0	0	0	0
A_84_P14572	AT3G21860	ASK10 (ARABIDOPSIS SKP1-LIKE 10); ubiquitin-protein ligase [AT3G21860.1]	-9.98412	0.785496	3.05902	-7.10365	0.399013	26.8527	7.3639	0.0047943	0.0139877	0	0	0	0	0	0	0	0	0	1	0	0
A_84_P763740	AT4G34210	ASK11 (ARABIDOPSIS SKP1-LIKE 11); ubiquitin-protein ligase [AT4G34210.1]	-8.20208	0.165038	9.37785	-3.77337	0.0857042	264.199	21.5363	2.06452e-06	0.000493288	0	0	0	0	0	0	0	0	0	0	0	0
A_84_P764277	AT4G34470	ASK12 (ARABIDOPSIS SKP1-LIKE 12); protein binding / ubiquitin-protein ligase [AT4G34470.1]	-7.94945	0.31844	11.307	-3.55607	0.0480291	306.931	21.0155	1.90192e-05	0.00071062	0	0	0	0	0	0	0	0	0	0	0	0
A_84_P12804	AT3G60010	ASK13 (ARABIDOPSIS SKP1-LIKE 13); protein binding / ubiquitin-protein ligase [AT3G60010.1]	-8.13946	0.12044	9.74814	-6.79807	0.275986	32.7045	2.53395	0.00151887	0.00608763	0	0	0	0	0	0	0	0	0	0	2	0
A_84_P14612	AT3G25650	ASK15 (ARABIDOPSIS SKP1-LIKE 15); ubiquitin-protein ligase [AT3G25650.1]	-10.1266	0.0548522	2.45062	-7.61813	0.379179	18.865	5.69015	0.000344711	0.00243431	0	0	0	0	0	0	0	0	0	0	2	0
A_84_P13749	AT3G60020	ASK5 (ARABIDOPSIS SKP1-LIKE 5); ubiquitin-protein ligase [AT3G60020.1]	-9.08106	1.13051	6.26339	-6.23857	0.0923806	47.835	7.17255	0.0122483	0.0289465	0	0	0	0	0	0	0	0	0	0	0	0
A_84_P228319	AT3G53060	ASK6 (ARABIDOPSIS SKP1-LIKE 6); ubiquitin-protein ligase [AT3G53060.1]	-10.3137	0.0615467	2.15257	-8.91775	0.491917	7.75631	2.63155	0.00817821	0.0210467	0	0	0	0	0	0	0	0	0	0	0	0
A_84_P583082	AT3G58190	ASL16/LBD29 (LOB DOMAIN-CONTAINING PROTEIN 29) [AT3G58190.1]	-7.78085	0.351383	12.78	-4.98479	0.356191	116.592	6.94545	0.000637526	0.00347454	0	0	0	0	0	0	0	0	0	0	0	0
A_84_P18942	AT1G62290	aspartyl protease family protein [AT1G62290.1]	-1.33743	0.1214	1088.94	-0.138869	0.13787	3279.6	2.29511	0.000349442	0.00244845	0	0	0	0	0	0	0	0	0	0	0	0
A_84_P21818	AT1G65240	aspartyl protease family protein [AT1G65240.1]	-4.73159	0.253948	103.86	-2.65585	0.271125	577.785	4.2156	0.000637782	0.00347485	0	0	0	0	0	0	0	0	0	0	0	0
A_84_P124801	AT1G66180	aspartyl protease family protein [AT1G66180.1]	2.01853	0.253676	11197.2	3.30424	0.0510075	35666.1	2.43802	0.00100177	0.00460761	0	0	0	0	0	0	0	0	0	0	0	0
A_84_P12781	AT3G54400	aspartyl protease family protein [AT3G54400.1]	1.36549	0.228979	7141.26	2.92177	0.070668	27330.3	2.94095	0.00035581	0.00246924	0	0	0	0	0	0	0	0	0	0	1	0
A_84_P15635	AT3G59080	aspartyl protease family protein [AT3G59080.1]	-2.3251	0.0976299	548.708	-0.815911	0.126586	2057.61	2.84649	8.18768e-05	0.00118844	0	0	0	0	0	0	0	0	0	0	0	0
A_84_P133775	AT4G16563	aspartyl protease family protein [AT4G16563.1]	-0.159438	0.451384	2526.58	2.03152	0.0464986	14744.5	4.56609	0.00111795	0.0049418	0	0	0	0	0	0	0	0	0	1	0	0
A_84_P14930	AT5G24820	aspartyl protease family protein [AT5G24820.1]	-10.1945	0.0594282	2.33754	-7.25647	0.298687	23.8351	7.66365	7.51575e-05	0.00114256	0	0	0	0	0	0	0	0	0	0	2	0
A_84_P23462	AT5G37540	aspartyl protease family protein [AT5G37540.1]	-1.14274	0.056679	1240.16	1.13982	0.0535967	7946.5	4.86539	9.07058e-07	0.000437068	0	1	0	0	0	0	0	0	0	0	0	0
A_84_P22711	AT1G67370	ASY1 (ASYNAPTIC 1); DNA binding [AT1G67370.1]	-6.72444	0.0888405	25.9635	-5.10351	0.0852153	104.914	3.07573	2.18966e-05	0.000730667	0	0	0	0	0	0	0	0	0	0	0	0
A_84_P766764	AT5G54930	AT hook motif-containing protein [AT5G54930.1]	-2.79033	0.125241	397.984	-1.6119	0.293929	1191.86	2.26331	0.00308147	0.0100721	0	0	0	0	0	0	0	0	0	1	0	0
A_84_P159845	AT3G28290	AT14A [AT3G28290.1]	-0.753694	0.218769	1633.23	1.61301	0.161003	11059	5.1576	0.000112364	0.00136892	0	0	0	0	0	0	0	0	0	0	0	0
A_84_P13657	AT3G29590	AT5MAT; O-malonyltransferase/ transferase [AT3G29590.1]	-1.85139	0.202743	766.373	-0.181142	0.111204	3187.1	3.18269	0.000234829	0.00197631	0	0	0	0	0	0	0	0	0	0	0	0
A_84_P18646	AT4G36760	ATAPP1 (aminopeptidase P1) [AT4G36760.1]	-0.0355975	0.0772772	2674.75	1.39963	0.0842144	9515.8	2.70425	2.64404e-05	0.000773745	0	0	0	0	0	0	0	0	0	1	0	0
A_84_P231489	AT5G07220	ATBAG3 (ARABIDOPSIS THALIANA BCL-2-ASSOCIATED ATHANOGENE 3); protein binding [AT5G07220.1]	1.73226	0.0471173	9114.68	2.75562	0.0225417	24355.6	2.03264	4.4982e-06	0.000531766	0	0	0	0	0	0	0	0	0	0	0	0
A_84_P12241	AT5G20230	ATBCB (ARABIDOPSIS BLUE-COPPER-BINDING PROTEIN); copper ion binding [AT5G20230.1]	-0.00265122	0.392389	2815.68	2.39522	0.28014	19145.6	5.27026	0.000998187	0.00459744	0	0	0	0	0	0	0	0	0	1	0	0
A_84_P553871	AT4G38910	ATBPC5/BBR/BPC5/BPC5 (BASIC PENTACYSTEINE 5); DNA binding / transcription factor [AT4G38910.1]	-8.93666	0.224382	5.6651	-7.81657	0.230389	16.1148	2.1736	0.00380642	0.0117744	0	0	0	0	0	0	0	0	0	0	0	0
A_84_P17436	AT1G59530	ATBZIP4 (ARABIDOPSIS THALIANA BASIC LEUCINE-ZIPPER); DNA binding / transcription factor [AT1G59530.1]	-7.81183	0.0241255	12.1891	-5.25099	0.136079	94.9545	5.90052	5.61844e-06	0.000544874	0	0	0	0	0	0	0	0	0	0	1	0
A_84_P15067	AT1G42990	ATBZIP60 (BASIC REGION/LEUCINE ZIPPER MOTIF 60); DNA binding / transcription factor [AT1G42990.1]	1.53568	0.0264955	7948.06	2.76031	0.112602	24468.4	2.33695	5.20389e-05	0.000987794	0	1	0	0	0	0	0	0	0	0	0	0
A_84_P124252	AT2G41010	ATCAMBP25 (ARABIDOPSIS THALIANA CALMODULIN (CAM)-BINDING PROTEIN OF 25 KDA); calmodulin binding [AT2G41010.1]	-1.00818	0.236535	1370.69	1.03666	0.106433	7420.95	4.12628	0.000166582	0.00165984	0	1	0	0	0	0	0	0	0	0	1	0
A_84_P21021	AT2G30240	ATCHX13 (cation/H+ exchanger 13); monovalent cation:proton antiporter [AT2G30240.1]	-10.2815	0.370741	2.23446	-8.15738	0.234078	12.7709	4.35932	0.00110371	0.00489874	0	0	0	0	0	0	0	0	0	0	0	0
A_84_P11514	AT1G06970	ATCHX14/CHX14 (CATION/HYDROGEN EXCHANGER 14); monovalent cation:proton antiporter/ sodium:hydrogen antiporter [AT1G06970.1]	-7.87477	0.229992	11.7102	-5.73951	0.157565	67.7862	4.39314	0.00018661	0.00175816	0	0	0	0	0	0	0	1	0	0	0	0
A_84_P14253	AT1G79400	ATCHX2 (CATION/H+ EXCHANGER 2); monovalent cation:proton antiporter [AT1G79400.1]	-7.57157	0.1259	14.4302	-6.53618	0.161302	39.0141	2.04968	0.000934299	0.00441942	0	0	0	0	0	0	0	0	0	0	0	0
A_84_P13175	AT5G14870	ATCNGC18/CNGC18 (CYCLIC NUCLEOTIDE-GATED CHANNEL 18); calmodulin binding / cyclic nucleotide binding / ion channel [AT5G14870.1]	-5.67348	0.336403	54.7667	-4.27894	0.0771813	186.025	2.62904	0.00219416	0.00788055	0	0	0	0	0	0	0	0	0	0	0	0
A_84_P23069	AT3G17690	ATCNGC19 (cyclic nucleotide gated channel 19); calmodulin binding / cyclic nucleotide binding / ion channel [AT3G17690.1]	-5.22198	0.315558	74.7764	-3.30398	0.0927767	365.568	3.77899	0.000540733	0.00313369	1	1	0	0	0	0	0	0	0	0	0	0
A_84_P14065	AT5G54250	ATCNGC4 (DEFENSE, NO DEATH 2); calmodulin binding / cation channel/ cyclic nucleotide binding [AT5G54250.1]	-0.545672	0.0221467	1877.58	0.564067	0.148044	5360.4	2.15807	0.000212056	0.00188162	0	0	0	0	0	0	0	0	0	0	1	0
A_84_P18640	AT4G16590	ATCSLA01 (Cellulose synthase-like A1); glucosyltransferase/ transferase, transferring glycosyl groups [AT4G16590.1]	-4.25215	1.16116	171.209	1.6743	0.256763	11669.7	60.8189	0.000990544	0.00457917	0	0	0	0	0	0	0	0	0	0	2	0
A_84_P197114	AT3G28180	ATCSLC04 (CELLULOSE-SYNTHASE LIKE C 4); transferase, transferring glycosyl groups [AT3G28180.1]	1.58931	0.118947	8270.11	3.04213	0.0150754	29706.4	2.73742	3.04637e-05	0.000800668	0	0	0	0	0	0	0	0	0	0	1	0
A_84_P12520	AT2G33100	ATCSLD1 (Cellulose synthase-like D1); cellulose synthase/ transferase, transferring glycosyl groups [AT2G33100.1]	-7.85231	0.409101	12.0976	-6.44271	0.305792	41.9915	2.65665	0.00877436	0.0222733	0	0	0	0	0	0	0	0	0	0	0	0
A_84_P822012	AT4G24000	ATCSLG2 (Cellulose synthase-like G2); transferase/ transferase, transferring glycosyl groups [AT4G24000.1]	-7.38664	0.805343	17.9923	-2.93442	0.998948	550.915	21.8903	0.00385938	0.0118873	0	1	0	0	0	0	0	0	0	0	0	0
A_84_P861288	AT3G55440	ATCTIMC (CYTOSOLIC TRIOSE PHOSPHATE ISOMERASE); triose-phosphate isomerase [AT3G55440.1]	1.43026	0.113334	7408.06	2.75118	0.0460497	24278.2	2.49825	4.81209e-05	0.000959843	0	0	0	0	0	0	0	0	0	0	0	0
A_84_P16501	AT3G13784	ATCWINV5 (ARABIDOPSIS THALIANA CELL WALL INVERTASE 5); hydrolase, hydrolyzing O-glycosyl compounds [AT3G13784.1]	-3.7888	0.401845	203.025	0.637632	0.199891	5632.18	21.5025	6.88826e-05	0.00110018	0	1	0	0	0	0	0	0	0	0	1	0
A_84_P815546	AT3G48690	ATCXE12 (ARABIDOPSIS THALIANA CARBOXYESTERASE 12); carboxylesterase [AT3G48690.1]	0.296306	0.240302	3404.69	1.31766	0.070848	8990.17	2.02983	0.00212167	0.00768938	0	1	0	0	0	0	0	0	0	0	0	0
A_84_P766097	AT5G63770	ATDGK2 (DIACYLGLYCEROL KINASE 2); diacylglycerol kinase [AT5G63770.1]	-5.29746	0.0995381	69.6848	-3.8238	0.0198325	254.806	2.77725	1.48434e-05	0.000664493	0	0	0	0	0	0	0	1	0	0	0	0
A_84_P18221	AT2G36640	ATECP63 (EMBRYONIC CELL PROTEIN 63) [AT2G36640.1]	-6.51302	0.0841059	29.9894	-2.2914	0.093194	737.064	18.6566	5.2023e-07	0.000437068	1	2	0	0	0	0	0	0	0	0	0	0
A_84_P162633	AT1G17870	ATEGY3 [AT1G17870.1]	-2.45325	0.0759259	500.04	0.544747	0.108702	5266.53	7.98887	2.53967e-06	0.000493288	0	0	0	0	0	0	0	0	0	0	1	0
A_84_P14711	AT3G51810	ATEM1 (Early methionine labelled) [AT3G51810.1]	-7.44928	0.613504	16.5407	-1.76263	0.374836	1089.14	51.5055	0.000164439	0.00165071	0	1	0	0	0	0	0	0	0	0	0	0
A_84_P10637	AT2G40170	ATEM6/GEA6 (ARABIDOPSIS EARLY METHIONINE-LABELLED 6) [AT2G40170.1]	-5.19867	0.420747	76.446	-2.04599	0.479287	900.921	8.89307	0.00102172	0.00467435	1	1	0	0	0	0	0	0	0	0	0	0
A_84_P21194	AT3G23240	ATERF1/ERF1 (ETHYLENE RESPONSE FACTOR 1); DNA binding / transcription activator/ transcription factor [AT3G23240.1]	-4.75671	0.193892	102.33	-1.72023	0.59661	1149.65	8.20485	0.00110737	0.00491146	0	0	0	0	0	0	0	0	0	0	0	0
A_84_P21931	AT1G28370	ATERF11/ERF11 (ERF domain protein 11); DNA binding / transcription factor/ transcription repressor [AT1G28370.1]	-3.20514	0.328849	303.961	-1.45404	0.317676	1332.45	3.36615	0.00267988	0.009097	0	1	0	0	0	0	0	0	0	0	0	0
A_84_P23823	AT1G28360	ATERF12/ERF12 (ERF domain protein 12); DNA binding / transcription factor/ transcription repressor [AT1G28360.1]	-6.60688	0.503968	29.354	-5.19472	0.368006	100.178	2.66135	0.017254	0.0378757	0	0	0	0	0	0	0	0	0	0	0	0
A_84_P17343	AT2G44840	ATERF13/EREBP (ETHYLENE-RESPONSIVE ELEMENT BINDING FACTOR 13); DNA binding / transcription factor [AT2G44840.1]	-3.34078	0.45807	282.778	1.08013	0.313363	7722.03	21.4203	0.000159947	0.00162914	0	0	0	0	0	0	0	0	0	0	0	0
A_84_P11798	AT3G45970	ATEXLA1 (ARABIDOPSIS THALIANA EXPANSIN-LIKE A1) [AT3G45970.1]	-1.43067	0.295512	1032.02	2.79609	0.0968789	25121.6	18.7233	1.93038e-05	0.000713309	0	0	0	0	0	0	0	0	0	1	1	0
A_84_P10114	AT4G38400	ATEXLA2 (ARABIDOPSIS THALIANA EXPANSIN-LIKE A2) [AT4G38400.1]	-2.30406	0.146939	557.197	0.155241	0.0730599	4017.02	5.4995	1.30862e-05	0.000645902	0	0	0	0	0	0	0	0	0	0	2	0
A_84_P24091	AT3G45960	ATEXLA3 (ARABIDOPSIS THALIANA EXPANSIN-LIKE A3) [AT3G45960.1]	-4.11474	0.066797	158.188	-2.50486	0.177446	637.432	3.05226	0.000124404	0.001432	0	0	0	0	0	0	0	0	0	0	2	0
A_84_P19588	AT4G17030	ATEXLB1 (ARABIDOPSIS THALIANA EXPANSIN-LIKE B1) [AT4G17030.1]	1.0474	0.171116	5710.34	2.57005	0.12589	21435.7	2.87318	0.000242027	0.00200634	0	0	0	0	0	0	0	0	0	0	0	0
A_84_P152278	AT1G72470	ATEXO70D1 (exocyst subunit EXO70 family protein D1); protein binding [AT1G72470.1]	-0.41515	0.0501999	2053.84	0.778573	0.0415576	6190.53	2.28742	5.88305e-06	0.000551492	0	0	0	0	0	0	0	0	0	0	0	0
A_84_P278230	AT3G14090	ATEXO70D3 (exocyst subunit EXO70 family protein D3); protein binding [AT3G14090.1]	-3.04793	0.0518413	331.208	-2.00728	0.0149735	897.253	2.05715	4.79076e-06	0.000533441	0	0	0	0	0	0	0	0	0	0	0	0
A_84_P532349	AT3G09520	ATEXO70H4 (exocyst subunit EXO70 family protein H4); protein binding [AT3G09520.1]	-3.70482	0.0629977	210.529	-2.19838	0.158052	787.346	2.84108	0.000105476	0.00132989	0	0	0	0	0	0	0	0	0	0	0	0
A_84_P825227	AT1G07725	ATEXO70H6 (exocyst subunit EXO70 family protein H6); protein binding [AT1G07725.1]	-10.1303	0.299441	2.49704	-8.69234	0.258906	8.78702	2.70939	0.00326005	0.0105015	1	1	0	0	0	0	0	0	0	0	0	0
A_84_P10804	AT1G26770	ATEXPA10 (ARABIDOPSIS THALIANA EXPANSIN A10) [AT1G26770.1]	-0.887004	0.182642	1495.48	3.23848	0.269468	34320.3	17.4539	2.54917e-05	0.000762009	0	0	0	0	0	0	0	0	0	0	1	0
A_84_P11841	AT3G55500	ATEXPA16 (ARABIDOPSIS THALIANA EXPANSIN A16) [AT3G55500.1]	-5.78203	0.225956	50.3704	-3.75456	0.906867	302.234	4.07691	0.0198185	0.0422917	0	0	0	0	0	0	0	0	0	0	0	0
A_84_P12060	AT5G10000	ATFD4 (FERREDOXIN 4); electron carrier [AT5G10000.1]	-10.2006	0.136492	2.32783	-4.07083	0.127896	215.503	70.0245	5.7684e-07	0.000437068	0	1	0	0	0	0	0	0	0	0	1	0
A_84_P12977	AT5G01600	ATFER1 (FERRETIN 1); ferric iron binding [AT5G01600.1]	1.5034	0.588201	8246.41	4.26936	0.142284	69646.3	6.80199	0.00137779	0.00568792	0	0	0	0	0	0	0	1	0	0	1	0
A_84_P21299	AT3G56090	ATFER3 (FERRITIN 3); ferric iron binding [AT3G56090.1]	0.394669	0.111407	3615.11	1.44038	0.109569	9793.91	2.06439	0.000316516	0.00232106	0	1	0	0	0	0	0	0	0	0	0	0
A_84_P797526	AT2G40300	ATFER4 (FERRITIN 4); ferric iron binding [AT2G40300.1]	1.45315	0.241806	7596.46	3.2927	0.106183	35357.6	3.57898	0.000270677	0.00212808	0	1	0	0	0	0	0	0	0	0	0	0
A_84_P20603	AT5G23990	ATFRO5/FRO5 (FERRIC REDUCTION OXIDASE 5); ferric-chelate reductase [AT5G23990.1]	-6.83001	0.344175	24.3559	-4.85335	0.264403	125.782	3.93581	0.00139646	0.00573784	0	0	0	0	0	0	0	0	0	0	0	0
A_84_P13022	AT5G15250	ATFTSH6/FTSH6 (FtsH protease 6); ATP-dependent peptidase/ ATPase/ metallopeptidase/ peptidase/ zinc ion binding [AT5G15250.1]	-7.92915	0.214071	11.3266	-5.41406	0.13258	84.6874	5.71635	6.55103e-05	0.00107953	0	0	0	0	0	0	0	0	0	0	0	0
A_84_P12821	AT3G51790	ATG1 (G1p-related protein) [AT3G51790.1]	-0.970854	0.0370264	1399.2	0.191772	0.00927958	4119.63	2.23864	7.72803e-07	0.000437068	0	0	0	0	0	0	0	0	0	1	1	0
A_84_P290764	AT1G44090	ATGA20OX5 (GIBBERELLIN 20-OXIDASE 5); iron ion binding / oxidoreductase [AT1G44090.1]	-10.1035	0.302248	2.53183	-6.60699	0.343274	37.8571	11.2867	0.000187976	0.00176171	0	1	0	0	0	0	0	0	0	0	0	0
A_84_P12607	AT2G34555	ATGA2OX3 (GIBBERELLIN 2-OXIDASE 3); gibberellin 2-beta-dioxygenase [AT2G34555.1]	-10.2856	0.180851	2.21532	-5.83836	0.352812	64.3166	21.8148	4.13741e-05	0.000906284	0	0	0	0	0	0	0	0	0	0	1	0
A_84_P12417	AT1G50960	ATGA2OX7 (GIBBERELLIN 2-OXIDASE 7); gibberellin 2-beta-dioxygenase/ gibberellin 20-oxidase [AT1G50960.1]	-9.09537	0.86021	5.52529	-6.0833	0.650763	56.2805	8.06719	0.00842013	0.0215472	0	0	0	0	0	0	0	0	0	0	2	0
A_84_P814961	AT5G60790	ATGCN1 (Arabidopsis thaliana general control non-repressible 1) [AT5G60790.1]	1.99508	0.132451	10948.9	3.41044	0.130886	38402.7	2.66727	0.000192279	0.00178404	1	1	0	0	0	0	0	0	0	1	1	0
A_84_P22462	AT5G09930	ATGCN2 (Arabidopsis thaliana general control non-repressible 2) [AT5G09930.1]	-5.57343	0.309144	58.5461	-2.92305	0.303313	480.702	6.2783	0.000448394	0.00282577	1	1	0	0	0	0	0	0	0	0	1	0
A_84_P540757	AT5G55490	ATGEX1/GEX1 (GAMETE EXPRESSED PROTEIN1) [AT5G55490.1]	-8.94666	0.52521	5.8063	-7.02894	0.454673	28.7084	3.77825	0.0087659	0.0222544	0	0	0	0	0	0	0	0	0	0	0	0
A_84_P11946	AT4G24260	ATGH9A3/KOR3 (ARABIDOPSIS THALIANA GLYCOSYL HYDROLASE 9A3); hydrolase, hydrolyzing O-glycosyl compounds [AT4G24260.1]	-5.08302	0.156777	80.87	-3.99868	0.193351	227.546	2.12041	0.00165309	0.006465	1	1	0	0	0	0	0	0	0	0	0	0
A_84_P14509	AT2G29120	ATGLR2.7 (Arabidopsis thaliana glutamate receptor 2.7) [AT2G29120.1]	-3.28744	0.210726	282.859	-2.18457	0.101093	794.407	2.14783	0.00122023	0.00524199	0	0	0	0	0	0	0	0	0	0	0	0
A_84_P17929	AT1G56600	ATGOLS2 (ARABIDOPSIS THALIANA GALACTINOL SYNTHASE 2); transferase, transferring glycosyl groups / transferase, transferring hexosyl groups [AT1G56600.1]	-2.89925	0.350979	373.707	0.74735	0.218244	6098.17	12.5238	0.000106935	0.00133646	0	2	0	0	0	0	0	0	0	0	0	0
A_84_P13256	AT1G60470	ATGOLS4 (ARABIDOPSIS THALIANA GALACTINOL SYNTHASE 4); transferase, transferring glycosyl groups / transferase, transferring hexosyl groups [AT1G60470.1]	-2.79798	0.367997	402.187	-0.636309	0.0209844	2320.04	4.47434	0.000528921	0.00309398	0	0	0	0	0	0	0	0	0	0	1	0
A_84_P297054	AT4G26250	ATGOLS6 (ARABIDOPSIS THALIANA GALACTINOL SYNTHASE 6); transferase, transferring glycosyl groups / transferase, transferring hexosyl groups [AT4G26250.1]	-10.3988	0.0823305	2.03035	-9.32418	0.0158981	5.62851	2.10614	2.43839e-05	0.000746548	0	0	0	0	0	0	0	0	0	0	0	0
A_84_P20799	AT1G02390	ATGPAT2/GPAT2 (GLYCEROL-3-PHOSPHATE ACYLTRANSFERASE 2); acyltransferase [AT1G02390.1]	-3.46556	0.154782	248.979	-1.83315	0.13176	1013.48	3.10031	0.0001549	0.0016008	0	0	0	0	0	0	0	0	0	0	0	0
A_84_P12926	AT4G31870	ATGPX7 (GLUTATHIONE PEROXIDASE 7); glutathione peroxidase [AT4G31870.1]	-2.66065	0.242387	437.494	-1.22381	0.133795	1545.9	2.70726	0.00084786	0.00414844	0	0	0	0	0	0	0	1	0	0	0	0
A_84_P22155	AT3G24170	ATGR1 (GLUTATHIONE-DISULFIDE REDUCTASE); glutathione-disulfide reductase [AT3G24170.1]	2.93293	0.0490865	20943.6	3.96676	0.0619964	56458.9	2.04744	2.25258e-05	0.000734989	0	0	0	0	0	0	0	0	0	0	0	0
A_84_P840972	AT5G36870	ATGSL09 (GLUCAN SYNTHASE-LIKE 9); 1,3-beta-glucan synthase [AT5G36870.1]	-9.75171	0.342477	3.23223	-8.26744	0.18291	11.7749	2.79776	0.00269797	0.00913705	0	0	0	0	0	0	0	0	0	0	0	0
A_84_P13969	AT5G17220	ATGSTF12 (GLUTATHIONE S-TRANSFERASE 26); glutathione transferase [AT5G17220.1]	-0.0717672	0.169762	2614.51	1.75842	0.0582613	12210.4	3.55583	6.03637e-05	0.00104612	0	0	0	0	0	0	0	0	0	0	1	0
A_84_P18100	AT1G69930	ATGSTU11 (Arabidopsis thaliana Glutathione S-transferase (class tau) 11); glutathione transferase [AT1G69930.1]	-5.89716	0.366342	47.1821	-3.8462	0.566206	262.522	4.14382	0.00622244	0.0170511	0	0	0	0	0	0	0	0	0	0	0	0
A_84_P784916	AT1G10370	ATGSTU17/ERD9/GST30/GST30B (EARLY-RESPONSIVE TO DEHYDRATION 9); glutathione transferase [AT1G10370.1]	2.88621	0.165892	20357.5	3.99393	0.0255664	57455.7	2.15505	0.000334222	0.00239392	0	1	0	0	1	0	0	0	0	0	0	0
A_84_P11606	AT2G29480	ATGSTU2 (GLUTATHIONE S-TRANSFERASE 20); glutathione transferase [AT2G29480.1]	-2.27389	0.312375	576.039	-1.08921	0.15364	1700.76	2.27313	0.00414319	0.0125403	0	0	0	0	0	0	0	0	0	0	0	0
A_84_P11264	AT5G62480	ATGSTU9 (GLUTATHIONE S-TRANSFERASE TAU 9); glutathione transferase [AT5G62480.1]	-0.852753	0.0191467	1516.47	1.39852	0.364503	9745.05	4.76104	0.000434947	0.00276996	1	2	0	0	0	0	0	0	0	0	0	0
A_84_P11617	AT2G02390	ATGSTZ1 (GLUTATHIONE S-TRANSFERASE 18); glutathione transferase [AT2G02390.1]	-1.73441	0.0638421	824.475	-0.472434	0.0363758	2598.93	2.39825	7.60436e-06	0.000566792	0	0	0	0	0	0	0	0	0	0	0	0
A_84_P15646	AT3G61890	ATHB-12 (ARABIDOPSIS THALIANA HOMEOBOX PROTEIN 12); transcription factor [AT3G61890.1]	0.36052	0.174879	3521.38	2.02125	0.4582	15058.9	3.16177	0.00421929	0.012708	0	0	0	0	0	0	0	0	0	0	2	0
A_84_P22048	AT2G18550	ATHB21/HB-2 (homeobox-2); DNA binding / transcription factor [AT2G18550.1]	-5.11119	0.162225	79.7377	-2.32143	0.495341	746.011	6.91515	0.000753001	0.00384327	0	0	0	0	0	0	0	0	0	0	1	0
A_84_P22352	AT1G27050	ATHB54 (ARABIDOPSIS THALIANA HOMEOBOX PROTEIN 54); nucleic acid binding / transcription factor [AT1G27050.1]	-1.00797	0.0711254	1362.82	0.0186097	0.0346133	3653.42	2.03719	2.31927e-05	0.000737614	0	0	0	0	0	0	0	0	0	0	1	0
A_84_P10659	AT2G46680	ATHB-7 (ARABIDOPSIS THALIANA HOMEOBOX 7); transcription factor [AT2G46680.1]	0.284202	0.0811024	3334.91	2.23178	0.219839	17025.6	3.85726	0.000135312	0.00149443	0	0	0	0	0	0	0	0	0	0	1	0
A_84_P10767	AT3G02990	ATHSFA1E (Arabidopsis thaliana heat shock transcription factor A1E); DNA binding / transcription factor [AT3G02990.1]	-3.94118	0.0214265	178.446	-2.17311	0.143933	803.975	3.40599	3.01355e-05	0.000799509	0	0	0	0	0	0	0	0	0	0	0	0
A_84_P19231	AT2G26150	ATHSFA2 (Arabidopsis thaliana heat shock transcription factor A2); DNA binding / transcription factor [AT2G26150.1]	-3.82958	0.0878346	192.575	1.2973	0.214513	8950.8	34.9417	2.77312e-06	0.000493288	0	0	0	0	0	0	0	0	0	0	1	0
A_84_P22442	AT5G03720	AT-HSFA3 (Arabidopsis thaliana heat shock transcription factor A3); DNA binding / transcription factor [AT5G03720.1]	-2.84072	0.149483	382.927	-1.71052	0.0257351	1102.59	2.18889	0.000207892	0.00185981	0	0	0	0	0	0	0	0	0	0	0	0
A_84_P311113	AT5G43840	AT-HSFA6A (Arabidopsis thaliana heat shock transcription factor A6A); DNA binding / transcription factor [AT5G43840.1]	-7.87308	0.111103	11.6809	-3.34322	0.49015	367.35	23.1006	9.83144e-05	0.00129432	0	1	0	0	0	0	0	0	0	1	0	0
A_84_P15503	AT3G22830	AT-HSFA6B (Arabidopsis thaliana heat shock transcription factor A6B); DNA binding / transcription factor [AT3G22830.1]	-5.4549	0.398781	64.3235	1.68096	0.072161	11572.5	140.639	6.8856e-06	0.000556495	0	0	0	0	0	0	0	0	0	0	0	0
A_84_P23171	AT3G51910	AT-HSFA7A (Arabidopsis thaliana heat shock transcription factor A7A); DNA binding / transcription factor [AT3G51910.1]	-1.27567	0.299957	1145.75	-0.119258	0.295196	3378.98	2.22903	0.00890949	0.0225589	0	0	0	0	0	0	0	0	0	0	0	0
A_84_P22274	AT3G63350	AT-HSFA7B (Arabidopsis thaliana heat shock transcription factor A7B); DNA binding / transcription factor [AT3G63350.1]	-7.89112	0.269125	11.6852	-5.50355	0.324422	80.9147	5.23274	0.00060514	0.00336869	2	3	0	0	0	0	0	0	0	0	1	0
A_84_P12676	AT3G24520	AT-HSFC1 (Arabidopsis thaliana heat shock transcription factor C1); DNA binding / transcription factor [AT3G24520.1]	-1.17008	0.110066	1219.48	-0.145826	0.266773	3285.94	2.0339	0.00355147	0.0111805	0	0	0	0	0	0	0	0	0	1	0	0
A_84_P19363	AT3G46230	ATHSP17.4 (Arabidopsis thaliana heat shock protein 17.4) [AT3G46230.1]	-8.08215	0.263987	10.2846	-2.15267	0.221272	819.82	60.9468	7.53583e-06	0.000566221	0	0	0	0	0	0	0	0	0	0	0	0
A_84_P21525	AT5G12030	AT-HSP17.6A (Arabidopsis thaliana heat shock protein 17.6A) [AT5G12030.1]	-9.10754	0.322033	5.01239	-3.28345	0.397379	381.574	56.6534	3.89866e-05	0.000889103	0	0	0	0	0	0	0	0	0	0	0	0
A_84_P15686	AT4G10250	ATHSP22.0 (Arabidopsis thaliana heat shock protein 22.0) [AT4G10250.1]	-7.26686	0.967233	20.8825	-2.80887	0.340744	522.496	21.9781	0.00166599	0.00649867	0	0	0	0	0	0	0	0	0	0	2	0
A_84_P15731	AT4G25200	ATHSP23.6-MITO (MITOCHONDRION-LOCALIZED SMALL HEAT SHOCK PROTEIN 23.6) [AT4G25200.1]	-8.0781	0.117209	10.1866	-2.59183	0.268527	607.162	44.8262	5.38862e-06	0.000538356	0	0	0	0	0	0	0	0	0	0	0	0
A_84_P12209	AT5G62490	ATHVA22B (Arabidopsis thaliana HVA22 homologue B) [AT5G62490.1]	-7.24223	0.265721	18.3056	-1.67622	0.0494937	1129.72	47.3733	3.68799e-06	0.000524862	1	1	0	0	0	0	0	0	0	0	1	0
A_84_P12894	AT4G24960	ATHVA22D (Arabidopsis thaliana HVA22 homologue D) [AT4G24960.1]	-0.467679	0.0984428	1987.91	0.922995	0.21774	6870.42	2.62201	0.000544919	0.00314828	0	0	0	0	0	0	0	0	0	0	0	0
A_84_P17216	AT1G30220	ATINT2 (INOSITOL TRANSPORTER 2); carbohydrate transmembrane transporter/ sugar:hydrogen ion symporter [AT1G30220.1]	-4.96075	0.142725	88.1316	-1.35194	0.125565	1416.09	12.1999	5.10142e-06	0.000533441	0	1	0	0	0	0	0	0	0	0	0	0
A_84_P16385	AT2G35740	ATINT3 (INOSITOL TRANSPORTER 3); carbohydrate transmembrane transporter/ sugar:hydrogen ion symporter [AT2G35740.1]	-9.52871	0.153724	3.71868	-7.18844	0.865242	28.258	5.06396	0.00993666	0.024584	0	0	0	0	0	0	0	0	0	0	0	0
A_84_P22833	AT1G68460	ATIPT1 (ISOPENTENYLTRANSFERASE 1); adenylate dimethylallyltransferase [AT1G68460.1]	-6.71625	0.194893	26.1794	-4.48137	0.211943	162.167	4.70722	0.000177086	0.00171895	1	1	0	0	0	0	0	1	0	0	0	0
A_84_P805582	AT5G22060	ATJ2 (Arabidopsis thaliana DnaJ homologue 2) [AT5G22060.1]	-2.38938	0.32533	534.663	-1.3595	0.231452	1414.15	2.04185	0.0110938	0.0267992	0	0	0	0	0	0	0	0	0	0	1	0
A_84_P22337	AT4G21440	ATM4/ATMYB102 (ARABIDOPSIS MYB-LIKE 102); DNA binding / transcription factor [AT4G21440.1]	-5.25591	0.0616146	71.7614	-2.79847	0.291152	524.065	5.4924	0.000138831	0.00151337	0	0	0	0	0	0	0	0	0	1	0	0
A_84_P12315	AT1G64660	ATMGL; catalytic/ methionine gamma-lyase [AT1G64660.1]	0.362176	0.0463792	3525.24	2.79907	0.125117	25125	5.41476	5.95341e-06	0.000551492	0	0	0	0	0	0	0	0	0	0	2	0
A_84_P821361	AT4G02600	ATMLO1/MLO1 (MILDEW RESISTANCE LOCUS O 1); calmodulin binding [AT4G02600.1]	-3.07823	0.391007	334.364	-2.03408	0.189894	887.001	2.06216	0.0141382	0.0323555	0	0	0	0	0	0	0	0	0	0	1	0
A_84_P834891	AT3G14720	ATMPK19 (Arabidopsis thaliana MAP kinase 19); MAP kinase [AT3G14720.1]	-2.34263	0.265439	548.414	-1.31014	0.116978	1457.81	2.04555	0.0035141	0.0111001	0	0	0	0	0	0	0	0	0	0	1	0
A_84_P87509	AT3G60970	ATMRP15 (Arabidopsis thaliana multidrug resistance-associated protein 15) [AT3G60970.1]	-6.376	0.0245928	32.9859	-5.25203	0.0457045	94.7165	2.17946	3.01671e-06	0.000493288	0	0	0	0	0	0	0	0	0	0	0	0
A_84_P20267	AT3G13080	ATMRP3 (Arabidopsis thaliana multidrug resistance-associated protein 3) [AT3G13080.1]	-0.45062	0.12639	2015.48	1.72157	0.187367	11964.8	4.50706	7.62891e-05	0.00115221	0	0	0	0	0	0	0	0	0	0	0	0
A_84_P21315	AT3G60160	ATMRP9 (Arabidopsis thaliana multidrug resistance-associated protein 9) [AT3G60160.1]	-4.13567	0.0665271	156.019	-3.0859	0.0430933	424.677	2.07019	2.13983e-05	0.000730667	0	1	0	0	0	0	0	0	0	0	0	0
A_84_P15962	AT5G56110	ATMYB103/ATMYB80/MS188/MYB103 (MYB DOMAIN PROTEIN 80); DNA binding / transcription factor [AT5G56110.1]	-9.97714	0.249146	2.74482	-7.00406	0.0394653	28.1157	7.85211	3.40022e-05	0.000836019	0	0	0	0	0	0	0	0	0	0	0	0
A_84_P13759	AT3G62610	AtMYB11 (myb domain protein 11); DNA binding / transcription factor [AT3G62610.1]	-7.5892	0.402375	14.6136	-6.33535	0.128321	44.807	2.38478	0.00678118	0.0182192	0	1	0	0	0	0	0	0	0	1	0	0
A_84_P17577	AT1G06180	ATMYB13 (myb domain protein 13); DNA binding / transcription factor [AT1G06180.1]	-1.07777	0.0937634	1301.82	0.418423	0.225921	4845.84	2.82098	0.00044922	0.00282753	0	0	0	0	0	0	0	0	0	0	0	0
A_84_P22140	AT3G23250	AtMYB15/AtY19/MYB15 (myb domain protein 15); DNA binding / transcription factor [AT3G23250.1]	-2.67679	0.191629	432.852	-1.33179	0.246357	1444.77	2.5403	0.00172185	0.00665169	0	0	0	0	0	0	0	0	0	0	1	0
A_84_P19845	AT3G27810	ATMYB21 (MYB DOMAIN PROTEIN 21); DNA binding / transcription factor [AT3G27810.1]	-10.1547	0.0567645	2.40352	-5.90566	0.320075	60.9075	19.0146	2.25435e-05	0.000734989	0	0	0	0	0	0	0	0	0	1	0	0
A_84_P16498	AT3G28470	AtMYB35 (myb domain protein 35); DNA binding / transcription factor [AT3G28470.1]	-9.67257	0.467803	3.49127	-7.96608	0.406669	14.7376	3.26367	0.00885021	0.0224358	0	0	0	0	0	0	0	0	0	0	0	0
A_84_P595580	AT4G00540	ATMYB3R2/MYB3R-2/PC-MYB2 (MYB DOMAIN PROTEIN 3R2, PUTATIVE C-MYB-LIKE TRANSCRIPTION FACTOR); DNA binding / transcription factor [AT4G00540.2]	-10.3711	0.0757628	2.069	-7.97469	0.345601	14.6677	5.26486	0.000301992	0.00226076	0	0	0	0	0	0	0	0	0	0	0	0
A_84_P15745	AT4G28110	AtMYB41 (myb domain protein 41); DNA binding / transcription factor [AT4G28110.1]	-5.85213	0.320071	48.5757	-3.62263	0.135654	293.139	4.68974	0.000373629	0.00254433	0	1	0	0	0	0	0	0	0	0	1	0
A_84_P13173	AT5G67300	ATMYB44/ATMYBR1/MYBR1 (MYB DOMAIN PROTEIN 44); DNA binding / transcription factor [AT5G67300.1]	2.66887	0.183514	17524.7	4.52397	0.177211	83218.1	3.61776	0.000228727	0.00194712	0	0	0	0	0	0	0	0	0	0	0	0
A_84_P14864	AT4G37260	AtMYB73/MYB73 (myb domain protein 73); DNA binding / transcription factor [AT4G37260.1]	1.53014	0.0601006	7922.96	2.62487	0.153552	22286.4	2.13573	0.00032653	0.00236653	0	0	0	0	0	0	0	0	0	0	0	0
A_84_P10949	AT4G05100	AtMYB74 (myb domain protein 74); DNA binding / transcription factor [AT4G05100.1]	-3.91779	0.224762	182.654	-2.07348	0.515969	888.927	3.59081	0.00475405	0.0139084	0	0	0	0	0	0	0	0	0	0	1	0
A_84_P16645	AT4G13480	AtMYB79 (myb domain protein 79); DNA binding / transcription factor [AT4G13480.1]	-8.84566	0.561424	6.28794	-3.12979	0.157458	414.445	52.559	7.05565e-05	0.00111064	0	1	0	0	0	0	0	0	0	0	0	0
A_84_P17675	AT4G37780	AtMYB87/MYB87 (myb domain protein 87); DNA binding / transcription factor [AT4G37780.1]	-5.40708	0.248048	65.1022	-4.34387	0.138271	178.031	2.08957	0.00291554	0.00968434	0	0	0	0	0	0	0	0	0	0	0	0
A_84_P17140	AT1G32640	ATMYC2 (JASMONATE INSENSITIVE 1); DNA binding / transcription factor [AT1G32640.1]	1.81969	0.121535	9671.79	2.85106	0.15833	26100.6	2.04395	0.000862138	0.0041871	0	0	0	0	0	0	0	0	0	0	0	0
A_84_P17227	AT2G19900	ATNADP-ME1 (NADP-MALIC ENZYME 1); malate dehydrogenase (oxaloacetate-decarboxylating) (NADP+)/ malic enzyme/ oxidoreductase, acting on NADH or NADPH, NAD or NADP as acceptor [AT2G19900.1]	-3.2163	0.175858	295.191	-0.192442	0.168849	3163.51	8.13342	2.7766e-05	0.000787371	1	1	0	0	0	0	0	0	0	0	1	0
A_84_P17137	AT1G71330	ATNAP5 (Arabidopsis thaliana non-intrinsic ABC protein 5) [AT1G71330.1]	-4.44198	0.0665192	126.096	-3.23628	0.0900431	383.094	2.3065	4.8613e-05	0.000962509	0	0	0	0	0	0	0	0	0	0	1	0
A_84_P852667	AT3G04810	ATNEK2; kinase [AT3G04810.1]	-6.52409	0.129954	29.8993	-5.28636	0.385066	94.1962	2.35826	0.00619085	0.0169806	0	0	0	0	0	0	0	0	0	0	1	0
A_84_P12340	AT1G10170	ATNFXL1; transcription factor [AT1G10170.1]	-1.68477	0.0866143	852.639	-0.535833	0.131445	2496.29	2.2175	0.000225435	0.00193535	0	0	0	0	0	0	0	0	0	0	0	0
A_84_P21247	AT3G44310	ATNIT1/NIT1/NITI (NITRILASE 1) [AT3G44310.2]	4.31286	0.226495	55073.7	5.9866	0.0171837	228712	3.1904	0.000217173	0.00190555	0	0	0	0	0	0	0	0	0	0	0	0
A_84_P24087	AT3G45060	ATNRT2.6 (Arabidopsis thaliana high affinity nitrate transporter 2.6); nitrate transmembrane transporter [AT3G45060.1]	-8.87813	0.21402	5.8395	-1.74746	1.34041	1433.32	140.134	0.000809128	0.00401918	0	0	0	0	0	0	0	0	0	0	1	0
A_84_P21532	AT5G14570	ATNRT2.7 (ARABIDOPSIS THALIANA HIGH AFFINITY NITRATE TRANSPORTER 2.7); nitrate transmembrane transporter [AT5G14570.1]	-0.326046	0.0641238	2186.6	1.42725	0.0515046	9708.8	3.37127	3.21257e-06	0.000501886	0	0	0	0	0	0	0	0	0	0	0	0
A_84_P806946	AT1G48920	ATNUC-L1/PARL1 (PARALLEL 1); nucleic acid binding [AT1G48920.1]	-1.37271	0.468051	1106.07	-0.320985	0.220183	2906.45	2.07301	0.0244113	0.0497852	0	0	0	0	0	0	0	0	0	0	0	0
A_84_P20252	AT3G26690	ATNUDT13 (ARABIDOPSIS THALIANA NUDIX HYDROLASE HOMOLOG 13); hydrolase [AT3G26690.1]	-0.196378	0.109329	2389.63	0.939489	0.0767337	6919.56	2.19751	0.000123652	0.00142781	0	0	0	0	0	0	0	0	0	0	0	0
A_84_P23500	AT5G47650	ATNUDT2 (Arabidopsis thaliana Nudix hydrolase homolog 2); ADP-ribose diphosphatase/ NAD binding / hydrolase [AT5G47650.1]	-0.778272	0.0692482	1598.72	0.47426	0.0276879	5013.37	2.38259	8.31367e-06	0.00057904	0	0	0	0	0	1	0	0	0	0	0	0
A_84_P15558	AT3G20660	ATOCT4 (ARABIDOPSIS THALIANA ORGANIC CATION/CARNITINE TRANSPORTER4); carbohydrate transmembrane transporter/ sugar:hydrogen ion symporter [AT3G20660.1]	-1.90458	0.305556	743.062	-0.489286	0.191055	2577.77	2.66714	0.00244004	0.00850465	0	0	0	0	0	0	0	0	0	0	0	0
A_84_P839281	AT1G09930	ATOPT2 (oligopeptide transporter 2); oligopeptide transporter [AT1G09930.1]	-7.80126	0.784101	13.2292	-3.90734	0.0542478	240.381	14.8658	0.00101312	0.00464416	0	0	0	0	0	0	0	1	0	0	0	0
A_84_P534708	AT1G28500	ATP binding / aminoacyl-tRNA ligase [AT1G28500.1]	-10.2109	0.0602664	2.31109	-8.30236	0.571541	11.967	3.75429	0.0045299	0.0133974	0	0	0	0	0	0	0	0	0	0	0	0
A_84_P549255	AT3G28600	ATP binding / ATPase [AT3G28600.1]	-7.2897	0.232641	17.6393	-4.18568	0.297097	201.469	8.5981	0.000140939	0.00152334	0	0	0	0	0	0	0	0	0	0	0	0
A_84_P603542	AT3G48770	ATP binding / DNA binding [AT3G48770.1]	-5.63704	0.0635787	55.0243	-4.39532	0.138102	172.233	2.3648	0.000144959	0.00154607	1	1	0	0	0	0	0	0	0	0	0	0
A_84_P14294	AT1G63750	ATP binding / nucleoside-triphosphatase/ nucleotide binding / protein binding [AT1G63750.1]	-1.47066	0.171853	991.595	0.429435	0.048969	4856	3.73238	5.11396e-05	0.00098058	0	0	0	0	0	0	0	0	0	0	0	0
A_84_P220748	AT5G56075	ATP binding / nucleotide binding / phenylalanine-tRNA ligase [AT5G56075.1]	-10.125	0.454111	2.565	-8.09014	0.276024	13.4406	4.09788	0.00268157	0.0090999	0	0	0	0	0	0	0	0	0	0	0	0
A_84_P570789	AT5G11360	ATP binding / protein kinase [AT5G11360.1]	-7.55165	0.445308	15.0057	-4.18147	0.0681451	199.032	10.3401	0.000204643	0.00184475	0	0	0	0	0	0	0	0	0	0	0	0
A_84_P17799	AT5G40660	ATP12 protein-related [AT5G40660.1]	0.969551	0.125162	5393.01	2.01136	0.082695	14542.3	2.05881	0.000273858	0.00214534	0	1	0	0	0	0	0	0	0	0	0	0
A_84_P20108	AT2G43020	ATPAO2 (POLYAMINE OXIDASE 2); amine oxidase [AT2G43020.1]	1.27673	0.0969351	6643.15	3.13841	0.0749602	31766.9	3.6343	1.23936e-05	0.00063618	0	0	0	0	0	0	0	0	0	0	0	0
A_84_P20272	AT3G20500	ATPAP18/PAP18 (purple acid phosphatase 18); acid phosphatase/ protein serine/threonine phosphatase [AT3G20500.1]	0.878803	0.0815987	5050.09	2.18556	0.0518523	16406.5	2.47385	1.97337e-05	0.000719438	0	1	0	0	0	0	0	0	0	0	0	0
A_84_P14662	AT3G52780	ATPAP20/PAP20; acid phosphatase/ protein serine/threonine phosphatase [AT3G52780.1]	-6.55536	0.512389	30.3644	-4.48149	0.0742267	161.623	4.21014	0.00226645	0.00806661	0	0	0	0	0	0	0	0	0	0	1	0
A_84_P21294	AT3G55090	ATPase, coupled to transmembrane movement of substances [AT3G55090.1]	-4.79122	0.115016	99.3091	-2.52277	0.0908002	628.576	4.81806	1.1502e-05	0.000617637	0	1	0	0	0	0	0	0	0	0	0	0
A_84_P19476	AT4G11730	ATPase, plasma membrane-type, putative / proton pump, putative [AT4G11730.1]	-9.96886	0.567346	2.85177	-6.5155	0.204732	39.7937	10.9538	0.000580463	0.00327382	0	0	0	0	0	0	0	0	0	0	0	0
A_84_P11446	AT1G15520	ATPDR12/PDR12 (PLEIOTROPIC DRUG RESISTANCE 12); ATPase, coupled to transmembrane movement of substances [AT1G15520.1]	-4.20798	0.533317	157.292	-2.28734	0.122276	740.599	3.78591	0.00369857	0.0115275	0	0	0	0	0	0	0	0	0	0	0	0
A_84_P762944	AT4G15215	ATPDR13/PDR13 (PLEIOTROPIC DRUG RESISTANCE 13); ATP binding / ATPase/ nucleoside-triphosphatase/ nucleotide binding [AT4G15215.1]	-10.1801	0.0581091	2.36147	-8.62118	0.311372	9.31682	2.94633	0.00103905	0.00471562	0	1	0	0	0	0	0	0	0	0	0	0
A_84_P856356	AT5G40770	ATPHB3 (PROHIBITIN 3) [AT5G40770.1]	-3.85064	0.127185	190.702	-2.07301	0.0214947	857.12	3.42863	1.82676e-05	0.000701583	0	0	0	0	0	0	0	0	0	0	1	0
A_84_P17380	AT3G08720	ATPK19 (ARABIDOPSIS THALIANA PROTEIN KINASE 19); kinase [AT3G08720.1]	-1.84832	0.0220278	760.545	-0.271737	0.151572	2992.79	2.98263	5.8158e-05	0.00102791	0	1	0	0	0	0	0	0	0	0	1	0
A_84_P21341	AT4G02330	ATPMEPCRB; pectinesterase [AT4G02330.1]	-0.378959	0.291361	2140.05	1.61373	0.0936604	11039.8	3.97979	0.000352258	0.0024587	0	0	0	0	0	0	0	0	0	0	0	0
A_84_P85619	AT1G63090	ATPP2-A11 (Phloem protein 2-A11); carbohydrate binding [AT1G63090.1]	-0.67241	0.0368547	1718.65	1.09449	0.133739	7719.64	3.40323	2.49883e-05	0.000754622	0	0	0	0	0	0	0	0	0	0	0	0
A_84_P21910	AT1G12710	ATPP2-A12 (PHLOEM PROTEIN 2-A12); carbohydrate binding [AT1G12710.1]	-1.37736	0.0489156	1054.2	-0.266818	0.0885223	3001.23	2.15927	4.50265e-05	0.000940725	0	0	0	0	0	0	0	0	0	0	1	0
A_84_P12385	AT1G80110	ATPP2-B11; carbohydrate binding [AT1G80110.1]	-3.27966	0.114473	282.218	-1.35073	0.14056	1417	3.80771	5.09962e-05	0.000978262	0	0	0	0	0	0	0	0	0	0	0	0
A_84_P825767	AT1G56240	ATPP2-B13 (Phloem protein 2-B13); carbohydrate binding [AT1G56240.1]	-5.79741	0.196253	49.6563	-1.85114	0.507418	1034.34	15.4151	0.000230987	0.00195795	0	0	0	0	0	0	0	0	0	0	0	0
A_84_P595029	AT1G56250	ATPP2-B14 (Phloem protein 2-B14); carbohydrate binding [AT1G56250.1]	-7.99525	0.812084	11.9401	-4.45305	0.601136	172.85	11.6495	0.00371559	0.0115664	0	0	0	0	0	0	0	0	0	0	0	0
A_84_P18235	AT2G02250	ATPP2-B2 (Phloem protein 2-B2); carbohydrate binding [AT2G02250.1]	-6.0575	0.371849	42.0828	-5.02292	0.0633136	110.939	2.04852	0.00896672	0.0226732	0	1	0	0	0	0	0	0	0	0	1	0
A_84_P290124	AT2G22860	ATPSK2 (PHYTOSULFOKINE 2 PRECURSOR); growth factor [AT2G22860.1]	-5.26229	0.782933	79.0374	-2.6391	0.0693601	579.853	6.16111	0.0044488	0.0132212	0	0	0	0	0	0	0	0	0	0	0	0
A_84_P862359	AT3G52180	ATPTPKIS1/DSP4/SEX4 (STARCH-EXCESS 4); polysaccharide binding / protein tyrosine/serine/threonine phosphatase [AT3G52180.1]	-0.59606	0.280052	1844.94	0.698995	0.115888	5859.04	2.45386	0.00177792	0.00681037	0	0	0	0	0	0	0	0	0	0	0	0
A_84_P517047	AT1G57943	ATPUP17 (Arabidopsis thaliana purine permease 17) [AT1G57943.1]	-7.83151	0.169192	12.1093	-6.75413	0.295055	34.0012	2.11021	0.00537559	0.015251	0	0	0	0	0	0	0	0	0	0	0	0
A_84_P14034	AT5G45750	AtRABA1c (Arabidopsis Rab GTPase homolog A1c); GTP binding [AT5G45750.1]	0.405295	0.141824	3650.7	1.91158	0.0512939	13566.1	2.84077	6.55314e-05	0.00107953	0	0	0	0	0	0	0	0	0	0	0	0
A_84_P12201	AT5G60860	AtRABA1f (Arabidopsis Rab GTPase homolog A1f); GTP binding [AT5G60860.1]	0.698048	0.0354629	4443	1.81055	0.0687947	12665	2.16221	1.54506e-05	0.000668182	0	0	0	0	0	0	0	0	0	0	0	0
A_84_P19223	AT1G07410	AtRABA2b (Arabidopsis Rab GTPase homolog A2b); GTP binding [AT1G07410.1]	-2.21496	0.0766956	591.473	-0.95955	0.150104	1857.62	2.38735	0.000208262	0.00186121	1	1	0	0	0	0	0	0	0	0	0	0
A_84_P13601	AT3G09910	AtRABC2b/AtRab18C (Arabidopsis Rab GTPase homolog C2b); GTP binding [AT3G09910.1]	-2.71055	0.103056	418.309	-1.40944	0.0494355	1357.84	2.46418	3.9033e-05	0.000889215	0	0	0	0	0	0	0	0	0	0	0	0
A_84_P12717	AT3G18610	ATRANGAP1 (RAN GTPASE-ACTIVATING PROTEIN 1); nucleic acid binding [AT3G18610.1]	-3.81789	0.126853	194.743	-2.44536	0.18401	667.407	2.58924	0.00044233	0.00279921	0	1	0	0	0	0	0	0	0	0	1	0
A_84_P823064	AT1G60850	ATRPAC42 (Arabidopsis thaliana RNA polymerase I subunit 42); DNA binding / DNA-directed RNA polymerase [AT1G60850.1]	-2.70484	0.285218	428.384	-1.67543	0.127895	1133.47	2.0412	0.00466942	0.0137077	0	0	0	0	0	0	0	0	0	0	0	0
A_84_P11958	AT4G26740	ATS1 (ARABIDOPSIS THALIANA SEED GENE 1); calcium ion binding [AT4G26740.1]	-9.2541	0.770144	4.81874	-6.86012	0.158055	31.115	5.25605	0.00619478	0.0169862	0	1	0	0	0	0	0	0	0	0	1	0
A_84_P787050	AT5G66020	ATSAC1B/IBS2 (IMPAIRED IN BABA-INDUCED STERILITY 2); phosphoinositide 5-phosphatase [AT5G66020.1]	-10.4876	0.0354845	1.90808	-9.26782	0.380515	5.9599	2.32908	0.00523066	0.0149399	0	0	0	0	0	0	0	0	0	0	1	0
A_84_P19013	AT1G32960	ATSBT3.3; subtilase [AT1G32960.1]	-8.49902	0.927511	8.79907	-5.91185	0.183572	60.2143	6.00917	0.00904131	0.0228168	0	0	0	0	0	0	0	0	0	0	0	0
A_84_P282500	AT4G16120	ATSEB1 [AT4G16120.1]	0.50579	0.0705838	3899.09	1.50756	0.10493	10286.3	2.00246	0.000163469	0.00164765	0	0	0	0	0	0	0	0	0	0	0	0
A_84_P21709	AT5G11110	ATSPS2F/SPS1 (SUCROSE PHOSPHATE SYNTHASE 1); sucrose-phosphate synthase [AT5G11110.1]	-1.70314	0.267097	849.813	0.227909	0.0984554	4227.02	3.81331	0.000300187	0.00225479	0	0	0	0	0	1	0	0	0	0	0	0
A_84_P13406	AT1G20350	ATTIM17-1 (Arabidopsis thaliana translocase inner membrane subunit 17-1); P-P-bond-hydrolysis-driven protein transmembrane transporter [AT1G20350.1]	-4.29475	0.235541	140.654	-2.59308	0.396508	614.281	3.25278	0.00307728	0.0100644	0	1	0	0	0	0	0	1	0	0	0	0
A_84_P22364	AT4G27550	ATTPS4 (Arabidopsis thaliana trehalose phosphatase/synthase 4); transferase, transferring glycosyl groups [AT4G27550.1]	-8.63285	0.194304	6.91846	-7.18953	0.0577383	24.737	2.71946	0.000248359	0.00203288	0	0	0	0	0	0	0	0	0	0	1	0
A_84_P10496	AT1G22400	ATUGT85A1/UGT85A1 (UDP-GLUCOSYL TRANSFERASE 85A1); UDP-glycosyltransferase/ glucuronosyltransferase/ transferase, transferring glycosyl groups / transferase, transferring hexosyl groups [AT1G22400.1]	0.12847	0.181186	3015.27	1.37291	0.151893	9357.8	2.36927	0.000803107	0.00400342	0	0	0	0	0	0	0	0	0	0	1	0
A_84_P17955	AT1G22380	ATUGT85A3 (UDP-GLUCOSYL TRANSFERASE 85A3); glucuronosyltransferase/ transcription factor/ transferase, transferring glycosyl groups [AT1G22380.1]	-4.62402	0.0907864	111.02	-2.84164	0.105497	503.325	3.43995	2.44555e-05	0.000747371	0	0	0	0	0	0	0	0	0	0	2	0
A_84_P12604	AT2G25340	ATVAMP712 (Arabidopsis thaliana vesicle-associated membrane protein 712) [AT2G25340.1]	-10.2776	0.0632493	2.20705	-8.68117	0.623792	9.26337	3.02394	0.0115997	0.0277429	0	0	0	0	0	0	0	0	0	1	1	0
A_84_P23217	AT3G62720	ATXT1; UDP-xylosyltransferase/ transferase/ transferase, transferring glycosyl groups [AT3G62720.1]	-0.106524	0.175187	2559.73	2.25581	0.157165	17294.3	5.142	6.42557e-05	0.00107251	0	0	0	0	1	0	0	0	0	0	0	0
A_84_P212828	AT4G30280	ATXTH18/XTH18 (XYLOGLUCAN ENDOTRANSGLUCOSYLASE/HYDROLASE 18); hydrolase, acting on glycosyl bonds [AT4G30280.1]	0.661734	0.0632181	4341.12	2.2431	0.181519	17124.9	2.99252	0.000140859	0.00152334	0	1	0	0	0	0	0	0	0	0	0	0
A_84_P10083	AT4G30290	ATXTH19 (XYLOGLUCAN ENDOTRANSGLUCOSYLASE/HYDROLASE 19); hydrolase, acting on glycosyl bonds [AT4G30290.1]	-3.81059	0.194393	197.304	-1.60861	0.224699	1190.75	4.60112	0.000212318	0.00188318	0	0	0	0	0	0	0	0	0	0	2	0
A_84_P596946	AT1G43560	ATY2 (Arabidopsis thioredoxin y2); thiol-disulfide exchange intermediate [AT1G43560.1]	-1.87579	0.0817956	747.342	-0.626196	0.124134	2344.4	2.37775	0.000129438	0.00146025	0	0	0	0	0	0	0	0	0	0	0	0
A_84_P502754	AT1G20925	auxin efflux carrier family protein [AT1G20925.1]	-10.2754	0.0718017	2.2106	-7.56003	0.106385	19.138	6.5677	3.31117e-06	0.000504128	0	0	0	0	0	0	0	0	0	0	1	0
A_84_P12371	AT1G16510	auxin-responsive family protein [AT1G16510.1]	-2.81857	0.114403	388.151	0.11896	0.33116	3971.69	7.66097	0.000130754	0.00146939	0	0	0	0	0	0	0	1	0	0	0	0
A_84_P785340	AT1G56150	auxin-responsive family protein [AT1G56150.1]	-3.68952	0.416729	217.065	-0.841309	0.224191	2026.44	7.20108	0.000478237	0.00292731	0	0	0	0	0	0	0	1	0	0	0	0
A_84_P546443	AT2G28085	auxin-responsive family protein [AT2G28085.1]	-7.27953	0.102342	17.6943	-5.43768	0.0540942	83.3193	3.58468	1.03112e-05	0.000605995	0	0	0	0	0	0	0	0	0	0	2	0
A_84_P16437	AT3G09870	auxin-responsive family protein [AT3G09870.1]	-7.69154	0.0411756	13.2439	-3.22821	0.0101828	384.907	22.0596	5.4363e-09	0.000201913	0	0	0	0	0	0	0	0	0	0	1	0
A_84_P21202	AT3G12830	auxin-responsive family protein [AT3G12830.1]	-2.11679	0.0971009	631.584	-0.565634	0.160203	2441.76	2.93052	0.000137339	0.00150614	0	0	0	0	0	0	0	0	0	0	0	0
A_84_P12859	AT4G12410	auxin-responsive family protein [AT4G12410.1]	-3.61014	0.127259	225.152	-1.32819	0.336699	1456.53	4.86333	0.000390842	0.00261178	0	0	0	0	0	0	0	0	0	0	0	0
A_84_P20503	AT4G34760	auxin-responsive family protein [AT4G34760.1]	-0.306391	0.1327	2228.25	0.768946	0.164963	6184.34	2.10721	0.00092088	0.00437684	0	0	0	0	0	0	0	0	0	0	2	0
A_84_P19629	AT5G10990	auxin-responsive family protein [AT5G10990.1]	-4.24006	0.24834	147.257	-3.16041	0.167061	404.556	2.11352	0.00334557	0.0107068	0	0	0	0	0	0	0	0	0	0	2	0
A_84_P179084	AT5G35735	auxin-responsive family protein [AT5G35735.1]	0.265071	0.0712879	3296.76	1.71629	0.239456	11924.4	2.7344	0.000548988	0.00316007	0	0	0	0	0	0	0	0	0	0	0	0
A_84_P312323	AT5G13370	auxin-responsive GH3 family protein [AT5G13370.1]	-0.813449	0.190295	1569.04	0.522171	0.151814	5189.34	2.52384	0.000684381	0.00362677	0	1	0	0	0	0	0	1	0	0	1	0
A_84_P13287	AT1G75580	auxin-responsive protein, putative [AT1G75580.1]	-3.58861	0.107272	228.279	-2.31488	0.135411	725.941	2.41785	0.000216649	0.00190383	0	0	0	0	0	0	0	0	0	0	2	0
A_84_P23871	AT2G21220	auxin-responsive protein, putative [AT2G21220.1]	-5.84898	0.36843	48.7357	-2.70766	0.0580694	552.103	8.82335	0.000128441	0.00145577	0	0	0	0	0	0	0	0	0	1	0	0
A_84_P22733	AT1G04560	AWPM-19-like membrane family protein [AT1G04560.1]	-9.19005	1.14526	5.6994	-3.81871	0.184825	257.473	41.3938	0.00131159	0.00550624	0	1	0	0	0	0	0	0	0	0	0	0
A_84_P772815	AT1G05180	AXR1 (AUXIN RESISTANT 1); small protein activating enzyme [AT1G05180.3]	-2.67044	0.113515	431.16	-1.59389	0.0598942	1196.04	2.10899	0.000130535	0.00146807	0	0	0	0	0	0	0	0	0	0	0	0
A_84_P21219	AT3G19580	AZF2 (ARABIDOPSIS ZINC-FINGER PROTEIN 2); nucleic acid binding / transcription factor/ zinc ion binding [AT3G19580.1]	-1.8477	0.0915573	763.246	-0.489794	0.253711	2590.69	2.56312	0.000952749	0.00446773	0	0	0	0	0	0	0	0	0	0	0	0
A_84_P24062	AT3G23920	BAM1/BMY7/TR-BAMY (BETA-AMYLASE 1); beta-amylase [AT3G23920.1]	1.67236	0.060295	8732.47	3.14888	0.171764	32069.9	2.78278	0.000148961	0.001569	0	1	0	0	0	0	0	0	0	0	0	0
A_84_P13372	AT1G69840	band 7 family protein [AT1G69840.1]	0.396877	0.123016	3623.44	1.49821	0.0910825	10193.3	2.14553	0.00023841	0.00199176	0	0	0	0	0	0	0	0	0	0	0	0
A_84_P20685	AT5G54100	band 7 family protein [AT5G54100.1]	-0.269219	0.0126208	2272.77	0.975798	0.137395	7125.68	2.37021	9.78645e-05	0.00129155	0	0	0	0	0	0	0	0	0	0	2	0
A_84_P521598	AT2G22760	basic helix-loop-helix (bHLH) family protein [AT2G22760.1]	-7.3757	0.291695	16.8362	-4.70487	0.31294	139.914	6.36794	0.000414903	0.00270649	0	0	0	0	0	0	0	0	0	0	1	0
A_84_P577514	AT2G31210	basic helix-loop-helix (bHLH) family protein [AT2G31210.1]	-8.85454	0.920716	6.71946	-4.56483	0.295179	154.751	19.5583	0.00154232	0.00615614	0	0	0	0	0	0	0	0	0	0	0	0
A_84_P80879	AT2G46510	basic helix-loop-helix (bHLH) family protein [AT2G46510.1]	0.00732613	0.166868	2774.42	1.21301	0.0937965	8364.31	2.30647	0.000400869	0.0026568	0	0	0	0	0	0	0	0	0	0	2	0
A_84_P16605	AT4G00870	basic helix-loop-helix (bHLH) family protein [AT4G00870.1]	-5.31964	0.250096	69.0967	-4.09863	0.137727	211.539	2.3311	0.00177223	0.00679634	0	1	0	0	0	0	0	0	0	0	0	0
A_84_P847533	AT4G20970	basic helix-loop-helix (bHLH) family protein [AT4G20970.1]	-4.14734	0.102701	155.015	-2.73791	0.12581	541.188	2.65632	0.000114139	0.00138053	0	0	0	0	0	0	0	0	0	0	0	0
A_84_P16699	AT4G29930	basic helix-loop-helix (bHLH) family protein [AT4G29930.1]	-1.68689	0.0377209	850.382	-0.685653	0.0496914	2244.78	2.00172	9.96291e-06	0.000601276	0	0	0	0	0	0	0	0	0	0	0	0
A_84_P845413	AT4G37850	basic helix-loop-helix (bHLH) family protein [AT4G37850.1]	-5.5908	0.179609	57.0719	-3.89633	0.757216	263.011	3.23658	0.0195828	0.041879	0	0	0	0	0	0	0	0	0	0	0	0
A_84_P223429	AT5G43650	basic helix-loop-helix (bHLH) family protein [AT5G43650.1]	-8.35893	0.954685	9.93806	0.751289	0.0119965	6072.77	552.65	7.84955e-05	0.00117053	0	0	0	0	0	0	0	0	0	0	0	0
A_84_P21605	AT5G46830	basic helix-loop-helix (bHLH) family protein [AT5G46830.1]	-0.0259593	0.406492	2760.52	1.37789	0.0475756	9371.15	2.64607	0.00402508	0.0122568	0	0	0	0	0	0	0	1	0	1	1	0
A_84_P528334	AT5G50915	basic helix-loop-helix (bHLH) family protein [AT5G50915.1]	-0.794278	0.0992838	1585.77	2.50291	0.152676	20528.8	9.82996	6.16327e-06	0.000551492	0	0	0	0	0	0	0	0	0	0	0	0
A_84_P10917	AT3G60920	beige/BEACH domain-containing protein [AT3G60920.1]	-9.69777	0.511635	3.40666	-8.35472	0.154199	11.0788	2.53686	0.0121265	0.0287239	0	0	0	0	0	0	0	0	0	0	0	0
A_84_P109472	AT2G47770	benzodiazepine receptor-related [AT2G47770.1]	-7.05539	0.553881	21.3434	1.10504	0.179168	7795.77	286.11	1.70713e-05	0.000695173	0	0	0	0	0	0	0	0	0	0	1	0
A_84_P13052	AT5G28010	Bet v I allergen family protein [AT5G28010.1]	-4.30201	0.144328	138.897	-3.15045	0.143182	406.763	2.22154	0.000605105	0.00336869	0	0	0	0	0	0	0	0	0	0	0	0
A_84_P868191	AT1G69295	beta-1,3-glucanase-related [AT1G69295.1]	1.83489	0.103673	9773.08	3.17442	0.128956	32595.6	2.53068	0.00015008	0.00157294	0	1	0	0	0	0	0	0	0	0	1	0
A_84_P17388	AT3G06500	beta-fructofuranosidase, putative / invertase, putative / saccharase, putative / beta-fructosidase, putative [AT3G06500.1]	0.258991	0.193819	3293.89	1.85826	0.301523	13216.9	3.0299	0.00150977	0.00606511	0	0	0	0	0	0	0	0	0	0	0	0
A_84_P14828	AT4G34860	beta-fructofuranosidase, putative / invertase, putative / saccharase, putative / beta-fructosidase, putative [AT4G34860.1]	-0.816834	0.108463	1558.08	0.251418	0.164005	4302.87	2.09689	0.000710841	0.00371195	0	0	0	0	0	0	0	0	0	0	0	0
A_84_P22020	AT1G07720	beta-ketoacyl-CoA synthase family protein [AT1G07720.1]	0.138439	0.204676	3034.67	1.15926	0.0593954	8053.7	2.02908	0.00115257	0.00504423	0	0	0	0	0	0	0	0	0	0	0	0
A_84_P23792	AT1G71160	beta-ketoacyl-CoA synthase family protein [AT1G71160.1]	-10.2401	0.0625964	2.26475	-8.75122	0.315829	8.47311	2.80668	0.00131802	0.00552275	0	0	0	0	0	0	0	0	0	0	1	0
A_84_P23692	AT1G04220	beta-ketoacyl-CoA synthase, putative [AT1G04220.1]	-3.18483	0.148379	303.303	-1.29686	0.144798	1471.17	3.70115	9.4399e-05	0.00126727	0	0	0	0	0	0	0	0	0	0	0	0
A_84_P18655	AT1G62710	BETA-VPE (vacuolar processing enzyme beta); cysteine-type endopeptidase [AT1G62710.1]	-1.55082	0.338678	951.307	-0.283865	0.17589	2970.42	2.40653	0.00453487	0.0134102	0	0	0	0	0	0	0	0	0	0	0	0
A_84_P18466	AT3G57270	BG1 (BETA-1,3-GLUCANASE 1); hydrolase, hydrolyzing O-glycosyl compounds [AT3G57270.1]	-7.71183	0.298351	13.1669	-5.93734	0.0401314	58.8479	3.42117	0.000518588	0.00306207	0	0	0	0	0	0	0	0	0	1	0	0
A_84_P839551	AT4G38590	BGAL14 (beta-galactosidase 14); beta-galactosidase [AT4G38590.1]	-10.3481	0.0457724	2.10152	-8.68504	0.649035	9.39107	3.16698	0.0114462	0.0274587	0	0	0	0	0	0	0	0	0	0	0	0
A_84_P19812	AT5G20710	BGAL7 (beta-galactosidase 7); beta-galactosidase [AT5G20710.1]	-5.11534	0.229913	79.3652	-2.97578	0.0618862	458.395	4.40628	9.94871e-05	0.00130069	0	0	0	0	0	0	0	0	0	0	1	0
A_84_P842250	AT1G19690	binding / catalytic/ coenzyme binding [AT1G19690.1]	-1.11286	0.120141	1271.29	0.0657307	0.127152	3780.76	2.26355	0.000308306	0.00228507	0	0	0	0	0	0	0	0	0	0	0	0
A_84_P300460	AT2G25730	binding / heme binding [AT2G25730.1]	-0.501889	0.131618	1937.24	0.612396	0.0608866	5513.53	2.16488	0.000184267	0.00174513	0	0	0	0	0	0	0	0	0	0	1	0
A_84_P15317	AT1G14300	binding [AT1G14300.1]	-0.638751	0.0562638	1762.41	0.596443	0.158345	5463.9	2.35413	0.000219282	0.00191179	0	0	0	0	0	0	0	0	0	0	1	0
A_84_P55050	AT1G28260	binding [AT1G28260.1]	-2.68159	0.157881	430.094	-1.52142	0.098765	1256.66	2.23485	0.000418337	0.00271929	0	0	0	0	0	0	0	0	0	0	0	0
A_84_P562254	AT1G66060	binding [AT1G66060.1]	-10.3117	0.199646	2.17915	-6.42331	0.348964	42.7534	14.8083	7.44175e-05	0.00113973	0	0	0	0	0	0	0	0	0	0	0	0
A_84_P283390	AT1G80130	binding [AT1G80130.1]	-1.12681	0.250604	1268.09	3.10774	0.196135	31200	18.8246	2.10001e-05	0.000728157	0	2	0	0	0	0	0	0	0	0	1	0
A_84_P289954	AT3G47080	binding [AT3G47080.1]	-0.954357	0.0352315	1412.99	0.64299	0.153977	5642.22	3.02586	6.23846e-05	0.00105943	1	1	0	0	0	0	0	0	0	0	0	0
A_84_P10439	AT1G09080	BIP3; ATP binding [AT1G09080.1]	-6.36347	1.09408	41.7791	-4.042	0.11745	219.139	4.99841	0.021692	0.0454162	0	2	0	0	0	0	0	0	0	0	0	0
A_84_P848558	AT2G35940	BLH1 (embryo sac development arrest 29); DNA binding / transcription factor [AT2G35940.1]	-4.72204	0.227598	104.985	-3.56158	0.160699	306.227	2.23528	0.00195757	0.00726929	0	0	0	0	0	0	0	0	0	0	0	0
A_84_P13727	AT3G54810	BME3/BME3-ZF (BLUE MICROPYLAR END3); transcription factor [AT3G54810.1]	-0.575702	0.108208	1845.61	1.27697	0.163692	8792.38	3.61169	8.18416e-05	0.00118832	0	0	0	0	0	0	0	0	0	0	2	0
A_84_P22732	AT1G08860	BON3 (BONZAI 3) [AT1G08860.1]	-6.98471	0.110574	21.717	-4.95924	0.224608	116.529	4.07126	0.00015045	0.00157446	0	0	0	0	0	0	0	0	0	0	0	0
A_84_P12207	AT5G62040	brother of FT and TFL1 protein (BFT) [AT5G62040.1]	-3.86937	0.467229	193.046	-2.57015	0.106539	609.285	2.46095	0.00933783	0.0233985	0	0	0	0	0	0	0	0	0	1	1	0
A_84_P186914	AT3G11480	BSMT1; S-adenosylmethionine-dependent methyltransferase [AT3G11480.1]	-9.79702	0.793297	3.47654	-2.23012	1.14251	944.891	189.611	0.000707165	0.00370189	0	0	0	0	0	0	0	0	0	0	0	0
A_84_P92059	AT5G67480	BT4 (BTB AND TAZ DOMAIN PROTEIN 4); protein binding / transcription regulator [AT5G67480.1]	0.100564	0.0638763	2943.09	4.38044	0.143461	75220.9	19.4255	1.20481e-06	0.000464012	0	1	0	0	0	0	0	1	0	0	0	0
A_84_P13833	AT4G23630	BTI1 (VIRB2-INTERACTING PROTEIN 1) [AT4G23630.1]	3.58527	0.0558805	32929.9	4.65057	0.142275	90707	2.0926	0.000270111	0.00212634	0	0	0	0	0	0	0	0	0	0	0	0
A_84_P794100	AT1G19490	bZIP transcription factor family protein [AT1G19490.1]	-7.15297	0.385821	19.7833	-5.89417	0.210919	61.2314	2.39297	0.00771424	0.0201175	0	3	0	0	0	0	0	1	0	0	0	0
A_84_P827867	AT1G65880	BZO1; benzoate-CoA ligase [AT1G65880.1]	-7.4624	0.153294	15.6181	-5.32356	0.219496	90.8302	4.40409	0.000158121	0.00161991	0	0	0	0	0	0	0	0	0	0	0	0
A_84_P785871	AT1G47960	C/VIF1 (CELL WALL / VACUOLAR INHIBITOR OF FRUCTOSIDASE 1); pectinesterase inhibitor [AT1G47960.1]	-7.37039	0.520478	17.1444	-4.30091	0.153997	183.453	8.39471	0.000608918	0.00338139	0	0	0	0	0	0	0	0	0	0	0	0
A_84_P16214	AT1G70800	C2 domain-containing protein [AT1G70800.1]	-3.15024	0.356588	314.621	-1.38344	0.406409	1412.65	3.40298	0.004803	0.0140084	0	0	0	0	0	0	0	0	0	0	0	0
A_84_P13619	AT3G17980	C2 domain-containing protein [AT3G17980.1]	-8.764	0.114374	6.32841	-7.45491	0.528036	21.3303	2.47786	0.0137317	0.0316528	0	0	0	0	0	0	0	0	0	0	0	0
A_84_P18469	AT3G57880	C2 domain-containing protein [AT3G57880.1]	-0.184896	0.0679178	2411.73	0.917081	0.0581509	6819.01	2.14649	2.84747e-05	0.000790507	0	0	0	0	0	0	0	0	0	0	1	0
A_84_P853187	AT4G34150	C2 domain-containing protein [AT4G34150.1]	-3.1611	0.277884	311.006	-2.13282	0.0382979	823.065	2.03958	0.00315252	0.0102436	0	0	0	0	0	0	0	0	0	0	0	0
A_84_P294984	AT1G24735	caffeoyl-CoA 3-O-methyltransferase, putative [AT1G24735.1]	-3.23268	0.0794756	292.147	-2.21446	0.0456923	777.936	2.02543	4.30269e-05	0.00091955	0	0	0	0	0	0	0	0	0	0	1	0
A_84_P17165	AT1G67990	caffeoyl-CoA 3-O-methyltransferase, putative [AT1G67990.1]	-10.4275	0.0731173	1.98967	-8.98233	0.398371	7.28339	2.72296	0.00348265	0.0110271	0	0	0	0	0	0	0	0	0	0	0	0
A_84_P570699	AT4G24730	calcineurin-like phosphoesterase family protein [AT4G24730.1]	-10.1471	0.0764455	2.41649	-7.82134	0.541363	16.5896	5.01313	0.00180822	0.00689143	0	0	0	0	0	0	0	0	0	0	0	0
A_84_P110332	AT4G34070	calcium ion binding [AT4G34070.1]	-10.1289	0.0745336	2.44702	-8.15702	0.230573	12.7345	3.92286	0.000147059	0.00155787	0	0	0	0	0	0	0	0	0	0	0	0
A_84_P553528	AT2G34030	calcium-binding EF hand family protein [AT2G34030.1]	-7.08179	0.169476	20.3897	-5.45494	0.208455	82.5979	3.08838	0.000467124	0.00289057	0	0	0	0	0	0	0	0	0	0	0	0
A_84_P504929	AT3G29000	calcium-binding EF hand family protein [AT3G29000.1]	-4.2622	0.321984	145.769	-1.95052	0.293885	946.703	4.96459	0.000780434	0.00393265	0	0	0	0	0	0	0	0	0	0	0	0
A_84_P15741	AT4G27280	calcium-binding EF hand family protein [AT4G27280.1]	-1.25817	0.170582	1155.13	0.413646	0.118422	4820.97	3.18615	0.000153394	0.001594	0	0	0	0	0	0	0	0	0	0	0	0
A_84_P21419	AT4G27790	calcium-binding EF hand family protein [AT4G27790.1]	-10.1859	0.421452	2.39994	-7.84625	0.464027	16.2994	5.06175	0.00294909	0.00976306	0	0	0	0	0	0	0	0	0	0	0	0
A_84_P816989	AT4G32060	calcium-binding EF hand family protein [AT4G32060.2]	-4.77225	0.118303	100.377	-2.78919	0.485876	544.564	3.95331	0.00235333	0.00829392	0	0	0	0	0	0	0	0	0	0	0	0
A_84_P17530	AT3G59820	calcium-binding mitochondrial protein-related [AT3G59820.1]	-0.131788	0.116977	2510.53	1.5317	0.1837	10458.3	3.16782	0.000188606	0.00176362	0	0	0	0	0	0	0	0	0	0	0	0
A_84_P22297	AT1G05990	calcium-binding protein, putative [AT1G05990.1]	-5.81311	0.143104	49.0124	-4.42712	0.635403	180.111	2.61351	0.0210972	0.0444182	0	0	0	0	0	0	0	0	0	0	0	0
A_84_P20281	AT3G22910	calcium-transporting ATPase, plasma membrane-type, putative / Ca(2+)-ATPase, putative (ACA13) [AT3G22910.1]	-4.05854	0.643418	178.75	0.875031	0.214584	6663.84	30.5599	0.000228465	0.00194684	0	1	0	0	0	0	0	0	0	0	0	0
A_84_P18797	AT5G55240	caleosin-related family protein / embryo-specific protein, putative [AT5G55240.1]	-10.4412	0.0373877	1.97024	-8.96914	0.278241	7.26032	2.77415	0.000814973	0.00403856	0	0	0	0	0	0	0	0	0	0	0	0
A_84_P21864	AT1G73805	calmodulin binding [AT1G73805.1]	-4.81731	0.784655	109.858	-1.41911	0.185897	1352.9	10.5429	0.00187319	0.00705508	0	0	0	0	0	0	0	0	0	0	0	0
A_84_P612355	AT3G13600	calmodulin-binding family protein [AT3G13600.1]	-2.76611	0.268618	409.381	-1.61184	0.0724619	1180.72	2.22572	0.00198675	0.00734512	0	0	0	0	0	0	0	0	0	0	0	0
A_84_P15758	AT4G31000	calmodulin-binding protein [AT4G31000.1]	-1.31693	0.0684036	1099.03	1.40243	0.139426	9573.63	6.58579	7.04065e-06	0.000556495	0	0	0	0	0	0	0	0	0	0	0	0
A_84_P11470	AT1G66400	calmodulin-related protein, putative [AT1G66400.1]	-3.64813	0.103809	218.714	-2.14016	0.330522	829.149	2.8441	0.00165789	0.00647402	0	0	0	0	0	0	0	0	0	0	0	0
A_84_P582930	AT3G01830	calmodulin-related protein, putative [AT3G01830.2]	-10.3353	0.0749839	2.12081	-7.01276	0.384263	28.4627	10.0044	0.000124656	0.00143303	0	0	0	0	0	0	0	0	0	0	2	0
A_84_P290344	AT2G02560	CAND1 (CULLIN-ASSOCIATED AND NEDDYLATION DISSOCIATED); binding [AT2G02560.1]	-3.04169	0.154914	333.085	-1.44198	0.119454	1328.54	3.03082	0.000144248	0.00154248	0	0	0	0	0	0	0	0	0	1	0	0
A_84_P19994	AT1G08080	carbonic anhydrase family protein [AT1G08080.1]	-7.12021	0.156773	19.7618	-4.7606	0.208848	133.615	5.13231	9.73478e-05	0.00128803	0	0	0	0	0	0	0	0	0	0	0	0
A_84_P573065	AT2G28210	carbonic anhydrase family protein [AT2G28210.1]	-3.5021	0.326749	247.861	-2.27012	0.266704	758.705	2.3489	0.00718452	0.0190204	0	0	0	0	0	0	0	0	0	0	2	0
A_84_P215158	AT4G20990	carbonic anhydrase family protein [AT4G20990.1]	-6.76675	0.027583	25.1773	-4.64407	0.00222422	144.262	4.35502	1.92487e-08	0.000202905	0	0	0	0	0	0	0	0	0	0	0	0
A_84_P17207	AT1G57590	carboxylesterase [AT1G57590.1]	-1.40641	0.21423	1042.42	0.692932	0.396336	5950.46	4.28513	0.00128021	0.00541733	0	0	0	0	0	0	0	0	0	0	0	0
A_84_P806740	AT1G20630	CAT1 (CATALASE 1); catalase [AT1G20630.1]	-0.820407	0.444724	1607.74	0.29255	0.0255464	4417.53	2.16289	0.0123744	0.0291781	0	0	0	0	0	0	0	0	0	0	1	0
A_84_P304630	AT4G34260	catalytic [AT4G34260.1]	1.84166	0.0152407	9819.3	3.54602	0.101232	42189.5	3.25885	8.60833e-06	0.000584326	0	0	0	0	0	0	0	0	0	0	1	0
A_84_P600903	AT3G58060	cation efflux family protein / metal tolerance protein, putative (MTPc3) [AT3G58060.1]	-7.06553	0.338308	20.8238	-5.74286	0.20098	67.6202	2.50128	0.00433478	0.0129699	0	1	0	0	0	0	0	0	0	0	0	0
A_84_P609485	AT1G79520	cation efflux family protein [AT1G79520.1]	0.00383631	0.0392854	2745.89	1.76109	0.105075	12229.6	3.38054	1.09721e-05	0.000610284	0	0	0	0	0	0	0	0	0	0	0	0
A_84_P21537	AT5G17850	cation exchanger, putative (CAX8) [AT5G17850.1]	-2.84461	0.0902685	381.279	-0.266646	0.158965	3004.77	5.97098	1.66699e-05	0.000690929	0	0	0	0	0	0	0	0	0	0	0	0
A_84_P14219	AT1G08960	CAX11 (cation exchanger 11); cation:cation antiporter [AT1G08960.1]	-1.12299	0.065591	1259.23	-0.00417105	0.0800369	3603.15	2.1717	4.78714e-05	0.000958372	0	0	0	0	0	0	0	0	0	0	0	0
A_84_P20386	AT3G51860	CAX3 (cation exchanger 3); cation:cation antiporter [AT3G51860.1]	-1.67155	0.246136	870.484	0.58803	0.34698	5503.05	4.78853	0.000775518	0.00391725	0	1	0	0	0	0	0	0	0	0	1	0
A_84_P20462	AT4G25490	CBF1 (C-REPEAT/DRE BINDING FACTOR 1); DNA binding / transcription activator/ transcription factor [AT4G25490.1]	-8.8034	0.252763	6.16627	-2.88126	0.33127	496.22	60.6376	1.61612e-05	0.000682167	0	1	0	0	0	0	0	1	0	0	0	0
A_84_P19516	AT4G25470	CBF2 (FREEZING TOLERANCE QTL 4); DNA binding / transcription activator/ transcription factor [AT4G25470.1]	-4.86944	0.0402859	93.6683	-1.07192	0.405458	1752.2	13.9049	8.61383e-05	0.00121207	1	1	0	0	0	0	1	1	0	0	1	0
A_84_P23516	AT5G51990	CBF4/DREB1D (C- REPEAT-BINDING FACTOR 4); DNA binding / transcription activator/ transcription factor [AT5G51990.1]	-8.3448	0.085533	8.43705	-3.35295	0.348918	358.351	31.8196	1.76792e-05	0.000695819	0	1	0	0	0	0	0	0	0	0	0	0
A_84_P12826	AT4G01420	CBL5 (CALCINEURIN B-LIKE PROTEIN 5) [AT4G01420.1]	-8.1616	0.289915	9.65837	-6.26017	0.302924	47.7351	3.73581	0.00141961	0.00580667	0	0	0	0	0	0	0	0	0	0	0	0
A_84_P13419	AT1G80090	CBS domain-containing protein [AT1G80090.1]	-9.96195	0.228955	2.75631	-7.62449	0.551566	19.076	5.05412	0.00247113	0.00858554	0	1	0	0	0	0	0	0	0	0	2	0
A_84_P847991	AT2G46830	CCA1 (CIRCADIAN CLOCK ASSOCIATED 1); transcription factor [AT2G46830.1]	-1.83052	0.455481	799.404	-0.728905	0.232783	2196.84	2.14594	0.020294	0.0430892	0	1	0	0	0	0	0	0	0	1	0	0
A_84_P10469	AT1G54160	CCAAT-binding transcription factor (CBF-B/NF-YA) family protein [AT1G54160.1]	-2.57506	0.200837	462.56	-0.528214	0.262518	2519.92	4.13201	0.000428221	0.00274948	0	0	0	0	0	0	0	0	0	0	0	0
A_84_P16775	AT5G06510	CCAAT-binding transcription factor (CBF-B/NF-YA) family protein [AT5G06510.1]	-4.8148	0.0872007	97.6264	-3.62188	0.0435982	293.12	2.28615	2.93039e-05	0.000793963	0	0	0	0	0	0	0	0	0	0	0	0
A_84_P12152	AT5G47670	CCAAT-box binding transcription factor family protein / leafy cotyledon 1-related (L1L) [AT5G47670.1]	-6.81247	0.165837	24.3925	-4.15017	0.0435773	203.11	6.33042	1.1366e-05	0.000616133	0	0	0	0	0	0	0	0	0	0	0	0
A_84_P90159	AT2G37060	CCAAT-box binding transcription factor, putative [AT2G37060.1]	-1.80894	0.0776107	782.203	-0.562121	0.0778897	2443.79	2.37317	3.96367e-05	0.00089412	1	1	0	0	0	0	0	0	0	0	0	0
A_84_P20835	AT1G80820	CCR2 (CINNAMOYL COA REDUCTASE) [AT1G80820.1]	-1.67483	0.152709	863.718	-0.528697	0.239613	2515.16	2.2132	0.00220792	0.0079158	0	0	0	0	0	0	0	0	0	0	0	0
A_84_P17463	AT3G44260	CCR4-NOT transcription complex protein, putative [AT3G44260.1]	-2.44529	0.235549	507.914	-1.30732	0.29034	1472.94	2.2007	0.00620427	0.0170088	0	0	0	0	0	0	0	0	0	0	0	0
A_84_P594463	AT2G32050	cell cycle control protein-related [AT2G32050.1]	-8.77309	0.364751	6.4256	-7.64608	0.24652	18.1738	2.18406	0.0113868	0.0273431	0	0	0	0	0	0	0	0	0	0	0	0
A_84_P11789	AT3G43250	cell cycle control protein-related [AT3G43250.1]	-9.7766	0.378778	3.2126	-7.33625	0.166489	22.3686	5.42775	0.000517388	0.00305811	0	0	0	0	0	0	0	0	0	0	1	0
A_84_P22231	AT3G53230	cell division cycle protein 48, putative / CDC48, putative [AT3G53230.1]	-1.24903	0.133249	1156.13	0.154345	0.145188	4034.96	2.6452	0.000248233	0.00203242	0	0	0	0	0	0	0	0	0	0	0	0
A_84_P20781	AT1G02205	CER1 (ECERIFERUM 1) [AT1G02205.1]	2.93562	0.359426	21532.5	4.58991	0.0809405	87048.5	3.14768	0.00147385	0.00595976	0	0	0	0	0	0	0	0	0	0	1	0
A_84_P13873	AT4G32410	CESA1 (CELLULOSE SYNTHASE 1); transferase, transferring glycosyl groups [AT4G32410.1]	1.84112	0.0327669	9810.47	2.88291	0.134721	26713.6	2.05879	0.000201159	0.00182375	0	1	0	0	0	0	0	0	0	0	0	0
A_84_P23023	AT2G25540	CESA10 (CELLULOSE SYNTHASE 10); transferase, transferring glycosyl groups [AT2G25540.1]	-2.71877	0.0493659	416.048	-1.47161	0.049369	1301.21	2.37372	6.50184e-06	0.000555808	0	0	0	0	0	0	0	0	0	0	0	0
A_84_P815725	AT5G05170	CESA3 (CELLULOSE SYNTHASE 3); cellulose synthase/ transferase, transferring glycosyl groups [AT5G05170.1]	-8.11399	0.223226	9.99019	-6.63731	0.342769	36.759	2.78308	0.00333588	0.010685	0	0	0	0	0	0	0	0	0	0	1	0
A_84_P11955	AT4G26150	CGA1 (CYTOKININ-RESPONSIVE GATA FACTOR 1); transcription factor [AT4G26150.1]	-2.75687	0.190901	407.725	-0.692647	0.110256	2234.8	4.18208	8.45707e-05	0.00120508	0	0	0	0	0	0	0	0	0	0	0	0
A_84_P20734	AT5G66220	chalcone isomerase [AT5G66220.1]	-9.5422	0.453528	3.81714	-8.3736	0.260518	11.0055	2.24795	0.0179943	0.0391734	0	0	0	0	0	0	0	0	0	0	0	0
A_84_P15331	AT2G43620	chitinase, putative [AT2G43620.1]	0.149929	0.310372	3077.69	1.59739	0.454295	11211.7	2.72728	0.0103647	0.0254358	0	0	0	0	0	0	0	0	0	0	0	0
A_84_P305620	AT4G39470	chloroplast lumen common family protein [AT4G39470.1]	-1.87246	0.0118958	748.037	-0.859925	0.0529572	1987.09	2.01746	5.46961e-06	0.000538356	0	0	0	0	0	0	0	0	0	0	0	0
A_84_P23055	AT1G53110	chorismate mutase [AT1G53110.1]	-3.41488	0.0552237	257.263	-2.35449	0.0946697	705.534	2.08549	7.43088e-05	0.00113887	0	0	0	0	0	0	0	0	0	0	0	0
A_84_P114282	AT2G37810	CHP-rich zinc finger protein, putative [AT2G37810.1]	-10.0586	0.395297	2.60974	-7.52522	0.388209	20.15	5.78939	0.00137551	0.00568173	0	0	0	0	0	0	0	0	0	0	0	0
A_84_P266420	AT5G22000	CIC7E11; protein binding / zinc ion binding [AT5G22000.1]	-1.53321	0.0461571	947.079	0.195659	0.121645	4144.06	3.31468	2.11168e-05	0.000728447	0	1	0	0	0	0	0	0	0	0	0	0
A_84_P861998	AT1G32790	CID11; RNA binding [AT1G32790.2]	-9.27088	0.0831202	4.4315	-6.16263	0.23501	50.6347	8.62338	2.71884e-05	0.000783539	0	0	0	0	0	0	0	0	0	0	1	0
A_84_P816398	AT2G33590	cinnamoyl-CoA reductase family [AT2G33590.1]	-0.00425053	0.177505	2751.75	1.91982	0.173604	13680.8	3.79492	0.000178212	0.00172259	0	0	0	0	0	0	0	0	0	0	0	0
A_84_P817161	AT4G30470	cinnamoyl-CoA reductase-related [AT4G30470.1]	0.129805	0.155711	3011.58	1.65232	0.165095	11361.6	2.87291	0.000313456	0.00230794	0	0	0	0	0	0	0	0	0	0	0	0
A_84_P16803	AT5G14700	cinnamoyl-CoA reductase-related [AT5G14700.1]	-2.32774	0.132084	548.76	-0.510339	0.168998	2537.94	3.52446	0.000125435	0.00143778	0	0	0	0	0	0	0	0	0	0	0	0
A_84_P22736	AT1G09500	cinnamyl-alcohol dehydrogenase family / CAD family [AT1G09500.1]	-3.37947	0.0758996	263.182	-1.66425	0.313154	1151.46	3.28346	0.00076901	0.00389988	0	0	0	0	0	0	0	0	0	0	0	0
A_84_P23682	AT1G09510	cinnamyl-alcohol dehydrogenase family / CAD family [AT1G09510.1]	-10.2901	0.347717	2.21567	-9.23496	0.133088	5.99722	2.07794	0.00799413	0.0206902	0	0	0	0	0	0	0	0	0	0	0	0
A_84_P23670	AT1G51410	cinnamyl-alcohol dehydrogenase, putative (CAD) [AT1G51410.1]	-9.10404	0.309507	5.02604	-7.67792	0.287965	17.7959	2.68723	0.00427802	0.0128396	0	0	0	0	0	0	0	0	0	0	0	0
A_84_P11299	AT5G19440	cinnamyl-alcohol dehydrogenase, putative (CAD) [AT5G19440.1]	1.67231	0.114616	8768.23	3.3625	0.164576	37175.7	3.22699	0.000128125	0.00145383	0	0	0	0	0	0	0	0	0	1	0	0
A_84_P19058	AT1G72680	cinnamyl-alcohol dehydrogenase, putative [AT1G72680.1]	0.440223	0.0330435	3720.45	2.21152	0.0660489	16707.4	3.41362	2.007e-06	0.000493288	0	0	0	0	0	0	0	0	0	0	0	0
A_84_P13455	AT2G30360	CIPK11 (SOS3-INTERACTING PROTEIN 4); kinase [AT2G30360.1]	-0.337939	0.0812873	2166.33	0.751524	0.230478	6111.68	2.12795	0.00151476	0.00607605	0	0	0	0	0	0	0	0	0	0	0	0
A_84_P17601	AT1G29230	CIPK18 (SNF1-RELATED PROTEIN KINASE 3.20); kinase [AT1G29230.1]	-4.96095	0.141426	88.2796	-3.80613	0.100778	258.304	2.22656	0.000324441	0.00235729	0	0	0	0	0	0	0	0	0	0	0	0
A_84_P17817	AT5G45810	CIPK19 (SNF1-RELATED PROTEIN KINASE 3.5); kinase [AT5G45810.1]	-2.8985	0.235404	371.283	-1.35579	0.159457	1411.9	2.91342	0.000714404	0.00372031	0	1	0	0	0	0	0	0	0	0	0	0
A_84_P11592	AT2G38490	CIPK22 (CBL-INTERACTING PROTEIN KINASE 22); kinase [AT2G38490.1]	-4.81661	0.0652689	97.387	-2.80934	0.120329	514.888	4.02021	1.42729e-05	0.000655787	1	1	0	0	0	0	0	0	0	0	1	0
A_84_P856172	AT2G26980	CIPK3 (CBL-INTERACTING PROTEIN KINASE 3); kinase [AT2G26980.3]	-2.4539	0.3244	510.364	-1.31513	0.170605	1453.27	2.20193	0.00576341	0.016071	0	0	0	0	0	0	0	0	0	0	0	0
A_84_P23981	AT1G01140	CIPK9 (CBL-INTERACTING PROTEIN KINASE 9); kinase [AT1G01140.1]	0.741696	0.125467	4593.14	2.50029	0.0899616	20452.6	3.38368	3.89295e-05	0.000888714	1	1	0	0	0	0	0	0	0	0	1	0
A_84_P14948	AT5G37260	CIR1/RVE2 (CIRCADIAN 1); DNA binding / transcription factor [AT5G37260.1]	-1.15068	0.107077	1235.13	0.464028	0.0891692	4976.96	3.06251	3.6368e-05	0.000857198	1	2	0	0	0	0	0	0	0	0	1	0
A_84_P17939	AT2G11270	citrate synthase-related [AT2G11270.1]	-7.87112	0.308105	11.806	-6.03072	0.229685	55.5312	3.58109	0.00115339	0.00504628	0	0	0	0	0	0	0	0	0	0	0	0
A_84_P20922	AT1G60970	clathrin adaptor complex small chain family protein [AT1G60970.1]	-7.88902	0.0962515	11.5522	-6.31773	0.211095	45.5783	2.9717	0.000302071	0.00226076	0	0	0	0	0	0	0	0	0	0	1	0
A_84_P274830	AT5G12990	CLE40 (CLAVATA3/ESR-RELATED 40); receptor binding [AT5G12990.1]	-7.25729	0.298402	18.2893	-4.57804	0.0513307	151.055	6.40523	0.000105722	0.00132989	1	2	0	0	0	0	0	0	0	0	0	0
A_84_P196424	AT3G24770	CLE41 (CLAVATA3/ESR-RELATED 41); receptor binding [AT3G24770.1]	-3.09439	0.146932	321.656	-1.97709	0.081146	917.111	2.16941	0.000323172	0.00235364	0	0	0	0	0	0	0	0	0	0	0	0
A_84_P13077	AT5G42380	CML37/CML39; calcium ion binding [AT5G42380.1]	-4.18108	0.555891	160.559	1.29584	0.14544	8893.65	44.5366	7.88284e-05	0.00117053	0	1	0	0	0	0	0	0	0	0	1	0
A_84_P14331	AT1G76650	CML38; calcium ion binding [AT1G76650.1]	-2.91431	0.139289	365.54	-1.9095	0.308103	971.261	2.00669	0.0067576	0.0181682	0	0	0	0	0	0	0	0	0	0	0	0
A_84_P140149	AT3G20580	COBL10 (COBRA-LIKE PROTEIN 10 PRECURSOR) [AT3G20580.1]	-10.1922	0.0768947	2.34215	-9.00446	0.256106	7.11902	2.27798	0.00153552	0.00613406	0	0	0	0	0	0	0	0	0	0	0	0
A_84_P14603	AT3G29810	COBL2 (COBRA-LIKE PROTEIN 2 PRECURSOR) [AT3G29810.1]	-1.88431	0.143728	744.027	-0.494009	0.111438	2562.99	2.62133	0.000188006	0.00176171	0	0	0	0	0	0	0	0	0	0	0	0
A_84_P833503	AT1G09790	COBL6 (COBRA-LIKE PROTEIN 6 PRECURSOR) [AT1G09790.1]	-10.1428	0.399908	2.51063	-8.70475	0.515404	9.00213	2.70951	0.0188093	0.0405829	0	0	0	0	0	0	0	0	0	0	0	0
A_84_P599034	AT3G16860	COBL8 (COBRA-LIKE PROTEIN 8 PRECURSOR) [AT3G16860.1]	-2.92455	0.110258	362.403	-1.42373	0.0676146	1344.17	2.83003	3.61724e-05	0.000854864	0	0	0	0	0	0	0	0	0	0	0	0
A_84_P199634	AT2G39725	complex 1 family protein / LVR family protein [AT2G39725.1]	-2.6106	0.188504	450.005	-1.3907	0.0330295	1375.66	2.32931	0.000382626	0.00257822	0	0	0	0	0	0	0	0	0	0	0	0
A_84_P758593	AT2G43261	contains domain RING/U-box (SSF57850); contains domain ARIADNE RING ZINC FINGER (PTHR11685) [AT2G43261.1]	-10.2108	0.0438083	2.31391	-8.33904	0.769392	12.0462	3.65976	0.0136205	0.0314531	0	0	0	0	0	0	0	0	0	0	0	0
A_84_P536936	AT4G01985	contains InterPro domain Eggshell protein (InterPro:IPR002952) [AT4G01985.1]	-10.4204	0.0387579	1.99889	-2.77672	0.390553	536.717	199.969	4.60683e-06	0.000531766	0	0	0	0	0	0	0	0	0	0	0	0
A_84_P15131	AT1G05040	contains InterPro domain UBA-like (InterPro:IPR009060) [AT1G05040.1]	-9.11397	0.426905	5.11971	-7.00381	0.282222	28.5512	4.31739	0.00203318	0.00746739	0	0	0	0	0	0	0	0	0	0	0	0
A_84_P754740	AT1G30814	contains InterPro domain Zinc finger, LSD1-type (InterPro:IPR005735) [AT1G30814.2]	-9.99993	0.421008	2.73093	-7.65215	0.701843	19.1542	5.0904	0.00765902	0.0200082	0	0	0	0	0	0	0	0	0	0	0	0
A_84_P22028	AT1G30060	COP1-interacting protein-related [AT1G30060.1]	-10.4071	0.0979705	2.01949	-9.12376	0.33366	6.6024	2.43394	0.0030755	0.0100601	0	0	0	0	0	0	0	0	0	0	0	0
A_84_P18532	AT4G12290	copper amine oxidase, putative [AT4G12290.1]	-1.14607	0.215678	1247.4	1.13543	0.275794	7991.91	4.86183	0.000351129	0.00245672	0	0	0	0	0	0	0	0	0	0	0	0
A_84_P23852	AT2G42540	COR15A (COLD-REGULATED 15A) [AT2G42540.1]	0.779896	0.525902	4896.4	4.10627	0.430437	63663.4	10.0309	0.00106115	0.00478383	0	0	0	0	1	0	0	0	0	0	0	0
A_84_P10613	AT2G42530	COR15B [AT2G42530.1]	-0.0773989	0.897472	2906.08	2.11895	0.258995	15781.7	4.58317	0.0151907	0.0342411	0	0	0	0	0	0	0	0	0	0	0	0
A_84_P16290	AT2G15970	COR413-PM1 (cold regulated 413 plasma membrane 1) [AT2G15970.1]	2.72486	0.0888462	18112.5	3.8398	0.118674	51677.4	2.16586	0.000200434	0.00182128	1	1	0	0	0	1	0	0	0	0	0	0
A_84_P291304	AT1G29395	COR414-TM1 (cold regulated 414 thylakoid membrane 1) [AT1G29395.1]	-0.826033	0.410667	1578.18	1.14375	0.316192	8065.15	3.91708	0.00275743	0.00928218	0	0	0	0	0	0	0	0	0	0	0	0
A_84_P808462	AT1G20440	COR47 (cold regulated 47) [AT1G20440.1]	3.82257	0.171756	38886	5.09108	0.234464	123634	2.40911	0.00164113	0.00642932	0	1	0	0	0	0	0	0	0	0	0	0
A_84_P22571	AT5G52310	COR78 (COLD REGULATED 78) [AT5G52310.1]	-0.690321	0.270666	1711.45	3.53198	0.530179	43364.7	18.6655	0.000252135	0.00204689	0	1	0	0	0	2	0	0	0	0	1	0
A_84_P12888	AT4G23600	CORI3 (CORONATINE INDUCED 1, JASMONIC ACID RESPONSIVE 2); transaminase [AT4G23600.1]	0.384393	0.29285	3617.22	3.50717	0.121596	41108.2	8.71063	6.92778e-05	0.00110138	0	0	0	0	0	0	0	0	0	0	0	0
A_84_P16619	AT4G04710	CPK22 (calcium-dependent protein kinase 22); calmodulin-dependent protein kinase/ kinase [AT4G04710.1]	-8.33125	0.46766	8.71722	-7.09075	0.10276	26.5297	2.3628	0.0109282	0.0264916	0	0	0	0	0	0	0	0	0	0	0	0
A_84_P769675	AT5G66210	CPK28 (calcium-dependent protein kinase 28) [AT5G66210.4]	-1.5763	0.107098	919.568	-0.296156	0.03804	2938.1	2.42864	4.07029e-05	0.000899841	0	0	0	0	0	0	0	0	0	0	0	0
A_84_P819816	AT2G43018	CPuORF17 (Conserved peptide upstream open reading frame 17) [AT2G43018.1]	-7.85858	0.158506	11.8869	-6.8212	0.0645108	31.8895	2.0525	0.000465204	0.00288211	0	0	0	0	0	0	0	0	0	0	0	0
A_84_P55560	AT5G03190	CPuORF47 (Conserved peptide upstream open reading frame 47) [AT5G03190.1]	-0.215153	0.0861693	2359.2	1.29515	0.104396	8853.95	2.8487	4.22636e-05	0.00091455	1	2	0	0	0	0	0	0	0	1	2	0
A_84_P20648	AT5G44120	CRA1 (CRUCIFERINA); nutrient reservoir [AT5G44120.1]	-6.84577	0.343321	24.1971	-5.15462	0.350175	103.501	3.22915	0.00394719	0.0120893	0	0	0	0	0	0	0	0	0	0	0	0
A_84_P16292	AT2G46310	CRF5 (CYTOKININ RESPONSE FACTOR 5); DNA binding / transcription factor [AT2G46310.1]	-1.02825	0.127237	1350.56	0.10232	0.270282	3910.11	2.18945	0.00280101	0.00939532	0	1	0	0	0	0	0	0	0	0	0	0
A_84_P15645	AT3G61630	CRF6 (CYTOKININ RESPONSE FACTOR 6); DNA binding / transcription factor [AT3G61630.1]	-2.00925	0.207026	686.049	0.604073	0.322619	5565.01	6.11913	0.000294405	0.00223135	0	1	0	0	0	0	0	0	0	0	1	0
A_84_P23918	AT2G42790	CSY3 (CITRATE SYNTHASE 3); citrate (SI)-synthase [AT2G42790.1]	-0.149675	0.0797804	2468.2	1.13271	0.091977	7910.24	2.43241	5.31073e-05	0.000992738	0	0	0	0	0	0	0	0	0	0	0	0
A_84_P21480	AT4G17090	CT-BMY (BETA-AMYLASE 3, BETA-AMYLASE 8); beta-amylase [AT4G17090.1]	2.40652	0.207432	14619.3	3.68956	0.137895	46651.4	2.43351	0.000872583	0.00422184	0	0	0	0	0	0	0	0	0	0	3	0
A_84_P23757	AT1G76420	CUC3 (CUP SHAPED COTYLEDON3); transcription factor [AT1G76420.1]	-3.52069	0.0839666	239.037	-2.50657	0.09451	636.423	2.01968	0.000155591	0.0016028	0	0	0	0	0	0	0	0	0	0	0	0
A_84_P10519	AT1G74820	cupin family protein [AT1G74820.1]	-10.3649	0.0505699	2.07732	-5.08499	0.059391	106.403	38.8511	3.17443e-08	0.000202905	0	0	0	0	0	0	0	0	0	0	1	0
A_84_P804836	AT1G68530	CUT1 (CUTICULAR 1); acyltransferase/ catalytic [AT1G68530.1]	-3.12119	0.426701	325.576	-1.88256	0.169129	980.403	2.35975	0.00948964	0.0236863	0	0	0	0	0	0	0	0	0	0	0	0
A_84_P23219	AT3G63120	CYCP1;1 (cyclin p1;1); cyclin-dependent protein kinase [AT3G63120.1]	0.406612	0.0227644	3629.97	1.51105	0.0389378	10288.4	2.15016	1.84753e-06	0.000493288	0	0	0	0	0	0	0	0	0	0	0	0
A_84_P845921	AT3G20100	CYP705A19 (cytochrome P450, family 705, subfamily A, polypeptide 19); oxygen binding [AT3G20100.1]	-1.96804	0.163014	704.835	-0.574453	0.0682986	2425.83	2.62731	0.000166487	0.00165984	0	1	0	0	0	0	0	0	0	0	1	0
A_84_P12392	AT1G28430	CYP705A24 (cytochrome P450, family 705, subfamily A, polypeptide 24); oxygen binding [AT1G28430.1]	-2.78997	0.0721893	395.804	-1.74302	0.0576213	1078.83	2.06616	3.96995e-05	0.00089412	0	0	0	0	0	0	0	0	0	0	0	0
A_84_P286120	AT4G19230	CYP707A1 (cytochrome P450, family 707, subfamily A, polypeptide 1); oxygen binding [AT4G19230.1]	-2.36082	0.220852	535.548	-0.524097	0.229499	2522.48	3.57198	0.000564576	0.00321667	0	0	0	0	0	0	0	0	0	0	0	0
A_84_P12143	AT5G45340	CYP707A3 (cytochrome P450, family 707, subfamily A, polypeptide 3); oxygen binding [AT5G45340.1]	-2.04061	0.111058	668.855	-1.0088	0.343793	1818.67	2.04458	0.00777999	0.0202635	0	0	0	0	0	0	0	0	0	0	0	0
A_84_P54840	AT3G19270	CYP707A4 (cytochrome P450, family 707, subfamily A, polypeptide 4); oxygen binding [AT3G19270.1]	-4.0092	0.1484	170.571	-2.67475	0.261871	569.428	2.5218	0.00154657	0.00616577	0	0	0	0	0	1	0	0	0	0	0	0
A_84_P12169	AT5G52400	CYP715A1 (cytochrome P450, family 715, subfamily A, polypeptide 1); oxygen binding [AT5G52400.1]	-10.2678	0.299125	2.25388	-1.32056	0.125441	1445.59	493.609	1.14819e-06	0.000464012	0	0	0	0	0	0	0	0	0	0	0	0
A_84_P766550	AT5G25130	CYP71B12 (cytochrome P450, family 71, subfamily B, polypeptide 12); oxygen binding [AT5G25130.1]	-0.812884	0.182048	1571.27	0.685572	0.0408923	5799.44	2.8254	0.000154888	0.0016008	0	0	0	0	0	0	0	0	0	0	0	0
A_84_P15411	AT2G02580	CYP71B9 (cytochrome P450, family 71, subfamily B, polypeptide 9); oxygen binding [AT2G02580.1]	-5.41193	0.259147	65.2008	-4.20816	0.237943	196.283	2.3034	0.00406215	0.0123456	0	0	0	0	0	0	0	0	0	0	0	0
A_84_P10787	AT3G14680	CYP72A14 (cytochrome P450, family 72, subfamily A, polypeptide 14); oxygen binding [AT3G14680.1]	-5.44384	0.288419	63.909	-4.28682	0.0613106	184.771	2.22996	0.00244803	0.00852483	0	0	0	0	0	0	0	0	0	0	0	0
A_84_P21188	AT3G14620	CYP72A8 (cytochrome P450, family 72, subfamily A, polypeptide 8); oxygen binding [AT3G14620.1]	0.109886	0.0555289	2956.56	1.40436	0.151161	9600.05	2.45287	0.000154332	0.00159947	0	0	0	0	0	0	0	0	0	0	0	0
A_84_P11607	AT2G45570	CYP76C2 (cytochrome P450, family 76, subfamily C, polypeptide 2); oxygen binding [AT2G45570.1]	-5.88522	0.62765	50.0312	-0.665711	0.653197	2420.92	37.2588	0.000566422	0.00322273	0	0	0	0	0	0	0	0	0	0	0	0
A_84_P13497	AT2G45580	CYP76C3 (cytochrome P450, family 76, subfamily C, polypeptide 3); oxygen binding [AT2G45580.1]	-8.89572	0.0315613	5.75681	-6.72237	0.0347533	34.1493	4.51072	1.44984e-07	0.000263406	0	0	0	0	0	0	0	0	0	0	1	0
A_84_P19259	AT3G10560	CYP77A7/UNE9 (CYTOCHROME P450, FAMILY 77, SUBFAMILY A, POLYPEPTIDE 7); oxygen binding [AT3G10560.1]	-7.55999	0.12285	14.5712	-6.11598	0.124698	52.1583	2.72075	0.000139384	0.00151703	0	0	0	0	0	0	0	0	0	0	0	0
A_84_P16769	AT5G04630	CYP77A9 (cytochrome P450, family 77, subfamily A, polypeptide 9); oxygen binding [AT5G04630.1]	-7.68712	0.410465	13.5989	-6.53481	0.104936	39.0133	2.2227	0.00923331	0.0231912	0	0	0	0	0	0	0	0	0	0	0	0
A_84_P14835	AT4G37360	CYP81D2 (cytochrome P450, family 81, subfamily D, polypeptide 2); oxygen binding [AT4G37360.1]	-10.508	0.0377839	1.88116	-8.5271	0.779242	10.6168	3.94743	0.0117105	0.027942	0	0	0	0	0	0	0	0	0	0	0	0
A_84_P15781	AT4G37370	CYP81D8 (cytochrome P450, family 81, subfamily D, polypeptide 8); oxygen binding [AT4G37370.1]	-2.33299	0.251683	550.053	2.16645	0.368308	16530.7	22.6187	6.30278e-05	0.00106396	0	0	0	0	0	0	0	0	0	0	0	0
A_84_P14118	AT5G67310	CYP81G1 (cytochrome P450, family 81, subfamily G, polypeptide 1); oxygen binding [AT5G67310.1]	-5.34333	0.265436	68.6686	-3.79981	0.693006	277.902	2.91506	0.0227064	0.0471056	0	0	0	0	0	0	0	0	0	0	1	0
A_84_P63390	AT4G31940	CYP82C4 (cytochrome P450, family 82, subfamily C, polypeptide 4); oxygen binding [AT4G31940.1]	-9.37629	0.520837	4.27433	-6.40904	0.46973	44.1917	7.82046	0.00184582	0.00698884	0	0	0	0	0	0	0	0	0	0	0	0
A_84_P10863	AT3G48520	CYP94B3 (cytochrome P450, family 94, subfamily B, polypeptide 3); oxygen binding [AT3G48520.1]	-3.70229	0.152665	211.084	-0.624149	0.0919416	2343.02	8.44524	7.4351e-06	0.000566221	0	0	0	0	0	0	0	0	0	0	0	0
A_84_P13426	AT1G57750	CYP96A15/MAH1 (MID-CHAIN ALKANE HYDROXYLASE 1); oxygen binding [AT1G57750.1]	-8.98721	0.690261	5.84122	-6.21525	0.850922	54.0136	6.83037	0.0118574	0.0282073	0	0	0	0	0	0	0	0	0	0	0	0
A_84_P12579	AT2G21910	CYP96A5 (cytochrome P450, family 96, subfamily A, polypeptide 5); oxygen binding [AT2G21910.1]	-9.8832	0.760486	3.15026	-6.96093	0.314298	29.3085	7.58038	0.00354378	0.0111637	0	0	0	0	0	0	0	0	0	0	0	0
A_84_P15685	AT4G10040	CYTC-2 (CYTOCHROME C-2); electron carrier [AT4G10040.1]	1.00486	0.0230186	5500.35	2.11198	0.164256	15624	2.15415	0.000319705	0.00233502	0	0	0	0	0	0	0	0	0	0	0	0
A_84_P21427	AT4G29570	cytidine deaminase, putative / cytidine aminohydrolase, putative [AT4G29570.1]	-10.057	0.174478	2.57446	-5.06017	0.570639	113.203	31.9298	0.000131391	0.00147349	0	0	0	0	0	0	0	0	0	0	1	0
A_84_P769395	AT5G40382	cytochrome-c oxidase [AT5G40382.1]	-9.10631	0.956544	5.63076	-6.69058	0.3997	35.6496	5.33589	0.0156549	0.0350518	1	1	0	0	0	0	0	0	0	0	1	0
A_84_P857301	AT2G40140	CZF1/ZFAR1; transcription factor [AT2G40140.1]	-3.29466	0.392424	287.92	-2.12246	0.0847617	828.323	2.25355	0.0071949	0.0190364	0	0	0	0	0	0	0	0	0	0	0	0
A_84_P586386	AT2G07640	D2,D4-dienoyl-CoA reductase-related [AT2G07640.1]	-0.39097	0.211031	2108.55	0.681416	0.0630524	5783.17	2.10291	0.0010827	0.00484245	0	0	0	0	0	0	0	0	0	0	0	0
A_84_P274250	AT1G55390	DC1 domain-containing protein [AT1G55390.1]	-5.74683	0.129143	51.0379	-3.8517	0.106904	250.312	3.71955	4.01288e-05	0.00089447	0	0	0	0	0	0	0	0	0	0	1	0
A_84_P18120	AT1G69150	DC1 domain-containing protein [AT1G69150.1]	-10.1449	0.660204	2.60514	-7.22588	0.247067	24.3062	7.56341	0.00200089	0.00738299	0	0	0	0	0	0	0	0	0	1	0	0
A_84_P165143	AT2G02640	DC1 domain-containing protein [AT2G02640.1]	-10.256	0.0747113	2.24079	-8.19768	0.213021	12.3861	4.16486	9.39359e-05	0.00126377	0	0	0	0	0	0	0	0	0	0	1	0
A_84_P532232	AT2G23100	DC1 domain-containing protein [AT2G23100.1]	-5.17452	0.192871	76.2709	-3.38659	0.255961	347.318	3.45318	0.000641786	0.00349012	0	0	0	0	0	0	0	0	0	0	0	0
A_84_P16247	AT1G12610	DDF1 (DWARF AND DELAYED FLOWERING 1); DNA binding / transcription factor [AT1G12610.1]	-10.2229	0.0564623	2.29239	-1.31798	0.160495	1455.57	479.334	8.87641e-08	0.00022767	0	0	0	0	0	0	0	0	0	0	0	0
A_84_P17145	AT1G63030	DDF2 (DWARF AND DELAYED FLOWERING 2); DNA binding / transcription factor [AT1G63030.1]	-10.3725	0.0506003	2.06635	-5.3404	0.405094	91.6007	32.7207	2.84606e-05	0.000790507	0	0	0	0	0	0	0	0	0	1	0	0
A_84_P305520	AT1G63250	DEAD box RNA helicase, putative [AT1G63250.1]	-1.62357	0.101665	892.3	-0.468529	0.0739638	2608.09	2.22691	9.11667e-05	0.00124379	0	0	0	0	0	0	0	0	0	0	0	0
A_84_P108352	AT2G07750	DEAD box RNA helicase, putative [AT2G07750.1]	-3.68238	0.0429444	213.502	-2.53472	0.123892	623.149	2.21554	0.000110378	0.00135764	0	0	0	0	0	0	0	0	0	0	1	0
A_84_P15893	AT5G36950	DEGP10 (DEGP PROTEASE 10); serine-type peptidase/ trypsin [AT5G36950.1]	-0.578582	0.0130381	1835.06	0.62508	0.133564	5578.2	2.30324	0.000100226	0.00130461	0	0	0	0	0	0	0	0	0	0	2	0
A_84_P839735	AT1G65640	DEGP4 (DEGP PROTEASE 4); serine-type peptidase/ trypsin [AT1G65640.1]	-7.18148	0.313277	19.2757	-5.93628	0.258539	59.6907	2.37051	0.00604706	0.0166795	0	1	0	0	0	0	0	0	0	0	0	0
A_84_P813718	AT1G26850	dehydration-responsive family protein [AT1G26850.3]	-2.35852	0.372136	549.35	-1.2274	0.232485	1553.41	2.19028	0.011118	0.0268486	0	0	0	0	0	0	0	0	0	1	0	0
A_84_P19919	AT1G04430	dehydration-responsive protein-related [AT1G04430.1]	1.77568	0.0638948	9399.89	3.14796	0.113837	32044.5	2.58879	5.35141e-05	0.000995467	0	0	0	0	0	0	0	0	0	0	0	0
A_84_P858209	AT2G03480	dehydration-responsive protein-related [AT2G03480.1]	-0.605503	0.0394384	1801.27	0.608363	0.0899252	5501.49	2.31958	2.81361e-05	0.000789615	0	1	0	0	0	0	0	0	0	0	0	0
A_84_P220588	AT2G34300	dehydration-responsive protein-related [AT2G34300.1]	0.886918	0.0745492	5063.7	2.31509	0.0771878	17955.7	2.69105	2.09859e-05	0.000728157	0	0	0	0	0	0	0	0	0	0	0	0
A_84_P793485	AT4G14360	dehydration-responsive protein-related [AT4G14360.2]	-4.81703	0.189369	97.7472	-2.92584	0.0519518	475.047	3.7094	7.56668e-05	0.00114679	0	0	0	0	0	0	0	0	0	0	0	0
A_84_P12005	AT4G38410	dehydrin, putative [AT4G38410.1]	-2.8965	0.131529	369.907	-1.05342	0.337702	1765.69	3.58777	0.00091646	0.00436588	0	1	0	0	0	0	0	0	0	0	0	0
A_84_P23539	AT5G58770	dehydrodolichyl diphosphate synthase, putative / DEDOL-PP synthase, putative [AT5G58770.1]	1.02387	0.175428	5598.6	2.28333	0.0278638	17566.8	2.39407	0.000252492	0.0020475	1	2	0	0	0	0	0	1	0	0	0	0
A_84_P216618	AT5G35560	DENN (AEX-3) domain-containing protein [AT5G35560.1]	-5.06205	0.145071	82.2046	-3.69586	0.138616	278.684	2.57788	0.000295857	0.00223742	0	0	0	0	0	0	0	0	0	0	0	0
A_84_P20004	AT1G72660	developmentally regulated GTP-binding protein, putative [AT1G72660.1]	-5.54998	0.152347	58.5025	-4.02158	0.0687905	222.142	2.88466	9.28977e-05	0.00125718	0	0	0	0	0	0	0	0	0	0	0	0
A_84_P20399	AT4G03400	DFL2 (DWARF IN LIGHT 2) [AT4G03400.1]	1.92635	0.19481	10511.4	3.2159	0.120952	33534.7	2.44451	0.000622144	0.00342128	0	0	0	0	0	0	0	0	0	1	1	0
A_84_P17806	AT5G42800	DFR (DIHYDROFLAVONOL 4-REDUCTASE); dihydrokaempferol 4-reductase [AT5G42800.1]	-0.511441	0.121034	1931.36	1.75446	0.117258	12215.1	4.80956	2.01473e-05	0.000722884	0	0	0	0	0	0	0	0	0	0	0	0
A_84_P821423	AT5G16450	dimethylmenaquinone methyltransferase family protein [AT5G16450.1]	-4.35006	0.134262	135.103	-2.70012	0.0900534	555.059	3.13821	6.01592e-05	0.00104558	0	0	0	0	0	0	0	0	0	0	0	0
A_84_P20323	AT3G49620	DIN11 (DARK INDUCIBLE 11); oxidoreductase [AT3G49620.1]	-3.66615	0.709178	235.167	-1.62522	0.354137	1187.55	4.11511	0.0111643	0.0269322	0	0	0	0	0	0	0	0	0	0	0	0
A_84_P20369	AT3G60140	DIN2 (DARK INDUCIBLE 2); hydrolase, hydrolyzing O-glycosyl compounds [AT3G60140.1]	0.265471	0.126612	3303.02	1.34975	0.106628	9202.75	2.12031	0.000344103	0.00243244	0	0	0	0	0	0	0	0	0	0	1	0
A_84_P20491	AT4G31790	diphthine synthase, putative (DPH5) [AT4G31790.1]	0.676647	0.101618	4395.63	1.7707	0.162192	12333.2	2.13473	0.000584133	0.00328942	0	0	0	0	0	0	0	0	0	0	0	0
A_84_P11613	AT2G34930	disease resistance family protein [AT2G34930.1]	-1.31861	0.323336	1118.13	2.58109	0.204811	21742.3	14.9254	6.05594e-05	0.00104698	0	0	0	0	0	0	0	0	0	0	0	0
A_84_P23046	AT3G05650	disease resistance family protein [AT3G05650.1]	-3.58082	0.12559	229.164	-2.48007	0.0409351	646.312	2.14466	0.000133934	0.00148788	0	0	0	0	0	0	0	0	0	0	0	0
A_84_P302140	AT4G19515	disease resistance family protein [AT4G19515.1]	-4.92249	0.455894	93.9071	-1.89813	0.21735	972.272	8.13625	0.000487845	0.00295561	NR
A_84_P20991	AT1G57650	disease resistance protein (NBS-LRR class), putative [AT1G57650.1]	-10.2617	0.232834	2.25011	-8.08587	0.624658	14.2416	4.5186	0.0048236	0.0140508	0	0	0	0	0	0	0	0	0	0	2	0
A_84_P205328	AT1G52900	disease resistance protein (TIR class), putative [AT1G52900.1]	-10.0441	0.418625	2.69502	-8.77432	0.429683	8.47818	2.41118	0.0214652	0.0450169	0	0	0	0	0	0	0	0	0	1	1	0
A_84_P23661	AT1G61100	disease resistance protein (TIR class), putative [AT1G61100.1]	0.958886	0.0166106	5327.43	2.52148	0.0504531	20709.5	2.95384	8.87866e-07	0.000437068	0	0	0	0	0	0	0	0	0	0	0	0
A_84_P13393	AT1G66090	disease resistance protein (TIR-NBS class), putative [AT1G66090.1]	-1.97816	0.194722	702.482	-0.656462	0.0823618	2289.1	2.49961	0.000412756	0.00270139	0	0	0	0	0	0	0	1	0	0	0	0
A_84_P18998	AT1G72900	disease resistance protein (TIR-NBS class), putative [AT1G72900.1]	-0.959244	0.130541	1416.08	0.741289	0.256244	6073.62	3.25021	0.000512259	0.00304062	0	0	0	0	0	0	0	0	0	1	0	0
A_84_P24031	AT3G25510	disease resistance protein (TIR-NBS-LRR class), putative [AT3G25510.1]	-7.23394	0.386973	18.4975	-5.60896	0.23675	74.5321	3.08438	0.00343317	0.0109141	0	0	0	0	0	0	0	0	0	0	0	0
A_84_P13904	AT4G14370	disease resistance protein (TIR-NBS-LRR class), putative [AT4G14370.1]	-9.30605	0.768231	4.75736	-2.28274	0.105507	741.887	130.085	9.64415e-05	0.00128284	0	0	0	0	0	0	0	0	0	0	0	0
A_84_P242113	AT4G19520	disease resistance protein (TIR-NBS-LRR class), putative [AT4G19520.1]	-5.59026	0.193647	57.3089	-3.56664	0.365731	310.42	4.06604	0.00106506	0.00479452	0	0	0	0	0	0	0	0	0	0	0	0
A_84_P13978	AT5G22690	disease resistance protein (TIR-NBS-LRR class), putative [AT5G22690.1]	-2.89275	0.106062	368.874	-1.66282	0.127528	1140.44	2.34556	0.000211884	0.00188069	0	0	0	0	0	0	0	0	0	0	0	0
A_84_P13074	AT5G41540	disease resistance protein (TIR-NBS-LRR class), putative [AT5G41540.1]	-9.78817	0.205991	3.11388	-7.57136	0.422482	19.4042	4.64865	0.00122261	0.00525011	0	0	0	0	0	0	0	0	0	0	1	0
A_84_P14019	AT5G41550	disease resistance protein (TIR-NBS-LRR class), putative [AT5G41550.1]	-8.38532	0.347013	8.3139	-6.82471	0.178916	31.9104	2.94978	0.00228432	0.00811233	0	0	0	0	0	0	0	1	0	0	0	0
A_84_P22532	AT5G41740	disease resistance protein (TIR-NBS-LRR class), putative [AT5G41740.1]	-4.33561	0.0978251	136.002	-3.2672	0.274419	377.793	2.09711	0.00314757	0.0102306	0	0	0	0	0	0	0	0	0	0	1	0
A_84_P23478	AT5G41750	disease resistance protein (TIR-NBS-LRR class), putative [AT5G41750.1]	-3.16218	0.362492	314.214	-2.00836	0.203782	900.08	2.22502	0.00861165	0.021933	0	0	0	0	0	0	0	0	0	0	0	0
A_84_P20104	AT2G26380	disease resistance protein-related / LRR protein-related [AT2G26380.1]	-7.46345	0.0853438	15.5628	-3.11209	0.43896	427.912	20.4122	7.26462e-05	0.00112659	0	0	0	0	0	0	0	0	0	0	1	0
A_84_P788157	AT2G34315	disease resistance protein-related [AT2G34315.1]	-9.25527	0.371212	4.60406	-7.68365	0.322639	17.7758	2.97238	0.00520847	0.0148872	0	0	0	0	0	0	0	0	0	0	0	0
A_84_P22023	AT2G21110	disease resistance-responsive family protein [AT2G21110.1]	-10.3254	0.0640274	2.13519	-7.87516	0.194675	15.4865	5.46492	3.21245e-05	0.000815909	0	0	0	0	0	0	0	0	0	0	1	0
A_84_P167923	AT3G09250	DNA binding / nuclease [AT3G09250.1]	-3.94404	0.229704	179.332	-2.54116	0.261273	625.71	2.6443	0.00221032	0.00792047	0	0	0	0	0	0	0	0	0	0	0	0
A_84_P755708	AT2G40350	DNA binding / transcription factor [AT2G40350.1]	-9.07947	0.545361	5.33798	-6.85244	0.261983	31.5725	4.68168	0.00310473	0.0101268	0	0	0	0	0	0	0	0	0	0	0	0
A_84_P19302	AT3G23220	DNA binding / transcription factor [AT3G23220.1]	-10.0712	0.468447	2.64038	-7.48834	0.335146	20.5298	5.99145	0.00148117	0.00598162	0	0	0	0	0	0	0	0	0	0	0	0
A_84_P258300	AT3G60110	DNA-binding bromodomain-containing protein [AT3G60110.1]	-3.97455	0.0810481	174.558	-2.65046	0.109006	575.433	2.50374	7.21436e-05	0.00112118	0	1	0	0	0	0	0	0	0	0	0	0
A_84_P20450	AT4G22770	DNA-binding family protein [AT4G22770.1]	-2.07532	0.0723565	650.254	-0.622148	0.101357	2343.93	2.73809	3.53781e-05	0.00085015	0	0	0	0	0	0	0	0	0	0	0	0
A_84_P20243	AT3G25990	DNA-binding protein GT-1-related [AT3G25990.1]	-4.53593	0.14396	118.105	-3.28438	0.0950279	370.246	2.38096	0.000230739	0.00195662	0	0	0	0	0	0	0	0	0	0	0	0
A_84_P22011	AT2G36080	DNA-binding protein, putative [AT2G36080.2]	-1.53655	0.0903996	947.526	-0.502783	0.188684	2553.42	2.04736	0.00102357	0.00467616	0	0	0	0	0	0	0	0	0	0	1	0
A_84_P14381	AT1G14490	DNA-binding protein-related [AT1G14490.1]	-3.3211	0.0699709	273.898	-2.21549	0.419155	794.66	2.15191	0.0107703	0.026202	0	0	0	0	0	0	0	0	0	0	1	0
A_84_P14480	AT2G38250	DNA-binding protein-related [AT2G38250.1]	-4.6697	0.0382915	107.649	-2.141	0.412055	836.016	5.77052	0.000451015	0.00283284	0	0	0	0	0	0	0	0	0	0	0	0
A_84_P10261	AT5G47660	DNA-binding protein-related [AT5G47660.1]	0.0916052	0.0504641	2917.04	1.33845	0.075235	9122.25	2.37321	1.83632e-05	0.00070293	0	0	0	0	0	0	0	0	0	0	0	0
A_84_P21616	AT5G49700	DNA-binding protein-related [AT5G49700.1]	-3.29846	0.212289	279.549	-2.18111	0.170913	797.56	2.16947	0.00207748	0.00758082	0	0	0	0	0	0	0	0	0	0	0	0
A_84_P14417	AT2G20560	DNAJ heat shock family protein [AT2G20560.1]	-1.13384	0.118324	1254.55	0.162012	0.147973	4057.53	2.45522	0.000290693	0.00221393	0	1	0	0	0	0	0	0	0	0	0	0
A_84_P17108	AT1G71000	DNAJ heat shock N-terminal domain-containing protein [AT1G71000.1]	-9.07367	0.344197	5.17305	-2.09876	0.0679214	841.934	125.793	4.24354e-06	0.000531766	0	1	0	0	0	0	0	0	0	0	0	0
A_84_P147008	AT1G72070	DNAJ heat shock N-terminal domain-containing protein [AT1G72070.1]	-2.34095	0.239974	543.791	-1.30831	0.11464	1459.96	2.04576	0.0025461	0.00876432	0	0	0	0	0	0	0	0	0	0	1	0
A_84_P18103	AT1G74250	DNAJ heat shock N-terminal domain-containing protein [AT1G74250.1]	0.376318	0.0297949	3558.84	1.72353	0.0155285	11912.1	2.5442	2.57546e-07	0.00032085	0	0	0	0	0	0	0	0	0	0	0	0
A_84_P19215	AT2G21510	DNAJ heat shock N-terminal domain-containing protein [AT2G21510.1]	-4.66934	0.0568141	107.809	-3.3602	0.486553	362.814	2.47794	0.00981544	0.0243532	0	0	0	0	0	0	0	0	0	0	0	0
A_84_P569139	AT5G62780	DNAJ heat shock N-terminal domain-containing protein [AT5G62780.1]	-9.96501	0.449443	2.85842	-8.86639	0.251798	7.78184	2.14151	0.020951	0.0441637	0	1	0	0	0	0	0	0	0	0	0	0
A_84_P21555	AT5G25530	DNAJ heat shock protein, putative [AT5G25530.1]	-7.87624	0.581668	12.2087	-5.91663	0.1363	59.8032	3.88958	0.00473792	0.0138696	0	0	0	0	0	0	0	0	0	0	0	0
A_84_P16012	AT5G15410	DND1 (DEFENSE NO DEATH 1); calcium channel/ calmodulin binding / cation channel/ cyclic nucleotide binding / inward rectifier potassium channel [AT5G15410.1]	2.34594	0.155552	13971.7	3.65324	0.130223	45582	2.47479	0.000366724	0.00251374	0	0	0	0	0	0	0	0	0	0	0	0
A_84_P12696	AT1G26790	Dof-type zinc finger domain-containing protein [AT1G26790.1]	-5.64499	0.435112	56.6748	-4.47435	0.306317	164.159	2.25113	0.0189328	0.0407849	0	1	0	0	0	0	0	0	0	0	0	0
A_84_P834435	AT4G00940	Dof-type zinc finger domain-containing protein [AT4G00940.1]	-5.40484	0.166214	65.0125	-4.35738	0.0756512	176.23	2.06688	0.00057648	0.00325895	0	0	0	0	0	0	0	0	0	0	0	0
A_84_P13823	AT4G21080	Dof-type zinc finger domain-containing protein [AT4G21080.1]	-10.3255	0.0636982	2.13496	-5.84848	1.41536	79.8022	22.2701	0.00542273	0.0153557	0	0	0	0	0	0	0	0	0	1	0	0
A_84_P19568	AT4G38000	Dof-type zinc finger domain-containing protein [AT4G38000.1]	-7.6766	0.233943	13.4496	-6.47293	0.133824	40.646	2.30325	0.00150421	0.00604888	0	0	0	0	0	0	0	0	0	0	0	0
A_84_P821447	AT2G36800	DOGT1 (DON-GLUCOSYLTRANSFERASE); UDP-glycosyltransferase/ transferase, transferring glycosyl groups [AT2G36800.1]	0.398384	0.0318408	3609.87	1.63529	0.441674	11495.4	2.35692	0.00841205	0.0215303	0	0	0	0	0	0	0	0	0	1	0	0
A_84_P167173	AT4G25480	DREB1A (DEHYDRATION RESPONSE ELEMENT B1A); DNA binding / transcription activator/ transcription factor [AT4G25480.1]	-2.56123	0.436351	475.889	-0.643704	0.498554	2389.18	3.77774	0.00742238	0.0195235	1	1	0	0	0	0	0	1	0	0	1	0
A_84_P21501	AT5G05410	DREB2A (DRE-BINDING PROTEIN 2A); DNA binding / transcription activator/ transcription factor [AT5G05410.1]	-2.29742	0.143081	560.463	2.33789	0.182387	18317.3	24.8524	4.14696e-06	0.000531766	0	0	0	0	0	0	0	1	0	1	3	0
A_84_P12726	AT3G11020	DREB2B (DRE-binding protein 2B); DNA binding / transcription activator/ transcription factor [AT3G11020.1]	-4.09286	0.255625	162.401	0.114114	0.351489	3983.09	18.4683	7.41666e-05	0.00113869	0	1	0	0	0	0	0	0	0	0	0	0
A_84_P23278	AT4G20260	DREPP plasma membrane polypeptide family protein [AT4G20260.1]	2.52384	0.101208	15788.8	4.0401	0.102351	59410.8	2.86048	5.30761e-05	0.000992738	0	0	0	0	0	0	0	0	0	0	1	0
A_84_P16411	AT3G01540	DRH1 (DEAD box RNA helicase 1) [AT3G01540.1]	0.768206	0.0837475	4664.04	1.83452	0.0997342	12869.3	2.09408	0.000143542	0.00153844	0	0	0	0	0	0	0	0	0	0	0	0
A_84_P18696	AT5G15380	DRM1 (DOMAINS REARRANGED METHYLASE 1) [AT5G15380.1]	-10.3626	0.0449949	2.08062	-6.08576	0.113574	53.2981	19.3841	4.42983e-07	0.0004199	0	0	0	0	0	0	0	0	0	0	0	0
A_84_P293834	AT2G41750	DTW domain-containing protein [AT2G41750.1]	-2.9048	0.0646062	366.54	-1.76488	0.0943552	1064.01	2.20368	6.6035e-05	0.00108209	0	0	0	0	0	0	0	0	0	0	0	0
A_84_P604788	AT5G59510	DVL18/RTFL5 (ROTUNDIFOLIA LIKE 5) [AT5G59510.1]	-3.7215	0.0645667	207.938	-2.69694	0.132916	557.009	2.03433	0.000275602	0.00215128	0	0	0	0	0	0	0	0	0	1	1	0
A_84_P586644	AT3G53232	DVL20/RTFL1 (ROTUNDIFOLIA 1) [AT3G53232.1]	-3.31233	0.45986	282.687	-1.29993	0.195036	1469.96	4.03454	0.00221812	0.00793995	0	0	0	0	0	0	0	0	0	0	1	0
A_84_P753024	AT1G67265	DVL3/RTFL21 (ROTUNDIFOLIA LIKE 21) [AT1G67265.1]	-6.7496	0.185805	25.5141	-4.38601	0.063897	172.469	5.14652	3.13542e-05	0.000808009	0	0	0	0	0	0	0	0	0	0	0	0
A_84_P13400	AT1G18100	E12A11; phosphatidylethanolamine binding [AT1G18100.1]	-6.70233	0.343691	26.9673	-3.39596	0.107985	343.201	9.89276	9.15318e-05	0.00124606	0	0	0	0	0	0	0	0	0	0	0	0
A_84_P15176	AT1G11960	early-responsive to dehydration protein-related / ERD protein-related [AT1G11960.1]	-2.74349	0.0763468	408.798	-0.623388	0.014125	2341.13	4.34725	1.19559e-06	0.000464012	2	2	0	0	0	0	0	0	0	0	0	0
A_84_P805060	AT5G61020	ECT3 (evolutionary conserved C-terminal 3) [AT5G61020.1]	-3.99096	0.327603	176.377	-2.74106	0.202736	543.356	2.37824	0.00493041	0.014274	0	0	0	0	0	0	0	0	0	0	0	0
A_84_P14448	AT2G34790	EDA28/MEE23 (MATERNAL EFFECT EMBRYO ARREST 23); electron carrier [AT2G34790.1]	-0.255363	0.225706	2318.68	0.902956	0.0545008	6743.11	2.23197	0.00098667	0.00456707	0	0	0	0	0	0	0	0	0	0	0	0
A_84_P829324	AT3G03810	EDA30 (embryo sac development arrest 30) [AT3G03810.1]	-7.74328	0.276934	12.8625	-6.68322	0.267734	35.5074	2.08502	0.00886194	0.0224616	0	0	0	0	0	0	0	0	0	0	0	0
A_84_P763049	AT4G05440	EDA35 (embryo sac development arrest 35) [AT4G05440.1]	-2.16458	0.195177	617.168	-1.13716	0.0255225	1639.53	2.03837	0.000829361	0.004084	0	0	0	0	0	0	0	0	0	0	0	0
A_84_P256030	AT5G52460	EDA41 (embryo sac development arrest 41) [AT5G52460.1]	-9.14742	0.521419	5.0667	-6.21543	0.634472	51.9275	7.63166	0.00347512	0.0110089	0	0	0	0	0	0	0	0	0	0	0	0
A_84_P137739	AT3G63060	EDL3 (EID1-LIKE 3) [AT3G63060.1]	-4.29225	0.128078	139.829	-0.477936	0.38874	2640.15	14.0677	8.61709e-05	0.00121207	1	1	0	0	0	0	0	0	0	0	0	0
A_84_P13423	AT1G54270	EIF4A-2 (eukaryotic translation initiation factor 4A-2); ATP-dependent helicase [AT1G54270.1]	0.719789	0.273653	4589.75	1.75765	0.141527	12214.9	2.05318	0.00429971	0.0128861	0	1	0	0	0	0	0	0	0	0	1	0
A_84_P761088	AT3G11773	electron carrier/ protein disulfide oxidoreductase [AT3G11773.1]	-7.15455	0.329251	19.5231	-5.20334	0.257756	98.6574	3.86699	0.00127328	0.00539908	0	0	0	0	1	0	0	0	0	1	0	0
A_84_P17676	AT4G37990	ELI3-2 (ELICITOR-ACTIVATED GENE 3) [AT4G37990.1]	-7.16091	1.35172	25.528	-1.59965	1.46299	1683.54	47.2177	0.00842514	0.0215575	0	0	0	0	0	0	0	0	0	0	0	0
A_84_P16449	AT3G22840	ELIP1 (EARLY LIGHT-INDUCABLE PROTEIN); chlorophyll binding [AT3G22840.1]	2.23154	0.0909942	12878.4	3.6382	0.214621	45116	2.65122	0.000473565	0.00291104	0	0	0	0	0	0	0	0	0	0	1	0
A_84_P62840	AT4G14690	ELIP2 (EARLY LIGHT-INDUCIBLE PROTEIN 2); chlorophyll binding [AT4G14690.1]	0.0229759	0.150828	2791.15	3.08565	0.189236	30719.5	8.35522	2.5627e-05	0.000762535	0	1	0	0	0	0	0	0	0	0	0	0
A_84_P21039	AT2G31060	elongation factor family protein [AT2G31060.1]	-0.34652	0.0894685	2160.11	0.784411	0.0681998	6214.13	2.19	6.38641e-05	0.00106978	0	0	0	0	0	0	0	0	0	0	0	0
A_84_P831166	AT1G79350	EMB1135 (EMBRYO DEFECTIVE 1135); DNA binding [AT1G79350.1]	-9.06858	0.261695	5.14519	-7.98872	0.299172	14.3518	2.11383	0.00926974	0.0232546	0	0	0	0	0	0	0	0	0	1	2	0
A_84_P501748	AT5G62990	EMB1692 (EMBRYO DEFECTIVE 1692) [AT5G62990.1]	-1.66999	0.113866	864.832	-0.420221	0.0169435	2695.71	2.37803	4.71031e-05	0.000953274	0	0	0	0	0	0	0	0	0	0	0	0
A_84_P13702	AT3G49240	EMB1796 (EMBRYO DEFECTIVE 1796); binding [AT3G49240.1]	-0.791666	0.23845	1597.9	0.231002	0.114421	4246.84	2.03167	0.0025859	0.00886164	0	0	0	0	0	0	0	0	0	0	0	0
A_84_P752737	AT1G34047	Encodes a defensin-like (DEFL) family protein. [AT1G34047.1]	-6.51271	0.478743	31.2287	-4.35815	0.218297	176.695	4.45233	0.00208683	0.00760233	0	0	0	0	0	0	0	0	0	0	0	0
A_84_P752697	AT1G64107	Encodes a defensin-like (DEFL) family protein. [AT1G64107.1]	-10.468	0.0478648	1.93411	-6.89444	0.190995	30.4179	11.9054	6.10355e-06	0.000551492	0	0	0	0	0	0	0	0	0	0	0	0
A_84_P752754	AT1G64195	Encodes a defensin-like (DEFL) family protein. [AT1G64195.1]	-6.04636	0.199807	41.6307	-4.29889	0.0881699	183.556	3.35769	0.000157153	0.00161308	0	0	0	0	0	0	0	0	0	0	1	0
A_84_P757255	AT2G22941	Encodes a defensin-like (DEFL) family protein. [AT2G22941.1]	-10.1556	0.389755	2.441	-8.67555	0.215768	8.87251	2.78962	0.0045228	0.0133809	0	0	0	0	0	0	0	0	0	1	0	0
A_84_P761132	AT3G50925	Encodes a defensin-like (DEFL) family protein. [AT3G50925.1]	-10.3044	0.253089	2.18872	-6.12402	0.383784	53.1457	18.1307	9.4941e-05	0.00127019	0	0	0	0	0	0	0	0	0	0	0	0
A_84_P760632	AT3G59930	Encodes a defensin-like (DEFL) family protein. [AT3G59930.1]	-2.36539	0.691673	567.778	0.410486	0.214353	4815.37	6.84892	0.00267047	0.00907422	0	0	0	0	0	0	0	0	0	0	1	0
A_84_P761276	AT3G61185	Encodes a defensin-like (DEFL) family protein. [AT3G61185.1]	-10.2872	0.0483575	2.19222	-8.77222	0.660011	8.76431	2.85803	0.0166052	0.03674	0	0	0	0	0	0	0	0	0	0	0	0
A_84_P768288	AT5G08055	Encodes a defensin-like (DEFL) family protein. [AT5G08055.1]	-9.33538	0.569519	4.48396	-7.80674	0.415042	16.469	2.88513	0.019824	0.0422974	0	0	0	0	0	0	0	0	0	0	0	0
A_84_P839865	AT5G33355	Encodes a defensin-like (DEFL) family protein. [AT5G33355.1]	-2.42676	0.72611	552.595	0.258077	0.175284	4324.38	6.43007	0.00339005	0.0108132	0	0	0	0	0	0	0	0	0	0	0	0
A_84_P768073	AT5G51845	Encodes a defensin-like (DEFL) family protein. [AT5G51845.1]	-10.1975	0.0522597	2.33311	-8.28113	0.255147	11.7355	3.77472	0.000218389	0.00191001	0	0	0	0	0	0	0	0	0	0	0	0
A_84_P753154	AT1G44224	Encodes a ECA1 gametogenesis related family protein [AT1G44224.1]	-6.2288	0.15942	36.587	-4.8911	0.131539	121.919	2.52747	0.000360578	0.0024895	0	0	0	0	0	0	0	0	0	0	0	0
A_84_P757615	AT2G25482	Encodes a ECA1 gametogenesis related family protein [AT2G25482.1]	-10.1314	0.257213	2.48171	-8.51186	0.242485	9.99338	3.07278	0.0013653	0.00565398	0	0	0	0	0	0	0	0	0	0	0	0
A_84_P761511	AT3G30383	Encodes a ECA1 gametogenesis related family protein [AT3G30383.1]	-10.418	0.0793732	2.00294	-6.91909	0.217013	29.9409	11.3054	1.25592e-05	0.000636435	0	0	0	0	0	0	0	0	0	0	0	0
A_84_P761492	AT3G30385	Encodes a ECA1 gametogenesis related family protein [AT3G30385.1]	-10.4047	0.0461825	2.02089	-6.13335	0.0619621	51.3703	19.3104	7.13854e-08	0.00022767	0	0	0	0	0	0	0	0	0	0	0	0
A_84_P768619	AT5G34882	Encodes a ECA1 gametogenesis related family protein [AT5G34882.1]	-7.43737	0.0425649	15.8227	-6.28443	0.0721695	46.3445	2.22367	1.83781e-05	0.00070293	0	0	0	0	0	0	0	0	0	0	0	0
A_84_P768671	AT5G42567	Encodes a ECA1 gametogenesis related family protein [AT5G42567.1]	-10.1288	0.0751441	2.44745	-6.27082	0.397429	47.6667	14.4998	7.8612e-05	0.00117053	0	0	0	0	0	0	0	0	0	0	0	0
A_84_P757569	AT2G21895	Encodes a ECA1 gametogenesis related family protein [pseudogene] [AT2G21895.1]	-10.4383	0.0684193	1.97464	-6.74233	0.687628	35.9993	12.9598	0.000755019	0.00385132	0	0	0	0	0	0	0	0	0	0	1	0
A_84_P761485	AT3G30384	Encodes a ECA1 gametogenesis related family protein [pseudogene] [AT3G30384.1]	-10.1215	0.0665962	2.45957	-6.30198	0.182863	45.8485	14.1187	4.46731e-06	0.000531766	0	0	0	0	0	0	0	0	0	0	0	0
A_84_P761587	AT3G30386	Encodes a ECA1 gametogenesis related family protein [pseudogene] [AT3G30386.1]	-10.012	0.649903	2.89196	-6.24827	0.1018	47.4656	13.5826	0.000582079	0.00328039	0	0	0	0	0	0	0	0	0	0	0	0
A_84_P768568	AT5G34903	Encodes a ECA1 gametogenesis related family protein [pseudogene] [AT5G34903.1]	-10.4391	0.0397633	1.9731	-7.32519	0.23905	22.6889	8.65744	2.41272e-05	0.000746528	0	0	0	0	0	0	0	0	0	0	0	0
A_84_P754935	AT2G18420	Encodes a Gibberellin-regulated GASA/GAST/Snakin family protein [AT2G18420.1]	-10.4192	0.0448971	2.00081	-9.32931	0.258737	5.68492	2.12854	0.00198416	0.00734114	0	0	0	0	0	0	0	0	0	0	0	0
A_84_P722702	AT2G16505	Encodes a Maternally expressed gene (MEG) family protein [AT2G16505.1]	-10.1761	0.229947	2.40065	-9.00417	0.316454	7.14131	2.25308	0.00656585	0.0177787	0	0	0	0	0	0	0	0	0	0	0	0
A_84_P722616	AT4G15953	Encodes a Maternally expressed gene (MEG) family protein [AT4G15953.1]	-10.2669	0.0639763	2.22307	-8.09477	0.453096	13.6789	4.50686	0.00119294	0.00516102	0	0	0	0	0	0	0	0	0	0	0	0
A_84_P750050	AT1G12670	Encodes a Plant thionin family protein [pseudogene] [AT1G12670.1]	-8.98634	0.861451	5.96845	-5.07639	0.177242	107.647	15.0318	0.00153053	0.0061203	0	0	0	0	0	0	0	0	0	0	1	0
A_84_P753234	AT1G12672	Encodes a Plant thionin family protein [pseudogene] [AT1G12672.1]	-9.51642	0.74425	4.03557	-5.31932	0.155009	90.6068	18.3422	0.000668122	0.00357306	0	0	0	0	0	0	0	0	0	0	0	0
A_84_P761568	AT3G52055	Encodes a Plantacyanin/Basic blue family protein [pseudogene] [AT3G52055.1]	-10.3188	0.0656919	2.14461	-7.08584	0.647537	28.1557	9.40194	0.00100305	0.00461156	0	0	0	0	0	0	0	0	0	0	0	0
A_84_P768629	AT5G05025	Encodes a Pollen Ole e I allergen and extensin family protein [pseudogene] [AT5G05025.1]	-10.0984	0.447968	2.60984	-8.15495	0.520729	13.1181	3.84632	0.00804077	0.0207801	0	0	0	0	0	0	0	1	0	0	0	0
A_84_P21000	AT1G73550	Encodes a Protease inhibitor/seed storage/LTP family protein [AT1G73550.2]	-4.07421	0.201899	163.043	-1.86722	0.173341	991.04	4.61711	0.000136457	0.00150175	0	0	0	0	0	0	0	0	0	0	1	0
A_84_P752211	AT1G76965	Encodes a Protease inhibitor/seed storage/LTP family protein [AT1G76965.1]	-8.64597	0.58386	7.15351	-6.09932	0.186222	52.7791	5.84278	0.00197467	0.00731795	0	0	0	0	0	0	0	0	0	0	0	0
A_84_P767554	AT5G59330	Encodes a Protease inhibitor/seed storage/LTP family protein [pseudogene] [AT5G59330.1]	-3.10188	0.274038	324.742	-0.869485	0.0618214	1975.48	4.69912	0.000161458	0.00163875	0	1	0	0	0	0	0	1	0	0	0	0
A_84_P299810	AT1G11925	Encodes a Stigma-specific Stig1 family protein [AT1G11925.1]	-10.297	0.108217	2.17643	-2.59205	0.258855	603.34	208.646	1.16868e-06	0.000464012	0	0	0	0	0	0	0	0	0	0	0	0
A_84_P760629	AT3G04717	Encodes a Wound-induced protein (WIP) family protein [AT3G04717.1]	-9.85834	0.412284	3.02124	-8.18969	0.162254	12.3946	3.17918	0.00285202	0.00952123	0	0	0	0	0	0	0	0	0	0	0	0
A_84_P22829	AT1G68290	ENDO 2 (ENDONUCLEASE 2); T/G mismatch-specific endonuclease/ endonuclease/ nucleic acid binding / single-stranded DNA specific endodeoxyribonuclease [AT1G68290.1]	-4.55722	0.18285	116.848	-2.07381	0.261507	863.2	5.59218	0.000175233	0.00171047	0	0	0	0	0	0	0	0	0	0	1	0
A_84_P10529	AT1G14670	endomembrane protein 70, putative [AT1G14670.1]	1.3521	0.109327	7022.99	2.36534	0.0464409	18585.1	2.01845	0.000122151	0.0014229	0	0	0	0	0	0	0	0	0	0	0	0
A_84_P823788	AT5G10840	endomembrane protein 70, putative [AT5G10840.1]	-1.23559	0.352025	1194.53	0.0529019	0.224761	3768.82	2.44273	0.00591163	0.016392	0	0	0	0	0	0	0	1	0	0	0	0
A_84_P532079	AT1G47510	endonuclease/exonuclease/phosphatase family protein [AT1G47510.1]	-6.29159	0.0262733	34.9637	-4.71077	0.094224	137.828	2.9914	9.69114e-06	0.000599035	0	0	0	0	0	0	0	0	0	0	1	0
A_84_P757111	AT2G31425	enzyme inhibitor/ pectinesterase [AT2G31425.1]	-9.9706	0.746427	2.95494	-4.6021	0.471203	154.791	41.3123	0.000459333	0.00286091	0	0	0	0	0	0	0	0	0	0	0	0
A_84_P15109	AT1G20450	ERD10/LTI45 (EARLY RESPONSIVE TO DEHYDRATION 10) [AT1G20450.1]	2.67556	0.133861	17529.4	5.03577	0.214252	118841	5.13448	8.53251e-05	0.00120794	1	2	0	0	0	0	0	0	0	0	1	0
A_84_P305030	AT4G19120	ERD3 (EARLY-RESPONSIVE TO DEHYDRATION 3) [AT4G19120.1]	1.66538	0.149389	8716.43	2.9154	0.450853	27944.3	2.37846	0.0103504	0.0254102	0	0	0	0	0	0	0	0	0	0	0	0
A_84_P813521	AT1G30360	ERD4 (EARLY-RESPONSIVE TO DEHYDRATION 4) [AT1G30360.1]	-3.31397	0.405469	284.164	-2.05919	0.217685	870.304	2.38631	0.00915452	0.0230411	0	0	0	0	0	0	0	0	0	0	0	0
A_84_P16040	AT2G17840	ERD7 (EARLY-RESPONSIVE TO DEHYDRATION 7) [AT2G17840.1]	1.26267	0.109548	6577.7	3.33365	0.142491	36411	4.20174	3.71954e-05	0.000863596	0	1	0	0	0	0	0	0	0	0	0	0
A_84_P10262	AT5G47880	ERF1-1 (EUKARYOTIC RELEASE FACTOR 1-1); translation release factor [AT5G47880.1]	1.66537	0.0136222	8690.98	3.33827	0.187553	36595.1	3.18856	0.000103512	0.00132388	0	0	0	0	0	0	0	0	0	0	0	0
A_84_P17086	AT1G54040	ESP (EPITHIOSPECIFIER PROTEIN) [AT1G54040.1]	2.09966	0.0556796	11736.2	3.10836	0.118582	31225	2.0121	0.000182763	0.00173831	0	0	0	0	0	0	0	0	0	0	0	0
A_84_P64354	AT1G54570	esterase/lipase/thioesterase family protein [AT1G54570.1]	-0.0972099	0.0605246	2563.16	1.187	0.316665	8310.91	2.43548	0.00231435	0.00819695	0	0	0	0	0	0	0	0	0	0	0	0
A_84_P516374	AT3G03230	esterase/lipase/thioesterase family protein [AT3G03230.1]	-9.21739	0.476888	4.77896	-7.40865	0.0900843	21.2296	3.50337	0.00296513	0.00980052	0	0	0	0	0	0	0	0	0	0	0	0
A_84_P52340	AT3G26840	esterase/lipase/thioesterase family protein [AT3G26840.1]	-4.47949	0.0108245	122.779	-3.13722	0.0878345	409.97	2.53551	1.2477e-05	0.000636409	0	0	0	0	0	0	0	0	0	0	3	0
A_84_P10131	AT4G16690	esterase/lipase/thioesterase family protein [AT4G16690.1]	-0.538696	0.288666	1914.53	0.755952	0.116735	6096.13	2.45317	0.00197052	0.00730812	0	0	0	0	0	0	0	0	0	0	0	0
A_84_P824903	AT5G22460	esterase/lipase/thioesterase family protein [AT5G22460.1]	-1.5704	0.166338	924.23	0.622051	0.192217	5576.84	4.57082	0.00011695	0.00139281	0	0	0	0	0	0	0	0	0	1	0	0
A_84_P13164	AT5G65100	ethylene insensitive 3 family protein [AT5G65100.1]	-10.3444	0.0602854	2.10727	-7.42885	0.755591	22.5901	7.54539	0.00263687	0.00899721	0	0	0	0	0	0	0	0	0	0	1	0
A_84_P22607	AT5G61600	ethylene-responsive element-binding family protein [AT5G61600.1]	-1.87622	0.124088	748.631	0.270736	0.366996	4431.6	4.42894	0.000658407	0.00354009	0	0	0	0	0	0	0	0	0	1	2	0
A_84_P13987	AT5G25190	ethylene-responsive element-binding protein, putative [AT5G25190.1]	-0.239134	0.191083	2333.4	1.7325	0.157927	12059	3.92212	0.000160915	0.00163588	0	0	0	0	0	0	0	0	0	0	1	0
A_84_P857143	AT2G31730	ethylene-responsive protein, putative [AT2G31730.1]	-0.806991	0.259567	1580.65	1.54446	0.182886	10602.8	5.10338	0.000212952	0.00188535	0	0	0	0	0	0	0	0	0	1	0	0
A_84_P21069	AT2G06850	EXGT-A1 (ENDOXYLOGLUCAN TRANSFERASE); hydrolase, acting on glycosyl bonds [AT2G06850.1]	3.13189	0.135911	24077.9	4.20315	0.0575041	66526.1	2.10126	0.000230303	0.00195535	0	0	0	0	0	0	0	0	0	1	0	0
A_84_P815791	AT2G01850	EXGT-A3 (endo-xyloglucan transferase A3); hydrolase, acting on glycosyl bonds / xyloglucan:xyloglucosyl transferase [AT2G01850.1]	3.61383	0.181318	33735.7	4.75413	0.0480839	97312.1	2.20427	0.000460208	0.002864	0	0	0	0	0	0	0	0	0	0	1	0
A_84_P19549	AT4G32790	exostosin family protein [AT4G32790.1]	-0.555703	0.0884663	1869.35	1.58374	0.0416163	10821	4.40592	2.89365e-06	0.000493288	0	0	0	0	0	0	0	0	0	0	0	0
A_84_P191594	AT5G11130	exostosin family protein [AT5G11130.1]	-10.4292	0.0423829	1.98683	-6.85678	0.30047	31.573	11.8962	3.4154e-05	0.000836019	0	0	0	0	0	0	0	0	0	0	0	0
A_84_P91669	AT5G62220	exostosin family protein [AT5G62220.1]	1.29417	0.0334463	6723.94	2.53552	0.0574568	20918.3	2.36419	5.45012e-06	0.000538356	0	1	0	0	0	0	0	2	0	0	0	0
A_84_P522242	AT1G07985	Expressed protein [AT1G07985.1]	-4.52241	0.11547	119.462	-2.51268	0.197632	634.416	4.02708	0.00010901	0.00134612	0	1	0	0	0	0	0	1	0	0	0	0
A_84_P566794	AT2G24693	Expressed protein [AT2G24693.1]	-10.2833	0.0715854	2.19876	-8.68717	0.413203	9.02609	3.02328	0.00274251	0.00924263	0	0	0	0	0	0	0	0	0	0	0	0
A_84_P854437	AT5G42235	Expressed protein [AT5G42235.1]	-8.84422	0.431144	6.15107	-7.10949	0.278702	26.3857	3.32817	0.00425218	0.0127823	0	0	0	0	0	0	0	0	0	0	0	0
A_84_P586330	AT1G69480	EXS family protein / ERD1/XPR1/SYG1 family protein [AT1G69480.1]	-4.14773	0.130174	154.525	-2.05828	0.33666	878.085	4.25586	0.000556299	0.00318826	1	2	0	0	0	0	0	0	0	0	0	0
A_84_P121232	AT2G03240	EXS family protein / ERD1/XPR1/SYG1 family protein [AT2G03240.1]	-0.526496	0.0281435	1901.94	0.595154	0.0354931	5447.38	2.17596	1.76678e-06	0.000493288	0	0	0	0	0	0	0	0	0	0	1	0
A_84_P13031	AT5G19110	extracellular dermal glycoprotein-related / EDGP-related [AT5G19110.1]	-1.50968	0.151497	963.328	0.527868	0.362355	5286.32	4.10546	0.000849007	0.00415061	0	0	0	0	0	0	0	0	0	0	1	0
A_84_P192084	AT1G50630	extracellular ligand-gated ion channel [AT1G50630.1]	-0.813418	0.038461	1560.19	0.770351	0.137274	6160.06	2.99752	4.29891e-05	0.00091955	0	0	0	0	0	0	0	0	0	0	1	0
A_84_P254110	AT3G20300	extracellular ligand-gated ion channel [AT3G20300.1]	-0.639813	0.104036	1760.34	1.99637	0.140834	14410	6.21684	1.28483e-05	0.000640641	1	1	0	0	0	0	0	0	0	0	1	0
A_84_P807539	AT3G51240	F3H (TRANSPARENT TESTA 6); naringenin 3-dioxygenase [AT3G51240.1]	-0.1428	0.249719	2520.24	0.937919	0.162578	6951.02	2.11509	0.00327923	0.0105495	0	1	0	0	0	0	0	0	0	0	0	0
A_84_P859775	AT3G12120	FAD2 (FATTY ACID DESATURASE 2); delta12-fatty acid dehydrogenase [AT3G12120.1]	0.469145	0.280268	3859.5	1.53217	0.0842129	10439.8	2.08931	0.00326053	0.0105022	0	0	0	0	0	0	0	0	0	0	1	0
A_84_P20868	AT1G30740	FAD-binding domain-containing protein [AT1G30740.1]	-9.10593	0.040087	4.97005	-7.80518	0.348389	16.3703	2.46358	0.00301801	0.00993045	0	1	0	0	0	0	0	0	0	0	2	0
A_84_P579587	AT4G20830	FAD-binding domain-containing protein [AT4G20830.1]	-0.888251	0.0969098	1484.11	0.499923	0.119831	5104.12	2.61747	9.85579e-05	0.00129472	0	0	0	0	0	0	0	0	0	0	0	0
A_84_P17546	AT3G44860	FAMT (FARNESOIC ACID CARBOXYL-O-METHYLTRANSFERASE); S-adenosylmethionine-dependent methyltransferase/ farnesoic acid O-methyltransferase [AT3G44860.1]	-3.9756	1.05907	214.93	-1.73698	0.188346	1085.53	4.71946	0.0226654	0.0470429	0	0	0	0	0	0	0	0	0	1	0	0
A_84_P805164	AT1G06350	fatty acid desaturase family protein [AT1G06350.1]	-2.59688	0.180042	456.946	-1.21375	0.0616226	1554.78	2.60835	0.000229147	0.0019488	0	0	0	0	0	0	0	0	0	0	0	0
A_84_P11896	AT4G05490	F-box family protein (FBL22) [AT4G05490.1]	-10.4683	0.0467743	1.93362	-8.91419	0.345234	7.58673	2.9366	0.00151075	0.00606734	0	0	0	0	0	0	0	0	0	0	0	0
A_84_P804860	AT1G76920	F-box family protein (FBX3) [AT1G76920.1]	-1.44131	0.110743	1011.68	-0.335578	0.0795364	2859.26	2.15209	0.00014905	0.001569	0	0	0	0	1	0	0	0	0	0	0	0
A_84_P10119	AT1G48060	F-box family protein [AT1G48060.1]	-7.57841	0.290179	14.4561	-5.50379	0.0948997	79.66	4.21234	0.000298167	0.00224966	0	0	0	0	0	0	0	0	0	0	0	0
A_84_P502837	AT1G57690	F-box family protein [AT1G57690.1]	-10.1704	0.451354	2.45829	-8.94069	0.172595	7.39157	2.3452	0.0116215	0.0277874	0	0	0	0	0	0	0	0	0	0	0	0
A_84_P20831	AT1G61340	F-box family protein [AT1G61340.1]	-2.77444	0.177288	402.279	-0.750809	0.320062	2170.15	4.06605	0.000663512	0.00355681	0	1	0	0	0	0	0	0	0	0	0	0
A_84_P242183	AT1G70390	F-box family protein [AT1G70390.1]	-9.5545	0.838226	3.99356	-4.87727	0.372075	124.885	25.585	0.000906543	0.00433421	0	0	0	0	0	0	0	0	0	0	0	0
A_84_P613041	AT1G77650	F-box family protein [AT1G77650.1]	-10.4287	0.114059	1.99132	-8.37944	0.980221	12.6637	4.13887	0.0228244	0.0472919	0	0	0	0	0	0	0	0	0	0	1	0
A_84_P547911	AT1G78840	F-box family protein [AT1G78840.1]	-9.96777	0.643677	2.9772	-7.47754	0.983651	23.9148	5.61867	0.0214075	0.0449283	0	0	0	0	0	0	0	0	0	0	0	0
A_84_P843428	AT2G16300	F-box family protein [AT2G16300.1]	-9.96771	0.322509	2.77928	-8.51304	0.360278	10.0345	2.74093	0.00646888	0.0175839	0	0	0	0	0	0	0	0	0	0	1	0
A_84_P53100	AT2G39490	F-box family protein [AT2G39490.1]	-9.15406	0.228049	4.83167	-7.02272	0.27354	28.0007	4.38123	0.000488958	0.00295783	0	0	0	0	0	0	0	0	0	0	0	0
A_84_P50120	AT2G40925	F-box family protein [AT2G40925.1]	-10.3386	0.0591621	2.11563	-8.67161	0.065969	8.84376	3.17559	5.28913e-06	0.000538356	0	0	0	0	0	0	0	0	0	0	0	0
A_84_P596833	AT3G08750	F-box family protein [AT3G08750.1]	-10.4359	0.070613	1.97815	-6.62483	0.443006	37.5208	14.0357	0.00012414	0.00143085	0	0	0	0	0	0	0	0	0	0	0	0
A_84_P591484	AT3G17320	F-box family protein [AT3G17320.1]	-10.2712	0.0687254	2.21731	-7.62869	0.290342	18.4027	6.24398	0.000105356	0.00132989	0	0	0	0	0	0	0	0	0	0	0	0
A_84_P195914	AT3G47030	F-box family protein [AT3G47030.1]	-4.25517	0.127398	143.932	-2.99129	0.144329	455.986	2.40141	0.00034108	0.00242273	0	0	0	0	0	0	0	0	0	0	0	0
A_84_P539588	AT3G61340	F-box family protein [AT3G61340.1]	-8.58784	0.352077	7.27983	-7.18454	0.214913	25.0355	2.64507	0.004148	0.0125505	0	0	0	0	0	0	0	1	0	0	0	0
A_84_P23259	AT4G11580	F-box family protein [AT4G11580.1]	-10.4534	0.0649733	1.9541	-6.08323	0.122052	53.2414	20.6795	6.66593e-07	0.000437068	0	0	0	0	0	0	0	0	0	0	0	0
A_84_P538841	AT5G03100	F-box family protein [AT5G03100.1]	-4.15142	0.0733373	154.449	-2.73958	0.0684456	540.511	2.66077	1.68024e-05	0.00069187	0	0	0	0	0	0	0	0	0	0	0	0
A_84_P145639	AT5G07610	F-box family protein [AT5G07610.1]	-8.75361	0.275443	6.44448	-5.36388	0.41039	90.4084	10.4812	0.000287617	0.00220123	0	0	0	0	0	0	0	0	0	0	0	0
A_84_P608384	AT5G15660	F-box family protein [AT5G15660.1]	-10.486	0.0433285	1.91	-8.04873	0.239749	13.7072	5.41635	6.51052e-05	0.00107712	0	0	0	0	0	0	0	0	0	0	0	0
A_84_P521331	AT5G22670	F-box family protein [AT5G22670.1]	-10.3019	0.0644341	2.17023	-9.0861	0.47049	6.84836	2.32271	0.0113827	0.0273349	0	0	0	0	0	0	0	0	0	0	1	0
A_84_P115322	AT5G24040	F-box family protein [AT5G24040.1]	-6.43928	0.105375	31.6516	-4.22139	0.286079	196.091	4.65212	0.000228341	0.00194661	0	0	0	0	0	0	0	0	0	0	0	0
A_84_P75404	AT5G55150	F-box family protein [AT5G55150.1]	-9.83158	0.476609	3.11384	1.10769	0.580168	8266.44	1963.58	1.46419e-05	0.000660642	0	0	0	0	0	0	0	0	0	0	0	0
A_84_P525754	AT5G62510	F-box family protein [AT5G62510.1]	-10.2979	0.0927091	2.18361	-8.72833	0.208664	8.55741	2.96812	0.000285055	0.00219056	0	0	0	0	0	0	0	0	0	0	0	0
A_84_P519702	AT1G64295	F-box family protein-related [AT1G64295.1]	-10.3036	0.14035	2.18134	-4.68261	0.585687	149.423	49.2138	8.56678e-05	0.00120847	0	0	0	0	0	0	0	0	0	0	0	0
A_84_P560775	AT3G28330	F-box family protein-related [AT3G28330.1]	-9.46857	0.498519	4.06394	-7.54341	0.640662	20.5324	3.79777	0.0147604	0.033472	0	0	0	0	0	0	0	0	0	0	0	0
A_84_P252295	AT1G64290	F-box protein-related [AT1G64290.1]	-7.96164	0.569134	11.5179	-6.08857	0.511036	55.4245	3.6631	0.0132487	0.0307884	0	0	0	0	0	0	0	0	0	0	0	0
A_84_P21686	AT5G14780	FDH (FORMATE DEHYDROGENASE); NAD binding / binding / catalytic/ cofactor binding / oxidoreductase, acting on the CH-OH group of donors, NAD or NADP as acceptor [AT5G14780.1]	1.47887	0.126511	7661.25	3.99462	0.104485	57514	5.71895	1.19499e-05	0.000628677	1	1	0	0	0	0	0	0	0	0	0	0
A_84_P22292	AT4G04020	FIB (FIBRILLIN); structural molecule [AT4G04020.1]	2.13974	0.286382	12230.5	3.29366	0.121915	35407.9	2.22517	0.00302356	0.0099364	0	1	0	0	0	0	0	0	0	0	0	0
A_84_P808566	AT5G52470	FIB1 (FIBRILLARIN 1) [AT5G52470.2]	-5.69835	0.463636	54.9068	-4.64349	0.101858	144.645	2.07751	0.0183191	0.0397198	0	0	0	0	0	0	0	0	0	0	0	0
A_84_P246445	AT3G12660	FLA14 (FASCICLIN-LIKE ARABINOGALACTAN PROTEIN 14 PRECURSOR) [AT3G12660.1]	-10.3615	0.0699718	2.08194	-7.11645	0.604901	27.2938	9.48123	0.000765688	0.00388801	0	0	0	0	0	0	0	0	0	0	0	0
A_84_P11034	AT4G31370	FLA5 (FASCICLIN-LIKE ARABINOGALACTAN PROTEIN 5 PRECURSOR) [AT4G31370.1]	-7.48333	0.354793	15.7344	-5.25629	0.0349798	94.3544	4.68173	0.000413961	0.00270255	0	0	0	0	0	0	0	0	0	0	0	0
A_84_P17974	AT1G62570	flavin-containing monooxygenase family protein / FMO family protein [AT1G62570.1]	-0.225357	0.0359169	2344.11	1.16822	0.0447621	8112.65	2.62729	1.91034e-06	0.000493288	0	1	0	0	0	0	0	1	0	0	0	0
A_84_P18920	AT1G62580	flavin-containing monooxygenase family protein / FMO family protein [AT1G62580.1]	-8.22601	0.271465	9.27628	-5.28543	0.566032	96.7868	7.67719	0.00125489	0.00534659	0	0	0	0	0	0	0	0	0	0	0	0
A_84_P570247	AT1G62620	flavin-containing monooxygenase family protein / FMO family protein [AT1G62620.1]	-5.87685	0.240965	46.9155	-4.43013	0.0733034	167.613	2.72586	0.000573285	0.00325058	0	1	0	0	0	0	0	1	0	0	0	0
A_84_P15923	AT5G45180	flavin-containing monooxygenase family protein / FMO family protein [AT5G45180.1]	-10.3427	0.0718448	2.1099	-6.93023	0.277027	29.962	10.6476	3.24718e-05	0.00081825	0	0	0	0	0	0	0	0	0	0	0	0
A_84_P843227	AT1G75200	flavodoxin family protein / radical SAM domain-containing protein [AT1G75200.1]	-0.0398779	0.143585	2673.46	1.01898	0.099363	7319	2.08328	0.000464578	0.0028796	0	0	0	0	0	0	0	0	0	0	0	0
A_84_P150218	AT5G43935	flavonol synthase, putative [AT5G43935.1]	-8.0592	0.24716	10.365	-6.65735	0.364819	36.3307	2.6424	0.00529299	0.0150923	0	0	0	0	0	0	0	0	0	0	0	0
A_84_P67354	AT5G63580	flavonol synthase, putative [AT5G63580.1]	-3.21586	0.0154398	294.796	-1.72118	0.0955079	1094.19	2.81802	1.15944e-05	0.000621351	0	0	0	0	0	0	0	0	0	0	0	0
A_84_P759481	AT3G12145	FLR1 (FLOR1); enzyme inhibitor [AT3G12145.1]	1.17218	0.066405	6177.19	2.30672	0.117213	17912.6	2.19547	0.00012848	0.00145577	0	1	0	0	0	0	0	0	0	0	1	0
A_84_P500133	AT1G42980	formin homology 2 domain-containing protein / FH2 domain-containing protein [AT1G42980.1]	-8.50163	0.463391	7.7975	-5.60665	0.11794	74.3073	7.43833	0.000467471	0.00289123	0	0	0	0	0	0	0	0	0	0	0	0
A_84_P16436	AT3G08040	FRD3 (FERRIC REDUCTASE DEFECTIVE 3); antiporter [AT3G08040.1]	-3.50624	0.202278	242.944	-1.79141	0.0697349	1042.48	3.28256	0.000156133	0.00160476	0	0	0	0	0	0	0	0	0	0	1	0
A_84_P294564	AT3G11420	fringe-related protein [AT3G11420.1]	-0.825239	0.0510665	1546.75	1.00153	0.0206674	7223.44	3.54742	5.5029e-07	0.000437068	0	0	0	0	0	0	0	0	0	0	0	0
A_84_P532737	AT5G41460	fringe-related protein [AT5G41460.1]	-1.5182	0.149037	960.268	0.204438	0.0826235	4156.24	3.3004	6.24731e-05	0.00105943	0	1	0	0	0	0	0	0	0	0	0	0
A_84_P809534	AT3G52930	fructose-bisphosphate aldolase, putative [AT3G52930.1]	-10.3369	0.054367	2.11805	-7.4195	0.333288	21.5274	7.55477	0.000116198	0.00138962	0	0	0	0	0	0	0	0	0	0	0	0
A_84_P807419	AT4G25100	FSD1 (FE SUPEROXIDE DISMUTASE 1); iron superoxide dismutase [AT4G25100.2]	-2.50924	0.453637	499.195	-1.48105	0.142078	1294.8	2.03947	0.0200104	0.0426094	0	0	0	0	0	0	0	0	0	0	0	0
A_84_P23073	AT3G26790	FUS3 (FUSCA 3); DNA binding / transcription factor [AT3G26790.1]	-6.63336	0.447728	28.4058	-4.8491	0.102235	125.183	3.44444	0.00254036	0.00875077	0	0	0	0	0	0	0	0	0	0	1	0
A_84_P753319	AT1G14100	FUT8 (FUCOSYLTRANSFERASE 8); galactoside 2-alpha-L-fucosyltransferase [AT1G14100.1]	-8.37628	0.27309	8.37434	-7.33135	0.270624	22.6108	2.06327	0.00925689	0.0232277	0	0	0	0	0	0	0	0	0	0	1	0
A_84_P305850	AT2G02010	GAD4 (GLUTAMATE DECARBOXYLASE 4); calmodulin binding [AT2G02010.1]	-5.42726	0.486533	66.3948	-2.58008	0.137445	603.891	7.19592	0.000618808	0.00341154	0	0	0	0	0	0	0	0	0	0	0	0
A_84_P24034	AT3G17760	GAD5 (GLUTAMATE DECARBOXYLASE 5); calmodulin binding [AT3G17760.1]	-6.68099	0.216208	27.0147	-5.35774	0.0995125	88.1062	2.50229	0.000650318	0.00351722	0	0	0	0	0	0	0	0	0	0	0	0
A_84_P805395	AT3G23820	GAE6 (UDP-D-GLUCURONATE 4-EPIMERASE 6); catalytic [AT3G23820.1]	-1.39747	0.288347	1059.17	-0.381524	0.0855729	2769.48	2.02223	0.00425815	0.0127959	0	0	0	0	0	1	0	0	0	0	1	0
A_84_P169473	AT5G30500	galactinol synthase, putative [AT5G30500.1]	-10.4683	0.0566906	1.93373	-7.41999	0.293015	21.3006	8.27253	5.99713e-05	0.00104514	0	0	0	0	0	0	0	0	0	0	0	0
A_84_P246145	AT4G32120	galactosyltransferase family protein [AT4G32120.1]	-3.5634	0.190288	233.991	-1.52717	0.0782788	1251.63	4.10172	6.79603e-05	0.00109346	0	0	0	0	0	0	0	0	0	1	0	0
A_84_P249225	AT1G07080	gamma interferon responsive lysosomal thiol reductase family protein / GILT family protein [AT1G07080.1]	-2.95014	0.0793233	355.096	-1.65585	0.0344054	1145.09	2.45256	1.31467e-05	0.000646629	1	2	0	0	0	0	0	0	0	0	0	0
A_84_P859689	AT1G75750	GASA1 (GAST1 PROTEIN HOMOLOG 1) [AT1G75750.1]	3.738	0.374124	37251.9	5.06663	0.0487903	120959	2.51163	0.00365536	0.0114235	0	0	0	0	0	0	0	0	0	0	0	0
A_84_P10012	AT4G09600	GASA3 (GAST1 PROTEIN HOMOLOG 3) [AT4G09600.1]	-10.3174	0.0641304	2.14668	-5.05935	0.221182	108.722	38.2679	2.44267e-06	0.000493288	0	0	0	0	0	0	0	0	0	0	1	0
A_84_P823733	AT3G28340	GATL10 (Galacturonosyltransferase-like 10); polygalacturonate 4-alpha-galacturonosyltransferase/ transferase, transferring hexosyl groups [AT3G28340.1]	-2.24999	0.0954043	577.937	-0.878234	0.294431	1982.11	2.58786	0.0015483	0.00616818	0	0	0	0	0	0	0	0	0	0	1	0
A_84_P819721	AT4G02130	GATL6/LGT10; polygalacturonate 4-alpha-galacturonosyltransferase/ transferase, transferring glycosyl groups / transferase, transferring hexosyl groups [AT4G02130.1]	-0.460442	0.102655	1992.06	2.06413	0.11605	15134.8	5.75401	9.379e-06	0.000597651	0	0	0	0	0	0	0	0	0	0	0	0
A_84_P18933	AT1G24170	GATL8/LGT9 (Galacturonosyltransferase-like 8); polygalacturonate 4-alpha-galacturonosyltransferase/ transferase, transferring glycosyl groups / transferase, transferring hexosyl groups [AT1G24170.1]	2.31789	0.185819	13758.3	3.51892	0.0280974	41348.4	2.29904	0.000378801	0.00256354	0	0	0	0	0	0	0	0	0	0	0	0
A_84_P15159	AT1G70090	GATL9/LGT8 (Galacturonosyltransferase-like 9); polygalacturonate 4-alpha-galacturonosyltransferase/ transferase, transferring glycosyl groups / transferase, transferring hexosyl groups [AT1G70090.1]	1.45399	0.189038	7566.62	3.34753	0.0550871	36753.8	3.71545	7.61101e-05	0.0011519	0	0	0	0	0	0	0	0	0	0	0	0
A_84_P802917	AT3G01040	GAUT13 (Galacturonosyltransferase 13) [AT3G01040.2]	-6.71443	0.366041	26.7461	-5.67321	0.315908	71.8013	2.05796	0.020299	0.0430936	0	0	0	0	0	0	0	0	0	0	0	0
A_84_P526932	AT2G30575	GAUT5/LGT5 (Galacturonosyltransferase 5); polygalacturonate 4-alpha-galacturonosyltransferase/ transferase, transferring glycosyl groups [AT2G30575.1]	-2.57803	0.0299931	458.814	-1.42161	0.0570156	1347.38	2.22905	6.37702e-06	0.000553899	0	1	0	0	0	0	0	0	0	0	1	0
A_84_P19130	AT2G46270	GBF3 (G-BOX BINDING FACTOR 3); transcription factor [AT2G46270.1]	-1.42786	0.0294979	1019.03	-0.033048	0.179755	3535.23	2.62955	0.000186794	0.00175913	0	2	0	0	0	0	0	0	0	0	1	0
A_84_P18922	AT1G03970	GBF4 (G-box binding factor 4); transcription factor [AT1G03970.1]	-0.125927	0.0865289	2509.77	1.0005	0.136659	7224.18	2.18317	0.000270916	0.00212919	0	0	0	0	0	0	0	0	0	0	0	0
A_84_P23340	AT4G34590	GBF6 (ARABIDOPSIS THALIANA BASIC LEUCINE-ZIPPER 11); DNA binding / protein heterodimerization/ transcription factor [AT4G34590.1]	0.574757	0.126096	4094.95	2.28438	0.19056	17627.3	3.27075	0.000204562	0.0018444	0	0	0	0	0	0	0	0	0	0	0	0
A_84_P20827	AT1G03650	GCN5-related N-acetyltransferase (GNAT) family protein [AT1G03650.1]	-3.34148	0.0917297	270.343	-2.11737	0.172429	835.713	2.3361	0.000408657	0.00268602	0	0	0	0	0	0	0	0	0	0	0	0
A_84_P21126	AT2G32020	GCN5-related N-acetyltransferase (GNAT) family protein [AT2G32020.1]	-2.88567	0.075216	371.135	0.104139	0.36871	3955.59	7.94371	0.000161566	0.00163946	1	1	0	0	0	0	0	0	0	0	1	0
A_84_P91639	AT2G39030	GCN5-related N-acetyltransferase (GNAT) family protein [AT2G39030.1]	-3.30278	1.2759	377.888	0.751789	0.338567	6159.02	16.6168	0.00600547	0.0165847	0	0	0	0	0	0	0	0	0	0	0	0
A_84_P838159	AT3G22560	GCN5-related N-acetyltransferase (GNAT) family protein [AT3G22560.1]	-7.68572	0.259955	13.494	-5.86144	0.294319	62.7529	3.5413	0.001295	0.00545775	0	0	0	0	0	0	0	0	0	0	0	0
A_84_P19840	AT1G71691	GDSL-motif lipase/hydrolase family protein [AT1G71691.1]	-6.73597	0.166961	25.9074	-5.45188	0.11915	82.4593	2.43528	0.000410485	0.00269189	0	0	0	0	0	0	0	0	0	0	0	0
A_84_P801414	AT3G48460	GDSL-motif lipase/hydrolase family protein [AT3G48460.1]	-3.67091	0.25933	217.849	-2.60016	0.112877	595.283	2.10052	0.00279748	0.00938586	0	0	0	0	0	0	0	0	0	1	1	0
A_84_P16857	AT5G41890	GDSL-motif lipase/hydrolase family protein [AT5G41890.1]	-8.94816	0.195736	5.57876	-7.5756	0.363236	19.2679	2.5893	0.00450221	0.0133372	0	0	0	0	0	0	0	0	0	0	1	0
A_84_P20688	AT5G55050	GDSL-motif lipase/hydrolase family protein [AT5G55050.1]	-0.413817	0.189732	2074.17	1.92825	0.304354	13877.3	5.07028	0.000348255	0.00244524	0	0	0	0	0	0	0	0	0	0	1	0
A_84_P13382	AT1G78220	GF14 PI/GRF13 (GF 14 pi chain); protein binding / protein phosphorylated amino acid binding [AT1G78220.1]	-9.98801	0.0530089	2.69835	-8.68246	0.284218	8.87137	2.47179	0.00144255	0.00586973	0	0	0	0	0	0	0	0	0	0	0	0
A_84_P10733	AT2G23800	GGPS2 (GERANYLGERANYL PYROPHOSPHATE SYNTHASE 2); farnesyltranstransferase [AT2G23800.1]	-8.78148	0.390631	6.40456	-6.34108	0.529922	46.279	5.4279	0.00302486	0.00993964	0	0	0	0	0	0	0	0	0	0	0	0
A_84_P282640	AT2G23170	GH3.3; indole-3-acetic acid amido synthetase [AT2G23170.1]	-0.294596	0.119928	2242.04	3.29664	0.186123	35561.5	12.0523	9.55204e-06	0.000599035	0	1	0	0	0	0	0	0	0	0	2	0
A_84_P23978	AT3G01640	GHMP kinase family protein [AT3G01640.1]	-0.159749	0.110333	2451.45	1.36341	0.121658	9293.15	2.87419	8.78386e-05	0.00122575	0	1	0	0	0	0	0	0	0	0	1	0
A_84_P131456	AT5G14920	gibberellin-regulated family protein [AT5G14920.1]	-0.346714	0.115336	2155.26	1.51877	0.0395061	10336.6	3.64391	1.20462e-05	0.000628677	0	0	0	0	0	0	0	0	0	0	0	0
A_84_P16410	AT3G03640	GLUC (Beta-glucosidase homolog); hydrolase, hydrolyzing O-glycosyl compounds [AT3G03640.1]	0.899287	0.148696	5135.14	2.28638	0.0608385	17591	2.61551	0.00011649	0.00139007	0	1	0	0	0	0	0	0	0	0	0	0
A_84_P14348	AT1G13700	glucosamine/galactosamine-6-phosphate isomerase family protein [AT1G13700.1]	-0.816574	0.246511	1569.92	0.294618	0.128344	4443.35	2.16024	0.00228218	0.0081054	0	0	0	0	0	0	0	0	0	0	0	0
A_84_P64534	AT1G12570	glucose-methanol-choline (GMC) oxidoreductase family protein [AT1G12570.1]	-1.79513	0.060804	790.73	-0.747802	0.174141	2163.2	2.0667	0.000599441	0.00334951	0	1	0	0	0	0	0	0	0	0	0	0
A_84_P564716	AT1G03850	glutaredoxin family protein [AT1G03850.1]	-6.44666	0.0593496	31.3995	-5.42222	0.399128	85.9269	2.03416	0.0117161	0.0279513	0	0	0	0	0	0	0	0	0	0	1	0
A_84_P603395	AT2G41330	glutaredoxin family protein [AT2G41330.1]	-1.67294	0.118802	862.406	-0.396594	0.0833364	2745.78	2.42224	0.000108277	0.00134239	0	0	0	0	0	0	0	0	0	0	0	0
A_84_P547432	AT3G11920	glutaredoxin-related [AT3G11920.1]	-9.78124	0.380716	3.19776	-8.30683	0.26828	11.5566	2.7787	0.00538741	0.0152743	0	0	0	0	0	0	0	0	0	0	0	0
A_84_P577102	AT5G43300	glycerophosphodiester phosphodiesterase [AT5G43300.1]	-6.31914	0.475034	35.161	-5.08286	0.218156	107.315	2.3559	0.0148974	0.0337347	0	0	0	0	0	0	0	0	0	0	0	0
A_84_P205268	AT3G20520	glycerophosphoryl diester phosphodiesterase family protein [AT3G20520.1]	-6.837	0.36013	24.4128	-5.32438	0.110872	90.0994	2.85329	0.00224822	0.0080194	0	0	0	0	0	0	0	0	0	0	0	0
A_84_P16915	AT5G58050	glycerophosphoryl diester phosphodiesterase family protein [AT5G58050.1]	-8.23396	0.672793	9.83719	-4.87579	0.109393	123.268	10.2544	0.00103498	0.00470617	0	0	0	0	0	0	0	0	0	0	0	0
A_84_P11922	AT4G18280	glycine-rich cell wall protein-related [AT4G18280.1]	0.31605	0.223895	3420.69	3.57648	0.158816	43122.9	9.58268	3.29749e-05	0.000821959	0	1	0	0	0	0	0	0	0	0	2	0
A_84_P13448	AT2G25890	glycine-rich protein / oleosin [AT2G25890.1]	-8.52047	0.588399	7.7929	-5.67132	0.294048	71.6691	7.20577	0.00168891	0.006557	0	1	0	0	0	0	0	0	0	0	1	0
A_84_P598642	AT1G07135	glycine-rich protein [AT1G07135.1]	-1.87664	0.20578	754.068	0.42573	0.235005	4873.68	4.93269	0.000216923	0.00190465	0	0	0	0	0	0	0	0	0	0	0	0
A_84_P556095	AT1G77030	glycine-rich protein [AT1G77030.1]	-5.04162	0.0955972	83.4678	-3.35135	0.0696201	353.352	3.22719	1.5803e-05	0.000672909	0	0	0	0	0	0	0	0	0	0	0	0
A_84_P20068	AT2G05540	glycine-rich protein [AT2G05540.1]	2.69827	0.516756	18584.4	3.81626	0.0924542	50813.1	2.17044	0.021043	0.0443235	0	0	0	0	0	0	0	0	0	0	0	0
A_84_P13454	AT2G15780	glycine-rich protein [AT2G15780.1]	-6.34198	1.58044	49.5318	-0.381247	0.262552	2807.56	62.2814	0.00298383	0.00984204	0	0	0	0	0	0	0	0	0	0	0	0
A_84_P568577	AT2G26120	glycine-rich protein [AT2G26120.1]	-9.99773	0.219754	2.69828	-7.72444	0.522295	17.6965	4.83421	0.00225335	0.00803177	0	0	0	0	0	0	0	0	0	0	0	0
A_84_P219668	AT3G04640	glycine-rich protein [AT3G04640.1]	0.136269	0.0617096	3011.89	1.29391	0.0546235	8854.9	2.23093	1.69317e-05	0.00069498	0	0	0	0	0	0	0	0	0	0	0	0
A_84_P198054	AT4G32920	glycine-rich protein [AT4G32920.1]	-4.80673	0.0237497	97.9427	-3.41818	0.0549697	337.445	2.61816	2.29625e-06	0.000493288	0	1	0	0	0	0	0	0	0	0	0	0
A_84_P524620	AT4G33930	glycine-rich protein [AT4G33930.1]	-9.98613	0.695546	2.93605	-7.312	0.378322	23.1747	6.38253	0.00425978	0.0127983	0	0	0	0	0	0	0	1	0	0	0	0
A_84_P16717	AT4G34300	glycine-rich protein [AT4G34300.1]	-7.48837	0.181812	15.3246	-4.66024	0.271588	144.255	7.10154	0.000115451	0.00138698	0	0	0	0	0	0	0	0	0	0	0	0
A_84_P11058	AT4G37900	glycine-rich protein [AT4G37900.1]	-3.27902	0.238096	285.85	-0.538557	0.494195	2592.86	6.68284	0.000981295	0.00455137	0	0	0	0	0	0	0	0	0	0	1	0
A_84_P810056	AT5G46730	glycine-rich protein [AT5G46730.1]	1.48853	0.0672599	7703.24	3.25499	0.0877067	34511.1	3.40218	1.013e-05	0.000603085	0	0	0	0	0	0	0	0	0	0	0	0
A_84_P19586	AT4G16600	glycogenin glucosyltransferase (glycogenin)-related [AT4G16600.1]	-4.99087	0.125534	86.5774	-3.65722	0.0661392	286.339	2.5204	8.3314e-05	0.00119774	0	0	0	0	0	0	0	0	0	0	0	0
A_84_P113182	AT4G39670	glycolipid binding / glycolipid transporter [AT4G39670.1]	-1.80544	0.335203	801.846	-0.38689	0.239395	2775.58	2.67317	0.00396696	0.0121307	0	0	0	0	0	0	0	0	0	0	1	0
A_84_P19573	AT1G48100	glycoside hydrolase family 28 protein / polygalacturonase (pectinase) family protein [AT1G48100.1]	0.263647	0.0503144	3290.71	1.48741	0.275499	10199.3	2.33555	0.0016337	0.00640853	0	1	0	0	0	0	0	0	0	0	1	0
A_84_P17123	AT1G78400	glycoside hydrolase family 28 protein / polygalacturonase (pectinase) family protein [AT1G78400.1]	-9.30774	0.956653	5.01849	-6.52248	0.240543	39.6024	6.89364	0.00809865	0.0208876	0	0	0	0	0	0	0	0	0	0	0	0
A_84_P16443	AT3G06770	glycoside hydrolase family 28 protein / polygalacturonase (pectinase) family protein [AT3G06770.1]	0.443298	0.0622075	3728.46	1.6544	0.0357936	11360.6	2.31515	8.15787e-06	0.000575579	0	0	0	0	0	0	0	0	0	0	1	0
A_84_P13877	AT4G33440	glycoside hydrolase family 28 protein / polygalacturonase (pectinase) family protein [AT4G33440.1]	-1.04499	0.0453692	1329.08	0.468259	0.144884	5001.08	2.85451	6.60625e-05	0.00108209	0	0	0	0	0	0	0	0	0	0	2	0
A_84_P135745	AT5G49215	glycoside hydrolase family 28 protein / polygalacturonase (pectinase) family protein [AT5G49215.1]	-0.363343	0.0735896	2135.03	1.37851	0.0834076	9398.43	3.34464	1.09859e-05	0.000610284	0	0	0	0	0	0	0	0	0	0	1	0
A_84_P20984	AT1G02850	glycosyl hydrolase family 1 protein [AT1G02850.1]	-0.685031	0.0799018	1707.07	3.92286	0.0549894	54690.5	24.3844	1.30762e-07	0.000259722	0	0	0	0	0	0	0	0	0	0	0	0
A_84_P20230	AT1G26560	glycosyl hydrolase family 1 protein [AT1G26560.1]	1.4155	0.0452216	7314.48	2.50694	0.0122645	20499.6	2.13086	2.25515e-06	0.000493288	0	0	0	0	0	0	0	0	0	0	0	0
A_84_P18477	AT3G60120	glycosyl hydrolase family 1 protein [AT3G60120.1]	-3.85667	0.454842	197.609	-2.72274	0.218908	551.759	2.19456	0.0176777	0.0386406	0	0	0	0	0	0	0	0	0	0	0	0
A_84_P87009	AT5G28510	glycosyl hydrolase family 1 protein [AT5G28510.1]	-4.33179	0.360402	138.522	-0.374799	0.0840115	2785.5	15.5301	5.00222e-05	0.000971977	0	0	0	0	0	0	0	0	0	0	2	0
A_84_P23337	AT4G33840	glycosyl hydrolase family 10 protein [AT4G33840.1]	-10.1537	0.078286	2.40533	-8.3393	0.294402	11.3119	3.51704	0.000498186	0.00298918	0	0	0	0	0	0	0	0	0	0	0	0
A_84_P21296	AT3G55430	glycosyl hydrolase family 17 protein / beta-1,3-glucanase, putative [AT3G55430.1]	1.60129	0.0229764	8308.69	3.19629	0.0144032	33061.7	3.02093	5.56673e-08	0.000202905	0	1	0	0	0	0	0	0	0	0	1	0
A_84_P18984	AT1G64760	glycosyl hydrolase family 17 protein [AT1G64760.1]	0.13147	0.12632	3012.88	1.33899	0.106257	9131.21	2.3094	0.000223439	0.00192867	0	0	0	0	0	0	0	0	0	0	0	0
A_84_P818701	AT1G78060	glycosyl hydrolase family 3 protein [AT1G78060.1]	-8.01917	0.302653	10.7807	-6.72833	0.185973	34.1186	2.4467	0.0032559	0.0104904	0	0	0	0	0	0	0	0	0	0	0	0
A_84_P14113	AT5G66150	glycosyl hydrolase family 38 protein [AT5G66150.1]	-10.1589	0.0734503	2.39679	-8.23892	0.465532	12.4297	3.78415	0.00212748	0.00770662	0	0	0	0	0	0	0	0	0	0	0	0
A_84_P790094	AT4G28320	glycosyl hydrolase family 5 protein / cellulase family protein [AT4G28320.1]	-2.88811	0.132899	372.225	-1.84298	0.102469	1006.49	2.06355	0.000418866	0.00272023	0	0	0	0	0	0	0	0	0	0	1	0
A_84_P21528	AT1G18310	glycosyl hydrolase family 81 protein [AT1G18310.1]	-10.0385	0.228022	2.62529	-7.99394	0.0973151	14.1738	4.12549	0.000139538	0.00151727	1	1	0	0	0	0	0	0	0	0	1	0
A_84_P180334	AT2G43660	glycosyl hydrolase family protein 17 [AT2G43660.1]	-4.96753	0.10496	87.7636	-3.34513	0.0892069	355.276	3.07886	3.40954e-05	0.000836019	0	0	0	0	0	0	0	0	0	0	0	0
A_84_P22630	AT5G67230	glycosyl transferase family 43 protein [AT5G67230.1]	-2.21558	0.0362766	589.988	-1.1298	0.0707191	1649.06	2.12252	1.89161e-05	0.000708644	0	0	0	0	0	0	0	0	0	0	0	0
A_84_P60140	AT3G15350	glycosyltransferase family 14 protein / core-2/I-branching enzyme family protein [AT3G15350.1]	0.40761	0.0474309	3639.12	2.2446	0.099766	17097.3	3.57264	8.64824e-06	0.000584326	0	2	0	0	0	0	0	0	0	0	0	0
A_84_P268810	AT4G27560	glycosyltransferase family protein [AT4G27560.1]	0.374108	0.129181	3555.01	1.70195	0.117558	11741.4	2.51026	0.000192141	0.0017833	0	1	0	0	0	0	0	0	0	0	1	0
A_84_P151248	AT4G27570	glycosyltransferase family protein [AT4G27570.1]	-5.35837	0.336546	68.3579	-3.98448	0.140436	228.977	2.59169	0.00284838	0.00951342	0	1	0	0	0	0	0	0	0	0	0	0
A_84_P590834	AT2G13640	Golgi GDP mannose transporter (GONST1) [AT2G13640.1]	-10.2379	0.0632213	2.26856	-7.43047	0.12182	20.9924	7.00057	3.78767e-06	0.000524862	0	0	0	0	0	0	0	0	0	0	0	0
A_84_P798302	AT1G67930	Golgi transport complex protein-related [AT1G67930.1]	-7.05819	0.502979	21.4952	-5.6412	0.369537	73.9685	2.67028	0.0170697	0.0375468	0	0	0	0	0	0	0	1	0	0	0	0
A_84_P231939	AT1G61800	GPT2 (glucose-6-phosphate/phosphate translocator 2); antiporter/ glucose-6-phosphate transmembrane transporter [AT1G61800.1]	-2.84018	0.497857	402.411	2.73597	0.362863	24429.9	47.7079	9.66882e-05	0.00128402	0	0	0	0	0	0	0	0	0	0	0	0
A_84_P23419	AT5G13200	GRAM domain-containing protein / ABA-responsive protein-related [AT5G13200.1]	-1.3135	0.0266952	1102.88	0.768005	0.186449	6160.75	4.23248	4.3894e-05	0.000929082	0	0	0	0	0	0	0	1	0	0	0	0
A_84_P811108	AT5G65430	GRF8 (GENERAL REGULATORY FACTOR 8); protein phosphorylated amino acid binding [AT5G65430.1]	0.0696007	0.0304225	2877.18	1.58219	0.0699669	10797.9	2.85322	4.29093e-06	0.000531766	0	1	0	0	0	0	0	0	0	0	0	0
A_84_P164843	AT3G27550	group II intron splicing factor CRS1-related [AT3G27550.1]	-2.87232	0.0355028	374.305	-1.66796	0.159084	1140.13	2.30435	0.000214851	0.00189365	0	0	0	0	0	0	0	0	0	0	0	0
A_84_P16173	AT1G28480	GRX480; thiol-disulfide exchange intermediate [AT1G28480.1]	-2.02674	0.408457	696.155	2.62539	0.127917	22330.9	25.1438	4.68843e-05	0.000953123	0	0	0	0	0	0	0	0	0	0	1	0
A_84_P12497	AT2G43820	GT/UGT74F2 (UDP-GLUCOSYLTRANSFERASE 74F2); UDP-glucosyltransferase/ UDP-glycosyltransferase/ transferase, transferring glycosyl groups / transferase, transferring hexosyl groups [AT2G43820.1]	0.761244	0.0197384	4641.68	2.24741	0.119244	17139.8	2.80144	2.87411e-05	0.000791721	0	0	0	0	0	0	0	0	0	0	2	0
A_84_P846684	AT4G01070	GT72B1; UDP-glucosyltransferase/ UDP-glycosyltransferase/ transferase, transferring glycosyl groups [AT4G01070.1]	-0.515616	0.447264	1990.37	0.598879	0.100544	5463.94	2.16519	0.0135769	0.0313739	0	0	0	0	0	0	0	0	0	0	0	0
A_84_P15843	AT5G10550	GTE2 (GLOBAL TRANSCRIPTION FACTOR GROUP E 2); DNA binding [AT5G10550.1]	1.20386	0.136385	6330.17	2.25247	0.0247935	17190.6	2.06854	0.00019592	0.00180074	0	0	0	0	0	0	0	1	0	0	0	0
A_84_P22035	AT2G44070	GTP binding / translation initiation factor [AT2G44070.1]	-9.8457	0.546175	3.12092	-4.65503	0.30061	145.45	36.5213	0.000134398	0.00149037	0	0	0	0	0	0	0	0	0	0	0	0
A_84_P843714	AT2G41670	GTP-binding family protein [AT2G41670.1]	-1.80655	0.0747244	784.784	-0.548985	0.0461143	2464.63	2.39091	1.56762e-05	0.00067176	0	0	0	0	0	0	0	0	0	0	0	0
A_84_P12440	AT1G72770	HAB1 (HOMOLOGY TO ABI1); protein serine/threonine phosphatase [AT1G72770.1]	-0.439315	0.105	2019.29	0.865303	0.348557	6670.05	2.47018	0.00342671	0.010899	0	2	0	0	0	0	0	0	0	0	0	0
A_84_P12863	AT4G13420	HAK5 (High affinity K+ transporter 5); potassium ion transmembrane transporter [AT4G13420.1]	-6.3893	0.639619	34.5797	-4.26164	0.106389	188.2	4.37009	0.0047313	0.0138549	0	0	0	0	0	0	0	0	0	0	1	0
A_84_P14591	AT3G27870	haloacid dehalogenase-like hydrolase family protein [AT3G27870.1]	-1.10562	0.160726	1275.43	-0.0779657	0.0945018	3417.54	2.03871	0.000672421	0.00358507	0	1	0	0	0	0	0	0	0	0	0	0
A_84_P18813	AT5G59490	haloacid dehalogenase-like hydrolase family protein [AT5G59490.1]	-4.075	0.0704817	162.528	-2.83304	0.0343101	506.038	2.36519	1.04875e-05	0.00060841	0	0	0	0	0	0	0	0	0	0	0	0
A_84_P102986	AT2G27080	harpin-induced protein-related / HIN1-related / harpin-responsive protein-related [AT2G27080.1]	-3.39037	0.0919805	261.106	-0.715624	0.0253536	2197.03	6.38526	1.07632e-06	0.000464012	0	0	0	0	0	0	0	0	0	0	0	0
A_84_P806805	AT3G09440	heat shock cognate 70 kDa protein 3 (HSC70-3) (HSP70-3) [AT3G09440.1]	-10.1865	0.160311	2.36918	-8.7469	0.480405	8.70623	2.71245	0.00790996	0.0205272	0	0	0	0	0	0	0	0	0	1	0	0
A_84_P288954	AT2G03020	heat shock protein-related [AT2G03020.1]	-6.5801	0.393003	29.2212	-4.95866	0.391033	118.292	3.07681	0.00715201	0.0189493	0	0	0	0	0	0	0	0	0	0	0	0
A_84_P609850	AT4G16550	heat shock protein-related [AT4G16550.1]	-9.84573	0.8903	3.47972	-5.77957	0.179691	65.8708	16.7509	0.00149044	0.0060084	0	1	0	0	0	0	0	0	0	0	1	0
A_84_P144479	AT5G47590	heat shock protein-related [AT5G47590.1]	-3.99542	0.170524	172.491	-2.88452	0.135594	488.955	2.1598	0.000907216	0.00433695	0	0	0	0	0	0	0	0	0	0	0	0
A_84_P23247	AT4G08570	heavy-metal-associated domain-containing protein / copper chaperone (CCH)-related [AT4G08570.1]	-1.09819	0.178534	1285.74	-0.00349585	0.14773	3603.38	2.13568	0.00121509	0.00522861	0	0	0	0	0	0	0	0	0	0	1	0
A_84_P21002	AT1G51090	heavy-metal-associated domain-containing protein [AT1G51090.1]	-6.26415	0.767577	38.9571	-2.11708	0.267903	838.237	17.7172	0.000905869	0.00433256	0	0	0	0	0	0	0	0	0	0	0	0
A_84_P135175	AT5G52750	heavy-metal-associated domain-containing protein [AT5G52750.1]	-9.0224	0.657618	5.73571	-6.77419	0.34822	33.592	4.75092	0.00637049	0.0173706	0	0	0	0	0	0	0	0	0	0	0	0
A_84_P869713	AT5G52760	heavy-metal-associated domain-containing protein [AT5G52760.1]	-6.79777	1.38905	35.166	-3.55308	0.331601	311.752	9.47869	0.0170268	0.0374751	0	0	0	0	0	0	0	0	0	0	0	0
A_84_P823943	AT1G67300	hexose transporter, putative [AT1G67300.1]	-1.48818	0.0514432	977.246	0.889066	0.249821	6724.64	5.19544	8.61337e-05	0.00121207	0	0	0	0	0	0	0	0	0	0	0	0
A_84_P10161	AT5G07260	homeobox protein-related [AT5G07260.1]	-8.69387	0.255721	6.68019	-4.81685	0.105168	128.251	14.6926	1.70538e-05	0.000695173	0	0	0	0	0	0	0	0	0	0	0	0
A_84_P12646	AT3G03260	homeobox-leucine zipper family protein / lipid-binding START domain-containing protein [AT3G03260.1]	-9.07172	0.216219	5.15021	-7.70408	0.230991	17.3908	2.58047	0.00170213	0.00659422	0	0	0	0	0	0	0	0	0	0	0	0
A_84_P597426	AT4G21320	HSA32 (HEAT-STRESS-ASSOCIATED 32); catalytic [AT4G21320.1]	-2.04948	0.116624	662.624	-0.787685	0.0922252	2090.22	2.39793	0.000124658	0.00143303	0	2	0	0	0	0	0	0	0	0	0	0
A_84_P806091	AT5G02500	HSC70-1 (heat shock cognate 70 kDa protein 1); ATP binding [AT5G02500.1]	1.68798	0.186651	8911.68	2.97118	0.20802	28459.9	2.43377	0.0013543	0.00561974	0	0	0	0	0	0	0	0	0	0	0	0
A_84_P20579	AT5G12020	HSP17.6II (17.6 KDA CLASS II HEAT SHOCK PROTEIN) [AT5G12020.1]	-7.89274	0.142277	11.6022	-3.63792	0.118612	290.229	19.0909	2.38474e-06	0.000493288	0	0	0	0	0	0	0	0	0	0	0	0
A_84_P18401	AT3G12580	HSP70 (heat shock protein 70); ATP binding [AT3G12580.1]	1.0388	0.103334	5633.67	2.42616	0.0902301	19407.1	2.61601	6.23705e-05	0.00105943	0	0	0	0	0	0	0	0	0	0	0	0
A_84_P859300	AT5G52640	HSP81-1 (HEAT SHOCK PROTEIN 81-1); ATP binding / unfolded protein binding [AT5G52640.1]	-4.62834	0.139822	111.468	-3.38831	0.552048	359.621	2.36203	0.0195793	0.0418735	0	0	0	0	0	0	0	0	0	0	0	0
A_84_P810368	AT1G79930	HSP91 (Heat shock protein 91) [AT1G79930.1]	-5.67672	0.336108	54.8583	-4.65703	0.138706	143.45	2.02748	0.00829516	0.0212899	0	0	0	0	0	0	0	0	0	0	0	0
A_84_P159655	AT2G36020	HVA22J (HVA22-LIKE PROTEIN J) [AT2G36020.1]	-8.38248	0.871914	9.2138	-5.20126	0.412197	100.926	9.0707	0.00464257	0.0136528	0	0	0	0	0	0	0	0	0	0	0	0
A_84_P802590	AT5G24460	hydrolase [AT5G24460.1]	-4.72481	0.254649	104.962	-3.62528	0.0446469	292.231	2.14284	0.00180965	0.006895	0	0	0	0	0	0	0	0	0	0	0	0
A_84_P19511	AT4G24380	hydrolase, acting on ester bonds [AT4G24380.1]	-0.27073	0.059067	2273.55	1.80252	0.137691	12639.1	4.20835	1.79729e-05	0.000697839	0	0	0	0	0	0	0	0	0	0	0	0
A_84_P529493	AT1G72620	hydrolase, alpha/beta fold family protein [AT1G72620.1]	-5.83387	0.0655116	48.0315	-2.92352	0.0746095	476.158	7.518	9.0077e-07	0.000437068	0	0	0	0	0	0	0	0	0	0	2	0
A_84_P23838	AT1G73480	hydrolase, alpha/beta fold family protein [AT1G73480.1]	0.648892	0.111662	4293.8	2.33803	0.197653	18309.6	3.22464	0.000209037	0.00186317	0	0	0	0	0	0	0	0	0	1	1	0
A_84_P540606	AT4G39955	hydrolase, alpha/beta fold family protein [AT4G39955.1]	-1.34167	0.0674012	1080.4	0.310426	0.0522543	4476.8	3.1429	4.7063e-06	0.00053301	0	0	0	0	0	0	0	0	0	0	1	0
A_84_P10171	AT5G10300	hydrolase, alpha/beta fold family protein [AT5G10300.1]	-1.87981	0.0905242	744.124	-0.630927	0.0692068	2329.81	2.37658	4.53584e-05	0.00094224	0	0	0	0	0	0	0	0	0	0	0	0
A_84_P13957	AT5G11650	hydrolase, alpha/beta fold family protein [AT5G11650.1]	-0.807775	0.115332	1568.15	0.427335	0.103429	4852.12	2.35399	0.000159385	0.00162755	0	0	0	0	0	0	0	0	0	0	0	0
A_84_P14140	AT5G19850	hydrolase, alpha/beta fold family protein [AT5G19850.1]	0.41667	0.141947	3668.47	1.69644	0.11384	11695.7	2.42801	0.00026061	0.00207816	0	0	0	0	0	0	0	0	0	0	0	0
A_84_P594295	AT1G49330	hydroxyproline-rich glycoprotein family protein [AT1G49330.1]	-9.93949	0.173471	2.79278	-8.23704	0.137568	12.0131	3.25453	0.000183723	0.00174359	1	1	0	0	0	0	0	0	0	0	0	0
A_84_P265280	AT1G72790	hydroxyproline-rich glycoprotein family protein [AT1G72790.1]	-2.20758	0.131762	593.536	-0.459367	0.0807201	2623.19	3.35943	3.9993e-05	0.00089447	0	0	0	0	0	0	0	0	0	0	0	0
A_84_P226239	AT2G39050	hydroxyproline-rich glycoprotein family protein [AT2G39050.1]	0.217194	0.0761671	3182.47	1.47529	0.122395	10039.4	2.3918	0.000111649	0.00136365	0	0	0	0	0	0	0	0	0	1	0	0
A_84_P849451	AT3G26910	hydroxyproline-rich glycoprotein family protein [AT3G26910.2]	-7.72729	0.560387	13.7034	-6.07401	0.495361	55.9687	3.14549	0.0186404	0.0402783	0	0	0	0	0	0	0	0	0	0	0	0
A_84_P13708	AT3G50570	hydroxyproline-rich glycoprotein family protein [AT3G50570.1]	-3.35282	0.185205	269.572	-2.02533	0.123918	888.677	2.50966	0.000497754	0.00298913	0	0	0	0	0	0	0	0	0	0	0	0
A_84_P18583	AT4G28160	hydroxyproline-rich glycoprotein family protein [AT4G28160.1]	-5.00418	0.0823863	85.334	-3.83188	0.181842	255.17	2.25371	0.000526278	0.00308546	0	0	0	0	0	0	0	0	0	0	0	0
A_84_P863273	AT5G09530	hydroxyproline-rich glycoprotein family protein [AT5G09530.1]	-1.36064	0.122956	1072.15	-0.30245	0.226997	2940.59	2.08232	0.00207892	0.00758426	0	0	0	0	0	0	0	0	0	0	0	0
A_84_P192974	AT5G65660	hydroxyproline-rich glycoprotein family protein [AT5G65660.1]	1.70344	0.174287	8950.53	3.01487	0.0618198	29146.9	2.48188	0.000252328	0.00204731	0	0	0	0	0	0	0	0	0	0	0	0
A_84_P23751	AT1G80390	IAA15 (indoleacetic acid-induced protein 15); transcription factor [AT1G80390.1]	-9.48283	0.67568	4.1993	-7.10627	0.0815619	26.2328	5.19297	0.00377023	0.0116915	0	1	0	0	0	0	0	0	0	0	1	0
A_84_P859455	AT1G51950	IAA18 (indoleacetic acid-induced protein 18); transcription factor [AT1G51950.1]	0.307523	0.0523136	3393.21	1.32407	0.0609471	9043.17	2.02306	2.56268e-05	0.000762535	0	0	0	0	0	0	0	0	0	0	0	0
A_84_P163483	AT5G08730	IBR domain-containing protein [AT5G08730.1]	-10.1768	0.247006	2.40367	-8.01577	0.114442	13.9522	4.47231	0.000162125	0.00164208	0	0	0	0	0	0	0	0	0	0	0	0
A_84_P16940	AT5G63750	IBR domain-containing protein [AT5G63750.1]	-8.89526	0.835171	6.46176	-6.58853	0.149495	37.6688	4.94759	0.00924625	0.0232106	0	0	0	0	0	0	0	0	0	0	0	0
A_84_P157085	AT3G19150	ICK4/KRP6 (KIP-RELATED PROTEIN 6); cyclin binding / cyclin-dependent protein kinase inhibitor [AT3G19150.1]	-0.729645	0.0202491	1651.57	0.49685	0.12206	5110.03	2.33998	6.75101e-05	0.00109105	0	0	0	0	0	0	0	1	0	0	0	0
A_84_P12082	AT1G49620	ICK5/ICN6/KRP7 (KIP-RELATED PROTEIN 7); cyclin binding / cyclin-dependent protein kinase inhibitor [AT1G49620.1]	-1.9114	0.156446	730.015	-0.544477	0.160712	2485.39	2.5792	0.000455598	0.00284813	0	0	0	0	0	0	0	0	0	0	0	0
A_84_P610349	AT1G68765	IDA (INFLORESCENCE DEFICIENT IN ABSCISSION) [AT1G68765.1]	-9.62602	0.655109	3.65316	-4.65031	0.696725	155.446	31.4658	0.000839667	0.00411648	0	0	0	0	0	0	0	0	0	0	1	0
A_84_P256200	AT3G06760	Identical to Protein DEHYDRATION-INDUCED 19 homolog 4 (DI19-4) [Arabidopsis Thaliana] (GB:Q8VXU6;GB:Q9M7Y2); similar to HRB1 (HYPERSENSITIVE TO RED AND BLUE) [Arabidopsis thaliana] (TAIR:AT5G49230.1); similar to fiber protein Fb2 [Gossypium barbadense] (GB:AAN77145.1); contains InterPro domain Drought induced 19 (InterPro:IPR008598) [AT3G06760.1]	0.986668	0.0560696	5429.46	2.23248	0.0328325	16957	2.37151	4.90311e-06	0.000533441	0	0	0	0	0	0	0	0	0	0	1	0
A_84_P822511	AT1G75140	Identical to Uncharacterized membrane protein At1g75140 [Arabidopsis Thaliana] (GB:Q9FRK5;GB:Q8GY41;GB:Q9C9Q7); similar to unknown protein [Arabidopsis thaliana] (TAIR:AT1G19370.1); similar to unnamed protein product [Vitis vinifera] (GB:CAO61180.1); contains InterPro domain WD40 repeat-like (InterPro:IPR011046) [AT1G75140.1]	-7.28883	0.394585	18.0952	-6.26444	0.158329	47.0456	2.0341	0.0139949	0.0321169	1	1	0	0	0	0	0	0	0	0	1	0
A_84_P12269	AT2G07722	Identical to Uncharacterized mitochondrial protein AtMg00170/AtMg00620 [Arabidopsis Thaliana] (GB:P94024;GB:Q8RUI2); similar to hypothetical protein NitaMp112 [Nicotiana tabacum] (GB:YP_173450.1) [AT2G07722.1]	-5.36233	0.125382	66.7785	-4.24991	0.289737	191.877	2.16209	0.00364711	0.0114046	0	0	0	0	0	0	0	1	0	0	0	0
A_84_P265130	AT1G79260	Identical to Uncharacterized protein At1g79260 [Arabidopsis Thaliana] (GB:O64527); similar to hypothetical protein [Vitis vinifera] (GB:CAN83082.1); contains InterPro domain Region of unknown function DUF1794 (InterPro:IPR014878) [AT1G79260.1]	-4.41136	0.106864	129.161	-2.62633	0.0832771	584.239	3.44627	2.18419e-05	0.000730667	0	0	0	0	0	0	0	0	0	0	0	0
A_84_P131106	AT3G02910	Identical to UPF0131 protein At3g02910 [Arabidopsis Thaliana] (GB:Q9M8T3); similar to unknown protein [Arabidopsis thaliana] (TAIR:AT5G46720.1); similar to Os03g0854000 [Oryza sativa (japonica cultivar-group)] (GB:NP_001051934.1); similar to unknown [Picea sitchensis] (GB:ABK22133.1); contains InterPro domain Butirosin biosynthesis, BtrG-like (InterPro:IPR013024); contains InterPro domain Protein…	1.38212	0.0184123	7139.38	2.64903	0.0949063	22628	2.40645	2.23155e-05	0.000733659	0	0	0	0	0	0	0	0	0	0	0	0
A_84_P18132	AT1G20180	Identical to UPF0496 protein At1g20180 [Arabidopsis Thaliana] (GB:Q6DYE5;GB:Q5BQ01;GB:Q9LNU2); similar to unknown protein [Arabidopsis thaliana] (TAIR:AT3G49070.1); similar to unnamed protein product [Vitis vinifera] (GB:CAO60936.1); contains InterPro domain Protein of unknown function DUF677 (InterPro:IPR007749) [AT1G20180.1]	-8.12689	0.318346	10.0342	-6.41168	0.20695	42.5374	3.28344	0.00144055	0.00586483	1	3	0	0	0	0	0	0	0	0	0	0
A_84_P20289	AT3G28270	Identical to UPF0496 protein At3g28270 [Arabidopsis Thaliana] (GB:Q9LHD9;GB:Q8H7D0;GB:Q8H7E9;GB:Q944H3); similar to AT14A [Arabidopsis thaliana] (TAIR:AT3G28290.1); similar to AT14A [Arabidopsis thaliana] (TAIR:AT3G28300.1); similar to unnamed protein product [Vitis vinifera] (GB:CAO22906.1); contains InterPro domain Protein of unknown function DUF677 (InterPro:IPR007749) [AT3G28270.1]	1.30225	0.190236	6805.42	3.60184	0.0768838	43878.3	4.92318	4.15184e-05	0.000906978	0	1	0	0	0	0	0	0	0	2	0	0
A_84_P502299	AT3G57100	Identical to UPF0496 protein At3g57100 [Arabidopsis Thaliana] (GB:Q9M1J0); similar to unknown protein [Arabidopsis thaliana] (TAIR:AT4G34320.1); similar to unnamed protein product [Vitis vinifera] (GB:CAO22906.1); contains InterPro domain Protein of unknown function DUF677 (InterPro:IPR007749) [AT3G57100.1]	-8.33136	0.307627	8.65662	-6.8254	0.274429	32.0921	2.84014	0.00319306	0.0103353	0	0	0	0	0	0	0	0	0	0	0	0
A_84_P17898	AT5G66670	Identical to UPF0496 protein At5g66670 [Arabidopsis Thaliana] (GB:Q9LVR3); similar to unknown protein [Arabidopsis thaliana] (TAIR:AT5G66660.1); similar to unnamed protein product [Vitis vinifera] (GB:CAO22906.1); contains InterPro domain Protein of unknown function DUF677 (InterPro:IPR007749) [AT5G66670.1]	-6.5559	0.212796	29.3228	-3.19045	0.282579	400.959	10.3063	7.9413e-05	0.00117497	0	0	0	0	0	0	0	0	0	0	1	0
A_84_P560912	AT4G24275	Identified as a screen for stress-responsive genes. [AT4G24275.1]	-0.378068	0.0663401	2110.51	1.15329	0.22139	8062.15	2.89057	0.000329045	0.00237319	0	0	0	0	0	0	0	0	0	0	1	0
A_84_P236643	AT1G44350	ILL6 (IAA-leucine resistant (ILR)-like gene 6); metallopeptidase [AT1G44350.1]	-2.54078	0.179985	473.38	-0.653865	0.132493	2295.87	3.69844	0.000127213	0.0014494	0	0	0	0	0	0	0	0	0	0	1	0
A_84_P66214	AT3G02840	immediate-early fungal elicitor family protein [AT3G02840.1]	-4.94235	0.367662	91.8503	-2.67154	0.223854	569.148	4.82592	0.000796104	0.00398216	0	0	0	0	0	0	0	0	0	0	1	0
A_84_P10277	AT5G52000	importin alpha-1 subunit, putative [AT5G52000.1]	-7.96089	0.392735	11.3336	-5.6204	0.0782084	73.3329	5.06474	0.000535948	0.00311707	0	0	0	0	0	0	0	0	0	0	0	0
A_84_P271080	AT3G56600	inositol or phosphatidylinositol kinase [AT3G56600.1]	-6.98055	0.416273	22.1361	-3.39308	0.454437	352.904	12.0208	0.000544379	0.00314725	0	0	0	0	0	0	0	0	0	0	0	0
A_84_P12472	AT1G71710	inositol polyphosphate 5-phosphatase, putative [AT1G71710.1]	-0.513714	0.0969347	1921.08	0.727637	0.0663058	5972.75	2.3642	5.23656e-05	0.000990903	1	1	1	0	0	0	0	0	0	0	0	0
A_84_P840093	AT1G43650	integral membrane family protein / nodulin MtN21-related [AT1G43650.1]	-6.58015	0.294687	29.1646	-5.40122	0.0850486	85.4244	2.26408	0.00264391	0.00901284	0	1	0	0	0	0	0	0	0	0	0	0
A_84_P19591	AT1G19450	integral membrane protein, putative / sugar transporter family protein [AT1G19450.1]	2.73053	0.103731	18208.3	3.76553	0.118323	49173.7	2.04912	0.000338593	0.00241513	0	0	0	0	0	0	0	0	0	0	0	0
A_84_P132585	AT2G37200	integral membrane protein, putative [AT2G37200.1]	-0.488828	0.0717057	1950.69	0.550003	0.0723409	5284.64	2.05456	6.0322e-05	0.00104612	0	0	0	0	0	0	0	0	0	0	0	0
A_84_P21787	AT1G04570	integral membrane transporter family protein [AT1G04570.1]	-5.05735	0.271244	83.286	-2.61026	0.548298	616.353	5.45315	0.00227773	0.00809287	0	0	0	0	0	0	0	0	0	0	0	0
A_84_P507434	AT2G33280	integral membrane transporter family protein [AT2G33280.1]	-7.20715	0.229809	18.778	-5.60844	0.242215	74.3834	3.02872	0.00115415	0.00504859	0	1	0	0	0	0	0	1	0	1	1	0
A_84_P170543	AT2G36300	integral membrane Yip1 family protein [AT2G36300.1]	-1.45839	0.0146145	996.632	-0.367893	0.0658837	2795	2.12948	9.69502e-06	0.000599035	0	0	0	0	0	0	0	0	0	0	0	0
A_84_P211688	AT5G27490	integral membrane Yip1 family protein [AT5G27490.1]	-0.962374	0.0216631	1406.48	0.282771	0.132778	4392.57	2.37042	8.85458e-05	0.00122994	0	0	0	0	0	0	0	0	0	0	0	0
A_84_P12334	AT1G09360	invertase/pectin methylesterase inhibitor family protein [AT1G09360.1]	-10.5101	0.0374361	1.87847	-8.76319	0.683083	9.04126	3.35633	0.0114856	0.0275244	0	0	0	0	0	0	0	0	0	0	0	0
A_84_P15108	AT1G23205	invertase/pectin methylesterase inhibitor family protein [AT1G23205.1]	1.64831	0.102506	8611.64	2.79742	0.0884049	25087.6	2.21778	0.0001245	0.00143244	0	0	0	0	0	0	0	0	0	0	0	0
A_84_P161013	AT1G70720	invertase/pectin methylesterase inhibitor family protein [AT1G70720.1]	-7.40465	0.279763	16.301	-5.87401	0.124803	61.6416	2.88914	0.000980669	0.0045504	0	0	0	0	0	0	0	0	0	0	1	0
A_84_P16596	AT3G62820	invertase/pectin methylesterase inhibitor family protein [AT3G62820.1]	0.236951	0.151852	3230.45	1.23971	0.201943	8589.68	2.00383	0.00234633	0.00827793	0	1	0	0	0	0	0	1	0	0	0	0
A_84_P13106	AT5G50030	invertase/pectin methylesterase inhibitor family protein [AT5G50030.1]	-8.46283	0.301186	7.92201	-6.99188	0.150817	28.3813	2.77203	0.00163763	0.00641962	0	0	0	0	0	0	0	0	0	0	1	0
A_84_P11921	AT4G18010	IP5PII (INOSITOL POLYPHOSPHATE 5-PHOSPHATASE II); inositol-polyphosphate 5-phosphatase [AT4G18010.1]	-0.184388	0.258675	2430.92	1.13277	0.186731	7932.92	2.49174	0.00202348	0.00744053	0	0	0	0	0	0	0	1	0	0	0	0
A_84_P588044	AT1G51960	IQD27 (IQ-domain 27); calmodulin binding [AT1G51960.1]	-7.02742	0.208867	21.1718	-5.82535	0.180467	63.7893	2.3007	0.0016549	0.0064693	0	0	0	0	0	0	0	0	0	0	0	0
A_84_P811360	AT3G21720	isocitrate lyase, putative [AT3G21720.1]	-2.36962	0.66682	571.518	0.0348212	0.270253	3750.38	5.29431	0.00442745	0.0131775	0	1	0	0	0	0	0	0	0	0	0	0
A_84_P14270	AT1G73040	jacalin lectin family protein [AT1G73040.1]	-2.6694	0.172823	432.153	0.201852	0.129493	4155.55	7.317	2.10683e-05	0.000728258	0	0	0	0	0	0	0	0	0	0	0	0
A_84_P823221	AT5G13220	JAS1/JAZ10/TIFY9 (JASMONATE-ZIM-DOMAIN PROTEIN 10) [AT5G13220.1]	-3.22535	0.285353	298.226	-1.2044	0.267196	1577.56	4.0585	0.000860545	0.00418389	0	0	0	0	0	0	0	0	0	0	1	0
A_84_P193424	AT1G19180	JAZ1/TIFY10A (JASMONATE-ZIM-DOMAIN PROTEIN 1); protein binding [AT1G19180.1]	-0.929296	0.151938	1446.92	0.749098	0.322539	6138.39	3.20071	0.00123139	0.00527741	0	0	0	0	0	0	0	0	0	0	0	0
A_84_P267120	AT1G74950	JAZ2/TIFY10B (JASMONATE-ZIM-DOMAIN PROTEIN 2) [AT1G74950.1]	-0.690254	0.163815	1708.39	0.504446	0.139954	5123.15	2.28897	0.000657015	0.00353721	0	0	0	0	0	0	0	0	0	0	0	0
A_84_P17584	AT1G17380	JAZ5/TIFY11A (JASMONATE-ZIM-DOMAIN PROTEIN 5) [AT1G17380.1]	-4.35441	0.17347	135.058	-2.0864	0.244499	854.639	4.81657	0.000195839	0.00180074	0	1	0	0	0	0	0	0	0	0	1	0
A_84_P610481	AT2G34600	JAZ7/TIFY5B (JASMONATE-ZIM-DOMAIN PROTEIN 7) [AT2G34600.1]	-6.19782	0.173951	37.602	-2.21604	0.779971	851.359	15.7992	0.000991215	0.00458062	0	0	0	0	0	0	0	0	0	0	0	0
A_84_P805432	AT2G20370	KAM1/MUR3 (MURUS 3); catalytic/ transferase, transferring glycosyl groups [AT2G20370.1]	-7.32022	0.304931	17.4838	-6.21955	0.192537	48.6404	2.14455	0.00614352	0.0168836	1	1	0	0	0	0	0	0	0	0	2	0
A_84_P10256	AT5G46370	KCO2 (CA2+ ACTIVATED OUTWARD RECTIFYING K+ CHANNEL 2); calcium ion binding / outward rectifier potassium channel [AT5G46370.1]	-10.3674	0.0472467	2.0736	-8.64116	0.297493	9.19501	3.30869	0.000578359	0.00326407	0	0	0	0	0	0	0	0	0	1	0	0
A_84_P827351	AT5G51710	KEA5 (K+ efflux antiporter 5) [AT5G51710.2]	-1.79841	0.0778459	788.282	-0.614595	0.14099	2359.03	2.27176	0.00021928	0.00191179	0	0	0	0	0	0	0	0	0	0	1	0
A_84_P511950	AT3G10510	kelch repeat-containing F-box family protein [AT3G10510.1]	-7.03303	0.355623	21.1918	-3.12376	0.38558	421.759	15.0247	0.000207709	0.0018597	0	0	0	0	0	0	0	0	0	0	0	0
A_84_P580762	AT3G43710	kelch repeat-containing F-box family protein [AT3G43710.1]	-10.453	0.0361162	1.95415	-6.4933	0.989435	45.745	15.5594	0.00227986	0.0080998	0	0	0	0	0	0	0	1	0	1	0	0
A_84_P854321	AT4G03030	kelch repeat-containing F-box family protein [AT4G03030.1]	-9.24657	0.129388	4.5094	-7.94543	0.16397	14.7096	2.46423	0.000418468	0.00271929	0	0	0	0	0	0	0	0	0	0	0	0
A_84_P19691	AT5G40680	kelch repeat-containing F-box family protein [AT5G40680.1]	-9.71495	0.737732	3.5652	-5.72525	0.150462	68.2843	15.8862	0.000782581	0.0039412	0	0	0	0	0	0	0	0	0	0	0	0
A_84_P15935	AT5G48180	kelch repeat-containing protein [AT5G48180.1]	4.93478	0.106129	83994.1	6.22454	0.0782583	269809	2.44489	7.11745e-05	0.00111514	0	0	0	0	0	0	0	0	0	1	0	0
A_84_P19154	AT2G38610	KH domain-containing protein [AT2G38610.1]	0.334243	0.105187	3458.79	1.96905	0.024328	14118.1	3.10546	1.2559e-05	0.000636435	0	0	0	0	0	0	0	0	0	0	0	0
A_84_P810688	AT5G15960	KIN1 [AT5G15960.1]	2.98655	0.305936	21930.1	6.02615	0.299629	237531	8.22264	0.000251421	0.00204376	0	0	0	0	0	1	0	0	0	0	0	0
A_84_P258350	AT5G15970	KIN2 (COLD-RESPONSIVE 6.6) [AT5G15970.1]	3.27682	0.210342	26661.8	5.81574	0.0885349	203167	5.81155	4.27497e-05	0.000917352	1	1	0	0	0	1	0	0	0	0	0	0
A_84_P20092	AT2G20470	kinase [AT2G20470.1]	-7.51728	0.0789959	14.9428	-5.96203	0.190273	58.1538	2.93885	0.000197512	0.00180775	0	0	0	0	0	0	0	0	0	0	2	0
A_84_P23098	AT3G24790	kinase [AT3G24790.1]	-9.01519	0.394902	5.47619	-5.18008	0.130492	99.8555	14.272	8.98457e-05	0.00123738	0	0	0	0	0	0	0	0	0	0	0	0
A_84_P791812	AT5G12000	kinase [AT5G12000.1]	-10.3369	0.066208	2.11829	-7.37175	0.191049	21.894	7.80935	1.42661e-05	0.000655787	0	0	0	0	0	0	0	0	0	0	1	0
A_84_P22100	AT3G05660	kinase/ protein binding [AT3G05660.1]	-5.80479	0.119236	49.1262	-2.83552	0.499598	522.73	7.83136	0.000559207	0.00319527	0	0	0	0	0	0	0	0	0	0	0	0
A_84_P263710	AT3G27960	kinesin light chain-related [AT3G27960.1]	0.0244404	0.100573	2785.09	1.27688	0.0351565	8737.85	2.38243	3.4356e-05	0.000837403	1	1	0	0	0	0	0	0	0	0	0	0
A_84_P56460	AT4G24170	kinesin motor family protein [AT4G24170.1]	-7.21674	0.268076	18.747	-5.30068	0.348932	93.1072	3.77391	0.00165542	0.00646977	0	0	0	0	0	0	0	0	0	0	0	0
A_84_P766536	AT5G25220	KNAT3 (KNOTTED1-LIKE HOMEOBOX GENE 3); transcription factor [AT5G25220.1]	-6.09045	0.241253	40.414	-4.44765	0.0920045	165.349	3.12272	0.000385418	0.00258783	0	0	0	0	0	0	0	0	0	0	0	0
A_84_P13504	AT2G35060	KUP11 (K+ uptake permease 11); potassium ion transmembrane transporter [AT2G35060.1]	1.47281	0.0522302	7598.82	2.76189	0.060197	24472.4	2.44371	9.65812e-06	0.000599035	0	0	0	0	0	0	0	0	0	0	0	0
A_84_P19609	AT5G05390	LAC12 (laccase 12); copper ion binding / oxidoreductase [AT5G05390.1]	-3.27339	0.0675525	283.754	-1.61053	0.287064	1200.88	3.16645	0.000615814	0.00340235	0	0	0	0	0	0	0	0	0	0	0	0
A_84_P57250	AT1G80160	lactoylglutathione lyase family protein / glyoxalase I family protein [AT1G80160.1]	-2.49848	0.183098	486.007	-0.307286	0.329977	2953.63	4.56684	0.000549753	0.00316197	0	0	0	0	0	0	0	0	0	0	0	0
A_84_P12956	AT4G39830	L-ascorbate oxidase, putative [AT4G39830.1]	-3.15328	0.220655	311.861	-1.20471	0.130788	1567.22	3.85993	0.000192697	0.0017864	0	0	0	0	0	0	0	0	0	0	1	0
A_84_P291764	AT5G21105	L-ascorbate oxidase/ copper ion binding [AT5G21105.1]	-1.36471	0.0945163	1065.93	0.00998052	0.0933765	3632.74	2.59313	5.69816e-05	0.0010191	0	0	0	0	0	0	0	0	0	0	0	0
A_84_P17111	AT1G02820	late embryogenesis abundant 3 family protein / LEA3 family protein [AT1G02820.1]	0.0397482	0.259606	2842.46	1.1586	0.0956953	8055.43	2.17175	0.00218731	0.00786194	0	0	0	0	0	0	0	1	0	0	0	0
A_84_P12451	AT1G72100	late embryogenesis abundant domain-containing protein / LEA domain-containing protein [AT1G72100.1]	-9.01825	0.609153	5.63737	-6.02731	0.228872	55.9206	7.94993	0.00134873	0.00560243	0	1	0	0	0	0	0	0	0	0	0	0
A_84_P17290	AT2G03740	late embryogenesis abundant domain-containing protein / LEA domain-containing protein [AT2G03740.1]	-10.2664	0.0707264	2.22473	-9.01242	0.199681	7.02459	2.38501	0.000510126	0.00303121	1	1	0	0	0	0	0	0	0	1	0	0
A_84_P21041	AT2G18340	late embryogenesis abundant domain-containing protein / LEA domain-containing protein [AT2G18340.1]	-9.37612	0.124051	4.1302	-6.63223	0.55624	38.3248	6.69872	0.00113013	0.00497345	1	1	0	0	0	0	0	1	0	0	1	0
A_84_P22906	AT2G42560	late embryogenesis abundant domain-containing protein / LEA domain-containing protein [AT2G42560.1]	-9.21378	0.235101	4.63465	-4.89251	1.55547	179.588	19.9908	0.00891962	0.0225763	0	0	0	0	0	0	0	0	0	0	1	0
A_84_P187174	AT3G17520	late embryogenesis abundant domain-containing protein / LEA domain-containing protein [AT3G17520.1]	-5.45457	1.01399	71.592	0.430986	0.11575	4870.9	59.1193	0.000564502	0.00321667	0	1	0	0	0	0	0	0	0	0	0	0
A_84_P10042	AT4G21020	late embryogenesis abundant domain-containing protein / LEA domain-containing protein [AT4G21020.1]	-8.58568	0.226601	7.22511	-6.96182	0.302089	29.457	3.08197	0.0017359	0.0066953	1	2	0	0	0	0	0	0	0	0	0	0
A_84_P573423	AT4G36600	late embryogenesis abundant domain-containing protein / LEA domain-containing protein [AT4G36600.1]	-6.55429	0.194612	29.2389	-5.21692	0.116164	97.3143	2.52689	0.000516502	0.00305608	0	1	0	0	0	0	0	0	0	0	0	0
A_84_P16865	AT5G44310	late embryogenesis abundant domain-containing protein / LEA domain-containing protein [AT5G44310.1]	-8.97775	1.21795	6.65097	-5.78626	0.101965	65.4393	9.13554	0.0106356	0.0259338	0	1	0	0	0	0	0	0	0	0	0	0
A_84_P17175	AT1G32560	late embryogenesis abundant group 1 domain-containing protein / LEA group 1 domain-containing protein [AT1G32560.1]	-6.71572	0.301362	26.4244	-4.98784	0.178506	114.452	3.31242	0.00102984	0.00469559	2	2	0	0	0	0	0	0	0	0	0	0
A_84_P18193	AT2G35300	late embryogenesis abundant group 1 domain-containing protein / LEA group 1 domain-containing protein [AT2G35300.1]	-9.01642	1.05698	6.26466	-5.71543	0.288297	69.301	9.85589	0.0064336	0.017501	0	0	0	0	0	0	0	0	0	0	0	0
A_84_P16776	AT5G06760	late embryogenesis abundant group 1 domain-containing protein / LEA group 1 domain-containing protein [AT5G06760.1]	-6.56738	0.674666	31.0438	-0.584133	0.432442	2465.25	63.261	0.000206234	0.00185105	0	1	0	0	0	0	0	0	0	0	0	0
A_84_P14274	AT1G52690	late embryogenesis abundant protein, putative / LEA protein, putative [AT1G52690.1]	-3.186	1.18576	360.832	3.40829	0.336122	38825.3	96.6227	0.000753999	0.00384702	0	2	0	0	0	0	0	0	0	0	0	0
A_84_P11727	AT3G15670	late embryogenesis abundant protein, putative / LEA protein, putative [AT3G15670.1]	-6.03202	0.728658	45.5494	-1.96988	0.0578372	922.004	16.7042	0.00065136	0.00352024	0	1	0	0	0	0	0	0	0	0	0	0
A_84_P19392	AT3G53040	late embryogenesis abundant protein, putative / LEA protein, putative [AT3G53040.1]	-6.55018	0.700381	30.9763	-4.49318	0.245234	162.107	4.16121	0.00864068	0.021998	2	4	0	0	0	0	0	0	0	0	0	0
A_84_P19002	AT1G52680	late embryogenesis abundant protein-related / LEA protein-related [AT1G52680.1]	-9.11692	0.512031	5.11232	-5.8372	1.02532	74.4455	9.71167	0.00772449	0.0201358	0	0	0	0	0	0	0	0	0	0	0	0
A_84_P65284	AT1G07900	LBD1 (LOB DOMAIN-CONTAINING PROTEIN 1) [AT1G07900.1]	-6.18244	0.13952	37.8983	-4.23687	0.49968	197.81	3.85191	0.0028974	0.00964023	0	1	0	0	0	0	0	0	0	0	0	0
A_84_P607788	AT2G28500	LBD11 (LOB DOMAIN-CONTAINING PROTEIN 11) [AT2G28500.1]	-4.4633	0.0875218	124.579	-2.44226	0.137907	664.888	4.05878	2.80318e-05	0.000789615	0	0	0	0	0	0	0	0	0	0	0	0
A_84_P768126	AT5G47175	LCR3 (Low-molecular-weight cysteine-rich 3) [AT5G47175.1]	-8.73357	0.460802	6.61639	-3.03382	0.134444	441.802	51.9754	3.30131e-05	0.000821959	0	0	0	0	0	0	0	0	0	0	0	0
A_84_P757156	AT2G12465	LCR50 (Low-molecular-weight cysteine-rich 50) [AT2G12465.1]	-10.1926	0.304011	2.36127	-7.91619	0.512055	15.6335	4.84463	0.00269861	0.0091385	0	0	0	0	0	0	0	0	0	0	0	0
A_84_P768159	AT5G47077	LCR6 (Low-molecular-weight cysteine-rich 6) [AT5G47077.1]	-9.69751	0.834411	3.65327	-5.62159	0.157084	73.5692	16.8645	0.00114292	0.00501455	0	0	0	0	0	0	0	0	0	0	0	0
A_84_P258120	AT1G75830	LCR67/PDF1.1 (Low-molecular-weight cysteine-rich 67) [AT1G75830.1]	-10.4	0.0528036	2.02727	-7.89017	0.648016	16.1085	5.6957	0.00260169	0.00890506	1	1	0	0	0	0	0	0	0	0	0	0
A_84_P12885	AT4G22880	LDOX (TANNIN DEFICIENT SEED 4) [AT4G22880.1]	-2.20504	0.204054	600.851	0.198714	0.0814778	4148.66	5.29177	4.56884e-05	0.000944173	0	0	0	0	0	0	0	0	0	1	0	0
A_84_P18269	AT2G21490	LEA (DEHYDRIN LEA) [AT2G21490.1]	-7.00545	0.180332	21.3472	-4.1185	0.510646	215.319	7.39702	0.00076471	0.00388485	0	0	0	0	0	0	0	0	0	0	3	0
A_84_P11342	AT1G01470	LEA14 (LATE EMBRYOGENESIS ABUNDANT 14) [AT1G01470.1]	0.999735	0.056198	5474.56	2.28908	0.0873459	17632.2	2.44418	2.76716e-05	0.000787371	0	0	0	0	0	0	0	0	0	0	0	0
A_84_P20493	AT4G32300	lectin protein kinase family protein [AT4G32300.1]	-0.531749	0.180986	1902.88	0.569664	0.101388	5354.64	2.14565	0.000776737	0.00392128	0	0	0	0	0	0	0	0	0	0	1	0
A_84_P15979	AT5G60270	lectin protein kinase family protein [AT5G60270.1]	-3.03605	0.2312	335.989	-1.94542	0.0329918	936.648	2.12967	0.00126956	0.00538909	0	0	0	0	0	0	0	0	0	0	0	0
A_84_P12324	AT1G70130	lectin protein kinase, putative [AT1G70130.1]	-9.87361	0.961927	3.42415	-3.98306	0.0443906	228.042	59.3244	0.000449097	0.00282753	0	0	0	0	0	0	0	0	0	0	0	0
A_84_P23380	AT5G01540	lectin protein kinase, putative [AT5G01540.1]	-2.61881	0.239295	450.914	-0.693171	0.506857	2310.5	3.79904	0.00400209	0.0122056	0	0	0	0	0	0	0	0	0	0	0	0
A_84_P11710	AT1G53080	legume lectin family protein [AT1G53080.1]	-6.01821	0.155368	42.2956	-3.21652	0.431919	397.742	6.97256	0.00045296	0.00284044	0	0	0	0	0	0	0	0	0	0	0	0
A_84_P797000	AT2G19780	leucine-rich repeat family protein / extensin family protein [AT2G19780.1]	-5.70236	0.307647	53.6387	-4.47326	0.0900732	162.673	2.3442	0.00266843	0.00906883	0	0	0	0	0	0	0	0	0	0	0	0
A_84_P255030	AT4G13340	leucine-rich repeat family protein / extensin family protein [AT4G13340.1]	-2.88608	0.272135	374.936	-0.728693	0.100004	2180.55	4.46107	0.00020899	0.00186317	0	0	0	0	0	0	0	0	0	0	1	0
A_84_P93419	AT1G45616	leucine-rich repeat family protein [AT1G45616.1]	-3.12065	0.175683	316.687	-1.41913	0.211557	1354.6	3.25243	0.00042958	0.00275334	0	0	0	0	0	0	0	0	0	0	1	0
A_84_P19186	AT2G19330	leucine-rich repeat family protein [AT2G19330.1]	-8.13432	0.237314	9.87582	-6.57281	0.151713	37.9528	2.95163	0.000657486	0.00353887	0	1	0	0	0	0	0	0	0	0	0	0
A_84_P22923	AT2G33020	leucine-rich repeat family protein [AT2G33020.1]	-7.00409	0.0526987	21.3728	-5.06008	0.52022	112.061	3.84774	0.0029919	0.00986656	0	0	0	0	0	0	0	0	0	0	1	0
A_84_P16681	AT4G26050	leucine-rich repeat family protein [AT4G26050.1]	-9.73986	0.439277	3.31744	-6.933	0.360583	30.0953	6.99758	0.00102524	0.00468004	0	0	0	0	0	0	0	0	0	0	1	0
A_84_P853723	AT5G49290	leucine-rich repeat family protein [AT5G49290.1]	-7.42192	0.203989	16.0436	-6.28378	0.137324	46.3621	2.20097	0.00131353	0.00551144	0	0	0	0	0	0	0	0	0	0	0	0
A_84_P17652	AT1G50610	leucine-rich repeat transmembrane protein kinase, putative [AT1G50610.1]	-10.1221	0.484872	2.53084	-7.32347	0.752199	24.854	6.95782	0.00563019	0.0157958	0	0	0	0	0	0	0	0	0	0	0	0
A_84_P20016	AT1G66830	leucine-rich repeat transmembrane protein kinase, putative [AT1G66830.1]	-3.45508	0.0377774	250.071	-1.41237	0.205059	1360.9	4.12019	7.07285e-05	0.00111171	0	1	0	0	0	0	0	0	0	0	0	0
A_84_P19205	AT2G24130	leucine-rich repeat transmembrane protein kinase, putative [AT2G24130.1]	-10.1287	0.0768922	2.45349	-6.31373	0.152013	45.4277	14.0745	2.63882e-06	0.000493288	0	1	0	0	0	0	0	0	0	0	1	0
A_84_P18866	AT5G20690	leucine-rich repeat transmembrane protein kinase, putative [AT5G20690.1]	-10.1466	0.0636112	2.41711	-7.83812	0.205886	15.8943	4.95355	4.96538e-05	0.000970006	0	0	0	0	0	0	0	0	0	0	0	0
A_84_P197194	AT4G22870	leucoanthocyanidin dioxygenase, putative / anthocyanidin synthase, putative [AT4G22870.1]	-0.32354	0.24188	2221.54	1.86058	0.0389616	13106.8	4.5445	0.000102661	0.00131944	0	0	0	0	0	0	0	0	0	0	0	0
A_84_P598586	AT5G66620	LIM domain-containing protein [AT5G66620.1]	-6.56958	0.535623	30.2875	-4.39825	0.257557	172.574	4.50438	0.00319199	0.0103334	0	0	0	0	0	0	0	0	0	0	0	0
A_84_P536372	AT5G66640	LIM domain-containing protein-related [AT5G66640.1]	-6.37781	0.309385	33.6481	-2.25128	0.168382	760.065	17.4667	3.48265e-05	0.000844102	0	0	0	0	0	0	0	0	0	0	1	0
A_84_P303930	AT1G05800	lipase class 3 family protein [AT1G05800.1]	-10.4037	0.0484265	2.02243	-8.11304	0.178215	13.0901	4.89274	2.7764e-05	0.000787371	0	0	0	0	0	0	0	0	0	0	0	0
A_84_P19981	AT1G30370	lipase class 3 family protein [AT1G30370.1]	-3.65542	0.0165817	217.427	-1.79284	0.315874	1054.45	3.63658	0.00052067	0.00306835	0	0	0	0	0	0	0	0	0	0	0	0
A_84_P11548	AT2G30550	lipase class 3 family protein [AT2G30550.2]	-1.1153	0.132299	1265.55	-0.0402857	0.0611692	3506.69	2.10675	0.00021638	0.00190256	0	0	0	0	0	0	0	0	0	0	0	0
A_84_P828773	AT3G14360	lipase class 3 family protein [AT3G14360.1]	-1.66809	0.0612041	863.766	0.116503	0.153996	3918.32	3.44521	4.86298e-05	0.000962509	0	0	0	0	0	0	0	0	0	0	0	0
A_84_P90849	AT3G62590	lipase class 3 family protein [AT3G62590.1]	-2.77975	0.0959007	399.597	-1.35179	0.0681034	1413.17	2.69066	3.02332e-05	0.000799575	0	1	0	0	0	0	0	0	0	0	0	0
A_84_P174401	AT4G16820	lipase class 3 family protein [AT4G16820.1]	-4.54622	0.351984	120.158	-1.97735	0.0802073	917.362	5.93344	0.000248988	0.0020346	0	0	0	0	0	0	0	0	0	0	0	0
A_84_P15265	AT1G28600	lipase, putative [AT1G28600.1]	1.8221	0.110707	9728.9	2.85258	0.117414	26067.6	2.04271	0.00038001	0.00256853	0	0	0	0	0	0	0	0	0	1	0	0
A_84_P822197	AT2G44970	lipase-related [AT2G44970.2]	-6.0957	0.188672	40.3741	-5.05858	0.0905312	108.509	2.05212	0.00101183	0.00464164	0	0	0	0	0	0	0	0	0	0	1	0
A_84_P583210	AT4G33550	lipid binding [AT4G33550.1]	-0.662888	0.122171	1736.01	2.47837	0.278063	20275.4	8.82293	5.707e-05	0.0010194	0	0	0	0	0	0	0	0	0	0	0	0
A_84_P19810	AT1G27950	lipid transfer protein-related [AT1G27950.1]	3.17219	0.0942394	24757.9	4.2544	0.105539	68863.6	2.11728	0.000187606	0.00176032	0	0	0	0	0	0	0	0	0	0	1	0
A_84_P18072	AT1G72520	lipoxygenase, putative [AT1G72520.1]	-5.45233	0.296286	63.8946	-3.79889	0.205528	260.173	3.14583	0.001361	0.00564157	0	0	0	0	0	0	0	0	0	0	1	0
A_84_P12931	AT4G33150	LKR (SACCHAROPINE DEHYDROGENASE) [AT4G33150.1]	-0.512633	0.300204	1937.01	0.888568	0.169132	6693.25	2.64121	0.00214187	0.00774193	0	0	0	0	0	0	0	0	0	0	0	0
A_84_P21162	AT3G05780	Lon protease, putative [AT3G05780.1]	-8.25358	0.361186	9.24213	-6.83718	0.0954283	31.5564	2.66919	0.0027821	0.00934066	0	0	0	0	0	0	0	0	0	0	0	0
A_84_P22108	AT3G05790	Lon protease, putative [AT3G05790.1]	-4.11689	0.0882913	158.313	-2.59917	0.201579	600.688	2.86339	0.000281405	0.00217695	0	0	0	0	0	0	0	0	0	0	0	0
A_84_P15000	AT5G51420	long-chain-alcohol O-fatty-acyltransferase family protein / wax synthase family protein [AT5G51420.1]	-10.3562	0.0597175	2.09014	-7.86895	0.083288	15.464	5.60718	1.91429e-06	0.000493288	0	0	0	0	0	0	0	0	0	0	0	0
A_84_P15960	AT5G55370	long-chain-alcohol O-fatty-acyltransferase family protein / wax synthase family protein [AT5G55370.1]	-6.74467	0.266752	25.8553	-4.79969	0.868559	144.999	3.85031	0.0206959	0.0437359	0	0	0	0	0	0	0	0	0	0	0	0
A_84_P21095	AT2G04350	long-chain-fatty-acid--CoA ligase family protein / long-chain acyl-CoA synthetase family protein (LACS8) [AT2G04350.1]	1.95517	0.0619438	10624.5	3.30096	0.0497387	35575.6	2.5417	8.03208e-06	0.000573196	0	3	0	0	0	0	0	0	0	0	0	0
A_84_P812175	AT3G45140	LOX2 (LIPOXYGENASE 2) [AT3G45140.1]	0.0889327	0.310965	2980.36	1.55372	0.0512944	10597.3	2.76023	0.0012929	0.0054531	0	0	0	0	0	0	0	0	0	0	1	0
A_84_P17995	AT1G23010	LPR1 (LOW PHOSPHATE ROOT1); copper ion binding / oxidoreductase, acting on diphenols and related substances as donors, oxygen as acceptor [AT1G23010.1]	-2.91501	0.0548535	363.394	-1.29101	0.116397	1475.12	3.08228	2.59119e-05	0.00076599	0	0	0	0	0	0	0	0	0	0	0	0
A_84_P10874	AT3G50970	LTI30 (LOW TEMPERATURE-INDUCED 30) [AT3G50970.1]	-1.05591	0.0193601	1317.43	1.02068	0.385849	7458.98	4.21809	0.000740752	0.00380078	0	0	0	0	0	0	0	0	0	0	0	0
A_84_P21625	AT5G52300	LTI65/RD29B (RESPONSIVE TO DESSICATION 29B) [AT5G52300.1]	-6.35402	0.479514	34.4736	-0.870365	0.382915	2010.34	44.7451	0.000101695	0.00131277	0	2	0	0	0	0	0	1	0	0	0	0
A_84_P809041	AT2G38530	LTP2 (LIPID TRANSFER PROTEIN 2); lipid binding [AT2G38530.1]	3.04697	0.0732027	22629	4.6395	0.400572	91779.7	3.0158	0.00247856	0.00860382	0	0	0	0	0	0	0	0	0	0	0	0
A_84_P808177	AT5G59320	LTP3 (LIPID TRANSFER PROTEIN 3); lipid binding [AT5G59320.1]	-0.273769	0.46659	2348.96	4.70595	0.263433	94856.9	31.5533	8.71111e-05	0.00121994	0	1	0	0	0	0	0	0	0	0	0	0
A_84_P19758	AT5G59310	LTP4 (LIPID TRANSFER PROTEIN 4); lipid binding [AT5G59310.1]	-4.20392	1.05653	177.336	3.83078	0.414472	52493.3	262.231	0.000254029	0.00205102	0	1	0	0	0	0	0	0	0	1	0	0
A_84_P21460	AT4G38030	lyase [AT4G38030.1]	-10.1936	0.0729259	2.33975	-8.82204	0.435992	8.20647	2.58747	0.00579168	0.0161312	0	0	0	0	0	0	0	0	0	0	1	0
A_84_P95766	AT2G17120	LYM2 (LYSM DOMAIN GPI-ANCHORED PROTEIN 2 PRECURSOR) [AT2G17120.1]	-0.323634	0.142343	2197.03	1.16223	0.0903259	8076.1	2.80085	0.000107381	0.00133765	0	0	0	0	0	0	0	0	0	0	0	0
A_84_P19081	AT1G25530	lysine and histidine specific transporter, putative [AT1G25530.1]	-0.336888	0.165202	2185.78	1.15204	0.0535323	8023.48	2.8068	0.000119725	0.00141004	0	1	0	0	0	0	0	0	0	0	0	0
A_84_P21050	AT2G41280	M10 [AT2G41280.1]	-10.1811	0.0527339	2.35988	-8.2613	0.515618	12.1791	3.78362	0.0030339	0.00996138	0	0	0	0	0	0	0	1	0	0	3	0
A_84_P19508	AT4G23680	major latex protein-related / MLP-related [AT4G23680.1]	1.94858	0.11962	10574.4	2.99073	0.154365	28722	2.05929	0.00076162	0.00387321	0	0	0	0	0	0	0	0	0	0	0	0
A_84_P14590	AT3G15020	malate dehydrogenase (NAD), mitochondrial, putative [AT3G15020.1]	0.69668	0.117984	4451.75	1.70634	0.068204	11769.3	2.01343	0.000212595	0.00188389	0	0	0	0	0	0	0	0	0	0	0	0
A_84_P13765	AT3G56700	male sterility protein, putative [AT3G56700.1]	-7.40536	0.214892	16.3595	-5.7597	0.143448	66.6675	3.12891	0.000383801	0.00258183	0	0	0	0	0	0	0	0	0	0	1	0
A_84_P15784	AT4G37970	mannitol dehydrogenase, putative [AT4G37970.1]	-1.89612	0.14166	737.864	-0.316197	0.0462098	2896.44	2.98953	5.17193e-05	0.000985603	0	0	0	0	0	0	0	0	0	0	0	0
A_84_P14180	AT1G13270	MAP1C (METHIONINE AMINOPEPTIDASE 1B); metalloexopeptidase [AT1G13270.1]	0.912686	0.143192	5184.99	2.1365	0.077778	15857.8	2.33564	0.00020154	0.00182546	0	0	0	0	0	0	0	0	0	0	0	0
A_84_P23526	AT5G55090	MAPKKK15 (Mitogen-activated protein kinase kinase kinase 15); kinase [AT5G55090.1]	-3.17225	0.0977825	304.256	-1.36614	0.159665	1403.06	3.49699	7.51813e-05	0.00114256	0	0	0	0	0	0	0	0	0	0	0	0
A_84_P21415	AT4G26890	MAPKKK16 (Mitogen-activated protein kinase kinase kinase 16); kinase [AT4G26890.1]	-5.11994	0.0833168	78.9103	-2.34097	0.18753	714.24	6.86363	1.9583e-05	0.000717549	1	1	0	0	0	0	0	0	0	1	1	0
A_84_P16077	AT1G05100	MAPKKK18 (Mitogen-activated protein kinase kinase kinase 18); kinase [AT1G05100.1]	-4.74343	0.118444	102.495	-2.31489	0.64327	770.039	5.3835	0.00300679	0.00990294	1	1	0	0	0	0	0	0	0	0	0	0
A_84_P762988	AT4G36950	MAPKKK21; ATP binding / protein kinase [AT4G36950.1]	-5.84948	0.86633	55.0884	-1.87396	0.487967	1016.56	15.7308	0.00228206	0.0081054	0	0	0	0	0	0	0	0	0	0	2	0
A_84_P18380	AT1G12950	MATE efflux family protein [AT1G12950.1]	-2.46187	0.0898269	497.619	-0.0548979	0.126546	3479.59	5.3036	1.14139e-05	0.000616133	0	0	0	0	0	0	0	0	0	0	0	0
A_84_P259470	AT1G61890	MATE efflux family protein [AT1G61890.1]	-0.236725	0.145778	2340.64	2.09048	0.188445	15408.8	5.01831	7.15569e-05	0.00111791	0	0	0	0	0	0	0	0	0	0	0	0
A_84_P582735	AT1G64820	MATE efflux family protein [AT1G64820.1]	-9.59139	0.906545	4.136	-6.00163	0.339171	57.0991	12.0399	0.00301926	0.00993045	0	0	0	0	0	0	0	0	0	0	0	0
A_84_P15250	AT1G66760	MATE efflux family protein [AT1G66760.2]	-0.507916	0.288229	1948.9	0.913531	0.19093	6816.23	2.67854	0.00205541	0.00752483	0	0	0	0	0	0	0	0	0	0	0	0
A_84_P14305	AT1G66780	MATE efflux family protein [AT1G66780.1]	-7.28507	0.156062	17.6955	-5.11043	0.402058	107.348	4.51471	0.00094707	0.00445134	0	0	0	0	0	0	0	0	0	0	0	0
A_84_P600633	AT2G04050	MATE efflux family protein [AT2G04050.1]	-6.89737	0.17424	23.1626	-0.478711	0.282205	2630.15	85.5477	4.7243e-06	0.000533179	0	0	0	0	0	0	0	0	0	0	0	0
A_84_P551816	AT3G03620	MATE efflux family protein [AT3G03620.1]	-9.78342	0.724178	3.39804	-6.23267	0.58616	50.2921	11.7188	0.00272897	0.00921056	0	1	0	0	0	0	0	0	0	0	0	0
A_84_P561086	AT5G44050	MATE efflux family protein [AT5G44050.1]	-1.11391	0.218156	1273.67	0.282783	0.0860273	4398.43	2.63298	0.000498175	0.00298918	0	0	0	0	0	0	0	0	0	0	0	0
A_84_P756184	AT2G04066	MATE efflux protein-related [AT2G04066.1]	-1.58591	0.115015	914.773	0.323252	0.184795	4544.43	3.75592	0.000109457	0.00134973	0	0	0	0	0	0	0	0	0	0	0	0
A_84_P13113	AT5G52050	MATE efflux protein-related [AT5G52050.1]	-2.2907	0.412531	576.827	0.243086	0.582103	4472.19	5.7909	0.00354337	0.0111634	0	0	0	0	0	0	0	0	0	0	0	0
A_84_P184784	AT5G52450	MATE efflux protein-related [AT5G52450.1]	0.343979	0.135293	3494.46	1.68288	0.0414443	11589.2	2.52958	8.11378e-05	0.00118294	0	0	0	0	0	0	0	0	0	0	0	0
A_84_P18321	AT1G53470	mechanosensitive ion channel domain-containing protein / MS ion channel domain-containing protein [AT1G53470.1]	-2.36707	0.108572	531.702	0.0966091	0.32017	3904.21	5.51623	0.000226817	0.00194333	0	1	0	0	0	0	0	0	0	0	1	0
A_84_P504684	AT1G78610	mechanosensitive ion channel domain-containing protein / MS ion channel domain-containing protein [AT1G78610.1]	-0.594075	0.0468035	1817.13	1.0608	0.121553	7529.27	3.14896	2.52369e-05	0.000756992	0	0	0	0	0	0	0	0	0	0	0	0
A_84_P613238	AT3G14810	mechanosensitive ion channel domain-containing protein / MS ion channel domain-containing protein [AT3G14810.1]	-0.636481	0.0789895	1761.1	0.49422	0.0499058	5079.53	2.18965	3.0618e-05	0.000800861	0	0	0	0	0	0	0	0	0	0	0	0
A_84_P155965	AT5G12080	mechanosensitive ion channel domain-containing protein / MS ion channel domain-containing protein [AT5G12080.1]	-0.67467	0.0494232	1716.27	0.41822	0.0560566	4821.97	2.13301	1.44261e-05	0.000657627	0	0	0	0	0	0	0	0	0	0	0	0
A_84_P73494	AT2G34090	MEE18 (maternal effect embryo arrest 18) [AT2G34090.2]	-7.54433	0.12108	14.724	-4.38688	0.20969	173.186	8.92254	2.27587e-05	0.000736131	0	0	0	0	0	0	0	0	0	0	0	0
A_84_P17286	AT2G34850	MEE25 (maternal effect embryo arrest 25); catalytic [AT2G34850.1]	-3.64012	0.193267	220.561	-1.92797	0.102334	948.115	3.27647	0.000171182	0.00168603	0	0	0	0	0	0	0	0	0	0	3	0
A_84_P10772	AT3G02570	MEE31 (maternal effect embryo arrest 31); mannose-6-phosphate isomerase [AT3G02570.1]	2.20401	0.0189778	12623.3	3.21445	0.0665242	33523.2	2.01453	1.44951e-05	0.000659338	0	0	0	0	0	0	0	0	0	0	0	0
A_84_P512672	AT2G02240	MEE66 (maternal effect embryo arrest 66) [AT2G02240.1]	-5.54714	0.0760049	58.5889	-4.51599	0.12207	157.993	2.04365	0.0002416	0.00200604	0	0	0	0	0	0	0	1	0	0	1	0
A_84_P589027	AT2G04190	meprin and TRAF homology domain-containing protein / MATH domain-containing protein [AT2G04190.1]	-8.33731	0.207281	8.56219	-5.19606	0.378751	100.185	8.82289	0.000228274	0.00194661	0	1	0	0	0	0	0	0	0	0	0	0
A_84_P252095	AT2G05420	meprin and TRAF homology domain-containing protein / MATH domain-containing protein [AT2G05420.1]	-7.77369	0.598482	13.1475	-6.43764	0.216673	41.866	2.52458	0.0220489	0.0460022	0	0	0	0	0	0	0	0	0	0	0	0
A_84_P14634	AT3G46190	meprin and TRAF homology domain-containing protein / MATH domain-containing protein [AT3G46190.1]	-10.1021	0.552846	2.59369	-7.84937	0.523105	16.3959	4.76579	0.00685499	0.0183598	0	0	0	0	0	0	0	0	0	0	0	0
A_84_P590207	AT3G58270	meprin and TRAF homology domain-containing protein / MATH domain-containing protein [AT3G58270.1]	-2.33307	0.123482	544.809	-1.0679	0.0577936	1721.85	2.40355	8.76296e-05	0.00122504	0	0	0	0	0	0	0	0	0	0	0	0
A_84_P810579	AT4G30270	MERI5B (MERISTEM-5); hydrolase, acting on glycosyl bonds / xyloglucan:xyloglucosyl transferase [AT4G30270.1]	-0.609978	0.506418	1874.63	0.543083	0.129465	5262.26	2.22385	0.0187652	0.0405069	0	0	0	0	0	0	0	0	0	0	0	0
A_84_P202748	AT3G51020	metal ion binding [AT3G51020.1]	-9.5885	0.629863	3.75709	-6.41695	0.332965	42.8094	9.01014	0.00152284	0.00610019	0	0	0	0	0	0	0	0	0	0	0	0
A_84_P722311	AT5G05365	metal ion binding [AT5G05365.1]	-3.35135	0.252721	271.401	-0.301125	0.0227429	2927.24	8.28341	3.14417e-05	0.000808821	0	0	0	0	0	0	0	0	0	0	0	0
A_84_P189254	AT4G33540	metallo-beta-lactamase family protein [AT4G33540.1]	0.556762	0.115546	4043.53	2.36103	0.102988	18535.2	3.49251	3.55241e-05	0.000851075	0	2	0	0	0	0	0	0	0	0	0	0
A_84_P125591	AT4G21830	methionine sulfoxide reductase domain-containing protein / SeIR domain-containing protein [AT4G21830.1]	-5.85524	0.399602	48.7544	-4.01294	0.0457843	223.377	3.5858	0.00136663	0.00565846	0	0	0	0	0	0	0	0	0	0	0	0
A_84_P68884	AT4G21840	methionine sulfoxide reductase domain-containing protein / SelR domain-containing protein [AT4G21840.1]	-3.57788	0.612325	247.801	-1.31245	0.0636097	1451.93	4.80797	0.0031078	0.0101353	0	0	0	0	0	0	0	0	0	0	0	0
A_84_P16912	AT5G57280	methyltransferase [AT5G57280.1]	-2.22006	0.0945041	589.311	-1.07593	0.138844	1713.95	2.21014	0.000295287	0.00223648	0	0	0	0	0	0	0	0	0	0	0	0
A_84_P821467	AT1G14520	MIOX1 (MYO-INISITOL OXYGENASE); oxidoreductase [AT1G14520.1]	-2.95467	0.121899	354.3	0.730196	0.14031	5990.94	12.8604	4.29118e-06	0.000531766	0	0	0	0	0	0	0	0	0	0	0	0
A_84_P71564	AT2G19800	MIOX2 (MYO-INOSITOL OXYGENASE 2) [AT2G19800.1]	-0.894265	0.329134	1502.96	0.186755	0.385232	4184.19	2.11553	0.0209207	0.0441127	0	0	0	0	0	0	0	0	0	0	0	0
A_84_P709842	AT1G73687	MIR159/MIR159A; miRNA [AT1G73687.1]	-10.1021	0.0548339	2.4926	-8.51767	0.60726	10.3815	2.99898	0.0108144	0.0262785	0	1	0	0	0	0	0	0	0	0	0	0
A_84_P761642	AT3G04765	MIR167C; miRNA [AT3G04765.1]	-6.5956	0.207473	28.489	-3.71767	0.652369	293.89	7.35094	0.00189027	0.00709735	0	0	0	0	0	0	0	0	0	0	0	0
A_84_P754253	AT1G12294	MIR472a; miRNA [AT1G12294.1]	-8.04417	0.382761	10.6563	-6.2659	0.17069	47.0363	3.43014	0.0018255	0.00693659	0	0	0	0	0	0	0	0	0	0	0	0
A_84_P765062	AT4G24415	MIR824a; miRNA [AT4G24415.1]	-3.67896	0.190214	214.544	-2.19104	0.212651	793.305	2.80484	0.000832111	0.00409278	0	0	0	0	0	0	0	0	0	0	2	0
A_84_P765554	AT4G27765	MIR828a; miRNA [AT4G27765.1]	-7.51426	0.0821941	14.9739	-5.41977	0.231548	84.7579	4.27074	0.000122485	0.0014229	0	0	0	0	0	0	0	0	0	1	0	0
A_84_P758391	AT2G24103	MIR831a; miRNA [AT2G24103.1]	-10.4457	0.0604285	1.9644	-8.3393	0.405662	11.3768	4.30619	0.000882518	0.00425433	0	0	0	0	0	0	0	0	0	0	1	0
A_84_P829130	AT1G45332	mitochondrial elongation factor, putative [AT1G45332.1]	-5.2885	0.428383	72.6418	-3.91096	0.287392	242.643	2.59825	0.00984201	0.0244066	0	0	0	0	0	0	0	0	0	0	0	0
A_84_P65894	AT2G45030	mitochondrial elongation factor, putative [AT2G45030.1]	0.407818	0.0959936	3647.74	1.47335	0.0705572	10022.8	2.09294	0.000101352	0.00131018	0	0	0	0	0	0	0	1	0	0	0	0
A_84_P22967	AT2G22500	mitochondrial substrate carrier family protein [AT2G22500.1]	0.512997	0.0793758	3919.4	1.64802	0.248995	11378.7	2.19623	0.00167187	0.00651462	0	0	0	0	0	0	0	0	0	0	0	0
A_84_P18566	AT4G24570	mitochondrial substrate carrier family protein [AT4G24570.1]	-1.10469	0.186816	1280.78	1.04986	0.0955013	7480.74	4.45229	5.87082e-05	0.00103543	0	0	0	0	0	0	0	0	0	0	0	0
A_84_P14866	AT5G01340	mitochondrial substrate carrier family protein [AT5G01340.1]	0.438519	0.16988	3738.54	2.12047	0.155223	15712.6	3.20861	0.000224178	0.00192931	0	0	0	0	0	0	0	0	0	1	0	0
A_84_P13197	AT5G09470	mitochondrial substrate carrier family protein [AT5G09470.1]	-5.40397	0.232002	65.5626	-3.66365	0.48833	294.072	3.34109	0.00507208	0.0145863	0	0	0	0	0	0	0	0	0	0	0	0
A_84_P12206	AT5G61810	mitochondrial substrate carrier family protein [AT5G61810.1]	-0.357704	0.124408	2145.45	0.949534	0.159694	6978.99	2.47467	0.00036377	0.00250102	0	0	0	0	0	0	0	0	0	0	0	0
A_84_P197514	AT5G55580	mitochondrial transcription termination factor family protein / mTERF family protein [AT5G55580.1]	-0.71227	0.12812	1681.25	0.321578	0.0735876	4515.93	2.04748	0.000265905	0.00210652	0	0	0	0	0	0	0	0	0	0	0	0
A_84_P89389	AT4G15760	monooxygenase, putative (MO1) [AT4G15760.1]	1.46357	0.258213	7642.16	2.96176	0.296298	28521.1	2.82489	0.00272676	0.00920808	0	0	0	0	0	0	0	0	0	0	0	0
A_84_P76784	AT4G26690	MRH5/SHV3 (morphogenesis of root hair 5); glycerophosphodiester phosphodiesterase/ kinase [AT4G26690.1]	1.35534	0.157952	7053.31	2.69514	0.188233	23548.9	2.53116	0.000701072	0.00368216	0	0	0	0	0	0	0	0	0	0	0	0
A_84_P509282	AT3G09100	mRNA capping enzyme family protein [AT3G09100.1]	-5.50704	0.12232	60.5246	-4.12174	0.144693	207.497	2.61225	0.000223896	0.00192931	0	0	0	0	0	0	0	0	0	0	0	0
A_84_P13673	AT3G11980	MS2 (MALE STERILITY 2) [AT3G11980.1]	-9.42987	0.493822	4.1084	-8.03449	0.302385	13.9128	2.63058	0.0139874	0.0321063	0	1	0	0	0	0	0	0	0	0	0	0
A_84_P18720	AT5G26340	MSS1 (SUGAR TRANSPORT PROTEIN 13); carbohydrate transmembrane transporter/ hexose:hydrogen symporter/ high-affinity hydrogen:glucose symporter/ sugar:hydrogen ion symporter [AT5G26340.1]	-1.3262	0.223266	1102.92	0.0153192	0.246655	3669.9	2.53417	0.00221091	0.0079213	0	0	0	0	0	0	0	0	0	0	0	0
A_84_P16283	AT2G43290	MSS3 (MULTICOPY SUPPRESSORS OF SNF4 DEFICIENCY IN YEAST 3); calcium ion binding [AT2G43290.1]	0.994191	0.0471269	5460.93	2.17159	0.153843	16344.5	2.26169	0.000223159	0.00192867	0	0	0	0	0	0	0	0	0	0	0	0
A_84_P794323	AT3G09390	MT2A (METALLOTHIONEIN 2A) [AT3G09390.1]	3.24155	0.150151	25919.2	4.51282	0.132629	82440.2	2.41375	0.000389424	0.0026067	0	0	0	0	0	0	0	0	0	0	1	0
A_84_P809625	AT3G17390	MTO3 (S-adenosylmethionine synthase 3); methionine adenosyltransferase [AT3G17390.1]	1.7007	0.342854	9122.31	2.98105	0.100035	28500.4	2.42897	0.00342297	0.0108927	0	0	0	0	0	0	0	0	0	0	0	0
A_84_P22852	AT1G01520	myb family transcription factor [AT1G01520.1]	-2.39494	0.170452	523.057	-0.59957	0.252914	2396.75	3.47105	0.000521302	0.00307094	2	2	0	0	0	0	0	0	0	1	1	0
A_84_P10152	AT5G04760	myb family transcription factor [AT5G04760.1]	0.600727	0.0861905	4158.61	1.75622	0.206941	12239.2	2.2276	0.000870351	0.00421338	0	0	0	0	0	0	0	0	0	0	0	0
A_84_P11163	AT5G29000	myb family transcription factor [AT5G29000.1]	-0.364958	0.192517	2138.63	0.754741	0.146603	6094.69	2.17302	0.00131478	0.00551448	0	0	0	0	0	0	0	0	0	1	0	0
A_84_P18334	AT3G06490	MYB108 (MYB DOMAIN PROTEIN 108); DNA binding / transcription factor [AT3G06490.1]	-6.15725	0.390507	39.4105	-4.18979	0.269068	199.689	3.9108	0.00198675	0.00734512	0	0	0	0	0	0	0	0	0	0	1	0
A_84_P18845	AT1G48000	MYB112 (myb domain protein 112); DNA binding / transcription factor [AT1G48000.1]	-3.16635	0.022539	305.301	-1.72677	0.125835	1091.21	2.71242	4.07406e-05	0.000899841	0	0	0	0	0	0	0	0	0	0	1	0
A_84_P21851	AT1G66370	MYB113 (myb domain protein 113); DNA binding / transcription factor [AT1G66370.1]	-7.8759	0.603158	12.2077	-5.62045	0.113125	73.5701	4.77483	0.00312218	0.0101716	0	0	0	0	0	0	0	0	0	0	1	0
A_84_P11752	AT3G30210	MYB121 (myb domain protein 121); DNA binding / transcription factor [AT3G30210.1]	-7.79045	0.534015	12.8508	0.00705751	0.065625	3626.82	222.477	1.49533e-05	0.000665646	0	0	0	0	0	0	0	0	0	0	1	0
A_84_P17225	AT2G47190	MYB2 (myb domain protein 2); DNA binding / transcription factor [AT2G47190.1]	-6.05736	0.0785165	41.2336	-2.32263	0.215114	725.228	13.3126	9.34469e-06	0.000597651	0	0	0	0	0	0	0	0	0	0	0	0
A_84_P23107	AT3G24310	MYB305 (myb domain protein 305); DNA binding / transcription factor [AT3G24310.1]	-5.35586	0.407969	68.3111	-2.83093	0.208495	509.003	5.75549	0.00067273	0.00358507	0	0	0	0	0	0	0	0	0	2	0	0
A_84_P13120	AT5G54230	MYB49 (myb domain protein 49); transcription factor [AT5G54230.1]	-4.2422	0.153893	145.14	-2.65275	0.0873616	574.865	3.00934	9.96699e-05	0.00130069	0	0	0	0	0	0	0	0	0	0	1	0
A_84_P16608	AT4G01680	MYB55 (myb domain protein 55); DNA binding / transcription factor [AT4G01680.1]	-3.76469	0.0755807	201.835	-2.53467	0.107843	623.903	2.34571	8.54069e-05	0.00120794	0	0	0	0	0	0	0	0	0	0	0	0
A_84_P20325	AT3G50060	MYB77; DNA binding / transcription factor [AT3G50060.1]	0.901717	0.053228	5126.03	2.8755	0.035513	26480.5	3.92798	7.34635e-07	0.000437068	0	0	0	0	0	0	0	0	0	0	0	0
A_84_P10318	AT5G62470	MYB96 (myb domain protein 96); DNA binding / transcription factor [AT5G62470.1]	-0.686948	0.188706	1712.66	0.545424	0.17361	5276.81	2.34953	0.00113781	0.00499771	0	0	0	0	0	0	0	1	0	0	0	0
A_84_P19730	AT1G64330	myosin heavy chain-related [AT1G64330.1]	0.305857	0.0548129	3386.99	1.61713	0.102239	11085.2	2.48161	4.01353e-05	0.00089447	0	0	0	0	0	0	0	0	0	0	0	0
A_84_P521013	AT4G17210	myosin heavy chain-related [AT4G17210.1]	-9.92542	0.420934	2.92094	-8.2942	0.31466	11.6262	3.09775	0.00578383	0.0161149	0	0	0	0	0	0	0	0	0	0	0	0
A_84_P15194	AT1G54020	myrosinase-associated protein, putative [AT1G54020.1]	-4.02433	0.0841824	168.342	-2.99242	0.172131	456.4	2.04473	0.000735323	0.00378516	0	1	0	0	0	0	0	0	0	0	0	0
A_84_P16963	AT5G16960	NADP-dependent oxidoreductase, putative [AT5G16960.1]	-7.09949	0.208679	20.1651	-3.12004	0.368756	422.048	15.7737	8.35644e-05	0.00119807	0	0	0	0	0	0	0	0	0	0	0	0
A_84_P811334	AT3G57150	NAP57 (ARABIDOPSIS THALIANA HOMOLOGUE OF NAP57) [AT3G57150.1]	1.63177	0.120391	8516.82	2.86405	0.272852	26616.3	2.34937	0.00201734	0.00742548	0	0	0	0	0	0	0	0	0	0	0	0
A_84_P118232	AT5G16360	NC domain-containing protein [AT5G16360.1]	-1.99187	0.102255	691.018	-0.261836	0.154135	3013.67	3.31735	8.49451e-05	0.00120726	0	0	0	0	0	0	0	0	0	1	0	0
A_84_P17595	AT4G18350	NCED2 (NINE-CIS-EPOXYCAROTENOID DIOXYGENASE 2) [AT4G18350.1]	-6.91866	0.313096	23.132	-5.91674	0.164015	59.8306	2.00268	0.00798753	0.0206768	0	0	0	0	0	0	0	0	0	0	0	0
A_84_P14587	AT3G14440	NCED3 (NINE-CIS-EPOXYCAROTENOID DIOXYGENASE3) [AT3G14440.1]	-3.99389	0.232659	172.65	-2.23195	0.16171	769.316	3.39153	0.000421319	0.00272807	1	1	0	0	0	0	0	0	0	0	0	0
A_84_P135385	AT4G05020	NDB2 (NAD(P)H DEHYDROGENASE B2); disulfide oxidoreductase [AT4G05020.1]	1.88713	0.186185	10194.5	3.47106	0.09592	40024.9	2.99785	0.00019612	0.00180182	0	0	0	0	0	0	0	1	0	0	0	0
A_84_P11935	AT4G21490	NDB3; NADH dehydrogenase [AT4G21490.1]	-7.01466	0.21392	21.269	-5.52668	0.216905	78.8388	2.80495	0.0010698	0.00480892	0	1	0	0	0	0	0	0	0	0	1	0
A_84_P13464	AT2G20800	NDB4 (NAD(P)H DEHYDROGENASE B4); NADH dehydrogenase [AT2G20800.1]	-7.52944	0.0699829	14.8616	-3.24604	0.438774	394.16	19.473	7.53745e-05	0.0011443	0	0	0	0	0	0	0	0	0	0	0	0
A_84_P823293	AT2G19620	Ndr family protein [AT2G19620.1]	-2.105	0.189445	642.651	-1.10355	0.110706	1683.74	2.00201	0.00138526	0.00571173	0	0	0	0	0	0	0	0	0	0	0	0
A_84_P20694	AT5G56750	Ndr family protein [AT5G56750.1]	-1.43626	0.0687088	1012.85	0.0318295	0.0978008	3690.38	2.76655	2.88633e-05	0.000792524	0	0	0	0	0	0	0	0	0	0	0	0
A_84_P166743	AT5G14890	NHL repeat-containing protein [AT5G14890.1]	-5.25862	0.0601635	71.519	-4.21625	0.0868725	194.459	2.05961	6.88334e-05	0.00110018	0	0	0	0	0	0	0	0	0	0	0	0
A_84_P23396	AT5G06320	NHL3 (NDR1/HIN1-like 3) [AT5G06320.1]	2.01261	0.0818284	11075.8	3.92329	0.142178	54832.6	3.75985	3.56389e-05	0.000852149	0	0	0	0	0	0	0	0	0	0	1	0
A_84_P10456	AT1G09240	nicotianamine synthase, putative [AT1G09240.1]	-2.41557	0.508852	532.109	-1.15878	0.239689	1631.02	2.38963	0.0179926	0.0391717	0	0	0	0	0	0	0	0	0	1	0	0
A_84_P245685	AT3G44300	NIT2 (NITRILASE 2) [AT3G44300.1]	1.8222	0.149652	9720.49	3.86973	0.0623874	52717.1	4.13397	2.58507e-05	0.000765493	0	0	0	0	0	0	0	0	0	0	0	0
A_84_P835781	AT2G17660	nitrate-responsive NOI protein, putative [AT2G17660.1]	-5.67419	0.0565434	53.6368	-0.983719	0.167978	1831.83	25.8209	1.35491e-06	0.000464012	0	0	0	0	0	0	0	0	0	0	0	0
A_84_P253285	AT1G20320	NLI interacting factor (NIF) family protein [AT1G20320.1]	-10.5053	0.0346881	1.8847	-8.50952	0.205705	9.93886	3.98823	7.76872e-05	0.0011649	0	0	0	0	0	0	0	0	0	0	0	0
A_84_P14354	AT1G29770	NLI interacting factor (NIF) family protein [AT1G29770.1]	-9.84086	0.584764	3.1297	-6.94538	0.346139	29.7017	7.44095	0.00179675	0.00686081	0	0	0	0	0	0	0	0	0	0	0	0
A_84_P15509	AT3G18000	NMT1 (N-METHYLTRANSFERASE 1); phosphoethanolamine N-methyltransferase [AT3G18000.1]	1.75312	0.337568	9383.24	3.25425	0.0397731	34411.6	2.83064	0.00156938	0.00623414	0	0	0	0	0	0	0	0	0	0	1	0
A_84_P18198	AT2G16660	nodulin family protein [AT2G16660.1]	0.231222	0.229558	3260.19	4.16659	0.0897384	64888.8	15.299	1.01691e-05	0.000603085	0	0	0	0	0	0	0	0	0	0	1	0
A_84_P12570	AT2G28120	nodulin family protein [AT2G28120.1]	-1.45848	0.27584	1011.06	1.09156	0.0107099	7687.69	5.85654	8.92126e-05	0.00123444	0	0	0	0	0	0	0	0	1	0	1	0
A_84_P23342	AT4G34950	nodulin family protein [AT4G34950.1]	0.0200011	0.174858	2800.77	4.38319	0.188507	75501.2	20.5802	7.97784e-06	0.000573196	0	1	0	0	0	0	0	0	0	0	0	0
A_84_P20937	AT1G68170	nodulin MtN21 family protein [AT1G68170.1]	-8.81217	0.371228	6.2636	-7.31035	0.176951	22.7863	2.832	0.00319686	0.0103445	0	1	0	0	0	0	0	0	0	0	0	0
A_84_P803335	AT3G28007	nodulin MtN3 family protein [AT3G28007.1]	-3.61137	0.190803	225.627	-0.0724506	0.19639	3447.13	11.6231	2.35777e-05	0.000741249	0	0	0	0	0	0	0	0	0	0	1	0
A_84_P14137	AT5G13170	nodulin MtN3 family protein [AT5G13170.1]	0.262302	0.237336	3326	2.31288	0.217288	18080.1	4.14272	0.000383037	0.00258019	0	0	0	0	0	0	0	0	0	0	0	0
A_84_P18743	AT5G40260	nodulin MtN3 family protein [AT5G40260.1]	-10.3643	0.180231	2.08124	-7.40866	0.273503	21.4154	7.75779	9.78665e-05	0.00129155	0	0	0	0	0	0	0	0	0	0	0	0
A_84_P15944	AT5G50790	nodulin MtN3 family protein [AT5G50790.1]	-5.89027	0.352695	47.0426	-4.84349	0.328662	127.66	2.06592	0.0197601	0.042194	0	0	0	0	0	0	0	0	0	0	0	0
A_84_P293884	AT1G21140	nodulin, putative [AT1G21140.1]	-2.30668	0.162644	557	-0.818948	0.195519	2062.3	2.80448	0.000534158	0.003112	0	0	0	0	0	0	0	1	0	0	0	0
A_84_P598916	AT2G30300	nodulin-related [AT2G30300.1]	-9.29041	0.311283	4.47221	-7.01673	0.113841	27.8795	4.83555	0.00028735	0.00220006	0	0	0	0	0	0	0	0	0	0	0	0
A_84_P767394	AT5G55850	NOI [AT5G55850.1]	-0.454034	0.0205965	1999.12	0.556224	0.146967	5312.63	2.01427	0.000296083	0.00223862	0	0	0	0	0	0	0	1	0	0	0	0
A_84_P23880	AT2G03820	nonsense-mediated mRNA decay NMD3 family protein [AT2G03820.1]	2.04899	0.0536614	11342.4	3.4561	0.109066	39612.4	2.65205	3.65157e-05	0.000858327	0	0	0	0	0	0	0	0	0	0	0	0
A_84_P21992	AT2G23150	NRAMP3 (NRAMP metal ion transporter 3); manganese ion transmembrane transporter/ metal ion transmembrane transporter [AT2G23150.1]	-0.961967	0.133183	1412.68	0.485321	0.104342	5050.76	2.72695	0.000120811	0.00141643	0	0	0	0	0	0	0	0	0	0	0	0
A_84_P75484	AT3G14590	NTMC2T6.2/NTMC2TYPE6.2 [AT3G14590.1]	-3.43986	0.154248	252.547	-2.38862	0.0827359	689.131	2.07231	0.0004823	0.0029413	1	2	0	0	0	0	0	0	0	1	0	0
A_84_P820117	AT5G43960	nuclear transport factor 2 (NTF2) family protein / RNA recognition motif (RRM)-containing protein [AT5G43960.1]	-4.46646	0.13961	124.467	-2.78802	0.0646919	522.161	3.20081	4.62209e-05	0.000948809	0	0	0	0	0	0	0	0	0	0	1	0
A_84_P22738	AT1G10000	nucleic acid binding / ribonuclease H [AT1G10000.1]	-4.63891	0.210621	110.472	-3.16223	0.0903113	403.382	2.78309	0.000366832	0.00251374	0	0	0	0	0	0	0	0	0	0	2	0
A_84_P193844	AT5G42965	nucleic acid binding / ribonuclease H [AT5G42965.1]	-5.27498	0.218003	71.1694	-3.82956	0.20855	255.119	2.72342	0.00115153	0.00504218	0	0	0	0	0	0	0	0	0	0	1	0
A_84_P548798	AT3G01030	nucleic acid binding / transcription factor/ zinc ion binding [AT3G01030.1]	-10.1848	0.470285	2.41846	-7.19457	0.523141	25.5759	7.946	0.00181309	0.00690435	0	0	1	0	0	0	0	0	0	0	0	0
A_84_P12600	AT2G34320	nucleic acid binding [AT2G34320.1]	-8.37889	0.757423	8.85886	-5.92855	0.133805	59.3402	5.46543	0.00526598	0.0150241	0	0	0	0	0	0	0	0	0	0	1	0
A_84_P537652	AT3G04620	nucleic acid binding [AT3G04620.1]	-1.39129	0.109651	1045.24	-0.0974687	0.133981	3384.81	2.45176	0.000205507	0.00184936	0	1	0	0	0	0	0	0	0	0	0	0
A_84_P118542	AT3G56680	nucleic acid binding [AT3G56680.1]	1.7682	0.0496796	9345.72	2.85546	0.0818601	26108.2	2.1247	3.94264e-05	0.000893973	0	0	0	0	0	0	0	0	0	0	1	0
A_84_P115922	AT4G26600	nucleolar protein, putative [AT4G26600.1]	-1.91872	0.128097	727.519	-0.539703	0.124182	2485.92	2.60091	0.000180019	0.00173124	0	0	0	0	0	0	0	0	0	0	0	0
A_84_P101216	AT4G23900	nucleoside diphosphate kinase 4 (NDK4) [AT4G23900.1]	-8.43682	0.174792	7.93706	-7.29149	0.310125	23.3532	2.21196	0.00508185	0.0146086	0	0	0	0	0	0	0	0	0	0	0	0
A_84_P593944	AT5G03495	nucleotide binding [AT5G03495.1]	-4.61488	0.190828	112.071	-3.57985	0.038673	301.708	2.04916	0.000773061	0.00391042	0	0	0	0	0	0	0	0	0	0	0	0
A_84_P754996	AT2G43240	nucleotide-sugar transmembrane transporter [AT2G43240.1]	-0.70877	0.0323407	1677.67	0.30725	0.1005	4469.26	2.02233	7.58918e-05	0.0011494	0	1	0	0	0	0	0	0	0	0	0	0
A_84_P598951	AT2G40520	nucleotidyltransferase family protein [AT2G40520.1]	-1.41982	0.101803	1026.63	-0.0306155	0.035476	3531.59	2.61935	2.38582e-05	0.000744657	0	0	0	0	0	0	0	0	0	0	0	0
A_84_P138149	AT1G72800	nuM1-related [AT1G72800.1]	-2.44119	0.204613	508.151	-1.00167	0.0736711	1801.83	2.7123	0.000330326	0.00237782	0	0	0	0	0	0	0	0	0	0	0	0
A_84_P560513	AT1G70640	octicosapeptide/Phox/Bem1p (PB1) domain-containing protein [AT1G70640.1]	-8.81628	0.181503	6.11512	-6.60099	0.750554	40.413	4.64373	0.00765706	0.0200049	0	0	0	0	0	0	0	1	0	0	0	0
A_84_P851910	AT3G26510	octicosapeptide/Phox/Bem1p (PB1) domain-containing protein [AT3G26510.3]	-7.1672	0.271499	19.2289	-6.02591	0.0557511	55.4122	2.20579	0.00204356	0.00749489	0	0	0	0	0	0	0	0	0	0	0	0
A_84_P843921	AT5G09620	octicosapeptide/Phox/Bem1p (PB1) domain-containing protein [AT5G09620.1]	-5.85337	0.38885	48.7448	-4.7983	0.184525	130.128	2.07783	0.0132021	0.0307097	0	0	0	0	0	0	0	0	0	0	0	0
A_84_P60690	AT5G16220	octicosapeptide/Phox/Bem1p (PB1) domain-containing protein [AT5G16220.1]	-0.277701	0.16732	2274.66	0.988938	0.13255	7189.02	2.406	0.000505405	0.00301466	0	0	0	0	0	0	0	0	0	0	0	0
A_84_P70804	AT5G63130	octicosapeptide/Phox/Bem1p (PB1) domain-containing protein [AT5G63130.1]	-2.98128	0.0480729	346.765	-1.86586	0.372691	1007.16	2.16659	0.00678545	0.018228	0	0	0	0	0	0	0	0	0	0	0	0
A_84_P14450	AT2G28900	OEP16 (OUTER ENVELOPE PROTEIN 16); P-P-bond-hydrolysis-driven protein transmembrane transporter [AT2G28900.1]	2.854	0.341466	20134.3	4.74247	0.153522	96709.6	3.70241	0.000945713	0.00444795	0	0	0	0	0	0	0	0	0	0	0	0
A_84_P858224	AT4G25140	OLEO1 (OLEOSIN1) [AT4G25140.1]	-9.45935	0.213857	3.90153	-7.68225	0.0449508	17.5638	3.42738	0.00014745	0.00156012	1	2	0	0	0	0	0	0	0	0	1	0
A_84_P17798	AT5G40420	OLEO2 (OLEOSIN 2) [AT5G40420.1]	-10.1572	0.253959	2.43822	-7.86781	0.478814	16.083	4.8885	0.00185681	0.0070158	0	0	0	0	0	0	0	1	0	0	0	0
A_84_P19028	AT1G74930	ORA47; DNA binding / transcription factor [AT1G74930.1]	-5.75403	0.207298	51.1487	-2.42113	0.331693	682.482	10.0763	0.000122684	0.0014229	0	1	0	0	0	0	0	0	0	0	0	0
A_84_P11225	AT5G52810	ornithine cyclodeaminase/mu-crystallin family protein [AT5G52810.1]	-0.321065	0.0897074	2196.69	1.8289	0.144242	12831	4.43818	2.56192e-05	0.000762535	0	0	0	0	0	0	0	0	0	0	0	0
A_84_P12032	AT5G01580	OSH1 (OAS HIGH ACCUMULATION 1); catalytic [AT5G01580.1]	-5.07928	0.11179	81.0913	-3.27826	0.408729	383.182	3.48468	0.00181387	0.00690624	0	0	0	0	0	0	0	0	0	0	0	0
A_84_P823333	AT4G33950	OST1/P44/SNRK2-6/SRK2E (OPEN STOMATA 1, SNF1-RELATED PROTEIN KINASE 2.6) [AT4G33950.2]	-0.815791	0.0997907	1560.08	0.373021	0.0573845	4671.63	2.27965	5.74075e-05	0.00102169	0	0	0	0	0	0	0	0	0	0	0	0
A_84_P753520	AT1G01448	other RNA [AT1G01448.2]	-6.77447	0.452822	25.978	-5.76187	0.181593	66.8242	2.01756	0.0228607	0.0473469	0	0	0	0	0	0	0	0	0	0	0	0
A_84_P753531	AT1G14518	other RNA [AT1G14518.1]	-10.4203	0.0535697	1.9992	-5.92642	0.840457	65.9697	22.5319	0.000761808	0.00387327	0	0	0	0	0	0	0	1	0	0	1	0
A_84_P754662	AT1G18382	other RNA [AT1G18382.1]	-8.94824	0.774552	6.10607	-7.07048	0.183878	26.9153	3.67504	0.0150305	0.0339829	0	0	0	0	0	0	0	0	0	0	0	0
A_84_P753508	AT1G55525	other RNA [AT1G55525.1]	-7.64428	0.575846	14.5154	-3.87446	0.206969	247.001	13.6405	0.000436887	0.00277589	0	0	0	0	0	0	0	0	0	0	1	0
A_84_P753864	AT1G67365	other RNA [AT1G67365.1]	-2.78627	0.0178669	397.163	-1.23165	0.126588	1537.31	2.93756	3.00346e-05	0.000798569	0	0	0	0	0	0	0	0	0	0	0	0
A_84_P758025	AT2G13431	other RNA [AT2G13431.1]	-3.11965	0.0672564	315.456	-1.81634	0.124514	1024.95	2.46796	9.02935e-05	0.00124041	0	0	0	0	0	0	0	0	0	0	0	0
A_84_P792748	AT2G15555	other RNA [AT2G15555.1]	-8.36218	0.243044	8.43589	-7.1611	0.0788723	25.2309	2.29912	0.0012384	0.00530014	0	0	0	0	0	0	0	0	0	0	0	0
A_84_P757737	AT2G21187	other RNA [AT2G21187.2]	-5.99208	0.119379	43.1521	-4.92268	0.139959	119.1	2.09856	0.000547246	0.00315629	0	0	0	0	0	0	0	0	0	0	0	0
A_84_P708561	AT2G22821	other RNA [AT2G22821.1]	-5.60672	0.237892	56.6508	-4.30965	0.070339	181.858	2.4573	0.000823885	0.0040672	0	0	0	0	0	0	0	0	0	0	0	0
A_84_P788334	AT2G26355	other RNA [AT2G26355.1]	-0.814401	0.149386	1562.39	0.401177	0.11535	4765.65	2.32234	0.000367534	0.00251737	0	0	0	0	0	0	0	0	0	0	0	0
A_84_P758444	AT2G30984	other RNA [AT2G30984.1]	-9.83529	0.460693	3.07102	-8.07221	0.451277	13.7666	3.39422	0.00906883	0.0228743	0	0	0	0	0	0	0	0	0	0	1	0
A_84_P757845	AT2G35637	other RNA [AT2G35637.1]	-8.88578	0.724775	6.30966	-6.21722	0.145245	48.7368	6.35796	0.00333553	0.010685	0	0	0	0	0	0	0	0	0	0	0	0
A_84_P758450	AT2G45023	other RNA [AT2G45023.1]	-6.87282	0.341238	23.7131	-5.80362	0.0964144	64.5847	2.09827	0.00641626	0.0174658	0	0	0	0	0	0	0	0	0	0	0	0
A_84_P762464	AT3G25795	other RNA [AT3G25795.1]	-3.79054	0.256981	199.802	-1.74012	0.225735	1085.58	4.14227	0.00048583	0.00295037	0	0	0	0	0	0	0	0	0	0	2	0
A_84_P762532	AT3G51238	other RNA [AT3G51238.1]	-8.01479	0.176755	10.6489	-6.23431	0.104611	47.968	3.43539	0.000114646	0.00138282	0	0	0	0	0	0	0	0	0	0	0	0
A_84_P761702	AT3G59695	other RNA [AT3G59695.1]	-9.51609	0.305007	3.79208	-7.14936	0.341813	25.9907	5.15774	0.000862716	0.00418804	0	0	0	0	0	0	0	0	0	0	0	0
A_84_P765092	AT4G01533	other RNA [AT4G01533.1]	-5.21923	0.178899	73.6454	-3.68515	0.111053	280.928	2.89603	0.000227036	0.00194336	0	0	0	0	0	0	0	1	0	0	0	0
A_84_P765138	AT4G31398	other RNA [AT4G31398.1]	-5.60157	0.251012	56.8051	-2.93953	0.168422	473.221	6.32924	0.000107733	0.00133908	0	0	0	0	0	0	0	0	0	0	0	0
A_84_P765893	AT4G34332	other RNA [AT4G34332.1]	-9.01145	0.324812	5.38802	-7.43563	0.250446	21.1087	2.98104	0.0026483	0.00902209	0	0	0	0	0	0	0	0	0	0	0	0
A_84_P765657	AT4G40065	other RNA [AT4G40065.1]	-3.53784	0.339998	240.191	-0.354228	0.195816	2831.33	9.08577	0.00014874	0.001569	0	0	0	0	0	0	0	0	0	0	0	0
A_84_P769385	AT5G01732	other RNA [AT5G01732.1]	-7.03552	0.374369	21.4127	-5.00375	0.664688	119.989	4.08908	0.00993277	0.0245771	1	2	0	0	0	0	0	0	0	0	0	0
A_84_P768692	AT5G40348	other RNA [AT5G40348.1]	-7.93081	0.4629	11.721	-4.79489	0.503187	135.829	8.79035	0.00135964	0.00563646	0	0	0	0	0	0	0	0	0	0	1	0
A_84_P65364	AT5G04250	OTU-like cysteine protease family protein [AT5G04250.1]	-4.90926	0.089717	91.1306	-3.77837	0.159452	263.385	2.18993	0.000431327	0.00275845	0	0	0	0	0	0	0	0	0	0	0	0
A_84_P10365	AT1G54870	oxidoreductase [AT1G54870.1]	-9.09122	0.155241	5.03466	-6.77596	0.527729	34.3688	4.97696	0.00188204	0.00707743	0	1	0	0	0	0	0	0	0	0	1	0
A_84_P583566	AT1G31600	oxidoreductase, 2OG-Fe(II) oxygenase family protein [AT1G31600.1]	-7.1012	0.199009	20.0663	-5.91926	0.0687191	59.6321	2.26881	0.000626397	0.0034386	0	0	0	0	0	0	0	0	0	0	0	0
A_84_P15238	AT1G80320	oxidoreductase, 2OG-Fe(II) oxygenase family protein [AT1G80320.1]	-3.26379	0.18957	286.26	-1.60531	0.207777	1190.29	3.15682	0.000517911	0.00306037	0	0	0	0	0	0	0	0	0	0	0	0
A_84_P754916	AT2G23096	oxidoreductase, 2OG-Fe(II) oxygenase family protein [AT2G23096.1]	-8.53396	0.549649	7.68607	-6.59192	0.617389	39.4125	3.84248	0.0152319	0.0343145	0	0	0	0	0	0	0	0	0	1	0	0
A_84_P13535	AT2G38240	oxidoreductase, 2OG-Fe(II) oxygenase family protein [AT2G38240.1]	-5.33653	1.71811	97.7606	-1.19375	0.809575	1741.12	17.6645	0.0194697	0.0416718	0	1	0	0	0	0	0	0	0	0	0	0
A_84_P15826	AT5G05600	oxidoreductase, 2OG-Fe(II) oxygenase family protein [AT5G05600.1]	-1.73428	0.471694	856.626	-0.20002	0.449039	3226.15	2.8964	0.0150927	0.0340871	0	0	0	0	0	0	0	0	0	0	1	0
A_84_P12190	AT5G58660	oxidoreductase, 2OG-Fe(II) oxygenase family protein [AT5G58660.1]	-4.18975	0.193548	150.86	-2.8897	0.171843	487.821	2.46238	0.000961131	0.00449157	0	0	0	0	0	0	0	0	0	0	0	0
A_84_P21248	AT3G44560	oxidoreductase, acting on the CH-CH group of donors [AT3G44560.1]	-2.72013	0.0902615	415.63	-1.45466	0.0780707	1318.24	2.40406	5.17034e-05	0.000985603	0	0	0	0	0	0	0	0	0	0	0	0
A_84_P20681	AT5G53100	oxidoreductase, putative [AT5G53100.1]	-7.26595	0.23547	17.8836	-5.49278	0.136908	80.2324	3.41804	0.000352501	0.00245881	0	0	0	0	0	0	0	0	0	0	0	0
A_84_P859957	AT4G21580	oxidoreductase, zinc-binding dehydrogenase family protein [AT4G21580.3]	0.218808	0.14974	3208.16	1.46098	0.19549	9963.61	2.36554	0.000945528	0.00444793	0	0	0	0	0	0	0	0	0	0	0	0
A_84_P191874	AT4G25850	oxysterol-binding family protein [AT4G25850.1]	-3.37617	0.187311	265.561	-1.07042	0.176937	1721.93	4.94423	0.000101144	0.00130974	0	0	0	0	0	0	0	0	0	0	1	0
A_84_P22632	AT5G14800	P5CR (PYRROLINE-5- CARBOXYLATE (P5C) REDUCTASE); pyrroline-5-carboxylate reductase [AT5G14800.1]	1.43949	0.103493	7441.76	3.01996	0.100282	29264.5	2.99066	4.52429e-05	0.000941307	0	0	0	0	0	0	0	0	0	0	0	0
A_84_P11587	AT2G39800	P5CS1 (DELTA1-PYRROLINE-5-CARBOXYLATE SYNTHASE 1) [AT2G39800.1]	0.412802	0.308554	3708.08	2.63409	0.180778	22453.1	4.66309	0.000423184	0.00273364	0	0	0	0	0	0	0	0	0	0	0	0
A_84_P13421	AT1G71770	PAB5 (POLY(A)-BINDING PROTEIN); RNA binding [AT1G71770.1]	-6.95308	0.212177	22.3271	-5.14383	0.164841	102.28	3.50458	0.000308961	0.00228798	0	0	0	0	0	0	0	0	0	0	0	0
A_84_P99686	AT3G16380	PAB6 (POLY(A) BINDING PROTEIN 6); RNA binding / translation initiation factor [AT3G16380.1]	-8.04189	0.285596	10.5115	-5.60016	0.120539	74.5911	5.43293	0.000167155	0.00166253	0	0	0	0	0	0	0	0	0	0	0	0
A_84_P18943	AT1G70030	paired amphipathic helix repeat-containing protein [AT1G70030.1]	-8.81021	0.488062	6.33277	-7.68111	0.174677	17.6304	2.18722	0.0195597	0.0418398	0	0	0	0	0	0	0	0	0	0	0	0
A_84_P23499	AT5G47330	palmitoyl protein thioesterase family protein [AT5G47330.1]	-2.52161	0.0514048	477.827	0.997764	0.218013	7237.02	11.4666	1.08411e-05	0.000610133	0	0	0	0	0	0	0	0	0	0	0	0
A_84_P10260	AT5G47340	palmitoyl protein thioesterase family protein [AT5G47340.1]	-9.57372	0.435371	3.72188	-5.81339	0.136207	64.4419	13.551	0.000139792	0.00151814	0	0	0	0	0	0	0	0	0	0	1	0
A_84_P16037	AT1G56650	PAP1 (PRODUCTION OF ANTHOCYANIN PIGMENT 1); DNA binding / transcription factor [AT1G56650.1]	-1.26843	0.215696	1143.18	1.25911	0.313343	8734.76	5.76587	0.000325502	0.00236193	0	0	0	0	0	0	0	0	0	0	0	0
A_84_P23347	AT4G36010	pathogenesis-related thaumatin family protein [AT4G36010.1]	-0.835315	0.240256	1548.96	0.859103	0.162155	6555.34	3.23646	0.000535595	0.00311547	0	0	0	0	0	0	0	0	0	0	1	0
A_84_P288654	AT1G22530	PATL2; transporter [AT1G22530.1]	0.582851	0.125781	4109.51	2.0632	0.153773	15149.5	2.79016	0.000207844	0.00185981	0	0	0	0	0	0	0	0	0	0	0	0
A_84_P15840	AT1G31290	PAZ domain-containing protein / piwi domain-containing protein [AT1G31290.1]	-3.85572	0.213589	189.823	-2.77661	0.234159	532.541	2.11273	0.00413594	0.0125244	0	0	0	0	0	0	0	0	0	0	0	0
A_84_P514944	AT5G21030	PAZ domain-containing protein / piwi domain-containing protein [AT5G21030.1]	-10.151	0.102801	2.40817	-8.065	0.374502	13.7103	4.24558	0.000742793	0.00380811	0	0	0	0	0	0	0	0	0	0	1	0
A_84_P137619	AT5G54490	PBP1 (PINOID-BINDING PROTEIN 1); calcium ion binding [AT5G54490.1]	-1.88073	0.0665159	745.213	-0.40133	0.43849	2819.21	2.78832	0.00445713	0.0132351	0	0	0	0	0	0	0	0	0	0	1	0
A_84_P287970	AT5G65690	PCK2/PEPCK (PHOSPHOENOLPYRUVATE CARBOXYKINASE 2); ATP binding / phosphoenolpyruvate carboxykinase (ATP) [AT5G65690.1]	-2.65273	0.355619	444.008	-1.64661	0.166002	1154.43	2.00851	0.0113305	0.027241	0	0	0	0	0	0	0	1	0	0	0	0
A_84_P16367	AT2G24120	PDE319/SCA3 (SCABRA 3); DNA binding / DNA-directed RNA polymerase [AT2G24120.1]	-0.896512	0.071376	1474.8	0.463977	0.0988552	4983.09	2.56772	4.22529e-05	0.00091455	0	0	0	0	0	0	0	0	0	0	0	0
A_84_P204458	AT2G16070	PDV2 (PLASTID DIVISION2) [AT2G16070.1]	-1.6868	0.0564429	851.116	-0.0139443	0.0735494	3571.64	3.18845	6.24656e-06	0.000551492	0	0	0	0	0	0	0	0	0	0	0	0
A_84_P10741	AT3G01270	pectate lyase family protein [AT3G01270.1]	-10.3019	0.064096	2.17018	-8.46786	0.0892673	10.2127	3.56545	8.5249e-06	0.000584116	1	1	0	0	0	0	0	0	0	0	0	0
A_84_P11306	AT5G09280	pectate lyase family protein [AT5G09280.1]	-10.4549	0.0501364	1.95174	-9.36189	0.0557308	5.48072	2.1332	1.45978e-05	0.000660642	0	0	0	0	0	0	0	0	0	1	0	0
A_84_P861110	AT4G19420	pectinacetylesterase family protein [AT4G19420.2]	-2.51692	0.341058	489.365	-1.3324	0.16902	1441.11	2.27288	0.0057303	0.0160053	0	1	0	0	0	0	0	0	0	0	0	0
A_84_P817164	AT3G05910	pectinacetylesterase, putative [AT3G05910.1]	2.53961	0.120499	16009.4	3.64626	0.105942	45308.3	2.15345	0.000281315	0.00217695	0	0	0	0	0	0	0	0	0	0	1	0
A_84_P12871	AT4G19410	pectinacetylesterase, putative [AT4G19410.1]	3.01669	0.047384	22172.1	4.4149	0.10303	77048.8	2.63573	2.84327e-05	0.000790507	0	0	0	0	0	0	0	0	0	0	1	0
A_84_P12314	AT1G23200	pectinesterase family protein [AT1G23200.1]	-3.21677	0.14682	295.068	-2.11585	0.0707369	832.127	2.14491	0.000305129	0.00227079	0	1	0	0	0	0	0	0	0	0	1	0
A_84_P593738	AT3G43270	pectinesterase family protein [AT3G43270.1]	-0.0790132	0.0386056	2596.28	2.35046	0.209261	18471.9	5.38697	3.85757e-05	0.000882023	0	0	0	0	0	0	0	0	0	0	0	0
A_84_P12757	AT3G49220	pectinesterase family protein [AT3G49220.1]	0.346214	0.228539	3512.7	1.43479	0.137899	9798.27	2.12664	0.00211881	0.00768421	0	0	0	0	0	0	0	0	0	0	0	0
A_84_P20395	AT4G02320	pectinesterase family protein [AT4G02320.1]	-6.64037	0.196714	27.6325	-5.51787	0.103552	78.9687	2.17724	0.00094194	0.00443871	0	0	0	0	0	0	0	0	0	0	1	0
A_84_P766757	AT5G07410	pectinesterase family protein [AT5G07410.1]	-5.26852	0.360066	72.6867	-4.22113	0.0420022	193.339	2.06679	0.00746713	0.0196107	0	0	0	0	0	0	0	0	0	1	0	0
A_84_P22050	AT1G07590	pentatricopeptide (PPR) repeat-containing protein [AT1G07590.1]	-1.54529	0.026855	939.309	-0.517671	0.329182	2552.66	2.03865	0.0057337	0.0160137	0	0	0	0	0	0	0	0	0	0	0	0
A_84_P567467	AT1G16830	pentatricopeptide (PPR) repeat-containing protein [AT1G16830.1]	-3.05071	0.0725238	330.973	-1.92265	0.0321901	951.187	2.18565	1.61412e-05	0.000682167	0	0	0	0	0	0	0	2	0	1	0	0
A_84_P14275	AT1G80150	pentatricopeptide (PPR) repeat-containing protein [AT1G80150.1]	-2.24685	0.0416517	577.853	-1.20512	0.0799058	1565.68	2.05869	3.6711e-05	0.000859319	0	0	0	0	0	0	0	0	0	0	0	0
A_84_P20839	AT1G80880	pentatricopeptide (PPR) repeat-containing protein [AT1G80880.1]	-4.59203	0.0546449	113.53	-3.51265	0.165495	316.723	2.11312	0.000428043	0.00274948	0	0	0	0	0	0	0	0	0	0	0	0
A_84_P785642	AT2G15690	pentatricopeptide (PPR) repeat-containing protein [AT2G15690.1]	-4.82146	0.431163	100.613	-3.78898	0.0729965	261.064	2.04553	0.0149822	0.033892	0	0	0	0	0	0	0	0	0	0	0	0
A_84_P757046	AT2G20710	pentatricopeptide (PPR) repeat-containing protein [AT2G20710.2]	-1.39613	0.115482	1043.43	-0.170063	0.0347034	3204.97	2.33928	6.10566e-05	0.00105046	0	0	0	0	0	0	0	0	0	0	1	0
A_84_P237893	AT2G30780	pentatricopeptide (PPR) repeat-containing protein [AT2G30780.1]	-3.74657	0.0517018	204.41	-2.74406	0.0949844	538.744	2.00348	8.7986e-05	0.00122649	0	0	0	0	0	0	0	0	0	0	1	0
A_84_P866839	AT3G02490	pentatricopeptide (PPR) repeat-containing protein [AT3G02490.1]	-3.58779	0.0915979	228.107	-2.25047	0.0760273	759.141	2.52682	4.11259e-05	0.000903838	0	0	0	0	0	0	0	0	0	0	0	0
A_84_P13659	AT3G24000	pentatricopeptide (PPR) repeat-containing protein [AT3G24000.1]	-3.9624	0.091616	176.319	-2.36985	0.088252	699.076	3.01582	2.67585e-05	0.000776854	0	0	0	0	0	0	0	0	0	0	0	0
A_84_P853895	AT3G25210	pentatricopeptide (PPR) repeat-containing protein [AT3G25210.1]	-0.970582	0.0266621	1397.8	0.104789	0.0624577	3881.59	2.10726	1.05095e-05	0.00060841	0	0	0	0	0	0	0	0	0	0	1	0
A_84_P124731	AT3G28660	pentatricopeptide (PPR) repeat-containing protein [AT3G28660.1]	-3.42792	0.0718901	254.763	-2.35045	0.0623656	707.381	2.11033	3.98867e-05	0.00089447	0	0	0	0	0	0	0	0	0	0	0	0
A_84_P520907	AT3G48250	pentatricopeptide (PPR) repeat-containing protein [AT3G48250.1]	-3.48703	0.100047	245.25	-2.22675	0.0946666	771.621	2.39543	9.26364e-05	0.00125481	0	0	0	0	0	0	0	0	0	0	0	0
A_84_P309063	AT3G61360	pentatricopeptide (PPR) repeat-containing protein [AT3G61360.1]	-7.5237	0.587475	15.8299	-6.06754	0.103708	53.8513	2.74378	0.0133932	0.0310548	0	1	0	0	0	0	0	0	0	0	1	0
A_84_P514803	AT4G18840	pentatricopeptide (PPR) repeat-containing protein [AT4G18840.1]	-4.59957	0.0519129	113.174	-3.40489	0.2658	343.182	2.28894	0.00157617	0.00625542	0	0	0	0	0	0	0	0	0	0	0	0
A_84_P833368	AT4G25270	pentatricopeptide (PPR) repeat-containing protein [AT4G25270.1]	-8.99036	0.542036	5.72813	-7.68598	0.0318038	17.5131	2.46977	0.0141347	0.0323509	0	0	0	0	0	0	0	0	0	0	0	0
A_84_P823286	AT4G38150	pentatricopeptide (PPR) repeat-containing protein [AT4G38150.1]	-4.34953	0.0902414	134.654	-2.49095	0.0474387	641.466	3.62649	5.99585e-06	0.000551492	0	0	0	0	0	0	0	0	0	0	1	0
A_84_P142839	AT5G11310	pentatricopeptide (PPR) repeat-containing protein [AT5G11310.1]	-2.63592	0.0974229	441.509	-1.60386	0.0882163	1187.57	2.04494	0.000169182	0.00167618	0	0	0	0	0	0	0	0	0	0	0	0
A_84_P11261	AT5G61800	pentatricopeptide (PPR) repeat-containing protein [AT5G61800.1]	-3.10965	0.0816207	317.491	-2.10458	0.165472	840.456	2.00704	0.000703614	0.0036919	0	0	0	0	0	0	0	0	0	0	0	0
A_84_P574263	AT4G25433	peptidoglycan-binding LysM domain-containing protein [AT4G25433.1]	-5.33642	0.250394	68.368	-2.45049	0.728145	714.256	7.39181	0.00290375	0.00965434	0	0	0	0	0	0	0	0	0	0	2	0
A_84_P279970	AT5G23130	peptidoglycan-binding LysM domain-containing protein [AT5G23130.1]	-0.370819	0.0305728	2117.49	0.844442	0.031544	6480.46	2.32183	1.13491e-06	0.000464012	0	0	0	0	0	0	0	0	0	0	0	0
A_84_P21077	AT2G21130	peptidyl-prolyl cis-trans isomerase / cyclophilin (CYP2) / rotamase [AT2G21130.1]	-1.72898	0.0997275	828.152	0.104404	0.258672	3905.79	3.56373	0.000331516	0.00238104	0	2	0	0	0	0	0	0	0	0	0	0
A_84_P21227	AT3G22920	peptidyl-prolyl cis-trans isomerase, putative / cyclophilin, putative / rotamase, putative [AT3G22920.1]	-9.90866	0.371021	2.90722	-8.33972	0.101971	11.1621	2.96687	0.0021203	0.00768763	0	0	0	0	0	0	0	0	0	0	0	0
A_84_P17828	AT5G48570	peptidyl-prolyl cis-trans isomerase, putative / FK506-binding protein, putative [AT5G48570.1]	-1.37994	0.051989	1052.07	0.936634	0.282954	7015.38	4.98147	0.00015328	0.00159372	0	0	0	0	0	0	0	0	0	0	0	0
A_84_P187084	AT1G77100	peroxidase, putative [AT1G77100.1]	-10.3022	0.046909	2.16963	-6.59922	0.23088	37.4886	13.0225	1.08269e-05	0.000610133	0	0	0	0	0	0	0	0	0	0	1	0
A_84_P19119	AT2G24800	peroxidase, putative [AT2G24800.1]	-6.21047	0.0281333	37.023	-4.53154	0.185542	156.436	3.20191	0.000101235	0.00130984	0	0	0	0	0	0	0	0	0	0	1	0
A_84_P21235	AT3G28200	peroxidase, putative [AT3G28200.1]	1.03543	0.139692	5640.91	2.89942	0.0591353	26929.5	3.64012	2.88159e-05	0.000791721	0	0	0	0	0	0	0	0	0	0	0	0
A_84_P18663	AT5G05340	peroxidase, putative [AT5G05340.1]	-4.08895	0.630633	168.823	-0.900808	0.357623	1962.73	9.11438	0.00159488	0.00630648	0	0	0	0	0	0	0	0	0	0	0	0
A_84_P19804	AT5G19880	peroxidase, putative [AT5G19880.1]	-5.00386	0.42886	88.0227	-3.91274	0.164993	241.008	2.13038	0.0146981	0.0333566	0	0	0	0	0	0	0	0	0	0	2	0
A_84_P157145	AT5G43140	peroxisomal membrane 22 kDa family protein [AT5G43140.1]	-1.18092	0.0542336	1210.13	-0.118368	0.0347852	3324.87	2.08863	8.93985e-06	0.000588828	0	0	0	0	0	0	0	0	0	0	0	0
A_84_P592130	AT4G33905	peroxisomal membrane protein 22 kDa, putative [AT4G33905.1]	-4.3656	0.144494	133.293	-2.1065	0.335916	849.165	4.78695	0.000432185	0.00276116	1	2	0	0	0	0	0	0	0	0	1	0
A_84_P816700	AT1G17745	PGDH (3-PHOSPHOGLYCERATE DEHYDROGENASE); phosphoglycerate dehydrogenase [AT1G17745.1]	-5.48887	0.35534	62.5788	-4.18979	0.202256	198.388	2.46072	0.00531711	0.0151392	0	0	0	0	0	0	0	0	0	0	1	0
A_84_P298474	AT1G02520	PGP11 (P-GLYCOPROTEIN 11); ATPase, coupled to transmembrane movement of substances [AT1G02520.1]	-4.25664	0.248947	145.474	-2.03339	0.260901	891.596	4.66944	0.000435673	0.00277121	0	0	0	0	0	0	0	0	0	0	0	0
A_84_P107692	AT1G02530	PGP12 (P-GLYCOPROTEIN 12); ATPase, coupled to transmembrane movement of substances [AT1G02530.1]	-8.48191	0.155114	7.71923	-6.22228	0.482515	50.3576	4.7887	0.00151412	0.00607419	0	0	0	0	0	0	0	0	0	0	0	0
A_84_P10354	AT1G27940	PGP13 (P-GLYCOPROTEIN 13); ATPase, coupled to transmembrane movement of substances [AT1G27940.1]	-2.42792	0.00822418	509.037	-0.550781	0.0430659	2464.32	3.67346	1.98173e-07	0.00027874	0	0	0	0	0	0	0	0	0	0	1	0
A_84_P17078	AT1G65300	PHE2 (PHERES2); DNA binding / transcription factor [AT1G65300.1]	-9.72924	0.543663	3.40381	-7.87446	0.481463	15.8485	3.61698	0.0114772	0.0275102	0	0	0	0	0	0	0	0	0	0	1	0
A_84_P20998	AT1G35140	PHI-1 (PHOSPHATE-INDUCED 1) [AT1G35140.1]	-0.694083	0.714025	1844.3	3.41801	0.116616	38662.6	17.2927	0.00059714	0.00334034	0	0	0	0	0	0	0	0	0	1	0	0
A_84_P67674	AT2G17230	phosphate-responsive 1 family protein [AT2G17230.1]	-0.680567	0.127484	1718.5	1.52709	0.118856	10433.3	4.61923	2.55467e-05	0.000762535	0	0	0	0	0	0	0	0	0	0	0	0
A_84_P13790	AT4G08950	phosphate-responsive protein, putative (EXO) [AT4G08950.1]	0.659177	0.353599	4428.01	3.53819	0.213603	42091.1	7.35647	0.000270131	0.00212634	0	0	0	0	0	0	0	0	0	0	0	0
A_84_P12031	AT5G01300	phosphatidylethanolamine-binding family protein [AT5G01300.1]	-6.02274	0.235979	42.2957	-3.41735	0.312639	341.541	6.08556	0.000324139	0.00235597	1	1	0	0	0	0	0	0	0	0	0	0
A_84_P12412	AT1G60890	phosphatidylinositol-4-phosphate 5-kinase family protein [AT1G60890.1]	-2.01677	0.119113	678.567	-0.96632	0.0579418	1846.84	2.07117	0.000162754	0.00164544	0	0	0	0	0	0	0	0	0	0	0	0
A_84_P21714	AT2G17280	phosphoglycerate/bisphosphoglycerate mutase family protein [AT2G17280.1]	-0.657456	0.195914	1750.11	0.566389	0.178204	5355.59	2.33568	0.00132138	0.00553134	0	0	0	0	0	0	0	0	0	0	0	0
A_84_P582597	AT1G09932	phosphoglycerate/bisphosphoglycerate mutase-related [AT1G09932.1]	-2.00524	0.44477	706.034	-0.907042	0.195787	1930.71	2.14087	0.0173319	0.0380162	0	0	0	0	0	0	0	0	0	0	0	0
A_84_P14080	AT5G58690	phosphoinositide-specific phospholipase C family protein [AT5G58690.1]	-1.26795	0.0905923	1139.28	-0.0831871	0.143635	3422.6	2.27326	0.000268995	0.00212136	0	0	0	0	0	0	0	0	0	0	0	0
A_84_P15025	AT5G58700	phosphoinositide-specific phospholipase C family protein [AT5G58700.1]	-0.765357	0.0576846	1614.38	0.404049	0.186886	4787.09	2.24919	0.000490763	0.00296299	0	0	0	0	0	0	0	0	0	0	0	0
A_84_P859915	AT1G52700	phospholipase/carboxylesterase family protein [AT1G52700.1]	-2.69849	0.227617	427.471	-1.2643	0.110081	1502.61	2.70231	0.00060178	0.00335783	0	0	0	0	0	0	0	0	0	1	0	0
A_84_P10781	AT3G15650	phospholipase/carboxylesterase family protein [AT3G15650.1]	-1.33936	0.220121	1093.38	0.753336	0.226201	6113.87	4.26545	0.000328195	0.0023703	0	0	0	0	0	0	0	0	0	0	1	0
A_84_P578527	AT3G19595	phosphoprotein phosphatase [AT3G19595.1]	-10.2615	0.0668519	2.23214	-7.74972	0.399618	17.2704	5.70331	0.000426403	0.00274347	0	1	0	0	0	0	0	0	0	0	0	0
A_84_P16673	AT4G24340	phosphorylase family protein [AT4G24340.1]	-3.89224	0.292555	186.878	-2.76386	0.106946	532.797	2.18612	0.00329374	0.010585	0	0	0	0	0	0	0	0	0	0	0	0
A_84_P11224	AT5G52390	photoassimilate-responsive protein, putative [AT5G52390.1]	-3.86002	0.202448	189.061	-1.18046	0.697908	1711.11	6.4066	0.00308447	0.0100789	0	0	0	0	0	0	0	0	0	0	0	0
A_84_P19999	AT1G52770	phototropic-responsive NPH3 family protein [AT1G52770.1]	-4.48565	0.156141	123.183	-2.14696	0.135734	815.28	5.05843	4.01297e-05	0.00089447	0	0	0	0	0	0	0	0	0	1	0	0
A_84_P10181	AT5G13600	phototropic-responsive NPH3 family protein [AT5G13600.1]	-8.89295	0.449331	5.95132	-7.72146	0.126756	17.154	2.25245	0.0121938	0.028841	0	0	0	0	0	0	0	0	0	0	0	0
A_84_P23891	AT2G32830	PHT5 (phosphate transporter 5); inorganic phosphate transmembrane transporter/ phosphate transmembrane transporter [AT2G32830.1]	-5.3789	0.169289	66.168	-4.05336	0.148926	217.609	2.50625	0.000523962	0.00307885	0	0	0	0	0	0	0	0	0	0	1	0
A_84_P10716	AT2G34650	PID (PINOID); kinase [AT2G34650.1]	-2.74449	0.0693717	409.216	-1.70093	0.0771192	1109.49	2.0613	6.36766e-05	0.00106831	0	1	0	0	0	0	0	0	0	0	0	0
A_84_P13757	AT3G62090	PIL2 (PHYTOCHROME INTERACTING FACTOR 3-LIKE 2); transcription factor [AT3G62090.1]	-5.57048	0.134134	57.9243	-4.3833	0.0984538	172.863	2.27707	0.000246387	0.00202643	1	1	0	0	0	0	0	0	0	0	0	0
A_84_P805391	AT1G01620	PIP1C (PLASMA MEMBRANE INTRINSIC PROTEIN 1;3); water channel [AT1G01620.1]	-6.7008	0.106528	26.4263	-5.683	0.0504174	70.2212	2.02483	0.000116372	0.00138993	0	0	0	0	0	0	0	0	0	0	0	0
A_84_P848289	AT2G39010	PIP2;6/PIP2E (plasma membrane intrinsic protein 2;6); water channel [AT2G39010.1]	1.80438	0.13687	9616.48	2.81306	0.0296872	25349.6	2.01207	0.000237506	0.00198809	0	0	0	0	0	0	0	0	0	1	0	0
A_84_P17141	AT1G50590	pirin, putative [AT1G50590.1]	-2.48254	0.0849725	491.558	-1.42995	0.12879	1339.85	2.07424	0.000293655	0.00222714	0	0	0	0	0	0	0	0	0	0	0	0
A_84_P250765	AT2G43120	pirin, putative [AT2G43120.1]	-0.234332	0.162971	2345.45	0.819467	0.128853	6387.13	2.07599	0.00092573	0.00439029	0	1	0	0	0	0	0	0	0	0	0	0
A_84_P17701	AT4G37050	PLA V/PLP4 (Patatin-like protein 4); nutrient reservoir [AT4G37050.1]	-7.14131	0.329546	19.5976	-4.39041	0.17383	173.013	6.73135	0.000215477	0.00189692	0	0	0	0	0	0	0	0	0	1	0	0
A_84_P23286	AT4G22240	plastid-lipid associated protein PAP, putative [AT4G22240.1]	3.90545	0.0960776	41118.7	5.45918	0.132497	158828	2.93576	8.00929e-05	0.00117704	1	1	0	0	0	0	0	0	0	0	0	0
A_84_P20472	AT4G27520	plastocyanin-like domain-containing protein [AT4G27520.1]	3.16156	0.0622204	24525.4	4.36118	0.0397742	74127.7	2.29679	9.49323e-06	0.000599035	1	2	0	0	0	0	0	0	0	0	0	0
A_84_P18792	AT5G53870	plastocyanin-like domain-containing protein [AT5G53870.1]	-5.4332	0.294262	64.0604	-2.13282	0.0957405	822.551	9.85173	5.05304e-05	0.000975712	0	0	0	0	0	0	0	0	0	0	1	0
A_84_P527222	AT4G17140	pleckstrin homology (PH) domain-containing protein [AT4G17140.1]	-5.1475	0.219633	78.2822	-3.95695	0.205036	233.891	2.28239	0.00236045	0.0083123	0	0	0	0	0	0	0	0	0	0	0	0
A_84_P764543	AT4G39403	PLS (POLARIS) [AT4G39403.1]	-8.76566	0.380622	6.39359	-7.47547	0.264322	20.5385	2.4456	0.00850852	0.0217339	0	0	0	0	0	0	0	0	0	0	0	0
A_84_P816880	AT2G22780	PMDH1 (PEROXISOMAL NAD-MALATE DEHYDROGENASE 1); malate dehydrogenase [AT2G22780.1]	-1.53484	0.163053	948.461	-0.289313	0.100602	2952.45	2.37105	0.000354408	0.00246385	0	0	0	0	0	0	0	0	0	0	0	0
A_84_P22181	AT3G28210	PMZ; zinc ion binding [AT3G28210.1]	-2.51443	0.400768	495.923	-1.45641	0.0885875	1314.36	2.08207	0.011119	0.0268495	0	0	0	0	0	0	0	0	0	0	1	0
A_84_P18220	AT2G27120	POL2B/TIL2 (TILTED2); DNA-directed DNA polymerase [AT2G27120.1]	-7.57457	0.20358	14.435	-6.40829	0.237835	42.779	2.24432	0.00296974	0.00981013	0	0	0	0	0	0	0	0	0	0	1	0
A_84_P807679	AT5G15780	pollen Ole e 1 allergen and extensin family protein [AT5G15780.1]	0.0236886	0.227442	2811.77	1.0533	0.137544	7520.8	2.04147	0.00256861	0.0088209	0	0	0	0	0	0	0	0	0	0	0	0
A_84_P145439	AT2G31865	poly (ADP-ribose) glycohydrolase (PARG) family protein [AT2G31865.1]	-1.98922	0.298542	703.641	0.339323	0.185849	4586.2	5.02298	0.000329902	0.00237568	0	0	0	0	0	0	0	1	0	0	1	0
A_84_P22137	AT3G19350	polyadenylate-binding protein-related / PABP-related [AT3G19350.1]	-8.94864	0.084839	5.56167	-6.69602	0.901315	40.2669	4.76547	0.0125481	0.0294999	0	1	0	0	0	0	0	0	0	1	2	0
A_84_P17129	AT1G70500	polygalacturonase, putative / pectinase, putative [AT1G70500.1]	-4.40859	0.180822	130.133	-3.40047	0.0858617	341.575	2.01128	0.000951384	0.00446392	0	0	0	0	0	0	0	0	0	0	1	0
A_84_P23844	AT2G43870	polygalacturonase, putative / pectinase, putative [AT2G43870.1]	-4.46337	0.0644837	124.401	-3.2722	0.0177489	373.282	2.28338	6.57971e-06	0.000556495	0	0	0	0	0	0	0	0	0	0	0	0
A_84_P20143	AT2G43890	polygalacturonase, putative / pectinase, putative [AT2G43890.1]	-3.56493	0.243899	234.021	-1.68635	0.307208	1136.39	3.67714	0.00115322	0.00504604	0	0	0	0	0	0	0	0	0	0	5	0
A_84_P13606	AT3G06560	polynucleotide adenylyltransferase/ protein binding [AT3G06560.1]	-9.80403	0.830054	3.39112	-7.25389	0.742258	26.1319	5.85692	0.0165849	0.0367119	0	0	0	0	0	0	0	0	0	0	0	0
A_84_P19883	AT1G08650	PPCK1 (PHOSPHOENOLPYRUVATE CARBOXYLASE KINASE); kinase [AT1G08650.1]	-2.81057	0.168406	392.539	-0.184576	0.178041	3182.11	6.17309	4.96061e-05	0.00096951	0	0	0	0	0	0	0	0	0	0	0	0
A_84_P20718	AT5G62190	PRH75 (plant RNA helicase 75); ATP-dependent helicase [AT5G62190.1]	1.78053	0.0729531	9423.02	2.83349	0.157982	25815.1	2.07478	0.000468474	0.00289373	0	0	0	0	0	0	0	0	0	0	0	0
A_84_P109232	AT2G16630	proline-rich family protein [AT2G16630.1]	1.07115	0.0831112	5761.45	2.46632	0.199759	20005.9	2.63019	0.000365796	0.00250862	0	0	0	0	0	0	0	0	0	0	0	0
A_84_P821989	AT3G01560	proline-rich family protein [AT3G01560.1]	-5.63435	0.319426	56.2993	-4.43686	0.121421	166.898	2.29341	0.00372177	0.0115782	0	0	0	0	0	0	0	0	0	0	1	0
A_84_P815240	AT4G19200	proline-rich family protein [AT4G19200.1]	-0.857344	0.198233	1525.15	0.181853	0.0774379	4098.6	2.05508	0.00107089	0.00481034	0	0	0	0	0	0	0	1	0	0	1	0
A_84_P22443	AT1G62790	protease inhibitor/seed storage/lipid transfer protein (LTP) family protein [AT1G62790.1]	0.919826	0.0958024	5196.13	2.52484	0.0471019	20757.9	3.04199	1.29209e-05	0.000641675	0	0	0	0	0	0	0	0	0	0	0	0
A_84_P557830	AT1G64235	protease inhibitor/seed storage/lipid transfer protein (LTP) family protein [AT1G64235.1]	-10.4406	0.08881	1.96985	-8.25219	0.161635	11.8541	4.55802	3.3103e-05	0.000822913	0	0	0	0	0	0	0	0	0	1	0	0
A_84_P302850	AT2G37870	protease inhibitor/seed storage/lipid transfer protein (LTP) family protein [AT2G37870.1]	-1.36715	0.317496	1074.99	4.31981	0.148241	72137.2	51.5162	9.52764e-06	0.000599035	0	0	0	0	0	0	0	0	0	0	0	0
A_84_P246705	AT3G53980	protease inhibitor/seed storage/lipid transfer protein (LTP) family protein [AT3G53980.1]	1.68196	0.236486	8858.31	2.94799	0.126381	27877	2.405	0.00121747	0.00523316	0	0	0	0	0	0	0	0	0	0	0	0
A_84_P14105	AT5G64080	protease inhibitor/seed storage/lipid transfer protein (LTP) family protein [AT5G64080.1]	0.758944	0.141899	4652.83	1.78438	0.028102	12421.7	2.03558	0.000252723	0.00204791	0	0	0	0	0	0	0	0	0	0	0	0
A_84_P103796	AT3G51890	protein binding / protein transporter/ structural molecule [AT3G51890.1]	-0.989827	0.0967162	1379.65	0.175818	0.0543402	4078.72	2.24334	5.36103e-05	0.000996831	0	0	0	0	0	0	0	0	0	0	0	0
A_84_P10404	AT1G30455	protein binding / transcription activator/ transcription regulator/ translation initiation factor/ zinc ion binding [AT1G30455.1]	-10.2339	0.349622	2.33933	-7.21	0.0976094	24.3662	8.13335	0.000134114	0.00148847	0	0	0	0	0	0	0	0	0	1	0	0
A_84_P754390	AT1G67856	protein binding / zinc ion binding [AT1G67856.1]	-7.27197	0.105422	17.7961	-3.06138	0.234017	434.537	18.5145	9.12933e-06	0.000591955	0	2	0	0	0	0	0	0	0	0	1	0
A_84_P604152	AT1G74870	protein binding / zinc ion binding [AT1G74870.1]	-6.68371	0.164624	26.8216	-2.83	0.552186	531.583	14.4572	0.000317263	0.00232264	0	0	0	0	0	0	0	0	0	0	0	0
A_84_P765622	AT4G24204	protein binding / zinc ion binding [AT4G24204.2]	-8.69649	0.313059	6.66131	-7.36974	0.405421	22.2887	2.50838	0.0109364	0.0265049	0	0	0	0	0	0	0	0	0	0	0	0
A_84_P15793	AT4G40070	protein binding / zinc ion binding [AT4G40070.1]	-3.53921	0.0298249	235.842	-2.50075	0.140226	638.437	2.05404	0.000232224	0.00196431	0	0	0	0	0	0	0	0	0	0	0	0
A_84_P514153	AT5G57820	protein binding / zinc ion binding [AT5G57820.1]	-9.0807	0.190437	5.07559	-8.0438	0.0958183	13.6896	2.05182	0.00108702	0.00485533	0	0	0	0	0	0	0	0	0	0	1	0
A_84_P750294	AT1G07390	protein binding [AT1G07390.1]	-3.2822	0.21187	283.138	-2.24602	0.174593	762.289	2.05079	0.00282942	0.00947041	0	0	0	0	0	0	0	0	0	0	0	0
A_84_P20977	AT1G14480	protein binding [AT1G14480.1]	-3.33337	0.0560082	271.811	-2.16366	0.0819482	806.357	2.24966	3.40227e-05	0.000836019	0	0	0	0	0	0	0	0	0	1	1	0
A_84_P845891	AT1G78230	protein binding [AT1G78230.1]	-2.93479	0.428345	370.864	-1.71387	0.214758	1110.16	2.33095	0.0115711	0.0276868	0	0	0	0	0	0	0	1	0	0	0	0
A_84_P15115	AT3G24982	protein binding [AT3G24982.1]	-5.60426	0.983114	66.3945	-2.83107	0.576053	529.764	6.83618	0.0135268	0.0312886	0	0	0	0	0	0	0	0	0	0	2	0
A_84_P110712	AT3G49055	protein binding [AT3G49055.1]	-4.58901	0.214656	114.147	-3.34529	0.126304	355.422	2.36809	0.0009828	0.00455641	0	0	0	0	0	0	0	0	0	1	0	0
A_84_P19102	AT1G51940	protein kinase family protein / peptidoglycan-binding LysM domain-containing protein [AT1G51940.1]	0.414859	0.113559	3664.39	2.00182	0.0641372	14460.1	3.00415	2.99586e-05	0.000798569	0	0	0	0	0	0	0	0	0	0	0	0
A_84_P13462	AT2G33580	protein kinase family protein / peptidoglycan-binding LysM domain-containing protein [AT2G33580.1]	-3.8042	0.01218	196.166	-2.24846	0.0940218	759.306	2.93984	9.11918e-06	0.000591955	0	0	0	0	0	0	0	0	0	0	1	0
A_84_P16202	AT1G07870	protein kinase family protein [AT1G07870.1]	-1.63508	0.0511197	882.48	-0.243369	0.149278	3051.55	2.6239	0.00010708	0.00133646	2	3	0	0	0	0	0	0	0	0	0	0
A_84_P161603	AT1G33260	protein kinase family protein [AT1G33260.1]	-1.32111	0.0575222	1096.23	0.125525	0.12412	3938.49	2.72571	5.22698e-05	0.000990062	0	0	0	0	0	0	0	0	0	0	0	0
A_84_P11333	AT1G71530	protein kinase family protein [AT1G71530.1]	-4.46774	0.0983397	123.877	-2.53749	0.098746	622.82	3.81122	1.79061e-05	0.000697839	0	0	0	0	0	0	0	0	0	1	0	0
A_84_P22039	AT2G31010	protein kinase family protein [AT2G31010.1]	-1.93793	0.0630117	715.178	-0.286638	0.126213	2964.4	3.14116	3.49391e-05	0.000845693	0	0	0	0	0	0	0	0	0	0	0	0
A_84_P11834	AT3G54030	protein kinase family protein [AT3G54030.1]	0.635098	0.0183524	4255.78	2.31828	0.129678	18022.4	3.21136	2.41128e-05	0.000746528	0	0	0	0	0	0	0	0	0	0	1	0
A_84_P22249	AT3G57120	protein kinase family protein [AT3G57120.1]	-1.93789	0.130789	717.17	-0.745431	0.102286	2157.96	2.28543	0.000240137	0.00200051	0	0	0	0	0	0	0	0	0	0	0	0
A_84_P24144	AT3G57640	protein kinase family protein [AT3G57640.1]	-4.17407	0.0715317	152.064	-2.77397	0.161295	528.874	2.6392	0.000162381	0.00164314	0	0	0	0	0	0	0	0	0	0	0	0
A_84_P11850	AT3G57760	protein kinase family protein [AT3G57760.1]	-3.43668	0.078585	253.016	-1.96055	0.216791	931.135	2.78201	0.000376374	0.00255434	0	0	0	0	0	0	0	0	0	1	0	0
A_84_P18510	AT4G04490	protein kinase family protein [AT4G04490.1]	-6.84727	0.41362	24.7031	-2.19566	0.563472	834.274	25.1346	0.000323512	0.00235382	0	0	0	0	0	0	0	0	0	0	0	0
A_84_P22294	AT4G04570	protein kinase family protein [AT4G04570.1]	0.7044	0.193121	4493.95	2.1654	0.111499	16237	2.75299	0.000343835	0.0024317	0	0	0	0	0	0	0	0	0	0	0	0
A_84_P16637	AT4G11470	protein kinase family protein [AT4G11470.1]	-6.64516	0.177607	27.5512	-5.33544	0.184823	89.8653	2.47894	0.000900086	0.00431327	0	0	0	0	0	0	0	0	0	0	1	0
A_84_P16667	AT4G22940	protein kinase family protein [AT4G22940.1]	-6.56844	0.12281	29.0132	-5.15824	0.398005	103.098	2.65774	0.00422187	0.0127137	0	0	0	0	0	0	0	1	0	0	0	0
A_84_P288470	AT4G23220	protein kinase family protein [AT4G23220.1]	-3.34811	0.253891	272.335	-2.00597	0.329476	910.398	2.53527	0.00502852	0.014484	0	0	0	0	0	0	0	0	0	0	0	0
A_84_P312233	AT4G23230	protein kinase family protein [AT4G23230.1]	-6.55637	0.364551	29.8699	-5.41831	0.29551	85.2247	2.20085	0.0136911	0.0315743	0	0	0	0	0	0	0	0	0	0	0	0
A_84_P12936	AT4G34440	protein kinase family protein [AT4G34440.1]	-9.69177	0.18509	3.32556	-7.92684	0.293272	14.971	3.39856	0.00091396	0.00436071	0	0	0	0	0	0	0	0	0	0	0	0
A_84_P21453	AT4G35500	protein kinase family protein [AT4G35500.1]	-4.09072	0.0959861	160.748	-3.07268	0.152641	429.707	2.02517	0.000612727	0.00339346	0	0	0	0	0	0	0	0	0	0	0	0
A_84_P12066	AT5G11410	protein kinase family protein [AT5G11410.1]	-2.63535	0.204143	443.325	-1.57648	0.202324	1214.13	2.08331	0.00309477	0.0101065	0	1	0	0	0	0	0	0	0	0	0	0
A_84_P851771	AT5G18500	protein kinase family protein [AT5G18500.2]	-1.10423	0.298717	1297.99	-0.00395616	0.233777	3632.2	2.14396	0.00736413	0.0194029	0	0	0	0	0	0	0	0	0	0	1	0
A_84_P11148	AT5G24080	protein kinase family protein [AT5G24080.1]	-5.5222	0.131403	59.8979	-2.17494	0.449033	820.693	10.1771	0.000243787	0.00201399	0	0	0	0	0	0	0	0	0	0	0	0
A_84_P15890	AT5G35380	protein kinase family protein [AT5G35380.1]	-9.94959	0.75089	3.00173	-7.80972	0.106761	16.1262	4.40721	0.00812069	0.0209308	0	0	0	0	0	0	0	0	0	0	0	0
A_84_P15906	AT5G40380	protein kinase family protein [AT5G40380.1]	-1.48937	0.0703404	977.316	-0.434244	0.0604526	2673.06	2.0779	3.91287e-05	0.000889999	0	0	0	0	0	0	0	0	0	0	0	0
A_84_P15235	AT1G69790	protein kinase, putative [AT1G69790.1]	-3.28267	0.0788922	282.064	-1.36754	0.163379	1403.69	3.77149	5.26418e-05	0.000992642	0	0	0	0	0	0	0	0	0	0	0	0
A_84_P15417	AT2G05940	protein kinase, putative [AT2G05940.1]	-0.176932	0.0544768	2426.1	1.23808	0.0715617	8523.5	2.66663	1.07831e-05	0.000610133	0	0	0	0	0	0	0	0	0	0	1	0
A_84_P823802	AT3G09830	protein kinase, putative [AT3G09830.1]	-3.58251	0.357476	234.679	-2.40488	0.139984	681.939	2.26205	0.00603379	0.0166492	0	0	0	0	0	0	0	0	0	0	0	0
A_84_P24016	AT3G22750	protein kinase, putative [AT3G22750.1]	-2.20679	0.192807	597.793	-0.974527	0.113017	1836.96	2.34936	0.000671454	0.00358221	0	0	0	0	0	0	0	0	0	0	0	0
A_84_P17522	AT3G57700	protein kinase, putative [AT3G57700.1]	-5.66968	0.202776	53.983	-3.18385	0.214726	398.795	5.60154	0.000128768	0.00145643	0	0	0	0	0	0	0	0	0	0	1	0
A_84_P12970	AT4G17660	protein kinase, putative [AT4G17660.1]	-6.37672	0.556857	35.1682	-4.44173	0.304501	167.785	3.82375	0.00616736	0.016931	0	0	0	0	0	0	0	0	0	0	0	0
A_84_P12126	AT5G40540	protein kinase, putative [AT5G40540.1]	-1.48905	0.0726644	977.572	0.136116	0.125657	3967.65	3.08477	4.1685e-05	0.000909541	0	0	0	0	0	0	0	0	0	0	0	0
A_84_P17822	AT5G47070	protein kinase, putative [AT5G47070.1]	-0.889652	0.0497244	1477.71	0.88862	0.103945	6690.17	3.43015	1.16432e-05	0.000621396	0	1	0	0	0	0	0	0	0	0	0	0
A_84_P10175	AT5G11400	protein kinase-related [AT5G11400.1]	-10.2612	0.0613741	2.23218	-8.46515	0.859166	11.3527	3.47275	0.0225239	0.0467895	0	0	0	0	0	0	0	0	0	0	0	0
A_84_P853028	AT3G12620	protein phosphatase 2C family protein / PP2C family protein [AT3G12620.2]	-3.21899	0.186181	296.707	-2.07733	0.10853	856.463	2.20634	0.000783354	0.0039419	0	0	0	0	0	0	0	0	0	0	0	0
A_84_P12934	AT4G33920	protein phosphatase 2C family protein / PP2C family protein [AT4G33920.1]	-1.21102	0.0817401	1183.45	-0.150864	0.182749	3259.83	2.08515	0.000784531	0.00394464	0	0	0	0	0	0	0	0	0	0	0	0
A_84_P17191	AT1G07160	protein phosphatase 2C, putative / PP2C, putative [AT1G07160.1]	-5.46833	0.170562	62.2541	-3.30866	0.329222	368.953	4.46813	0.000543133	0.00314346	0	0	0	0	0	0	0	0	0	0	1	0
A_84_P13548	AT1G07430	protein phosphatase 2C, putative / PP2C, putative [AT1G07430.1]	-6.55903	0.439256	29.7732	-1.02838	1.01325	2020.95	46.2265	0.000972119	0.0045218	0	1	0	0	0	0	0	0	0	0	0	0
A_84_P517162	AT2G20630	protein phosphatase 2C, putative / PP2C, putative [AT2G20630.2]	-6.83561	0.531843	24.934	-3.89989	0.182231	242.304	7.65138	0.000827971	0.00407979	0	0	0	0	0	0	0	0	0	0	1	0
A_84_P14488	AT2G25620	protein phosphatase 2C, putative / PP2C, putative [AT2G25620.1]	0.0927575	0.147595	2927.43	1.23484	0.256392	8550.37	2.207	0.00260139	0.00890474	0	0	0	0	0	0	0	0	0	0	0	0
A_84_P22954	AT2G29380	protein phosphatase 2C, putative / PP2C, putative [AT2G29380.1]	-7.24258	0.323378	18.3275	-1.20009	0.119949	1571.87	65.9127	7.02619e-06	0.000556495	0	0	0	0	0	0	0	0	0	0	0	0
A_84_P23992	AT3G05640	protein phosphatase 2C, putative / PP2C, putative [AT3G05640.1]	-2.58974	0.263566	460.367	0.0395689	0.276644	3739.48	6.18728	0.000283879	0.00218538	0	0	0	0	0	0	0	0	0	0	0	0
A_84_P14657	AT3G51470	protein phosphatase 2C, putative / PP2C, putative [AT3G51470.1]	-1.83339	0.0837338	771.055	-0.65815	0.0939494	2287.57	2.2583	8.54693e-05	0.00120794	1	1	0	0	0	0	0	1	0	0	0	0
A_84_P11868	AT3G62260	protein phosphatase 2C, putative / PP2C, putative [AT3G62260.1]	0.230284	0.136665	3224.77	2.53325	0.0121241	20880.5	4.93473	8.33251e-06	0.00057904	0	2	0	0	0	0	0	0	0	0	0	0
A_84_P11981	AT4G31860	protein phosphatase 2C, putative / PP2C, putative [AT4G31860.1]	-0.539866	0.0182723	1884.44	0.47404	0.087614	5010.34	2.01937	3.9784e-05	0.00089447	0	0	0	0	0	0	0	0	0	0	1	0
A_84_P11248	AT5G59220	protein phosphatase 2C, putative / PP2C, putative [AT5G59220.1]	-3.49626	0.0427006	243.015	1.00439	0.364538	7357.5	22.6377	2.90551e-05	0.000793323	0	0	0	0	0	0	0	0	0	0	0	0
A_84_P268210	AT1G47380	protein phosphatase 2C-related / PP2C-related [AT1G47380.1]	-0.198076	0.0116196	2388.51	0.885606	0.0805698	6671.73	2.11944	2.09626e-05	0.000728157	0	0	0	0	0	0	0	0	0	0	0	0
A_84_P17169	AT1G68410	protein phosphatase 2C-related / PP2C-related [AT1G68410.1]	-0.653021	0.0853225	1744.44	1.04334	0.184276	7462.25	3.24083	0.000132652	0.00147929	0	0	0	0	0	0	0	0	0	0	0	0
A_84_P846878	AT3G59020	protein transporter [AT3G59020.1]	-6.90396	0.30929	23.3441	-5.90166	0.274393	60.8707	2.0032	0.0137093	0.031606	0	0	0	0	0	0	0	0	0	0	0	0
A_84_P132215	AT3G54680	proteophosphoglycan-related [AT3G54680.1]	0.168972	0.0359641	3078.46	1.19909	0.0340044	8278.99	2.0422	3.53477e-06	0.000524239	0	2	0	0	0	0	0	0	0	0	0	0
A_84_P20961	AT1G33440	proton-dependent oligopeptide transport (POT) family protein [AT1G33440.1]	-3.19367	0.303782	303.607	-2.17857	0.156157	801.523	2.02104	0.00675638	0.018166	0	0	0	0	0	0	0	0	0	0	0	0
A_84_P21935	AT1G59740	proton-dependent oligopeptide transport (POT) family protein [AT1G59740.1]	-1.34876	0.166222	1080.22	-0.275786	0.244813	3016.99	2.10377	0.00328197	0.0105557	0	0	0	0	0	0	0	0	0	0	0	0
A_84_P18751	AT1G68570	proton-dependent oligopeptide transport (POT) family protein [AT1G68570.1]	1.75191	0.0797383	9240.46	3.60721	0.111597	43974.1	3.61826	1.9673e-05	0.000718996	0	0	0	0	0	0	0	0	0	0	0	0
A_84_P10536	AT1G69870	proton-dependent oligopeptide transport (POT) family protein [AT1G69870.1]	-0.00442028	0.0134366	2731.87	1.96401	0.325646	14252.9	3.91343	0.000471934	0.00290728	0	0	0	0	0	0	0	0	0	0	0	0
A_84_P23923	AT2G37900	proton-dependent oligopeptide transport (POT) family protein [AT2G37900.1]	-4.03738	0.0514408	166.815	-2.37256	0.0836321	696.873	3.17074	8.00369e-06	0.000573196	0	0	0	0	0	0	0	0	0	1	0	0
A_84_P19305	AT3G25260	proton-dependent oligopeptide transport (POT) family protein [AT3G25260.1]	-8.71901	0.734596	7.00089	-6.82963	0.249041	31.9233	3.70478	0.0134885	0.0312192	0	0	0	0	0	0	0	0	0	0	0	0
A_84_P21197	AT3G25280	proton-dependent oligopeptide transport (POT) family protein [AT3G25280.1]	-10.2781	0.0569125	2.20608	-9.1005	0.39579	6.76889	2.26193	0.00697903	0.0186223	0	0	0	0	0	0	0	0	0	0	1	0
A_84_P23284	AT4G21680	proton-dependent oligopeptide transport (POT) family protein [AT4G21680.1]	-4.45309	0.364519	127.936	0.459732	0.951002	5714.7	30.1236	0.00112201	0.00495121	0	0	0	0	0	0	0	0	0	0	0	0
A_84_P21972	AT2G28610	PRS (PRESSED FLOWER); transcription factor [AT2G28610.1]	-8.19828	0.263579	9.46707	-7.05778	0.280706	27.4736	2.20458	0.0068378	0.0183318	0	0	0	0	0	0	0	0	0	0	0	0
A_84_P516972	AT1G23450	pseudogene of a pentatricopeptide (PPR) repeat-containing protein [AT1G23450.1]	-9.99565	0.253589	2.69878	-8.56834	0.399189	9.69853	2.68946	0.00639493	0.0174219	0	0	0	0	0	0	0	0	0	0	0	0
A_84_P754304	AT1G24733	pseudogene of CCoAMT (caffeoyl-CoA 3-O-methyltransferase) [AT1G24733.1]	-4.92776	0.19941	90.9945	-3.78913	0.0670366	261.173	2.20172	0.0007213	0.00374459	0	0	0	0	0	0	0	0	0	0	0	0
A_84_P754443	AT1G65642	pseudogene of F-box family protein [AT1G65642.1]	-10.3991	0.0587726	2.02881	-8.02576	0.462992	14.2561	5.18146	0.000916657	0.00436588	0	0	0	0	0	0	0	0	0	0	0	0
A_84_P760545	AT3G06433	pseudogene of nodulin MtN3 family protein [AT3G06433.1]	-6.19861	0.100843	37.3877	-4.19168	0.0693052	197.516	4.01925	9.13666e-06	0.000591955	0	0	0	0	0	0	0	0	0	0	0	0
A_84_P769549	AT5G54045	pseudogene of UF3GT [AT5G54045.1]	-5.62762	0.207331	56.0599	-3.54774	0.189972	310.955	4.22771	0.000213995	0.00189151	0	0	0	0	0	0	0	0	0	0	0	0
A_84_P789317	AT3G56275	pseudogene of unknown protein [AT3G56275.1]	-3.0486	0.255307	333.916	0.892812	0.0786057	6697.33	15.3633	1.3925e-05	0.000651126	0	0	0	0	0	0	0	0	0	0	0	0
A_84_P767806	AT5G14840	pseudogene of unknown protein [AT5G14840.1]	-6.33637	0.149096	34.1244	-4.06159	0.126603	216.216	4.83923	3.58505e-05	0.000852805	0	0	0	0	0	0	0	0	0	0	1	0
A_84_P852477	AT5G35660	pseudogene similar to protease inhibitor/seed storage/lipid transfer protein (LTP) family protein [AT5G35660.1]	-10.3674	0.0458446	2.07367	-3.54602	0.642018	326.605	113.094	5.18184e-05	0.000986655	1	1	0	0	0	0	0	0	0	0	0	0
A_84_P755896	AT2G35180	pseudogene, 60S ribosomal protein L37a, blastp match of 96% identity and 1.7e-35 P-value to GP [AT2G35180.1]	-10.422	0.0415161	1.99659	-9.39729	0.289767	5.40473	2.0346	0.00373572	0.0116084	0	0	0	0	0	0	0	0	0	0	0	0
A_84_P18930	AT1G60750	pseudogene, aldo/keto reductase family, contains Pfam profile PF00248: oxidoreductase, aldo/keto reductase family; blastp match of 71% identity and 8.2e-127 P-value to GP [AT1G60750.1]	-4.20277	0.336825	152.431	-3.12243	0.30362	421.705	2.11454	0.0145364	0.0330481	0	0	0	0	0	0	0	0	0	1	1	0
A_84_P756101	AT2G04260	pseudogene, BS1-related mitochondrial protein, blastp match of 53% identity and 8.5e-45 P-value to GP [AT2G04260.1]	-6.37096	0.380721	33.98	-4.66241	0.447637	147.895	3.26832	0.00730334	0.0192689	0	0	0	0	0	0	0	0	0	0	0	0
A_84_P751617	AT1G63860	pseudogene, disease resistance protein, similar to disease resistance protein RPP1-WsC GB:AAC72979 (Arabidopsis thaliana) [AT1G63860.1]	-5.41415	0.172942	64.4126	-3.79948	0.184957	260.015	3.06241	0.000382089	0.00257589	0	1	0	0	0	0	0	0	0	0	0	0
A_84_P19181	AT2G02270	pseudogene, F-box protein (SKP1 interacting partner 3-related), contains similarity to SKP1 interacting partner 3 GI:10716951 from (Arabidopsis thaliana); blastp match of 37% identity and 4.7e-33 P-value to GP [AT2G02270.1]	-6.12369	0.0777141	39.3185	-4.95485	0.153602	116.958	2.24831	0.000299085	0.00225078	0	0	0	0	0	0	0	0	0	0	1	0
A_84_P84909	AT3G17110	pseudogene, glycine-rich protein [AT3G17110.1]	-1.93963	0.203607	718.832	2.27167	0.227752	17525.8	18.5237	1.82472e-05	0.000701583	0	0	0	0	0	0	0	0	0	0	1	0
A_84_P752402	AT1G48340	pseudogene, hypothetical protein [AT1G48340.1]	-10.1974	0.222735	2.34056	-8.99722	0.320727	7.1598	2.29767	0.00599112	0.0165525	0	0	0	0	0	0	0	0	0	0	0	0
A_84_P756691	AT2G11280	pseudogene, hypothetical protein [AT2G11280.1]	-10.0474	0.257255	2.62295	-8.55364	0.617182	10.1227	2.81613	0.0180048	0.0391866	0	0	0	0	0	0	0	0	0	0	0	0
A_84_P760530	AT3G06437	pseudogene, hypothetical protein [AT3G06437.1]	-6.99981	0.231709	21.6304	-4.5017	0.440039	163.342	5.64943	0.000960908	0.00449157	0	0	0	0	0	0	0	0	0	0	1	0
A_84_P707595	AT5G52415	pseudogene, hypothetical protein [AT5G52415.1]	-10.2508	0.239404	2.258	-5.60697	0.459402	76.1054	24.9994	0.000100448	0.00130469	0	0	0	0	0	0	0	0	0	0	0	0
A_84_P12882	AT4G22020	pseudogene, hypothetical protein, similar to uncharacterized glycine-rich protein (GI:7269047) {Arabidopsis thaliana} [AT4G22020.1]	-5.21807	0.358967	75.2482	-2.05734	0.127713	867.37	8.94282	0.000136335	0.00150092	0	0	0	0	0	0	0	0	0	0	0	0
A_84_P759817	AT3G29725	pseudogene, N-hydroxycinnamoyl/benzoyltransferase, blastp match of 38% identity and 1.6e-55 P-value to GP [AT3G29725.1]	-3.34462	0.00628079	269.664	-1.65336	0.212932	1151.64	3.22938	0.000162044	0.00164165	0	0	0	0	0	0	0	0	0	0	0	0
A_84_P750600	AT1G56480	pseudogene, pectinesterase, blastp match of 65% identity and 9.5e-47 P-value to GP [AT1G56480.1]	-8.63129	0.215424	6.94622	-4.77154	0.128141	132.171	14.5178	1.17467e-05	0.000623861	0	0	0	0	0	0	0	0	0	0	0	0
A_84_P19124	AT2G31860	pseudogene, poly (ADP-ribose) glycohydrolase, putative, contains Pfam domain, PF05028: poly (ADP-ribose) glycohydrolase (PARG); blastp match of 59% identity and 1.4e-19 P-value to EGAD [AT2G31860.1]	-8.37716	0.261946	8.35005	-1.06052	0.372899	1776.08	159.415	9.94658e-06	0.000601276	0	0	0	0	0	0	0	0	0	0	0	0
A_84_P19408	AT3G56280	pseudogene, protein kinase family, contains protein kinase domain, Pfam:PF00069; blastp match of 44% identity and 9.2e-11 P-value to GP [AT3G56280.1]	-10.1577	0.263175	2.43448	-7.08613	0.169603	26.7152	8.4067	7.03414e-05	0.00111029	0	1	0	0	0	0	0	0	0	0	0	0
A_84_P751820	AT1G26200	pseudogene, putative fungal resistance protein Asc1, blastp match of 60% identity and 1.2e-71 P-value to GP [AT1G26200.1]	-6.53955	0.0508393	29.4668	-4.82161	0.114076	127.902	3.28967	1.84046e-05	0.000703048	0	0	0	0	0	0	0	0	0	0	0	0
A_84_P751564	AT1G11595	pseudogene, putative glucose 6 phosphate/phosphate translocator, blastp match of 60% identity and 2.3e-78 P-value to GP [AT1G11595.1]	-10.2761	0.0799419	2.20929	-5.66294	0.372942	72.448	24.4732	3.0686e-05	0.000801146	0	0	0	0	0	0	0	0	0	0	0	0
A_84_P751964	AT1G33160	pseudogene, similar to actin, blastp match of 74% identity and 8.3e-48 P-value to GP [AT1G33160.1]	-10.3663	0.109128	2.07441	-5.12043	0.171042	104.344	37.9452	1.48678e-06	0.000464012	0	0	0	0	0	0	0	0	0	0	0	0
A_84_P750266	AT1G42090	pseudogene, similar to betaine/proline transporter, similar to proline transporter 1 GI:1769901 from (Arabidopsis thaliana); blastp match of 62% identity and 2.4e-33 P-value to GP [AT1G42090.1]	-9.96512	0.636077	2.934	-7.84295	0.6676	16.7525	4.35346	0.0163168	0.0362213	0	0	0	0	0	0	0	0	0	0	0	0
A_84_P16647	AT4G13900	pseudogene, similar to NL0D, contains leucine rich-repeat domains Pfam:PF00560, INTERPRO:IPR001611; similar to Cf-4A protein (Lycopersicon esculentum) gi [AT4G13900.1]	-3.02262	0.199882	340.828	-1.76285	0.0499242	1062.53	2.39457	0.000449807	0.00282869	0	0	0	0	0	0	0	0	0	0	0	0
A_84_P751521	AT1G47430	pseudogene, similar to OSJNBb0041J06.18, blastp match of 25% identity and 3.9e-10 P-value to GP [AT1G47430.1]	-8.77517	0.166564	6.26955	-7.3579	0.622383	23.2574	2.67081	0.0189385	0.0407951	0	0	0	0	0	0	0	0	0	0	0	0
A_84_P756454	AT2G29270	pseudogene, similar to short chain alcohol dehydrogenase-like protein, non-consensus CT donor splice site at exon 1; blastp match of 57% identity and 7.4e-29 P-value to GP [AT2G29270.1]	-7.47484	0.101895	15.4016	-6.41069	0.0873502	42.483	2.09093	0.000162875	0.00164547	0	0	0	0	0	0	0	0	0	0	0	0
A_84_P588374	AT3G44735	PSK1 (PHYTOSULFOKINE 3 PRECURSOR); growth factor [AT3G44735.1]	-0.0377134	0.0498719	2667.39	1.62863	0.0574004	11153.3	3.17409	2.87741e-06	0.000493288	0	0	0	0	0	0	0	0	0	0	0	0
A_84_P750474	AT1G13070	putative cytochrome P450 [AT1G13070.1]	-10.458	0.038643	1.94767	-7.96803	0.269741	14.5226	5.61769	9.31299e-05	0.00125759	0	0	0	0	0	0	0	0	0	0	1	0
A_84_P53990	AT5G17380	pyruvate decarboxylase family protein [AT5G17380.1]	-0.818467	0.0368362	1554	1.12667	0.0816307	7885.17	3.85075	2.9817e-06	0.000493288	0	0	0	0	0	0	0	0	0	0	0	0
A_84_P23051	AT3G04050	pyruvate kinase, putative [AT3G04050.1]	-8.8683	0.407637	6.06103	-6.70297	0.0732084	34.6375	4.4857	0.000824082	0.00406752	0	0	0	0	0	0	0	0	0	0	0	0
A_84_P760391	AT3G55650	pyruvate kinase, putative [AT3G55650.1]	-6.71546	0.158205	26.2531	-5.64289	0.211973	72.8819	2.10317	0.00216476	0.00779824	0	0	0	0	0	0	0	0	0	0	0	0
A_84_P861274	AT5G66400	RAB18 (RESPONSIVE TO ABA 18) [AT5G66400.1]	1.99301	0.331511	11070.9	4.6188	0.367418	90129.7	6.17224	0.00077858	0.00392694	0	1	0	0	0	0	0	0	0	0	1	0
A_84_P862538	AT5G20010	RAN-1 (RAS RELATED NUCLEAR PROTEIN); GTP binding [AT5G20010.1]	-4.73509	0.12888	103.283	-3.4361	0.144998	333.777	2.46057	0.000315813	0.00231786	0	0	0	0	0	0	0	0	0	0	0	0
A_84_P786987	AT1G46768	RAP2.1 (related to AP2 1); DNA binding / transcription factor [AT1G46768.1]	-3.24248	0.155621	290.206	-2.1845	0.276225	800.276	2.08201	0.0044508	0.0132235	0	0	0	0	0	0	0	0	0	0	0	0
A_84_P128531	AT3G14230	RAP2.2; DNA binding / transcription factor [AT3G14230.2]	1.46349	0.021691	7554.9	2.56968	0.0444994	21417.4	2.15277	2.66217e-06	0.000493288	0	0	0	0	0	0	0	0	0	0	1	0
A_84_P16121	AT1G43160	RAP2.6 (related to AP2 6); DNA binding / transcription factor [AT1G43160.1]	-4.09415	0.187946	161.224	-1.24427	0.698419	1636.91	7.2094	0.00241021	0.00843506	0	2	0	0	0	0	0	1	0	0	0	0
A_84_P14906	AT5G13330	RAP2.6L (related to AP2 6L); DNA binding / transcription factor [AT5G13330.1]	-3.21267	0.21943	298.417	-2.20137	0.284296	791.478	2.01573	0.00817568	0.0210426	0	0	0	0	0	0	0	0	0	0	0	0
A_84_P15486	AT3G05880	RCI2A (RARE-COLD-INDUCIBLE 2A) [AT3G05880.1]	1.40354	0.152526	7265.06	2.45121	0.250522	19857.2	2.06719	0.00346875	0.0109942	1	1	0	0	0	0	0	0	0	0	1	0
A_84_P810569	AT2G21620	RD2 (RESPONSIVE TO DESSICATION 2) [AT2G21620.1]	-0.878964	0.185126	1503.47	0.122796	0.0499653	3926.2	2.00244	0.000826495	0.00407389	0	0	0	0	0	0	0	0	0	0	2	0
A_84_P21026	AT2G33380	RD20 (RESPONSIVE TO DESSICATION 20); calcium ion binding [AT2G33380.1]	0.13047	0.113809	3002.1	4.01957	0.0505227	58517.8	14.8161	6.98982e-07	0.000437068	0	1	0	0	0	0	0	0	0	0	0	0
A_84_P10208	AT5G25610	RD22 (RESPONSIVE TO DESSICATION 22) [AT5G25610.1]	2.87574	0.0979311	20182.9	4.48973	0.0494224	81021.1	3.06098	1.40802e-05	0.000652433	0	0	0	0	0	0	0	1	0	1	2	0
A_84_P13748	AT3G59740	receptor lectin kinase 3 (lecRK3) [AT3G59740.1]	-8.33754	0.0996899	8.46418	-6.02779	0.16771	55.568	4.95798	3.34069e-05	0.000828107	0	0	0	0	0	0	0	0	0	0	0	0
A_84_P110962	AT5G43980	receptor-like protein kinase-related [AT5G43980.1]	-2.44462	0.0271712	503.069	-1.34904	0.158264	1418.46	2.13699	0.000293524	0.00222699	0	0	0	0	0	0	0	0	0	0	0	0
A_84_P23086	AT3G23270	regulator of chromosome condensation (RCC1) family protein [AT3G23270.1]	-9.78713	0.206622	3.10798	-7.47175	0.320608	20.7343	4.97738	0.000462688	0.00287347	0	0	0	0	0	0	0	0	0	0	0	0
A_84_P195774	AT1G30320	remorin family protein [AT1G30320.1]	-0.436965	0.0496861	2023.06	0.65221	0.0639646	5667.28	2.12752	2.01386e-05	0.000722884	0	1	0	0	0	0	0	0	0	0	0	0
A_84_P863558	AT4G36970	remorin family protein [AT4G36970.1]	-4.96654	0.185162	88.2721	-3.96269	0.0374958	231.323	2.00535	0.000774306	0.00391394	0	0	0	0	0	0	0	0	0	0	1	0
A_84_P231189	AT5G22790	RER1 (RETICULATA-RELATED 1) [AT5G22790.1]	0.277823	0.0594491	3323.34	1.47878	0.0874042	10054.3	2.29892	3.93325e-05	0.000892771	0	0	0	0	0	0	0	0	0	0	0	0
A_84_P16013	AT5G15650	RGP2 (REVERSIBLY GLYCOSYLATED POLYPEPTIDE 2); alpha-1,4-glucan-protein synthase (UDP-forming) [AT5G15650.1]	1.95912	0.201144	10741	3.22282	0.113879	33695.5	2.40111	0.000693803	0.00365818	0	0	0	0	0	0	0	0	0	0	2	0
A_84_P16923	AT5G59820	RHL41 (RESPONSIVE TO HIGH LIGHT 41); nucleic acid binding / transcription factor/ zinc ion binding [AT5G59820.1]	-0.821826	0.207986	1564.64	2.986	0.209143	28742.5	14.0046	2.36844e-05	0.000742958	0	0	0	0	0	0	0	0	0	0	0	0
A_84_P849510	AT1G78570	RHM1/ROL1 (RHAMNOSE BIOSYNTHESIS1); UDP-L-rhamnose synthase/ UDP-glucose 4,6-dehydratase/ catalytic [AT1G78570.1]	-4.64999	0.515945	114.697	-3.14425	0.191952	410.442	2.8397	0.00905327	0.022839	0	0	0	0	0	0	0	0	0	0	1	0
A_84_P70834	AT2G27535	ribosomal protein L10A family protein [AT2G27535.1]	-5.73871	0.309982	51.9243	-4.17811	0.356604	202.436	2.94976	0.00462042	0.0136051	0	0	0	0	0	0	0	0	0	0	0	0
A_84_P309313	AT5G65380	ripening-responsive protein, putative [AT5G65380.1]	1.92182	0.228987	10475.6	3.63093	0.0477929	44675.1	3.26961	0.000224507	0.00193075	0	1	0	0	0	0	0	0	0	0	1	0
A_84_P14550	AT3G06970	RNA binding [AT3G06970.1]	-10.2871	0.0702053	2.19166	-8.61264	0.642939	9.86643	3.19203	0.0109536	0.0265309	0	0	0	0	0	0	0	0	0	0	0	0
A_84_P858600	AT5G66010	RNA binding [AT5G66010.1]	-10.2443	0.0985304	2.26674	-8.66961	0.43373	9.08009	2.97872	0.00358415	0.0112521	0	0	0	0	0	0	0	0	0	0	0	0
A_84_P223799	AT5G22100	RNA cyclase family protein [AT5G22100.1]	0.685992	0.0785893	4418.17	1.69051	0.0654281	11657.6	2.00628	6.99781e-05	0.00110673	0	0	0	0	0	0	0	1	0	0	0	0
A_84_P23370	AT4G16680	RNA helicase, putative [AT4G16680.1]	-5.31748	0.277287	69.4967	-1.34449	0.129266	1425.43	15.7033	2.31349e-05	0.000736667	0	0	0	0	0	0	0	0	0	0	0	0
A_84_P216458	AT2G34750	RNA polymerase I specific transcription initiation factor RRN3 family protein [AT2G34750.1]	1.15851	0.0886147	6129.19	2.3051	0.0382257	17828.7	2.2139	3.29396e-05	0.000821959	0	0	0	0	0	0	0	0	0	1	0	0
A_84_P522542	AT2G39240	RNA polymerase I transcription factor [AT2G39240.1]	-6.23255	0.262048	36.654	-4.99081	0.059488	113.427	2.36484	0.00132147	0.00553134	0	0	0	0	0	0	0	0	0	0	0	0
A_84_P772185	AT1G06790	RNA polymerase Rpb7 N-terminal domain-containing protein [AT1G06790.2]	-7.01836	0.144455	21.21	-5.50501	0.129849	79.7607	2.85471	0.000174482	0.00170621	0	0	0	0	0	0	0	0	0	0	0	0
A_84_P858932	AT4G26650	RNA recognition motif (RRM)-containing protein [AT4G26650.2]	-3.67071	0.372792	221.541	-2.55164	0.138975	616.888	2.17206	0.00820879	0.0211092	0	0	0	0	0	0	0	0	0	1	0	0
A_84_P535125	AT3G56790	RNA splicing factor-related [AT3G56790.1]	-10.0184	0.595492	2.80622	-5.79892	0.202284	65.0355	18.6285	0.000313406	0.00230794	0	0	0	0	0	0	0	0	0	0	0	0
A_84_P820093	AT3G23580	RNR2/RNR2A (RIBONUCLEOTIDE REDUCTASE 2A); ribonucleoside-diphosphate reductase [AT3G23580.1]	-1.36444	0.281697	1083.24	-0.337222	0.0238002	2855.78	2.03809	0.00325675	0.0104924	0	0	0	0	0	0	0	0	0	0	0	0
A_84_P12620	AT2G02990	RNS1 (RIBONUCLEASE 1); endoribonuclease [AT2G02990.1]	-2.80462	0.000799	392.118	0.967625	0.595805	7417.5	13.6634	0.000392853	0.00262	0	0	0	0	0	0	0	0	0	0	0	0
A_84_P68154	AT3G22660	rRNA processing protein-related [AT3G22660.1]	0.531318	0.117687	3966.18	1.7059	0.17524	11839.2	2.25727	0.000648203	0.00351188	0	0	0	0	0	0	0	0	0	0	1	0
A_84_P12309	AT1G67360	rubber elongation factor (REF) family protein [AT1G67360.2]	1.23237	0.183779	6470.82	2.48649	0.16755	20258.1	2.38522	0.000946603	0.00444962	0	0	0	0	0	0	0	0	0	0	0	0
A_84_P257260	AT2G47780	rubber elongation factor (REF) protein-related [AT2G47780.1]	-4.1867	0.118921	150.423	-0.3801	0.0568373	2772.93	13.9927	9.55741e-07	0.000448099	1	1	0	0	0	0	0	0	0	0	0	0
A_84_P589700	AT5G53040	RWP-RK domain-containing protein [AT5G53040.1]	-10.1032	0.0559613	2.49097	-7.40454	0.216928	21.4052	6.49218	3.11811e-05	0.000807397	0	0	0	0	0	0	0	0	0	0	0	0
A_84_P832235	AT3G44870	S-adenosyl-L-methionine:carboxyl methyltransferase family protein [AT3G44870.1]	-3.50843	0.961829	287.44	-1.28184	0.277898	1496.63	4.68025	0.0182706	0.0396484	0	1	0	0	0	0	0	0	0	0	2	0
A_84_P21718	AT5G04380	S-adenosyl-L-methionine:carboxyl methyltransferase family protein [AT5G04380.1]	-9.95707	0.253788	2.78593	-4.88133	0.83499	136.213	33.7251	0.000546231	0.00315196	0	0	0	0	0	0	0	0	0	0	0	0
A_84_P267870	AT5G14930	SAG101 (SENESCENCE-ASSOCIATED GENE 101); triacylglycerol lipase [AT5G14930.1]	-6.00512	0.0865931	42.6557	-4.96302	0.0798166	115.637	2.05923	0.000105714	0.00132989	0	0	0	0	0	0	0	0	0	0	0	0
A_84_P868011	AT4G02380	SAG21 (SENESCENCE-ASSOCIATED GENE 21) [AT4G02380.1]	0.210638	0.119352	3178.25	1.30121	0.399657	9073.72	2.12958	0.0105875	0.0258471	0	0	0	0	0	0	0	0	0	0	0	0
A_84_P812812	AT3G23810	SAHH2 (S-ADENOSYL-L-HOMOCYSTEINE (SAH) HYDROLASE 2); adenosylhomocysteinase [AT3G23810.1]	3.91734	0.102429	41557.7	5.35244	0.0697472	147331	2.70401	3.64583e-05	0.000858327	0	0	0	0	0	0	0	0	0	0	0	0
A_84_P15679	AT4G08390	SAPX; L-ascorbate peroxidase [AT4G08390.1]	2.1542	0.138094	12269.5	3.20574	0.0497212	33284.8	2.07274	0.000242448	0.00200788	0	0	0	0	0	0	0	0	0	0	0	0
A_84_P13705	AT3G49950	scarecrow transcription factor family protein [AT3G49950.1]	-6.81602	0.188861	24.3909	-5.77242	0.0710602	66.0779	2.06136	0.000859234	0.00418172	0	0	0	0	0	0	0	0	0	0	2	0
A_84_P12969	AT4G17230	SCL13 (SCARECROW-LIKE 13); transcription factor [AT4G17230.1]	-1.73408	0.0792738	824.936	-0.625898	0.0923019	2337.66	2.15574	9.43354e-05	0.0012668	0	0	0	0	0	0	0	0	0	0	0	0
A_84_P851864	AT1G50420	SCL3 (SCARECROW-LIKE 3); transcription factor [AT1G50420.1]	-6.10297	0.42456	41.3157	-5.04189	0.128031	109.639	2.08649	0.0143245	0.0326754	0	0	0	0	0	0	0	0	0	0	0	0
A_84_P22977	AT2G23000	SCPL10 (serine carboxypeptidase-like 10); serine carboxypeptidase [AT2G23000.1]	0.887828	0.161542	5102.99	2.2451	0.100241	17103.2	2.562	0.000245821	0.00202416	0	0	0	0	0	0	0	0	0	0	1	0
A_84_P13628	AT3G25420	SCPL21 (serine carboxypeptidase-like 21); serine carboxypeptidase [AT3G25420.1]	-10.0635	0.0597194	2.56083	-8.75155	0.467568	8.68386	2.48269	0.00851907	0.0217525	0	0	0	0	0	0	0	0	0	0	0	0
A_84_P15797	AT4G15100	SCPL30 (serine carboxypeptidase-like 30); serine carboxypeptidase [AT4G15100.1]	-6.98252	0.0686401	21.6873	-3.49997	0.296787	324.247	11.1777	3.83713e-05	0.000878731	0	0	0	0	0	0	0	0	0	0	0	0
A_84_P23087	AT3G17180	SCPL33 (serine carboxypeptidase-like 33); serine carboxypeptidase [AT3G17180.1]	-8.65973	0.293198	6.87035	-2.27402	0.117291	746.292	83.6163	3.96549e-06	0.000531766	0	0	0	0	0	0	0	0	0	0	1	0
A_84_P857187	AT3G10410	SCPL49 (serine carboxypeptidase-like 49); serine carboxypeptidase [AT3G10410.1]	-5.85257	0.304501	48.3771	-4.83373	0.218195	127.115	2.02629	0.0092345	0.0231929	1	2	0	0	0	0	0	0	0	0	0	0
A_84_P764668	AT4G32714	SCRL25 (SCR-Like 25) [AT4G32714.1]	-10.4351	0.0515831	1.97866	-7.04577	0.980399	31.5065	10.4786	0.00393114	0.0120499	0	0	0	0	0	0	0	0	0	0	0	0
A_84_P509528	AT4G31520	SDA1 family protein [AT4G31520.1]	-7.20092	0.171338	18.6695	-6.18324	0.0952653	49.6922	2.02467	0.000846936	0.00414653	0	0	0	0	0	0	0	1	0	0	0	0
A_84_P153598	AT5G65165	SDH2-3 (Succinate dehydrogenase 2-3) [AT5G65165.1]	-9.62207	0.888682	3.87987	-6.26427	0.407531	48.4134	10.2517	0.00400656	0.0122133	0	2	0	0	0	0	0	0	0	0	1	0
A_84_P860467	AT1G22180	SEC14 cytosolic factor family protein / phosphoglyceride transfer family protein [AT1G22180.1]	-7.22165	0.288717	18.7115	-6.09233	0.0908595	52.9895	2.18755	0.00295277	0.00977005	0	0	0	0	0	0	0	0	0	0	1	0
A_84_P118162	AT3G46450	SEC14 cytosolic factor family protein / phosphoglyceride transfer family protein [AT3G46450.1]	0.929636	0.0640658	5226.01	2.29256	0.0544983	17667.8	2.57205	9.58848e-06	0.000599035	0	1	0	0	0	0	0	0	0	0	0	0
A_84_P20140	AT2G18180	SEC14 cytosolic factor, putative / phosphoglyceride transfer protein, putative [AT2G18180.1]	-6.40486	0.36623	32.8615	-2.74292	0.293761	548.035	12.6576	0.000173727	0.00170111	0	0	0	0	0	0	0	1	0	0	0	0
A_84_P18343	AT3G26880	self-incompatibility protein-related [AT3G26880.1]	-10.4201	0.0451352	1.99943	-7.1595	0.596155	26.4752	9.58399	0.000700384	0.00368071	0	0	0	0	0	0	0	0	0	0	0	0
A_84_P516656	AT4G35985	senescence/dehydration-associated protein-related [AT4G35985.1]	-2.69096	0.184157	427.778	-0.846101	0.0900005	2010.8	3.59219	9.88587e-05	0.00129641	0	0	0	0	0	0	0	1	0	0	0	0
A_84_P118612	AT5G20700	senescence-associated protein-related [AT5G20700.1]	-1.8159	0.150691	778.331	-0.730445	0.214148	2187.28	2.12204	0.00199304	0.00736338	0	0	0	0	0	0	0	0	0	0	0	0
A_84_P585163	AT5G49120	senescence-associated protein-related [AT5G49120.1]	-6.5961	0.179072	28.5091	-5.44924	0.308282	83.4854	2.21432	0.00508438	0.014614	1	1	0	0	0	0	0	0	0	0	0	0
A_84_P844220	AT4G12750	sequence-specific DNA binding / transcription factor [AT4G12750.1]	-2.889	0.161249	370.901	-1.74994	0.186066	1075.85	2.20239	0.00131573	0.00551686	0	0	0	0	0	0	0	0	0	0	0	0
A_84_P769544	AT5G27944	sequence-specific DNA binding / transcription factor [AT5G27944.1]	-9.36304	0.250844	4.21134	-6.63141	0.139405	36.4351	6.64207	7.92567e-05	0.00117385	0	0	0	0	0	0	0	0	0	0	2	0
A_84_P603792	AT5G22860	serine carboxypeptidase S28 family protein [AT5G22860.2]	-1.80779	0.0952187	784.716	-0.623076	0.23779	2355.67	2.27318	0.001317	0.00552089	0	0	0	0	0	0	0	0	0	0	1	0
A_84_P19282	AT3G02410	serine esterase [AT3G02410.1]	-4.09628	0.0433141	160.352	-1.80545	0.222482	1042.99	4.8934	6.25219e-05	0.00105943	1	1	0	0	0	0	0	0	0	0	2	0
A_84_P13746	AT3G59350	serine/threonine protein kinase, putative [AT3G59350.1]	-1.62666	0.148901	892.357	-0.11772	0.171768	3333.94	2.84601	0.000326741	0.00236671	0	0	0	0	0	0	0	0	0	0	0	0
A_84_P15898	AT5G38240	serine/threonine protein kinase, putative [AT5G38240.1]	-4.89298	0.134116	92.7495	-3.36161	0.188652	351.992	2.8906	0.000330982	0.00238067	0	0	0	0	0	0	0	0	0	0	2	0
A_84_P827406	AT3G13227	serine-rich protein-related [AT3G13227.1]	-9.07243	0.258461	5.11451	-6.80735	0.100085	32.2173	4.80681	0.000144609	0.00154355	0	0	0	0	0	0	0	0	0	1	0	0
A_84_P23590	AT5G20370	serine-rich protein-related [AT5G20370.1]	-10.4391	0.0407113	1.97327	-7.89597	0.312413	15.3196	5.82858	0.000151809	0.00158363	0	0	0	0	0	0	0	0	0	0	0	0
A_84_P21018	AT2G35580	serpin family protein / serine protease inhibitor family protein [AT2G35580.1]	-10.1748	0.34016	2.41027	-8.94161	0.138827	7.35219	2.35087	0.0043569	0.0130164	0	0	0	0	0	0	0	0	0	0	1	0
A_84_P204198	AT1G66660	seven in absentia (SINA) protein, putative [AT1G66660.1]	-2.65604	0.104271	436.332	-1.19212	0.0857714	1579.48	2.75858	4.73368e-05	0.000954684	0	0	0	0	0	0	0	0	0	0	0	0
A_84_P20000	AT1G79820	SGB1; carbohydrate transmembrane transporter/ sugar:hydrogen ion symporter [AT1G79820.1]	-0.80608	0.173268	1573.6	0.226309	0.0893531	4225.6	2.04541	0.000784485	0.00394464	0	0	0	0	0	0	0	0	0	0	0	0
A_84_P23446	AT5G25390	SHN2 (SHINE2); DNA binding / transcription factor [AT5G25390.1]	-5.81878	0.419332	49.7308	-3.51428	0.13183	316.572	4.93996	0.000815414	0.00403891	0	0	0	0	0	0	0	0	0	0	1	0
A_84_P13252	AT1G24470	short-chain dehydrogenase/reductase (SDR) family protein [AT1G24470.1]	-3.57583	0.115797	230.171	-2.43713	0.10865	666.779	2.20182	0.000241551	0.00200604	0	0	0	0	0	0	0	0	0	0	0	0
A_84_P596994	AT1G62610	short-chain dehydrogenase/reductase (SDR) family protein [AT1G62610.1]	-5.63327	0.132606	55.5162	-4.55835	0.153992	153.534	2.1066	0.000788006	0.00395527	0	0	0	0	0	0	0	0	0	0	1	0
A_84_P14512	AT2G47120	short-chain dehydrogenase/reductase (SDR) family protein [AT2G47120.1]	-10.1387	0.076225	2.43056	-8.40422	0.278931	10.8157	3.32754	0.000484666	0.00294735	0	0	0	0	0	0	0	0	0	1	2	0
A_84_P542964	AT3G03350	short-chain dehydrogenase/reductase (SDR) family protein [AT3G03350.1]	-9.19274	0.485564	4.81617	-7.72709	0.0817019	17.0567	2.76188	0.00671822	0.0180893	0	0	0	0	0	0	0	0	0	0	1	0
A_84_P20213	AT3G04000	short-chain dehydrogenase/reductase (SDR) family protein [AT3G04000.1]	-1.41453	0.162676	1032.29	1.41607	0.0558872	9627.98	7.11372	9.01638e-06	0.000590302	0	0	0	0	0	0	0	0	0	1	0	0
A_84_P71394	AT3G12800	short-chain dehydrogenase/reductase (SDR) family protein [AT3G12800.1]	1.58123	0.138562	8242.03	2.77773	0.0683926	24730.8	2.29183	0.00017877	0.00172607	0	0	0	0	0	0	0	0	0	2	0	0
A_84_P763076	AT4G23420	short-chain dehydrogenase/reductase (SDR) family protein [AT4G23420.1]	-0.848203	0.166698	1526.49	0.189706	0.370241	4221.96	2.05325	0.0114446	0.0274563	0	0	0	0	0	0	0	0	0	0	0	0
A_84_P21812	AT1G04240	SHY2 (SHORT HYPOCOTYL 2); transcription factor [AT1G04240.1]	0.0296097	0.106454	2808.19	1.21428	0.0537313	8371.41	2.27311	6.69236e-05	0.00108761	0	0	0	0	0	0	0	0	0	0	1	0
A_84_P132425	AT3G46110	signal transducer [AT3G46110.1]	-2.28883	0.0744859	560.229	-0.929334	0.104588	1894.95	2.56595	5.20131e-05	0.000987794	0	0	0	0	0	0	0	0	0	0	0	0
A_84_P13830	AT4G22910	signal transducer [AT4G22910.1]	-2.42858	0.133394	511.865	-1.21012	0.117612	1559.9	2.32699	0.00028872	0.00220667	0	0	0	0	0	0	0	0	0	0	1	0
A_84_P11407	AT1G08440	similar to ALMT1/ATALMT1 (AL-ACTIVATED MALATE TRANSPORTER 1), malate transmembrane transporter/ [Arabidopsis thaliana] (TAIR:AT1G08430.1); similar to putative aluminum activated malate transporter [Brassica napus] (GB:BAE97280.1); contains InterPro domain Protein of unknown function UPF0005 (InterPro:IPR006214) [AT1G08440.1]	-8.82893	0.600579	6.40227	-3.90323	0.115804	241.459	30.3939	0.00015321	0.00159361	0	0	0	0	0	0	0	0	0	1	0	0
A_84_P14160	AT1G62045	similar to ankyrin repeat family protein [Arabidopsis thaliana] (TAIR:AT1G11740.1); similar to unknown [Brassica rapa] (GB:ABL97958.1); contains domain PTHR12447 (PTHR12447) [AT1G62045.1]	-2.35695	0.0416038	535.347	-1.08177	0.0869404	1704.09	2.4203	2.14835e-05	0.000730667	0	0	0	0	0	0	0	0	0	0	1	0
A_84_P220608	AT5G65840	similar to antioxidant/ oxidoreductase [Arabidopsis thaliana] (TAIR:AT2G37240.1); similar to hypothetical protein [Vitis vinifera] (GB:CAN81556.1); contains InterPro domain Thioredoxin-like fold (InterPro:IPR012336); contains InterPro domain Thioredoxin fold (InterPro:IPR012335) [AT5G65840.1]	-3.7704	0.0669919	200.605	-2.36001	0.151345	703.728	2.65809	0.00012265	0.0014229	0	0	0	0	0	0	0	0	0	0	0	0
A_84_P838034	AT3G12510	similar to At3g12510-like protein [Boechera stricta] (GB:ABB89768.1); contains domain PTHR11945 (PTHR11945); contains domain PTHR11945:SF13 (PTHR11945:SF13) [AT3G12510.1]	-2.58754	0.0671161	456.584	-1.56177	0.172017	1224.65	2.03605	0.00065228	0.00352132	0	0	0	0	0	0	0	0	0	0	1	0
A_84_P575690	AT2G21237	similar to ATBPC5/BBR/BPC5/BPC5 (BASIC PENTACYSTEINE 5), DNA binding / transcription factor [Arabidopsis thaliana] (TAIR:AT4G38910.1) [AT2G21237.1]	-9.88492	0.497154	2.9869	-6.45993	0.294984	41.3873	10.7405	0.000508419	0.00302519	0	0	0	0	0	0	0	0	0	0	0	0
A_84_P592948	AT4G11911	similar to ATNYE1/NYE1 (NON-YELLOWING 1) [Arabidopsis thaliana] (TAIR:AT4G22920.1); similar to hypothetical protein [Vitis vinifera] (GB:CAN63364.1) [AT4G11911.1]	-7.63092	0.21594	13.8827	-5.20707	0.102275	97.8338	5.36602	6.16151e-05	0.00105524	0	0	0	0	0	0	0	0	0	1	0	0
A_84_P560172	AT5G25920	similar to ATP binding / aminoacyl-tRNA ligase/ aspartic-type endopeptidase/ nucleotide binding [Arabidopsis thaliana] (TAIR:AT3G29750.1) [AT5G25920.1]	-9.93392	0.252885	2.84605	-8.25572	0.37075	12.0067	3.20028	0.00292843	0.00971458	0	0	0	0	0	0	0	0	0	0	0	0
A_84_P577248	AT1G10155	similar to ATPP2-A9 (Phloem protein 2-A9), carbohydrate binding [Arabidopsis thaliana] (TAIR:AT1G31200.1); similar to unknown [Populus trichocarpa x Populus deltoides] (GB:ABK96474.1) [AT1G10155.1]	-4.70231	0.0543863	105.201	-3.59013	0.194608	302.001	2.16172	0.000676035	0.00359662	0	0	0	0	0	0	0	0	0	0	0	0
A_84_P141659	AT4G01360	similar to BPS1 (BYPASS 1) [Arabidopsis thaliana] (TAIR:AT1G01550.2); similar to BPS1 (BYPASS 1) [Arabidopsis thaliana] (TAIR:AT1G01550.1); similar to unknown [Populus trichocarpa] (GB:ABK94247.1) [AT4G01360.1]	-4.4522	0.0767972	125.238	-1.62887	0.186999	1170.71	7.07795	1.73245e-05	0.000695173	0	0	0	0	0	0	0	0	0	0	0	0
A_84_P561767	AT4G14240	similar to CBS domain-containing protein-related [Arabidopsis thaliana] (TAIR:AT4G14230.1); similar to unnamed protein product [Vitis vinifera] (GB:CAO71090.1); contains InterPro domain Cystathionine beta-synthase, core (InterPro:IPR000644); contains InterPro domain Protein of unknown function DUF21 (InterPro:IPR002550) [AT4G14240.1]	-2.50546	0.0539862	482.338	-1.13242	0.168582	1653.48	2.59016	0.00017756	0.00172074	0	0	0	0	0	0	0	0	0	0	0	0
A_84_P852753	AT3G53400	similar to CPuORF47 (Conserved peptide upstream open reading frame 47) [Arabidopsis thaliana] (TAIR:AT5G03190.1); similar to hypothetical protein MtrDRAFT_AC148995g28v2 [Medicago truncatula] (GB:ABD32814.1); contains domain S-adenosyl-L-methionine-dependent methyltransferases (SSF53335) [AT3G53400.1]	-7.69524	0.589795	14.1862	-6.4413	0.10093	41.6163	2.38492	0.0221661	0.0462069	0	2	0	0	0	0	0	0	0	0	0	0
A_84_P566819	AT2G31862	similar to DNA binding [Arabidopsis thaliana] (TAIR:AT2G18810.1); contains InterPro domain Protein of unknown function DUF313 (InterPro:IPR005508) [AT2G31862.1]	-10.3542	0.235804	2.10149	-7.13522	0.575221	26.9562	9.31153	0.000855283	0.00416893	0	0	0	0	0	0	0	0	0	0	0	0
A_84_P565128	AT3G10750	similar to F-box family protein [Arabidopsis thaliana] (TAIR:AT1G05080.1); similar to unnamed protein product [Vitis vinifera] (GB:CAO63564.1); contains InterPro domain Leucine-rich repeat 2 (InterPro:IPR013101); contains InterPro domain FBD (InterPro:IPR013596) [AT3G10750.1]	-8.86874	0.273583	5.94345	-7.2563	0.0649108	23.5905	3.05768	0.000576912	0.00325895	0	0	0	0	0	0	0	0	0	0	0	0
A_84_P17954	AT3G19085	similar to F-box family protein [Arabidopsis thaliana] (TAIR:AT2G26030.2); similar to F-box family protein [Arabidopsis thaliana] (TAIR:AT2G26030.3); similar to F-box family protein [Arabidopsis thaliana] (TAIR:AT2G26030.1); contains InterPro domain FBD (InterPro:IPR013596); contains InterPro domain FBD-like (InterPro:IPR006566) [AT3G19085.1]	-10.1283	0.103673	2.45762	-8.42263	0.242402	10.5783	3.26187	0.000361113	0.00249139	0	0	0	0	0	0	0	0	0	0	1	0
A_84_P761102	AT3G44326	similar to F-box family protein [Arabidopsis thaliana] (TAIR:AT2G27310.1); similar to unnamed protein product [Vitis vinifera] (GB:CAO15864.1); contains InterPro domain Cyclin-like F-box (InterPro:IPR001810) [AT3G44326.1]	-5.64119	0.319774	55.7039	-4.61581	0.248229	148.271	2.03549	0.0118081	0.0281195	0	0	0	0	0	0	0	0	0	0	0	0
A_84_P556402	AT3G59460	similar to F-box family protein [Arabidopsis thaliana] (TAIR:AT3G60040.1) [AT3G59460.1]	-10.0601	0.338256	2.62674	-8.89555	0.281844	7.66861	2.24156	0.0101754	0.0250496	0	0	0	0	0	0	0	0	0	0	1	0
A_84_P500738	AT5G22680	similar to F-box family protein [Arabidopsis thaliana] (TAIR:AT5G22720.1) [AT5G22680.1]	-10.3532	0.0650348	2.09446	-9.0639	0.331184	6.88454	2.44417	0.00270506	0.00915181	0	0	0	0	0	0	0	0	0	0	0	0
A_84_P269630	AT2G27505	similar to F-box family protein [Arabidopsis thaliana] (TAIR:AT5G44950.1); contains InterPro domain FBD (InterPro:IPR013596); contains InterPro domain FBD-like (InterPro:IPR006566) [AT2G27505.1]	-8.36139	0.652572	8.96522	-4.0147	0.43372	231.135	20.3462	0.000655893	0.00353334	0	0	0	0	0	0	0	0	0	0	0	0
A_84_P552133	AT5G10625	similar to FPF1 (FLOWERING PROMOTING FACTOR 1) [Arabidopsis thaliana] (TAIR:AT5G24860.1); similar to FPF1 protein [Sinapis alba] (GB:CAA72716.1) [AT5G10625.1]	-2.09568	0.136463	644.342	-0.231762	0.340214	3133.32	3.63995	0.000916972	0.00436588	0	0	0	0	0	0	0	0	0	0	0	0
A_84_P574476	AT5G59060	similar to glucose transmembrane transporter [Arabidopsis thaliana] (TAIR:AT5G18880.1) [AT5G59060.1]	-7.42947	0.0843459	15.9078	-6.37773	0.0779513	43.4292	2.07302	9.23404e-05	0.00125274	0	0	0	0	0	0	0	0	0	0	2	0
A_84_P131446	AT5G04480	similar to glycosyltransferase family protein 1 [Arabidopsis thaliana] (TAIR:AT4G01210.1); similar to hypothetical protein OsI_033371 [Oryza sativa (indica cultivar-group)] (GB:EAY79412.1); similar to hypothetical protein [Vitis vinifera] (GB:CAN65363.1); similar to unnamed protein product [Vitis vinifera] (GB:CAO68846.1); contains InterPro domain Glycosyl transferase, group 1; (InterPro:IPR00129…	-0.460078	0.102555	1990.92	0.788697	0.0884747	6243.69	2.3764	8.98987e-05	0.00123772	0	0	0	0	0	0	0	1	0	0	0	0
A_84_P581058	AT2G27270	similar to hairpin-responsive protein, putative (HIN1) [Arabidopsis thaliana] (TAIR:AT5G06330.1); similar to Os02g0538700 [Oryza sativa (japonica cultivar-group)] (GB:NP_001047054.1); similar to hypothetical protein OsJ_006829 [Oryza sativa (japonica cultivar-group)] (GB:EAZ23346.1); similar to hypothetical protein OsI_007415 [Oryza sativa (indica cultivar-group)] (GB:EAY86182.1); contains InterP…	-10.2569	0.106078	2.24009	-4.72908	0.224735	136.684	46.1369	2.71096e-06	0.000493288	0	0	0	0	0	0	0	0	0	0	0	0
A_84_P826990	AT1G63720	similar to hydroxyproline-rich glycoprotein family protein [Arabidopsis thaliana] (TAIR:AT5G52430.1); similar to unknown [Thellungiella halophila] (GB:ABJ98061.1) [AT1G63720.1]	-3.38972	0.186669	263.965	-2.31939	0.176157	724.56	2.09991	0.00194875	0.00724515	0	0	0	0	0	0	0	0	0	0	0	0
A_84_P825817	AT1G04945	similar to hypothetical protein [Vitis vinifera] (GB:CAN60314.1); contains InterPro domain Zinc finger, HIT-type (InterPro:IPR007529) [AT1G04945.1]	-6.71534	0.3156	26.6082	-5.6234	0.0336879	73.1845	2.1316	0.00398168	0.0121569	0	0	0	0	0	0	0	0	0	0	0	0
A_84_P210598	AT3G14280	similar to hypothetical protein [Vitis vinifera] (GB:CAN62135.1) [AT3G14280.1]	-1.39971	0.17434	1042.24	-0.339567	0.082031	2855.66	2.08513	0.000676909	0.00359942	0	0	0	0	0	0	0	0	0	0	1	0
A_84_P18009	AT1G75730	similar to hypothetical protein [Vitis vinifera] (GB:CAN68413.1) [AT1G75730.1]	-2.80157	0.141594	395.215	-1.35505	0.0946742	1412.42	2.72549	0.000124311	0.00143195	1	2	0	0	0	0	0	0	0	2	1	0
A_84_P78669	AT5G03120	similar to hypothetical protein [Vitis vinifera] (GB:CAN68657.1) [AT5G03120.1]	-0.461751	0.294344	2016.91	1.20219	0.2796	8430.99	3.16881	0.00207959	0.00758607	0	0	0	0	0	0	0	0	0	0	1	0
A_84_P94599	AT3G56290	similar to hypothetical protein [Vitis vinifera] (GB:CAN75527.1) [AT3G56290.1]	-0.133857	0.140986	2505.06	0.868619	0.0616281	6584.24	2.00344	0.000351398	0.00245706	0	0	0	0	0	0	0	0	0	0	1	0
A_84_P581174	AT3G13130	similar to hypothetical protein [Vitis vinifera] (GB:CAN76025.1) [AT3G13130.1]	-7.28076	0.319346	17.8304	-4.67139	0.0393368	141.51	6.10238	0.00014906	0.001569	1	1	0	0	0	0	0	0	0	0	0	0
A_84_P786477	AT5G05220	similar to hypothetical protein [Vitis vinifera] (GB:CAN82940.1) [AT5G05220.1]	-9.28076	0.152663	4.40839	-2.64832	0.730151	623.088	99.2116	0.000103734	0.00132388	1	2	0	0	0	0	0	0	0	0	0	0
A_84_P304300	AT4G17240	similar to hypothetical protein 31.t00013 [Brassica oleracea] (GB:ABD65111.1) [AT4G17240.1]	-1.42283	0.0089843	1021.93	-0.38361	0.0691322	2766.62	2.05511	1.33668e-05	0.000646972	0	0	0	0	0	0	0	0	0	0	1	0
A_84_P845652	AT4G17430	similar to hypothetical protein 31.t00055 [Brassica oleracea] (GB:ABD65093.1) [AT4G17430.1]	-2.63983	0.237026	445.319	-1.59847	0.1257	1192.02	2.05816	0.00254956	0.00877345	0	0	0	0	0	0	0	0	0	0	1	0
A_84_P605779	AT1G12845	similar to hypothetical protein MtrDRAFT_AC149131g9v2 [Medicago truncatula] (GB:ABD32556.1) [AT1G12845.1]	0.119547	0.159088	2991.38	1.21977	0.149902	8417.67	2.14388	0.000953467	0.00446792	0	0	0	0	0	0	0	0	0	0	1	0
A_84_P525543	AT5G09270	similar to hypothetical protein OsI_004420 [Oryza sativa (indica cultivar-group)] (GB:EAY76573.1) [AT5G09270.2]	-4.00669	0.0852777	170.343	-2.70222	0.0900305	554.28	2.46994	5.33676e-05	0.000995061	0	0	0	0	0	0	0	0	0	0	0	0
A_84_P21705	AT5G28520	similar to jacalin lectin family protein [Arabidopsis thaliana] (TAIR:AT1G33790.1); similar to jasmonate inducible protein [Brassica napus] (GB:CAA72271.1); contains InterPro domain Mannose-binding lectin (InterPro:IPR001229) [AT5G28520.1]	-3.26689	0.205199	285.639	-0.657959	0.206525	2295.11	6.10054	0.000100578	0.00130594	0	0	0	0	0	0	0	0	0	0	1	0
A_84_P10722	AT2G03460	similar to kelch repeat-containing F-box family protein [Arabidopsis thaliana] (TAIR:AT5G51250.1); similar to 117M18_27 [Brassica rapa] (GB:AAZ66946.1); contains InterPro domain Kelch repeat type 1 (InterPro:IPR006652); contains InterPro domain Kelch-type beta propeller (InterPro:IPR015915); contains InterPro domain Kelch repeat type 2 (InterPro:IPR011498); contains InterPro domain Kelch related …	-8.36107	0.140265	8.36245	-6.57307	0.289337	38.2605	3.45335	0.00064985	0.00351722	0	0	0	0	0	0	0	0	0	0	0	0
A_84_P284280	AT1G51540	similar to kelch repeat-containing protein [Arabidopsis thaliana] (TAIR:AT3G27220.1); similar to unnamed protein product [Vitis vinifera] (GB:CAO41666.1); contains InterPro domain Kelch repeat type 1 (InterPro:IPR006652); contains InterPro domain Kelch-type beta propeller (InterPro:IPR015915); contains InterPro domain Kelch repeat type 2 (InterPro:IPR011498); contains InterPro domain Kelch relate…	0.131563	0.0701786	3007.78	1.14284	0.0314712	7968.99	2.01569	2.20214e-05	0.000731319	0	0	0	0	0	0	0	0	0	0	0	0
A_84_P22279	AT4G00280	similar to leucine-rich repeat protein kinase, putative [Arabidopsis thaliana] (TAIR:AT2G19210.1) [AT4G00280.1]	-10.1131	0.378725	2.55446	-7.82457	0.0661038	15.9277	4.88551	0.000499235	0.0029932	0	0	0	0	0	0	0	0	0	0	0	0
A_84_P803542	AT4G32208	similar to mtHSC70-2 (HEAT SHOCK PROTEIN 70), ATP binding / unfolded protein binding [Arabidopsis thaliana] (TAIR:AT5G09590.1); similar to Heat shock 70 kDa protein, mitochondrial precursor (GB:Q01899); contains InterPro domain Heat shock protein 70 (InterPro:IPR013126) [AT4G32208.1]	0.337722	0.0640873	3469.04	1.34892	0.271654	9316.05	2.01558	0.00329235	0.0105813	0	0	0	0	0	0	0	0	0	0	0	0
A_84_P13151	AT5G61820	similar to MtN19-like protein [Pisum sativum] (GB:AAU14999.2); contains InterPro domain Stress up-regulated Nod 19 (InterPro:IPR011692) [AT5G61820.1]	2.10399	0.0731268	11800.9	4.40987	0.173884	76858.3	4.94469	2.94182e-05	0.00079399	0	1	0	0	0	0	0	0	0	0	0	0
A_84_P78199	AT5G25240	similar to NHL repeat-containing protein [Arabidopsis thaliana] (TAIR:AT5G14890.1); similar to unnamed protein product [Vitis vinifera] (GB:CAO67727.1) [AT5G25240.1]	-2.96992	0.05987	350.329	-0.503884	0.107156	2546.34	5.52526	4.06976e-06	0.000531766	0	1	0	0	0	0	0	0	0	1	0	0
A_84_P764908	AT4G35655	similar to nitrate-responsive NOI protein, putative [Arabidopsis thaliana] (TAIR:AT2G17660.1); similar to unnamed protein product [Vitis vinifera] (GB:CAO45143.1); contains InterPro domain Nitrate-induced NOI (InterPro:IPR008700) [AT4G35655.1]	-9.57037	1.41417	4.94297	-5.77465	0.24645	66.6927	13.8875	0.0101841	0.0250667	0	0	0	0	0	0	0	0	0	0	0	0
A_84_P825443	AT3G06550	similar to O-acetyltransferase family protein [Arabidopsis thaliana] (TAIR:AT2G34410.2); similar to O-acetyltransferase family protein [Arabidopsis thaliana] (TAIR:AT2G34410.1); similar to O-acetyltransferase-related [Arabidopsis thaliana] (TAIR:AT5G46340.1); similar to hypothetical protein [Vitis vinifera] (GB:CAN69621.1); similar to hypothetical protein [Vitis vinifera] (GB:CAN63274.1); similar…	-3.16906	0.207798	307.344	-1.88831	0.101476	976.331	2.42964	0.000660036	0.00354384	0	0	0	0	0	0	0	0	0	0	0	0
A_84_P608829	AT3G28700	similar to Os01g0588800 [Oryza sativa (japonica cultivar-group)] (GB:NP_001043438.1); similar to unnamed protein product [Vitis vinifera] (GB:CAO14897.1); contains InterPro domain Protein of unknown function DUF185 (InterPro:IPR003788) [AT3G28700.1]	-4.98993	0.139716	86.7081	-3.57744	0.0528258	302.476	2.66196	8.13377e-05	0.0011838	0	1	0	0	0	0	0	0	0	0	1	0
A_84_P762197	AT3G03341	similar to Os01g0644200 [Oryza sativa (japonica cultivar-group)] (GB:NP_001043697.1); similar to unknown [Picea sitchensis] (GB:ABK22613.1) [AT3G03341.1]	-6.02747	0.314513	42.4311	1.0445	0.183518	7491.43	134.547	4.65868e-06	0.000531766	0	0	0	0	0	0	0	0	0	0	1	0
A_84_P12642	AT3G10020	similar to Os12g0147200 [Oryza sativa (japonica cultivar-group)] (GB:NP_001066153.1); similar to unnamed protein product [Vitis vinifera] (GB:CAO15981.1); similar to Os11g0149200 [Oryza sativa (japonica cultivar-group)] (GB:NP_001065754.1) [AT3G10020.1]	-0.710034	0.14718	1677.97	0.332321	0.0699278	4543.97	2.05959	0.000377411	0.00255874	0	0	0	0	0	0	0	0	0	0	0	0
A_84_P842322	AT5G50100	similar to PBng143 [Vigna radiata] (GB:BAB82450.1); contains InterPro domain Thioredoxin-like fold (InterPro:IPR012336); contains InterPro domain Putative thiol-disulphide oxidoreductase DCC (InterPro:IPR007263) [AT5G50100.1]	1.13161	0.102136	6012.65	2.1466	0.0929628	15972	2.02088	0.000219426	0.00191179	0	0	0	0	0	0	0	0	0	0	0	0
A_84_P21462	AT4G38560	similar to pEARLI4 [Arabidopsis thaliana] (TAIR:AT2G20960.1); contains InterPro domain Phospholipase-like, arabidopsis (InterPro:IPR007942) [AT4G38560.1]	-5.488	0.163403	61.5277	-3.37115	0.297611	352.647	4.33746	0.000417036	0.00271566	0	1	0	0	0	0	0	0	0	0	0	0
A_84_P557318	AT4G04790	similar to pentatricopeptide (PPR) repeat-containing protein [Arabidopsis thaliana] (TAIR:AT4G21880.1); similar to putative pentatricopeptide (PPR) repeat-containing protein [Oryza sativa (japonica cultivar-group)] (GB:BAD07992.1); contains InterPro domain Pentatricopeptide repeat (InterPro:IPR002885) [AT4G04790.1]	-3.23196	0.0668989	291.641	-2.22268	0.0780478	773.2	2.01292	7.01135e-05	0.00110807	0	0	0	0	0	0	0	0	0	0	0	0
A_84_P164463	AT1G71900	similar to permease-related [Arabidopsis thaliana] (TAIR:AT1G34470.1); similar to hypothetical protein [Vitis vinifera] (GB:CAN81783.1); contains InterPro domain Protein of unknown function DUF803 (InterPro:IPR008521) [AT1G71900.1]	-3.94995	0.0230449	177.37	-2.50101	0.115623	637.669	2.73007	2.87977e-05	0.000791721	0	0	0	0	0	0	0	0	0	0	0	0
A_84_P521040	AT4G25330	similar to predicted protein [Physcomitrella patens subsp. patens] (GB:EDQ70053.1) [AT4G25330.1]	-10.3975	0.0667981	2.03108	-5.05041	0.829089	120.552	40.7049	0.000370213	0.00252981	0	0	0	0	0	0	0	0	0	1	0	0
A_84_P517834	AT1G16290	similar to predicted protein [Physcomitrella patens subsp. patens] (GB:EDQ78585.1); similar to Os02g0170900 [Oryza sativa (japonica cultivar-group)] (GB:NP_001046030.1); contains InterPro domain Lytic transglycosylase-like, catalytic (InterPro:IPR008258) [AT1G16290.1]	-8.15591	0.27606	9.66249	-6.48953	0.106128	40.1564	3.17418	0.000617652	0.00340776	0	1	0	0	0	0	0	0	0	0	0	0
A_84_P611371	AT2G33520	similar to proline-rich family protein [Arabidopsis thaliana] (TAIR:AT1G12810.1) [AT2G33520.1]	-9.49767	0.795307	4.22006	-5.59861	0.150697	74.8276	14.9188	0.00112812	0.00496691	0	0	0	0	0	0	0	0	0	0	0	0
A_84_P797711	AT1G28327	similar to protein binding / zinc ion binding [Arabidopsis thaliana] (TAIR:AT1G03770.1); similar to unnamed protein product [Vitis vinifera] (GB:CAO66414.1) [AT1G28327.1]	-10.1491	0.26178	2.43822	-9.06599	0.273192	6.82313	2.11864	0.00771572	0.0201199	0	0	0	0	0	0	0	0	0	0	1	0
A_84_P540477	AT4G01220	similar to RGXT1 (RHAMNOGALACTURONAN XYLOSYLTRANSFERASE 1), UDP-xylosyltransferase [Arabidopsis thaliana] (TAIR:AT4G01770.1); similar to putative alpha 1,3-xylosyltransferase [Linum usitatissimum] (GB:AAZ94713.1); contains InterPro domain Reticulon; (InterPro:IPR003388) [AT4G01220.1]	-1.28647	0.0560118	1123.04	-0.22641	0.0901047	3090.92	2.08502	6.54277e-05	0.00107953	0	0	0	0	0	0	0	0	0	0	0	0
A_84_P752688	AT1G03982	similar to RIC6 (ROP-INTERACTIVE CRIB MOTIF-CONTAINING PROTEIN 6) [Arabidopsis thaliana] (TAIR:AT2G20430.1); similar to desiccation-associated protein [Lilium longiflorum] (GB:AAQ05795.1); contains InterPro domain PAK-box/P21-Rho-binding (InterPro:IPR000095) [AT1G03982.1]	-10.1461	0.55631	2.5788	-7.22926	0.67753	26.0667	7.55167	0.00449874	0.0133296	0	0	0	0	0	0	0	0	0	0	0	0
A_84_P567200	AT5G06890	similar to RNA binding [Arabidopsis thaliana] (TAIR:AT5G12280.1); similar to hypothetical protein [Vitis vinifera] (GB:CAN75427.1); similar to unnamed protein product [Vitis vinifera] (GB:CAO42010.1); contains InterPro domain Ubiquitin; (InterPro:IPR000626) [AT5G06890.1]	-10.0373	0.170022	2.60937	-8.89695	0.480825	7.80197	2.20436	0.0179497	0.0391114	0	0	0	0	0	0	0	0	0	0	1	0
A_84_P21512	AT1G06440	similar to RPD1 (ROOT PRIMORDIUM DEFECTIVE 1) [Arabidopsis thaliana] (TAIR:AT4G33495.1); similar to hypothetical protein [Vitis vinifera] (GB:CAN78615.1); contains InterPro domain Protein of unknown function DUF860, plant (InterPro:IPR008578) [AT1G06440.1]	-3.60863	0.0586175	224.826	-2.2912	0.0952549	737.072	2.49222	3.40841e-05	0.000836019	0	0	0	0	0	0	0	0	0	0	0	0
A_84_P18358	AT3G12960	similar to seed maturation protein [Glycine tomentella] (GB:ABB72392.1) [AT3G12960.1]	-8.67002	0.49018	7.04452	-6.27902	0.37477	47.2942	5.2452	0.0025653	0.00881274	0	1	0	0	0	0	0	0	0	0	0	0
A_84_P128501	AT5G23480	similar to SWIB complex BAF60b domain-containing protein / plus-3 domain-containing protein / GYF domain-containing protein [Arabidopsis thaliana] (TAIR:AT5G08430.1); similar to hypothetical protein [Vitis vinifera] (GB:CAN80413.1); contains InterPro domain GYF (InterPro:IPR003169) [AT5G23480.1]	-4.30997	0.0558284	138.015	-3.12124	0.0795024	415.16	2.27952	2.93e-05	0.000793963	0	0	0	0	0	0	0	0	0	0	0	0
A_84_P754512	AT1G52191	similar to thioesterase family protein [Arabidopsis thaliana] (TAIR:AT3G16175.1); similar to hypothetical protein [Vitis vinifera] (GB:CAN75402.1); contains domain Thioesterase/thiol ester dehydrase-isomerase (SSF54637); contains domain no description (G3DSA:3.10.129.10); contains domain THIOESTERASE SUPERFAMILY MEMBER-RELATED (PTHR21660) [AT1G52191.1]	-10.061	0.0659628	2.56509	-8.43471	0.357285	10.6673	3.08729	0.00149122	0.00600914	0	0	0	0	0	0	0	0	0	0	0	0
A_84_P203128	AT3G29575	similar to TMAC2 (TWO OR MORE ABRES-CONTAINING GENE 2) [Arabidopsis thaliana] (TAIR:AT3G02140.1); similar to unnamed protein product [Vitis vinifera] (GB:CAO49169.1); contains InterPro domain Protein of unknown function DUF1675 (InterPro:IPR012463) [AT3G29575.1]	-0.417244	0.198903	2059.16	1.49167	0.254263	10213.6	3.75525	0.000512268	0.00304062	0	2	0	0	0	0	0	0	0	0	0	0
A_84_P12872	AT1G29270	similar to transcription regulator [Arabidopsis thaliana] (TAIR:AT2G40435.1); similar to hypothetical protein [Vitis vinifera] (GB:CAN79056.1); similar to unnamed protein product [Vitis vinifera] (GB:CAO48025.1) [AT1G29270.1]	-1.30654	0.117287	1110.35	-0.30132	0.123867	2932.1	2.00725	0.0005192	0.00306446	0	0	0	0	0	0	0	0	0	0	0	0
A_84_P755976	AT2G32350	similar to ubiquitin family protein [Arabidopsis thaliana] (TAIR:AT4G05230.1); similar to unnamed protein product [Vitis vinifera] (GB:CAO24150.1); contains InterPro domain Ubiquitin; (InterPro:IPR000626) [AT2G32350.1]	-9.22866	0.316526	4.6259	-7.40273	0.122883	21.3977	3.54537	0.000739407	0.00379566	0	0	0	0	0	0	0	0	0	0	0	0
A_84_P209868	AT2G32130	similar to UNE1 (unfertilized embryo sac 1) [Arabidopsis thaliana] (TAIR:AT1G29300.1); similar to unnamed protein product [Vitis vinifera] (GB:CAO48018.1); contains InterPro domain Protein of unknown function DUF641, plant (InterPro:IPR006943) [AT2G32130.1]	-7.27913	0.783774	19.7756	-3.37404	0.60197	366.505	14.9813	0.00238488	0.00836994	0	0	0	0	0	0	0	0	0	0	0	0
A_84_P233899	AT5G66780	similar to unknown [Ammopiptanthus mongolicus] (GB:AAW33981.1) [AT5G66780.1]	-4.76232	0.846995	111.262	-2.12708	0.0854451	826.006	6.21281	0.00583968	0.0162359	1	1	0	0	0	0	0	0	0	0	1	0
A_84_P20047	AT1G31660	similar to unknown [Populus trichocarpa] (GB:ABK93690.1); contains InterPro domain Bystin (InterPro:IPR007955) [AT1G31660.1]	1.00808	0.114117	5533.81	2.02267	0.102714	14685.1	2.02032	0.000332502	0.00238495	0	0	0	0	0	0	0	0	0	0	1	0
A_84_P856001	AT5G17460	similar to unknown [Populus trichocarpa] (GB:ABK93757.1) [AT5G17460.1]	-1.51327	0.0645407	959.32	0.446064	0.405696	5019.64	3.88884	0.0011714	0.00510244	0	1	0	0	1	0	0	0	0	0	0	0
A_84_P149978	AT4G01080	similar to unknown protein [Arabidopsis thaliana] (TAIR:AT1G01430.1); similar to unknown protein Cr17 [Brassica napus] (GB:AAX51387.1); contains InterPro domain Protein of unknown function DUF231, plant (InterPro:IPR004253) [AT4G01080.1]	0.200985	0.0649774	3149.67	1.78802	0.0743485	12476.9	3.00432	9.90416e-06	0.000601276	0	0	0	0	0	0	0	0	0	0	0	0
A_84_P532500	AT4G02140	similar to unknown protein [Arabidopsis thaliana] (TAIR:AT1G02700.1) [AT4G02140.1]	-4.69305	0.0538036	106.018	-2.69474	0.105868	557.491	3.99532	8.25041e-06	0.000578365	0	0	0	0	0	0	0	0	0	0	0	0
A_84_P12286	AT1G19060	similar to unknown protein [Arabidopsis thaliana] (TAIR:AT1G02770.1); contains InterPro domain Protein of unknown function DUF626, Arabidopsis thaliana (InterPro:IPR006462) [AT1G19060.1]	-9.36775	0.758355	4.48595	-7.67555	0.198858	17.7681	3.23149	0.0201471	0.0428382	0	0	0	0	0	0	0	0	0	0	0	0
A_84_P547572	AT4G02360	similar to unknown protein [Arabidopsis thaliana] (TAIR:AT1G02813.1); similar to unnamed protein product [Vitis vinifera] (GB:CAO40037.1); contains InterPro domain Protein of unknown function DUF538 (InterPro:IPR007493) [AT4G02360.1]	-2.6582	0.167529	434.586	-0.409835	0.0842631	2715.33	4.75145	3.17691e-05	0.000813464	0	0	0	0	0	0	0	0	0	0	0	0
A_84_P845416	AT4G03420	similar to unknown protein [Arabidopsis thaliana] (TAIR:AT1G03610.1); similar to unnamed protein product [Vitis vinifera] (GB:CAO24103.1); contains InterPro domain Protein of unknown function DUF789 (InterPro:IPR008507) [AT4G03420.1]	0.942014	0.0585822	5260.38	2.05104	0.133515	14961.9	2.15701	0.000191728	0.0017806	0	0	0	0	0	0	0	0	0	0	1	0
A_84_P600829	AT3G22410	similar to unknown protein [Arabidopsis thaliana] (TAIR:AT1G05370.1); similar to unnamed protein product [Vitis vinifera] (GB:CAO71162.1); contains InterPro domain Cellular retinaldehyde-binding/triple function, C-terminal (InterPro:IPR001251); contains InterPro domain Phosphatidylinositol transfer protein-like, N-terminal (InterPro:IPR011074) [AT3G22410.1]	-3.06695	0.0468431	326.76	-1.47831	0.115591	1299.01	3.00767	2.4983e-05	0.000754622	0	0	0	0	0	0	0	0	0	0	1	0
A_84_P577232	AT1G05740	similar to unknown protein [Arabidopsis thaliana] (TAIR:AT1G05730.1); similar to hypothetical protein [Vitis vinifera] (GB:CAN73933.1); contains InterPro domain Protein of unknown function DUF842, eukaryotic (InterPro:IPR008560) [AT1G05740.1]	-6.78011	0.161642	25.0776	-4.88021	0.240503	123.212	3.73188	0.000342852	0.00242762	0	0	0	0	0	0	0	0	0	0	0	0
A_84_P821091	AT2G31560	similar to unknown protein [Arabidopsis thaliana] (TAIR:AT1G05870.1); similar to unknown protein [Arabidopsis thaliana] (TAIR:AT1G05870.2); similar to hypothetical protein [Vitis vinifera] (GB:CAN60580.1); contains InterPro domain Protein of unknown function DUF1685 (InterPro:IPR012881) [AT2G31560.1]	1.6398	0.0967418	8554.93	3.21221	0.0950272	33442.2	2.97401	3.62763e-05	0.000855928	0	0	0	0	0	0	0	1	0	0	0	0
A_84_P293824	AT5G39650	similar to unknown protein [Arabidopsis thaliana] (TAIR:AT1G09157.1); similar to 52O08_3 [Brassica rapa subsp. pekinensis] (GB:AAZ67548.1); contains InterPro domain Protein of unknown function DUF679 (InterPro:IPR007770) [AT5G39650.1]	-5.79777	0.0670648	49.2183	-4.46087	0.118018	163.997	2.52608	6.92614e-05	0.00110138	1	1	0	0	0	0	0	0	0	0	2	0
A_84_P824302	AT4G29310	similar to unknown protein [Arabidopsis thaliana] (TAIR:AT1G10020.1); similar to unnamed protein product [Vitis vinifera] (GB:CAO65427.1); contains InterPro domain Protein of unknown function DUF1005 (InterPro:IPR010410) [AT4G29310.1]	-0.152305	0.103279	2474.42	0.960391	0.21798	7091.25	2.16249	0.00133025	0.0055537	0	0	0	0	0	0	0	0	0	0	0	0
A_84_P138279	AT1G58420	similar to unknown protein [Arabidopsis thaliana] (TAIR:AT1G10140.1); contains InterPro domain Uncharacterised conserved protein UCP031279 (InterPro:IPR016972) [AT1G58420.1]	-3.51552	0.1129	240.368	-2.14714	0.136646	815.271	2.58181	0.000180899	0.00173281	0	0	0	0	0	0	0	0	0	0	1	0
A_84_P16662	AT4G21570	similar to unknown protein [Arabidopsis thaliana] (TAIR:AT1G11200.1); similar to hypothetical protein [Vitis vinifera] (GB:CAN61223.1); contains InterPro domain Protein of unknown function DUF300 (InterPro:IPR005178) [AT4G21570.1]	1.8089	0.0757254	9617.97	3.26634	0.14584	34752.9	2.7462	0.000104766	0.00132873	0	0	0	0	0	0	0	0	0	0	0	0
A_84_P15366	AT1G11210	similar to unknown protein [Arabidopsis thaliana] (TAIR:AT1G11220.1); similar to cotton fiber expressed protein 1 [Gossypium hirsutum] (GB:AAC33276.1); contains InterPro domain Protein of unknown function DUF761, plant (InterPro:IPR008480) [AT1G11210.1]	-3.69784	0.298435	213.132	-0.862207	0.590509	2085.94	7.13857	0.00175789	0.00675621	0	1	0	0	0	0	0	1	0	0	0	0
A_84_P132025	AT1G69260	similar to unknown protein [Arabidopsis thaliana] (TAIR:AT1G13740.1); similar to unnamed protein product [Vitis vinifera] (GB:CAO41856.1); contains InterPro domain Protein of unknown function DUF1675 (InterPro:IPR012463) [AT1G69260.1]	-3.23981	0.104371	290.143	0.585181	0.245398	5445.52	14.1722	1.55818e-05	0.000670694	0	2	0	0	0	0	0	0	0	0	1	0
A_84_P563735	AT5G40900	similar to unknown protein [Arabidopsis thaliana] (TAIR:AT1G14590.1); similar to unknown protein [Arabidopsis thaliana] (TAIR:AT4G19970.1); similar to unnamed protein product [Vitis vinifera] (GB:CAO48999.1); contains domain REGULATORY PROTEIN (PTHR10483:SF6); contains domain PENTATRICOPEPTIDE REPEAT-CONTAINING PROTEIN (PTHR10483) [AT5G40900.1]	-10.1913	0.0738512	2.34341	-8.15687	0.550498	13.2181	4.09675	0.00316153	0.0102662	0	0	0	0	0	0	0	0	0	0	0	0
A_84_P305540	AT2G02061	similar to unknown protein [Arabidopsis thaliana] (TAIR:AT1G14590.1); similar to unnamed protein product [Vitis vinifera] (GB:CAO46707.1); contains domain REGULATORY PROTEIN (PTHR10483:SF6); contains domain PENTATRICOPEPTIDE REPEAT-CONTAINING PROTEIN (PTHR10483) [AT2G02061.1]	-6.13059	0.370722	39.6277	-5.10283	0.202519	105.413	2.03886	0.0135425	0.031311	0	0	0	0	0	0	0	0	0	0	0	0
A_84_P306200	AT4G02655	similar to unknown protein [Arabidopsis thaliana] (TAIR:AT1G18486.1) [AT4G02655.1]	-10.0632	0.600929	2.72002	-7.58088	0.419656	19.2799	5.58792	0.00421711	0.0127047	0	0	0	0	0	0	0	0	0	0	1	0
A_84_P301260	AT1G74450	similar to unknown protein [Arabidopsis thaliana] (TAIR:AT1G18740.1); similar to unnamed protein product [Vitis vinifera] (GB:CAO43630.1); contains InterPro domain Protein of unknown function DUF793 (InterPro:IPR008511) [AT1G74450.1]	-2.43347	0.0972736	508.408	-0.478376	0.123562	2590.83	3.87742	2.75077e-05	0.000787371	1	1	0	0	0	0	0	0	0	0	0	0
A_84_P163153	AT1G74830	similar to unknown protein [Arabidopsis thaliana] (TAIR:AT1G18990.1); similar to unnamed protein product [Vitis vinifera] (GB:CAO62468.1); contains InterPro domain Protein of unknown function DUF593 (InterPro:IPR007656) [AT1G74830.1]	-4.64029	0.104295	110.147	-2.45913	0.113481	656.269	4.53519	1.6439e-05	0.000688368	0	0	0	0	0	0	0	0	0	0	0	0
A_84_P16515	AT1G02770	similar to unknown protein [Arabidopsis thaliana] (TAIR:AT1G19060.1); contains InterPro domain Protein of unknown function DUF626, Arabidopsis thaliana (InterPro:IPR006462) [AT1G02770.1]	-4.97483	0.0586531	87.0515	-3.78056	0.0878955	263.069	2.2883	4.01565e-05	0.00089447	0	0	0	0	0	0	0	0	0	0	1	0
A_84_P584570	AT1G76210	similar to unknown protein [Arabidopsis thaliana] (TAIR:AT1G20520.1); similar to hypothetical protein [Vitis vinifera] (GB:CAN69930.1); contains InterPro domain Protein of unknown function DUF241, plant (InterPro:IPR004320) [AT1G76210.1]	-10.1568	0.443698	2.50441	-3.67734	1.28578	367.14	89.2283	0.00117699	0.00511922	0	0	0	0	0	0	0	0	0	0	0	0
A_84_P754278	AT1G20405	similar to unknown protein [Arabidopsis thaliana] (TAIR:AT1G20680.1) [AT1G20405.1]	-9.4885	0.123765	3.81325	-7.77158	0.172183	16.583	3.28733	0.000149994	0.00157294	0	0	0	0	0	0	0	0	0	0	0	0
A_84_P860987	AT1G20680	similar to unknown protein [Arabidopsis thaliana] (TAIR:AT1G20740.1); similar to hypothetical protein [Vitis vinifera] (GB:CAN74747.1); contains InterPro domain Protein of unknown function DUF833 (InterPro:IPR008551) [AT1G20680.1]	-10.1671	0.0634712	2.38297	-9.11396	0.121612	6.51396	2.07497	0.000184925	0.00174965	0	0	0	0	0	0	0	1	0	1	2	0
A_84_P217688	AT1G76600	similar to unknown protein [Arabidopsis thaliana] (TAIR:AT1G21010.1); similar to hypothetical protein [Vitis vinifera] (GB:CAN67638.1) [AT1G76600.1]	-0.567062	0.131772	1858.4	2.56392	0.27832	21542.8	8.76034	6.10602e-05	0.00105046	0	0	0	0	0	0	0	0	0	0	0	0
A_84_P98686	AT1G76620	similar to unknown protein [Arabidopsis thaliana] (TAIR:AT1G21060.1); similar to unnamed protein product [Vitis vinifera] (GB:CAO66316.1); contains InterPro domain Protein of unknown function DUF547 (InterPro:IPR006869) [AT1G76620.1]	-1.78846	0.202486	798.545	-0.525431	0.108036	2508.1	2.39999	0.000676408	0.00359763	0	0	0	0	0	0	0	0	0	0	0	0
A_84_P11184	AT1G72240	similar to unknown protein [Arabidopsis thaliana] (TAIR:AT1G22470.1) [AT1G72240.1]	-3.87387	0.156379	188.266	-1.36591	0.0894811	1399.5	5.68814	1.75548e-05	0.000695173	0	0	0	0	0	0	0	0	0	0	0	0
A_84_P10387	AT1G71360	similar to unknown protein [Arabidopsis thaliana] (TAIR:AT1G22882.1); similar to unnamed protein product [Vitis vinifera] (GB:CAO44551.1); contains InterPro domain Sad1/UNC-like, C-terminal (InterPro:IPR012919); contains InterPro domain Galactose-binding like (InterPro:IPR008979) [AT1G71360.1]	-0.217502	0.0808876	2354.42	1.19549	0.214236	8297.56	2.66289	0.000434251	0.00276741	0	0	0	0	0	0	0	0	0	0	0	0
A_84_P123632	AT1G70780	similar to unknown protein [Arabidopsis thaliana] (TAIR:AT1G23150.1); similar to unnamed protein product [Vitis vinifera] (GB:CAO42314.1) [AT1G70780.1]	1.69887	0.145612	8912.1	3.61112	0.149102	44139.6	3.76396	9.16246e-05	0.0012466	0	0	0	0	0	0	0	0	0	0	1	0
A_84_P211238	AT1G24851	similar to unknown protein [Arabidopsis thaliana] (TAIR:AT1G25112.1); similar to unknown protein [Arabidopsis thaliana] (TAIR:AT1G25025.1); similar to unknown protein [Arabidopsis thaliana] (TAIR:AT1G25180.1) [AT1G24851.1]	-1.24669	0.196225	1164.88	0.295709	0.173803	4438.69	2.91279	0.000522163	0.00307416	0	0	0	0	0	0	0	0	0	0	0	0
A_84_P702276	AT3G25597	similar to unknown protein [Arabidopsis thaliana] (TAIR:AT1G26140.1) [AT3G25597.1]	-6.88375	0.0699689	23.2064	-5.6712	0.150747	70.9636	2.31747	0.000225763	0.00193779	0	0	0	0	0	0	0	0	0	1	1	0
A_84_P560506	AT1G69430	similar to unknown protein [Arabidopsis thaliana] (TAIR:AT1G26650.1); similar to unnamed protein product [Vitis vinifera] (GB:CAO68474.1) [AT1G69430.1]	-4.79128	0.084633	99.241	-2.19838	0.129585	787.006	6.0331	8.397e-06	0.000579431	0	0	0	0	0	0	0	0	0	0	0	0
A_84_P790566	AT1G69900	similar to unknown protein [Arabidopsis thaliana] (TAIR:AT1G27100.1); similar to hypothetical protein [Vitis vinifera] (GB:CAN62089.1); contains InterPro domain Protein of unknown function DUF569 (InterPro:IPR007679); contains InterPro domain Actin-crosslinking proteins (InterPro:IPR008999) [AT1G69900.1]	-2.88586	0.168689	372.984	-1.76901	0.0603747	1058.18	2.16874	0.000417364	0.00271675	0	0	0	0	0	0	0	0	0	0	0	0
A_84_P286590	AT1G59710	similar to unknown protein [Arabidopsis thaliana] (TAIR:AT1G27100.1); similar to unknown [Populus trichocarpa] (GB:ABK94560.1); contains InterPro domain Protein of unknown function DUF569 (InterPro:IPR007679); contains InterPro domain Actin-crosslinking proteins (InterPro:IPR008999) [AT1G59710.1]	-0.297514	0.00628305	2228.91	1.26087	0.117594	8676.55	2.94523	2.14652e-05	0.000730667	0	0	0	0	0	0	0	0	0	0	0	0
A_84_P751488	AT1G52905	similar to unknown protein [Arabidopsis thaliana] (TAIR:AT1G27565.1) [AT1G52905.1]	-3.79284	0.0200804	197.731	-2.09643	0.100679	844.189	3.24092	8.86954e-06	0.00058727	0	0	0	0	0	0	0	0	0	0	0	0
A_84_P608003	AT3G58150	similar to unknown protein [Arabidopsis thaliana] (TAIR:AT1G28510.1); similar to unnamed protein product [Vitis vinifera] (GB:CAO69824.1); contains InterPro domain Optic atrophy 3-like (InterPro:IPR010754) [AT3G58150.1]	-4.83224	0.129286	96.2075	-2.55702	0.166465	616.522	4.84074	4.81766e-05	0.000960231	0	0	0	0	0	0	0	0	0	0	0	0
A_84_P273110	AT3G14850	similar to unknown protein [Arabidopsis thaliana] (TAIR:AT1G29050.1); similar to unnamed protein product [Vitis vinifera] (GB:CAO39470.1); contains InterPro domain Protein of unknown function DUF231, plant (InterPro:IPR004253) [AT3G14850.1]	-1.11317	0.0123058	1266.12	-0.101158	0.0296455	3362.92	2.01672	6.73154e-07	0.000437068	0	0	0	0	0	0	0	0	0	0	0	0
A_84_P130146	AT2G34070	similar to unknown protein [Arabidopsis thaliana] (TAIR:AT1G29050.1); similar to unnamed protein product [Vitis vinifera] (GB:CAO48076.1); contains InterPro domain Protein of unknown function DUF231, plant (InterPro:IPR004253) [AT2G34070.1]	-0.168761	0.125976	2443.4	1.69577	0.0651887	11682	3.64149	2.20445e-05	0.000731319	0	0	0	0	0	0	0	0	0	0	0	0
A_84_P238143	AT2G34340	similar to unknown protein [Arabidopsis thaliana] (TAIR:AT1G29640.1); similar to unknown [Cucumis melo] (GB:ABQ53634.1); contains InterPro domain Protein of unknown function DUF584 (InterPro:IPR007608) [AT2G34340.1]	-7.26856	0.31453	18.0747	-5.66022	0.059637	71.3253	3.049	0.00096035	0.00449004	0	0	0	0	0	0	0	0	0	0	0	0
A_84_P828716	AT2G35480	similar to unknown protein [Arabidopsis thaliana] (TAIR:AT1G32260.1); similar to unnamed protein product [Vitis vinifera] (GB:CAO63339.1) [AT2G35480.1]	-1.7358	0.0714179	823.906	-0.540618	0.0702441	2480.27	2.28973	3.23923e-05	0.000817835	0	0	0	0	0	0	0	0	0	0	1	0
A_84_P140849	AT1G32920	similar to unknown protein [Arabidopsis thaliana] (TAIR:AT1G32928.1) [AT1G32920.1]	0.851522	0.199663	4975.46	2.02899	0.180289	14771.7	2.26179	0.00162351	0.00638168	0	0	0	0	0	0	0	0	0	0	1	0
A_84_P517683	AT5G48050	similar to unknown protein [Arabidopsis thaliana] (TAIR:AT1G34070.1); similar to Putative retroelement [Oryza sativa (japonica cultivar-group)] (GB:AAM74347.1); similar to Putative retroelement [Oryza sativa (japonica cultivar-group)] (GB:AAN34944.1); similar to retrotransposon protein, putative, unclassified [Oryza sativa (japonica cultivar-group)] (GB:ABB47203.2) [AT5G48050.1]	-8.57778	0.387002	7.40823	-6.74775	0.145124	33.7015	3.55546	0.00155423	0.00618725	0	0	0	0	0	0	0	0	0	0	0	0
A_84_P791479	AT2G45403	similar to unknown protein [Arabidopsis thaliana] (TAIR:AT1G34095.1) [AT2G45403.1]	-8.01983	0.100359	10.5867	-6.36263	0.147094	43.8949	3.15404	8.66353e-05	0.00121778	0	0	0	0	0	0	0	0	0	0	0	0
A_84_P18449	AT1G06720	similar to unknown protein [Arabidopsis thaliana] (TAIR:AT1G42440.1); similar to hypothetical protein OsJ_010296 [Oryza sativa (japonica cultivar-group)] (GB:EAZ26813.1); similar to hypothetical protein OsI_011117 [Oryza sativa (indica cultivar-group)] (GB:EAY89884.1); similar to hypothetical protein CHLREDRAFT_113591 [Chlamydomonas reinhardtii] (GB:XP_001698464.1); contains InterPro domain AARP2…	-2.96098	0.134151	353.786	-1.8757	0.193037	986.104	2.12179	0.00132613	0.00554233	0	0	0	0	0	0	0	0	0	0	1	0
A_84_P24163	AT3G62730	similar to unknown protein [Arabidopsis thaliana] (TAIR:AT1G47980.1); similar to hypothetical protein OsI_011212 [Oryza sativa (indica cultivar-group)] (GB:EAY89979.1) [AT3G62730.1]	-3.19014	0.206109	300.807	-1.52165	0.110652	1258.18	3.17883	0.00024674	0.00202763	0	0	0	0	0	0	0	0	0	0	0	0
A_84_P265500	AT1G51670	similar to unknown protein [Arabidopsis thaliana] (TAIR:AT1G48180.1); contains domain Cysteine proteinases (SSF54001) [AT1G51670.1]	-5.05322	0.117475	82.7975	-3.68176	0.101013	281.129	2.58732	0.000105567	0.00132989	0	0	0	0	0	0	0	0	0	0	0	0
A_84_P838550	AT4G07675	similar to unknown protein [Arabidopsis thaliana] (TAIR:AT1G49700.1) [AT4G07675.1]	-8.44183	0.149776	7.92114	-6.66036	0.220738	35.8373	3.43777	0.000319082	0.00233165	0	0	0	0	0	0	0	0	0	0	0	0
A_84_P784688	AT3G19680	similar to unknown protein [Arabidopsis thaliana] (TAIR:AT1G50040.1); similar to unnamed protein product [Vitis vinifera] (GB:CAO61535.1); contains InterPro domain Protein of unknown function DUF1005 (InterPro:IPR010410) [AT3G19680.1]	1.82131	0.0962061	9716.95	3.36432	0.0692797	37209.5	2.91402	2.29317e-05	0.000736667	0	0	0	0	0	0	0	0	0	0	0	0
A_84_P583600	AT1G51000	similar to unknown protein [Arabidopsis thaliana] (TAIR:AT1G51010.1) [AT1G51000.1]	-9.91332	0.32425	2.8706	-8.2398	0.441091	12.371	3.18991	0.00610872	0.0168124	0	0	0	0	0	0	0	0	0	0	0	0
A_84_P89489	AT3G16330	similar to unknown protein [Arabidopsis thaliana] (TAIR:AT1G52140.1); similar to hypothetical protein [Vitis vinifera] (GB:CAN64915.1) [AT3G16330.1]	-1.70803	0.0803934	838.806	-0.260626	0.0473714	3010.32	2.72717	1.14103e-05	0.000616133	0	0	0	0	0	0	0	0	0	0	0	0
A_84_P505937	AT4G21700	similar to unknown protein [Arabidopsis thaliana] (TAIR:AT1G52780.1); similar to unnamed protein product [Vitis vinifera] (GB:CAO39271.1) [AT4G21700.1]	-1.88942	0.0496228	740.514	-0.532996	0.102841	2495.53	2.5605	3.29599e-05	0.000821959	0	0	0	0	0	0	0	0	0	0	0	0
A_84_P762787	AT3G15534	similar to unknown protein [Arabidopsis thaliana] (TAIR:AT1G52855.1); similar to unnamed protein product [Vitis vinifera] (GB:CAO39221.1) [AT3G15534.1]	-6.62047	0.128665	27.8454	-3.95461	0.311048	235.311	6.34606	0.000163617	0.00164826	0	0	0	0	0	0	0	0	0	0	0	0
A_84_P815342	AT3G15480	similar to unknown protein [Arabidopsis thaliana] (TAIR:AT1G52910.1); similar to fiber protein Fb34 [Gossypium barbadense] (GB:AAR07596.1); contains InterPro domain Protein of unknown function DUF1218 (InterPro:IPR009606) [AT3G15480.1]	-6.33446	0.230651	34.4176	-5.05138	0.226305	109.803	2.4336	0.00234175	0.00826579	0	0	0	0	0	0	0	0	0	0	0	0
A_84_P19775	AT1G55230	similar to unknown protein [Arabidopsis thaliana] (TAIR:AT1G55240.1); similar to unnamed protein product [Vitis vinifera] (GB:CAO63741.1); contains InterPro domain Protein of unknown function DUF716 (InterPro:IPR006904) [AT1G55230.1]	-9.98231	0.484728	2.84661	-2.74405	0.3232	549.502	150.985	2.75816e-05	0.000787371	0	0	0	0	0	0	0	0	0	1	0	0
A_84_P535912	AT3G13500	similar to unknown protein [Arabidopsis thaliana] (TAIR:AT1G55365.1) [AT3G13500.1]	-7.74468	0.239004	12.9481	-5.49392	0.372166	81.9839	4.75933	0.000914294	0.00436075	0	0	0	0	0	0	0	0	0	0	0	0
A_84_P22936	AT1G11170	similar to unknown protein [Arabidopsis thaliana] (TAIR:AT1G61240.2); similar to unknown protein [Arabidopsis thaliana] (TAIR:AT1G61240.3); similar to unknown protein [Arabidopsis thaliana] (TAIR:AT1G61240.4); similar to unknown [Picea sitchensis] (GB:ABK25584.1); contains InterPro domain Protein of unknown function DUF707 (InterPro:IPR007877) [AT1G11170.1]	-3.29476	0.171248	280.229	-1.62322	0.105917	1171.68	3.18552	0.000135967	0.00149817	0	0	0	0	0	0	0	0	0	0	0	0
A_84_P563561	AT4G21250	similar to unknown protein [Arabidopsis thaliana] (TAIR:AT1G61740.1); similar to unnamed protein product [Vitis vinifera] (GB:CAO38814.1); contains domain ATP-DEPENDENT PROTEASE (CEREBLON) (PTHR14255) [AT4G21250.1]	-5.59761	0.368101	58.2123	-3.84793	0.325428	253.701	3.36283	0.00350788	0.0110869	0	0	0	0	0	0	0	0	0	0	0	0
A_84_P231229	AT4G21930	similar to unknown protein [Arabidopsis thaliana] (TAIR:AT1G61930.1); similar to unnamed protein product [Vitis vinifera] (GB:CAO17934.1); contains InterPro domain Protein of unknown function DUF584 (InterPro:IPR007608) [AT4G21930.1]	-1.71672	0.203876	835.277	-0.642038	0.415749	2363.75	2.10626	0.0158658	0.0354276	0	2	0	0	0	0	0	0	0	0	2	0
A_84_P836803	AT1G62000	similar to unknown protein [Arabidopsis thaliana] (TAIR:AT1G62080.1) [AT1G62000.1]	-9.14411	0.350967	4.95096	-6.98126	0.0927484	28.6113	4.478	0.000497493	0.00298832	0	0	0	0	0	0	0	0	0	0	0	0
A_84_P826009	AT1G12380	similar to unknown protein [Arabidopsis thaliana] (TAIR:AT1G62870.1); similar to unnamed protein product [Vitis vinifera] (GB:CAO49735.1); similar to hypothetical protein [Vitis vinifera] (GB:CAN79336.1); similar to unnamed protein product [Vitis vinifera] (GB:CAO16969.1); contains InterPro domain Actin-binding FH2 (InterPro:IPR015425) [AT1G12380.1]	-4.53807	0.170337	118.911	-3.47947	0.186442	325.304	2.0829	0.00191108	0.00714961	0	0	0	0	0	0	0	0	0	0	1	0
A_84_P754648	AT1G63057	similar to unknown protein [Arabidopsis thaliana] (TAIR:AT1G63055.1) [AT1G63057.2]	-10.4197	0.0677748	2.00031	-8.55495	0.518693	9.95707	3.64195	0.00349489	0.0110578	0	0	0	0	0	0	0	0	0	0	0	0
A_84_P194044	AT5G07330	similar to unknown protein [Arabidopsis thaliana] (TAIR:AT1G63060.1); similar to unknown [Xerophyta humilis] (GB:AAT45004.1) [AT5G07330.1]	-6.88985	0.331103	23.339	-2.85887	0.144107	498.484	16.3473	4.21785e-05	0.00091455	0	0	0	0	0	0	0	0	0	0	1	0
A_84_P135325	AT4G27720	similar to unknown protein [Arabidopsis thaliana] (TAIR:AT1G64650.2); similar to unknown protein [Arabidopsis thaliana] (TAIR:AT1G64650.1); similar to unknown protein [Arabidopsis thaliana] (TAIR:AT3G49310.1); similar to unknown [Populus trichocarpa] (GB:ABK93582.1); similar to unnamed protein product [Vitis vinifera] (GB:CAO48607.1); similar to unnamed protein product [Vitis vinifera] (GB:CAO629…	1.49328	0.0326643	7719.4	2.66918	0.0598916	22968.1	2.25933	7.49616e-06	0.000566221	0	0	0	0	0	0	0	0	0	0	0	0
A_84_P57860	AT1G65490	similar to unknown protein [Arabidopsis thaliana] (TAIR:AT1G65486.1) [AT1G65490.1]	1.18009	0.462514	6428.93	2.98406	0.0559544	28568.1	3.49181	0.00257236	0.00882962	0	0	0	0	0	0	0	0	0	0	0	0
A_84_P18001	AT1G65500	similar to unknown protein [Arabidopsis thaliana] (TAIR:AT1G65486.1) [AT1G65500.1]	-3.23312	0.291943	295.825	-0.905004	0.134764	1929.89	5.02148	0.000232636	0.00196582	0	0	0	0	0	0	0	1	0	0	0	0
A_84_P539238	AT1G65510	similar to unknown protein [Arabidopsis thaliana] (TAIR:AT1G65490.1) [AT1G65510.1]	-4.28376	0.193807	141.027	-2.48272	0.0615526	645.423	3.48471	0.000105333	0.00132989	0	0	0	0	0	0	0	0	0	0	0	0
A_84_P558402	AT5G37550	similar to unknown protein [Arabidopsis thaliana] (TAIR:AT1G66190.1); similar to hypothetical protein [Vitis vinifera] (GB:CAN75247.1) [AT5G37550.1]	-2.09028	0.116802	644.696	-0.98055	0.238761	1838.78	2.15806	0.0019401	0.00722573	0	0	0	0	0	0	0	0	0	0	1	0
A_84_P231269	AT1G24600	similar to unknown protein [Arabidopsis thaliana] (TAIR:AT1G67920.1) [AT1G24600.1]	-3.24282	0.102371	289.478	-2.07003	0.0715381	858.929	2.25447	8.36114e-05	0.00119807	0	0	0	0	0	0	0	0	0	0	0	0
A_84_P785932	AT1G25400	similar to unknown protein [Arabidopsis thaliana] (TAIR:AT1G68440.1); similar to unnamed protein product [Vitis vinifera] (GB:CAO42150.1) [AT1G25400.1]	-1.84116	0.0689663	764.145	0.587057	0.0644313	5421.84	5.38229	1.51647e-06	0.000464012	0	0	0	0	0	0	0	0	0	0	0	0
A_84_P266190	AT1G26210	similar to unknown protein [Arabidopsis thaliana] (TAIR:AT1G68870.1) [AT1G26210.1]	0.247392	0.0290551	3253.01	1.79456	0.0934474	12546.5	2.92242	1.05764e-05	0.00060841	0	0	0	0	0	0	0	0	0	0	0	0
A_84_P811178	AT4G16146	similar to unknown protein [Arabidopsis thaliana] (TAIR:AT1G69510.2); similar to unknown protein [Arabidopsis thaliana] (TAIR:AT1G69510.1); similar to unknown protein [Arabidopsis thaliana] (TAIR:AT1G69510.3); similar to unnamed protein product [Vitis vinifera] (GB:CAO44882.1); contains InterPro domain Lg106-like (InterPro:IPR012482) [AT4G16146.1]	-3.32689	0.391874	279.681	-2.24187	0.345349	773.83	2.12141	0.0227999	0.047257	0	0	0	0	0	0	0	0	0	0	1	0
A_84_P575300	AT5G39330	similar to unknown protein [Arabidopsis thaliana] (TAIR:AT1G70020.1); contains InterPro domain Protein of unknown function DUF1163 (InterPro:IPR009544) [AT5G39330.1]	-6.75103	0.0748569	25.4372	-5.00348	0.0920656	112.454	3.35788	1.40261e-05	0.000652419	0	0	0	0	0	0	0	0	0	1	0	0
A_84_P21754	AT1G23710	similar to unknown protein [Arabidopsis thaliana] (TAIR:AT1G70420.1); similar to unnamed protein product [Vitis vinifera] (GB:CAO66069.1); contains InterPro domain Protein of unknown function DUF1645 (InterPro:IPR012442) [AT1G23710.1]	-0.49436	0.0729049	1944.38	1.23267	0.269826	8558.94	3.31044	0.000431902	0.00276051	0	0	0	0	0	0	0	0	0	0	1	0
A_84_P812434	AT1G22882	similar to unknown protein [Arabidopsis thaliana] (TAIR:AT1G71360.1); similar to unnamed protein product [Vitis vinifera] (GB:CAO44551.1); contains InterPro domain Sad1/UNC-like, C-terminal (InterPro:IPR012919); contains InterPro domain Galactose-binding like (InterPro:IPR008979) [AT1G22882.1]	1.57914	0.0466319	8188.15	2.9986	0.0970049	28894.7	2.67484	2.17595e-05	0.000730667	0	0	0	0	0	0	0	0	0	0	0	0
A_84_P836625	AT4G24320	similar to unknown protein [Arabidopsis thaliana] (TAIR:AT1G71850.1); similar to unnamed protein product [Vitis vinifera] (GB:CAO46976.1); contains InterPro domain Protein of unknown function DUF860, plant (InterPro:IPR008578) [AT4G24320.1]	-9.37393	0.420579	4.20803	-8.15012	0.359314	12.9031	2.33563	0.0185871	0.0401971	0	0	0	0	0	0	0	0	0	0	1	0
A_84_P158205	AT1G22470	similar to unknown protein [Arabidopsis thaliana] (TAIR:AT1G72240.1) [AT1G22470.1]	-6.89884	0.211813	23.0691	-4.78937	0.643764	138.606	4.31534	0.00572557	0.0159962	0	0	0	0	0	0	0	0	0	0	0	0
A_84_P273140	AT5G20670	similar to unknown protein [Arabidopsis thaliana] (TAIR:AT1G72510.1); similar to unknown protein [Arabidopsis thaliana] (TAIR:AT1G72510.2); similar to hypothetical protein [Vitis vinifera] (GB:CAN71382.1); contains InterPro domain Protein of unknown function DUF1677, plant (InterPro:IPR012876) [AT5G20670.1]	-2.02712	0.0362041	671.952	-0.232917	0.173547	3079.93	3.46823	6.2191e-05	0.001059	0	0	0	0	0	0	0	0	0	0	2	0
A_84_P82909	AT1G17830	similar to unknown protein [Arabidopsis thaliana] (TAIR:AT1G73210.1); similar to unnamed protein product [Vitis vinifera] (GB:CAO45300.1); contains InterPro domain Protein of unknown function DUF789 (InterPro:IPR008507) [AT1G17830.1]	-1.93779	0.0881499	714.828	0.720006	0.0837738	5942.4	6.31067	2.90838e-06	0.000493288	0	0	0	0	0	0	0	0	0	0	0	0
A_84_P828652	AT1G17940	similar to unknown protein [Arabidopsis thaliana] (TAIR:AT1G73390.2); similar to unknown protein [Arabidopsis thaliana] (TAIR:AT1G73390.1); similar to unknown protein [Arabidopsis thaliana] (TAIR:AT1G73390.3); similar to unnamed protein product [Vitis vinifera] (GB:CAO62047.1); contains InterPro domain BRO1 (InterPro:IPR004328) [AT1G17940.1]	-0.299072	0.0520145	2226.4	0.758217	0.166488	6113.63	2.08102	0.000465307	0.00288234	0	0	0	0	0	0	0	0	0	0	0	0
A_84_P65864	AT1G18740	similar to unknown protein [Arabidopsis thaliana] (TAIR:AT1G74450.1); similar to unnamed protein product [Vitis vinifera] (GB:CAO43630.1); contains InterPro domain Protein of unknown function DUF793 (InterPro:IPR008511) [AT1G18740.1]	-0.523002	0.132476	1911.55	1.08816	0.0365574	7671.35	3.05499	3.4726e-05	0.000842604	1	2	0	0	0	0	0	0	0	0	1	0
A_84_P181974	AT1G20310	similar to unknown protein [Arabidopsis thaliana] (TAIR:AT1G76070.1); similar to hypothetical protein [Vitis vinifera] (GB:CAN83887.1) [AT1G20310.1]	-7.93806	0.592043	11.8674	-3.11139	0.435514	427.787	28.3774	0.000340686	0.00242197	0	0	0	0	0	0	0	0	0	0	1	0
A_84_P753705	AT1G28630	similar to unknown protein [Arabidopsis thaliana] (TAIR:AT1G77960.1); similar to CG7177 CG7177-PA, isoform A [Drosophila melanogaster] (GB:NP_649329.2) [AT1G28630.4]	-10.3559	0.0984578	2.09798	-7.05646	0.735336	29.1282	9.84566	0.00152832	0.00611448	0	0	0	0	0	0	0	0	0	0	0	0
A_84_P19559	AT1G15010	similar to unknown protein [Arabidopsis thaliana] (TAIR:AT2G01300.1); similar to unnamed protein product [Vitis vinifera] (GB:CAO42242.1) [AT1G15010.1]	-4.32732	0.344864	140.174	0.344714	0.224369	4603.39	25.4932	3.94104e-05	0.000893973	0	0	0	0	0	0	0	0	0	0	0	0
A_84_P611298	AT2G04515	similar to unknown protein [Arabidopsis thaliana] (TAIR:AT2G04495.1) [AT2G04515.1]	-8.30958	0.141235	8.68978	-5.78035	0.201763	65.8827	5.77262	5.86954e-05	0.00103543	0	0	0	0	0	0	0	0	0	0	0	0
A_84_P510027	AT2G04495	similar to unknown protein [Arabidopsis thaliana] (TAIR:AT2G04515.1) [AT2G04495.1]	-10.1607	0.0544025	2.39345	-7.27345	0.578355	24.3807	7.39874	0.00100067	0.00460498	0	0	0	0	0	0	0	0	0	0	0	0
A_84_P537920	AT4G33985	similar to unknown protein [Arabidopsis thaliana] (TAIR:AT2G15590.2); similar to unnamed protein product [Vitis vinifera] (GB:CAO71847.1); contains InterPro domain Protein of unknown function DUF1685 (InterPro:IPR012881) [AT4G33985.1]	-2.99187	0.00684232	344.355	-0.924726	0.160433	1903.96	4.19055	2.39545e-05	0.000745529	0	0	0	0	0	0	0	0	0	0	1	0
A_84_P201948	AT4G35320	similar to unknown protein [Arabidopsis thaliana] (TAIR:AT2G17300.1); similar to hypothetical protein [Vitis vinifera] (GB:CAN78386.1) [AT4G35320.1]	-0.0620213	0.0144217	2624.35	1.25351	0.0614767	8611.8	2.48895	3.52087e-06	0.000523961	0	0	0	0	0	0	0	0	0	0	0	0
A_84_P832980	AT4G36105	similar to unknown protein [Arabidopsis thaliana] (TAIR:AT2G17990.1); similar to putative calcium-dependent protein kinase CPK1 adapter protein 2 [Mesembryanthemum crystallinum] (GB:AAR06858.1) [AT4G36105.1]	-3.35512	0.232954	270.218	-2.18916	0.20004	798.036	2.24383	0.00276637	0.00929723	0	0	0	0	0	0	0	0	0	0	0	0
A_84_P824967	AT4G36210	similar to unknown protein [Arabidopsis thaliana] (TAIR:AT2G18100.1); similar to unnamed protein product [Vitis vinifera] (GB:CAO48261.1); contains InterPro domain Protein of unknown function DUF726 (InterPro:IPR007941) [AT4G36210.2]	-2.70688	0.279387	426.347	-1.69194	0.21372	1123.05	2.02082	0.00750339	0.0196806	0	0	0	0	0	0	0	0	0	0	0	0
A_84_P560583	AT2G18680	similar to unknown protein [Arabidopsis thaliana] (TAIR:AT2G18690.1); similar to hypothetical protein OsI_029427 [Oryza sativa (indica cultivar-group)] (GB:EAZ08195.1) [AT2G18680.1]	-3.95613	0.361463	180.523	-2.82729	0.254261	511.873	2.18682	0.0114733	0.0275056	0	1	0	0	0	0	0	0	0	0	0	0
A_84_P16052	AT2G20625	similar to unknown protein [Arabidopsis thaliana] (TAIR:AT2G20620.1); contains InterPro domain Protein of unknown function DUF626, Arabidopsis thaliana (InterPro:IPR006462) [AT2G20625.1]	-9.71833	0.411979	3.37505	-6.40228	0.613836	45.0367	9.95937	0.00147955	0.00597673	0	1	0	0	0	0	0	0	0	0	0	0
A_84_P787387	AT4G29550	similar to unknown protein [Arabidopsis thaliana] (TAIR:AT2G20620.1); contains InterPro domain Protein of unknown function DUF626, Arabidopsis thaliana (InterPro:IPR006462) [AT4G29550.1]	-5.10472	0.0781219	79.6139	-4.08699	0.0374721	212.316	2.02474	3.44639e-05	0.000838109	0	0	0	0	0	0	0	0	0	0	0	0
A_84_P818265	AT4G32480	similar to unknown protein [Arabidopsis thaliana] (TAIR:AT2G20670.1); similar to unnamed protein product [Vitis vinifera] (GB:CAO69754.1); contains InterPro domain Protein of unknown function DUF506, plant (InterPro:IPR006502) [AT4G32480.1]	-0.867434	0.218162	1512.23	0.255959	0.030112	4309.61	2.17859	0.000905899	0.00433256	0	0	0	0	0	0	0	0	0	0	0	0
A_84_P598979	AT3G01185	similar to unknown protein [Arabidopsis thaliana] (TAIR:AT2G21655.1); contains InterPro domain Protein of unknown function DUF784, Arabidopsis thaliana (InterPro:IPR008502) [AT3G01185.1]	-10.374	0.0520734	2.06434	-8.74632	0.117602	8.41204	3.09014	2.56337e-05	0.000762535	0	0	0	0	0	0	0	1	0	0	0	0
A_84_P756377	AT2G21740	similar to unknown protein [Arabidopsis thaliana] (TAIR:AT2G21750.1); similar to hypothetical protein [Vitis vinifera] (GB:CAN65099.1); contains InterPro domain Protein of unknown function DUF1278 (InterPro:IPR010701) [AT2G21740.1]	-10.4345	0.0382219	1.97935	-6.45769	0.843671	45.0971	15.7451	0.00123003	0.00527417	0	0	0	0	0	0	0	0	0	0	2	0
A_84_P852818	AT2G23120	similar to unknown protein [Arabidopsis thaliana] (TAIR:AT2G23110.1) [AT2G23120.1]	2.34576	0.0747954	13924.1	4.29538	0.0253108	70828.1	3.86274	1.78729e-06	0.000493288	0	1	0	0	0	0	0	0	0	0	0	0
A_84_P13519	AT2G23110	similar to unknown protein [Arabidopsis thaliana] (TAIR:AT2G23120.1); similar to seed maturation protein PM35 [Glycine max] (GB:AAD51623.1) [AT2G23110.1]	-8.28125	0.649658	9.29104	-5.50085	0.862924	89.3152	6.87043	0.0111732	0.0269475	0	0	1	0	0	0	0	0	0	0	0	0
A_84_P831408	AT4G30830	similar to unknown protein [Arabidopsis thaliana] (TAIR:AT2G24140.1); similar to unnamed protein product [Vitis vinifera] (GB:CAO66637.1); contains InterPro domain Protein of unknown function DUF593 (InterPro:IPR007656) [AT4G30830.1]	-4.21485	0.130742	147.565	-3.14347	0.365883	415.139	2.10144	0.00880108	0.0223359	1	1	0	0	0	0	0	0	0	0	0	0
A_84_P118252	AT2G36630	similar to unknown protein [Arabidopsis thaliana] (TAIR:AT2G25737.1); similar to unnamed protein product [Vitis vinifera] (GB:CAO16008.1); contains InterPro domain Protein of unknown function DUF81; (InterPro:IPR002781) [AT2G36630.1]	0.988374	0.178787	5462.07	2.53165	0.0192389	20858	2.91455	0.000119257	0.00140768	0	0	0	0	0	0	0	0	0	0	0	0
A_84_P126581	AT2G27280	similar to unknown protein [Arabidopsis thaliana] (TAIR:AT2G27285.1); similar to hypothetical protein [Vitis vinifera] (GB:CAN79937.1) [AT2G27280.1]	-9.02304	0.317814	5.31689	-5.35604	0.142235	88.1789	12.7022	5.31227e-05	0.000992738	0	0	0	0	0	0	0	0	0	0	0	0
A_84_P837722	AT2G38255	similar to unknown protein [Arabidopsis thaliana] (TAIR:AT2G27320.1); similar to hypothetical protein 25.t00048 [Brassica oleracea] (GB:ABD64955.1); contains InterPro domain Protein of unknown function DUF239, plant (InterPro:IPR004314) [AT2G38255.1]	-6.5982	0.170968	28.3152	-5.39271	0.0701638	85.9195	2.30616	0.000349755	0.00244946	0	0	0	0	0	0	0	0	0	0	0	0
A_84_P173831	AT1G29195	similar to unknown protein [Arabidopsis thaliana] (TAIR:AT2G30230.1); similar to unnamed protein product [Vitis vinifera] (GB:CAO48054.1) [AT1G29195.1]	-3.12857	0.00511792	313.218	-1.70365	0.234177	1113.65	2.68501	0.000458877	0.00286063	0	0	0	0	0	0	0	0	0	0	1	0
A_84_P752669	AT1G05894	similar to unknown protein [Arabidopsis thaliana] (TAIR:AT2G31480.1); similar to unnamed protein product [Vitis vinifera] (GB:CAO64779.1) [AT1G05894.1]	-6.26302	0.102962	35.6639	-4.86278	0.0498317	123.936	2.63944	2.92548e-05	0.000793963	0	0	0	0	0	0	0	0	0	0	0	0
A_84_P520154	AT4G28590	similar to unknown protein [Arabidopsis thaliana] (TAIR:AT2G31840.1); similar to unnamed protein product [Vitis vinifera] (GB:CAO40595.1); contains InterPro domain Thioredoxin-like fold (InterPro:IPR012336) [AT4G28590.1]	-1.33423	0.17179	1095.85	-0.14122	0.0424892	3270.61	2.28629	0.000307578	0.00228161	0	0	0	0	0	0	0	0	0	0	0	0
A_84_P280220	AT2G32210	similar to unknown protein [Arabidopsis thaliana] (TAIR:AT2G32190.1); similar to unknown [Populus trichocarpa] (GB:ABK92801.1); contains domain PD188784 (PD188784) [AT2G32210.1]	-6.29641	0.404961	35.8319	-3.30382	0.0567574	365.404	7.95902	0.00022308	0.00192867	0	0	0	0	0	0	0	0	0	0	0	0
A_84_P12212	AT1G56060	similar to unknown protein [Arabidopsis thaliana] (TAIR:AT2G32190.1); similar to unnamed protein product [Vitis vinifera] (GB:CAO68639.1); contains domain PD188784 (PD188784) [AT1G56060.1]	-5.33416	0.859686	78.5777	-1.03817	0.219509	1768.14	19.6436	0.00110609	0.00490728	0	0	0	0	0	0	0	0	0	0	0	0
A_84_P11388	AT1G05340	similar to unknown protein [Arabidopsis thaliana] (TAIR:AT2G32210.1) [AT1G05340.1]	-4.98571	0.213817	87.1072	-2.18834	0.290633	799.298	6.95173	0.000177887	0.00172096	0	1	0	0	0	0	0	0	0	0	0	0
A_84_P576622	AT2G32200	similar to unknown protein [Arabidopsis thaliana] (TAIR:AT2G32210.1); similar to unknown [Populus trichocarpa] (GB:ABK92801.1) [AT2G32200.1]	-7.18701	0.592519	19.7834	-4.44932	0.149383	165.449	6.67002	0.00148625	0.0059988	0	0	0	0	0	0	0	0	0	0	0	0
A_84_P228659	AT2G32190	similar to unknown protein [Arabidopsis thaliana] (TAIR:AT2G32210.1); similar to unknown [Populus trichocarpa] (GB:ABK92801.1); contains domain PD188784 (PD188784) [AT2G32190.1]	-2.17477	0.338375	618.623	-0.0573368	0.160704	3474.51	4.33921	0.000609978	0.00338512	0	0	0	0	0	0	0	0	0	1	0	0
A_84_P596819	AT1G04490	similar to unknown protein [Arabidopsis thaliana] (TAIR:AT2G33360.2); similar to hypothetical protein [Vitis vinifera] (GB:CAN83005.1) [AT1G04490.1]	-5.00147	0.188049	86.3751	-3.01831	0.0836771	445.387	3.95356	7.55368e-05	0.00114561	0	0	0	0	0	0	0	0	0	0	0	0
A_84_P10269	AT1G29640	similar to unknown protein [Arabidopsis thaliana] (TAIR:AT2G34340.1); similar to unknown [Cucumis melo] (GB:ABQ53634.1); contains InterPro domain Protein of unknown function DUF584 (InterPro:IPR007608) [AT1G29640.1]	-6.24029	0.0153497	36.2507	-3.9658	0.193885	231.82	4.83825	3.50716e-05	0.000846734	0	0	0	0	0	0	0	0	0	0	0	0
A_84_P555983	AT1G30190	similar to unknown protein [Arabidopsis thaliana] (TAIR:AT2G34610.1) [AT1G30190.1]	-9.55757	0.745164	3.9994	-5.70967	0.418262	70.4936	14.399	0.001458	0.00591377	0	0	0	0	0	0	0	0	0	0	0	0
A_84_P255480	AT2G35070	similar to unknown protein [Arabidopsis thaliana] (TAIR:AT2G35090.1); similar to hypothetical protein [Vitis vinifera] (GB:CAN65547.1); contains domain PTHR14360 (PTHR14360) [AT2G35070.1]	-5.50663	0.337578	61.6095	-0.198222	0.225851	3160.07	39.6268	2.25539e-05	0.000734989	0	0	0	0	0	0	0	0	0	0	0	0
A_84_P128551	AT5G03670	similar to unknown protein [Arabidopsis thaliana] (TAIR:AT2G36420.1); similar to unnamed protein product [Vitis vinifera] (GB:CAO15955.1) [AT5G03670.1]	-2.53823	0.0403117	472.14	-1.30342	0.215137	1469.27	2.35351	0.000614624	0.00339793	0	0	0	0	0	0	0	0	0	0	0	0
A_84_P12030	AT5G01100	similar to unknown protein [Arabidopsis thaliana] (TAIR:AT2G37980.1); similar to unknown protein [Arabidopsis thaliana] (TAIR:AT3G54100.1); similar to unnamed protein product [Vitis vinifera] (GB:CAO15763.1); contains InterPro domain Protein of unknown function DUF246, plant (InterPro:IPR004348) [AT5G01100.1]	-3.94667	0.0359184	177.642	-1.82017	0.0613111	1022.03	4.36654	8.29125e-07	0.000437068	0	1	0	0	0	0	0	0	0	0	0	0
A_84_P607989	AT3G54550	similar to unknown protein [Arabidopsis thaliana] (TAIR:AT2G38820.2); similar to unnamed protein product [Vitis vinifera] (GB:CAO22614.1); contains InterPro domain Protein of unknown function DUF506, plant (InterPro:IPR006502) [AT3G54550.1]	-10.3985	0.0437223	2.02936	-8.21211	0.314838	12.4005	4.55173	0.000284309	0.00218753	0	0	0	0	0	0	0	0	0	0	0	0
A_84_P238433	AT5G37300	similar to unknown protein [Arabidopsis thaliana] (TAIR:AT2G38995.1); similar to unnamed protein product [Vitis vinifera] (GB:CAO48523.1); contains InterPro domain Protein of unknown function UPF0089 (InterPro:IPR004255); contains InterPro domain Protein of unknown function DUF1298 (InterPro:IPR009721) [AT5G37300.1]	-4.2735	0.216317	143.177	-1.91593	0.171588	959.209	5.12509	0.000121685	0.00142087	0	0	0	0	0	0	0	0	0	1	0	0
A_84_P104666	AT5G53390	similar to unknown protein [Arabidopsis thaliana] (TAIR:AT2G38995.1); similar to unnamed protein product [Vitis vinifera] (GB:CAO48523.1); contains InterPro domain Protein of unknown function UPF0089 (InterPro:IPR004255); contains InterPro domain Protein of unknown function DUF1298 (InterPro:IPR009721) [AT5G53390.1]	-5.07576	0.466494	84.7676	-3.20338	0.232957	394.836	3.66137	0.00340198	0.0108425	0	0	0	0	0	0	0	0	0	0	0	0
A_84_P16568	AT3G55840	similar to unknown protein [Arabidopsis thaliana] (TAIR:AT2G40000.1); similar to unnamed protein product [Vitis vinifera] (GB:CAO41329.1); contains InterPro domain Hs1pro-1, C-terminal (InterPro:IPR009743); contains InterPro domain Hs1pro-1, N-terminal (InterPro:IPR009869) [AT3G55840.1]	-3.6444	0.160656	220.198	-1.49966	0.146311	1277.4	4.42211	6.86712e-05	0.00109885	0	0	0	0	0	0	0	0	0	0	0	0
A_84_P577170	AT5G64190	similar to unknown protein [Arabidopsis thaliana] (TAIR:AT2G40390.1); similar to unnamed protein product [Vitis vinifera] (GB:CAO41445.1) [AT5G64190.1]	-5.40878	0.204271	64.6411	-4.38363	0.117749	173.407	2.03516	0.00166489	0.00649553	0	0	0	0	0	0	0	0	0	0	1	0
A_84_P163903	AT2G37110	similar to unknown protein [Arabidopsis thaliana] (TAIR:AT2G40935.1); similar to unknown [Populus trichocarpa] (GB:ABK96163.1); contains InterPro domain Protein of unknown function Cys-rich (InterPro:IPR006461) [AT2G37110.1]	2.41047	0.0396932	14573.7	3.52411	0.0992158	41506.6	2.1639	5.53847e-05	0.00100834	0	0	0	0	0	0	0	0	0	0	0	0
A_84_P181424	AT5G24640	similar to unknown protein [Arabidopsis thaliana] (TAIR:AT2G41730.1); similar to unnamed protein product [Vitis vinifera] (GB:CAO14635.1) [AT5G24640.1]	-7.56494	0.105905	14.5244	-0.964997	0.41129	1897.97	97.0018	1.13271e-05	0.000616133	0	0	0	0	0	0	0	0	0	0	2	0
A_84_P298514	AT5G40690	similar to unknown protein [Arabidopsis thaliana] (TAIR:AT2G41730.1); similar to unnamed protein product [Vitis vinifera] (GB:CAO14635.1) [AT5G40690.1]	-1.08691	0.070399	1289.92	0.637178	0.369935	5732.27	3.30372	0.0013689	0.00566301	0	0	0	0	0	0	0	0	0	0	1	0
A_84_P53570	AT2G41810	similar to unknown protein [Arabidopsis thaliana] (TAIR:AT2G41800.1); similar to unnamed protein product [Vitis vinifera] (GB:CAO23583.1); contains InterPro domain Protein of unknown function DUF642 (InterPro:IPR006946); contains InterPro domain Galactose-binding like (InterPro:IPR008979) [AT2G41810.1]	-1.92119	0.40488	743.026	0.523432	0.184431	5210.14	5.44382	0.000680509	0.0036124	0	0	0	0	0	0	0	0	0	1	1	0
A_84_P761348	AT3G57930	similar to unknown protein [Arabidopsis thaliana] (TAIR:AT2G42190.1); similar to hypothetical protein [Vitis vinifera] (GB:CAN83221.1); contains InterPro domain HMG-I and HMG-Y, DNA-binding (InterPro:IPR000637) [AT3G57930.2]	-5.38043	0.0571445	65.8795	-4.23913	0.0848905	191.439	2.20579	4.23301e-05	0.000914697	0	0	0	0	0	0	0	0	0	0	0	0
A_84_P600694	AT2G30900	similar to unknown protein [Arabidopsis thaliana] (TAIR:AT2G42570.1); similar to unnamed protein product [Vitis vinifera] (GB:CAO69941.1); contains InterPro domain Protein of unknown function DUF231, plant (InterPro:IPR004253) [AT2G30900.1]	-5.12782	0.0693793	78.4398	-3.99115	0.157216	227.28	2.19874	0.000331248	0.00238103	0	0	0	0	0	0	0	0	0	0	0	0
A_84_P594026	AT5G35110	similar to unknown protein [Arabidopsis thaliana] (TAIR:AT2G46490.1); similar to hypothetical protein [Vitis vinifera] (GB:CAN80242.1) [AT5G35110.1]	-5.41672	0.113517	64.205	-3.9889	0.121725	227.388	2.6904	0.000119473	0.00140832	0	0	0	0	0	0	0	1	0	0	0	0
A_84_P505729	AT3G05725	similar to unknown protein [Arabidopsis thaliana] (TAIR:AT2G47480.1); similar to unknown [Populus trichocarpa] (GB:ABK95751.1) [AT3G05725.1]	-10.1362	0.0584397	2.43338	-7.66444	0.74896	19.4089	5.54735	0.0046848	0.0137436	0	0	0	0	0	0	0	1	0	0	0	0
A_84_P840120	AT3G62990	similar to unknown protein [Arabidopsis thaliana] (TAIR:AT2G47950.1) [AT3G62990.1]	-5.81088	0.160543	48.8387	-2.07317	0.0211218	857.389	13.3402	2.33856e-06	0.000493288	0	0	0	0	0	0	0	0	0	0	0	0
A_84_P75064	AT3G63050	similar to unknown protein [Arabidopsis thaliana] (TAIR:AT2G48075.1) [AT3G63050.1]	-4.52425	0.0571713	118.992	-1.0097	0.151437	1799.56	11.4284	2.98568e-06	0.000493288	0	0	0	0	0	0	0	0	0	0	0	0
A_84_P174131	AT5G14730	similar to unknown protein [Arabidopsis thaliana] (TAIR:AT3G01513.1); similar to unnamed protein product [Vitis vinifera] (GB:CAO64332.1); similar to hypothetical protein [Vitis vinifera] (GB:CAN65788.1) [AT5G14730.1]	-0.734851	0.106007	1645.23	0.911891	0.232203	6847.88	3.13126	0.000365152	0.00250618	0	0	0	0	0	0	0	0	0	0	0	0
A_84_P20743	AT5G15740	similar to unknown protein [Arabidopsis thaliana] (TAIR:AT3G02250.1); similar to hypothetical protein [Cleome spinosa] (GB:ABD96934.1); similar to unnamed protein product [Vitis vinifera] (GB:CAO49221.1); similar to hypothetical protein [Cleome spinosa] (GB:ABD96844.1); contains InterPro domain Protein of unknown function DUF246, plant (InterPro:IPR004348) [AT5G15740.1]	0.273955	0.0515974	3317.43	1.58044	0.0681877	10784.8	2.47339	1.21177e-05	0.000629725	0	0	0	0	0	0	0	0	0	0	0	0
A_84_P787353	AT5G17350	similar to unknown protein [Arabidopsis thaliana] (TAIR:AT3G03280.1); similar to unknown [Populus trichocarpa] (GB:ABK95625.1) [AT5G17350.1]	-2.66334	0.0786655	433.042	-1.18255	0.163773	1593.19	2.79101	0.000146161	0.00155137	0	0	0	0	0	0	0	0	0	0	0	0
A_84_P572494	AT4G28703	similar to unknown protein [Arabidopsis thaliana] (TAIR:AT3G04300.1); similar to unnamed protein product [Vitis vinifera] (GB:CAO44490.1); similar to Os04g0509400 [Oryza sativa (japonica cultivar-group)] (GB:NP_001053279.1); similar to OSJNBb0065L13.6 [Oryza sativa (japonica cultivar-group)] (GB:CAE03363.1); contains InterPro domain RmlC-like jelly roll fold (InterPro:IPR014710); contains InterPr…	-3.46995	0.163298	247.465	-2.40538	0.386999	694.234	2.09154	0.0117847	0.0280791	0	0	0	0	0	0	0	0	0	0	1	0
A_84_P135285	AT5G28150	similar to unknown protein [Arabidopsis thaliana] (TAIR:AT3G04860.1); similar to hypothetical protein [Vitis vinifera] (GB:CAN64151.1); contains InterPro domain Protein of unknown function DUF868, plant (InterPro:IPR008586) [AT5G28150.1]	-3.49468	0.0753429	243.032	-2.07076	0.111964	858.939	2.68314	5.27331e-05	0.000992642	0	0	0	0	0	0	0	0	0	1	0	0
A_84_P266810	AT2G21640	similar to unknown protein [Arabidopsis thaliana] (TAIR:AT3G05570.1); similar to unknown protein [Arabidopsis thaliana] (TAIR:AT4G39235.1); similar to hypothetical protein OsI_027197 [Oryza sativa (indica cultivar-group)] (GB:EAZ05965.1) [AT2G21640.1]	-2.35209	0.130231	536.472	-0.293008	0.348118	3009.3	4.16722	0.000659298	0.00354162	0	0	0	0	0	0	0	1	0	0	0	0
A_84_P21558	AT5G26770	similar to unknown protein [Arabidopsis thaliana] (TAIR:AT3G05830.1); similar to unnamed protein product [Vitis vinifera] (GB:CAO17354.1) [AT5G26770.1]	-0.826552	0.0654602	1544.77	1.05707	0.160142	7518.95	3.69	4.65651e-05	0.000951303	0	0	0	0	0	0	0	0	0	0	0	0
A_84_P14670	AT3G54200	similar to unknown protein [Arabidopsis thaliana] (TAIR:AT3G05975.1); similar to Harpin-induced 1 [Medicago truncatula] (GB:ABE93043.1); contains InterPro domain Harpin-induced 1 (InterPro:IPR010847) [AT3G54200.1]	-0.094855	0.124517	2571.22	1.15127	0.10284	8018.1	2.37203	0.000181244	0.00173329	0	0	0	0	0	0	0	0	0	0	0	0
A_84_P597276	AT3G25240	similar to unknown protein [Arabidopsis thaliana] (TAIR:AT3G07350.1); similar to unnamed protein product [Vitis vinifera] (GB:CAO39951.1); contains InterPro domain Protein of unknown function DUF506, plant (InterPro:IPR006502) [AT3G25240.1]	-5.02984	0.634604	88.6175	-3.41495	0.147867	338.831	3.0629	0.0127198	0.0298295	0	0	0	0	0	0	0	0	0	0	0	0
A_84_P202258	AT3G07470	similar to unknown protein [Arabidopsis thaliana] (TAIR:AT3G07460.1); similar to unnamed protein product [Vitis vinifera] (GB:CAO17046.1); similar to hypothetical protein [Vitis vinifera] (GB:CAN74376.1); contains InterPro domain Protein of unknown function DUF538 (InterPro:IPR007493) [AT3G07470.1]	2.56676	0.124172	16276	3.62005	0.093678	44466.6	2.07525	0.000302264	0.00226104	0	1	0	0	0	0	0	1	0	0	0	0
A_84_P59660	AT3G07460	similar to unknown protein [Arabidopsis thaliana] (TAIR:AT3G07470.1); similar to unnamed protein product [Vitis vinifera] (GB:CAO17046.1); similar to hypothetical protein [Vitis vinifera] (GB:CAN74376.1); contains InterPro domain Protein of unknown function DUF538 (InterPro:IPR007493) [AT3G07460.1]	2.80236	0.0464564	19097.3	3.96935	0.0330867	56522.3	2.24544	3.78336e-06	0.000524862	0	1	0	0	0	0	0	0	0	0	0	0
A_84_P244395	AT5G16380	similar to unknown protein [Arabidopsis thaliana] (TAIR:AT3G07470.1); similar to unnamed protein product [Vitis vinifera] (GB:CAO22944.1); contains InterPro domain Protein of unknown function DUF538 (InterPro:IPR007493) [AT5G16380.1]	-2.2406	0.267894	584.865	-1.18158	0.173507	1594.15	2.08351	0.00454425	0.0134348	0	0	0	0	0	0	0	0	0	0	0	0
A_84_P759670	AT3G09120	similar to unknown protein [Arabidopsis thaliana] (TAIR:AT3G09110.1); similar to unnamed protein product [Vitis vinifera] (GB:CAO64803.1); contains InterPro domain Protein of unknown function DUF674 (InterPro:IPR007750) [AT3G09120.1]	-9.11048	0.381365	5.06182	-7.15819	0.339347	25.7715	3.86988	0.00269403	0.00912884	0	0	0	0	0	0	0	0	0	0	0	0
A_84_P823149	AT5G06700	similar to unknown protein [Arabidopsis thaliana] (TAIR:AT3G12060.1); similar to unnamed protein product [Vitis vinifera] (GB:CAO23412.1); contains InterPro domain Protein of unknown function DUF231, plant (InterPro:IPR004253) [AT5G06700.1]	-4.70907	0.435951	108.479	-3.67382	0.226425	284.27	2.04946	0.0217695	0.0455346	0	0	0	0	0	0	0	0	1	0	0	0
A_84_P520558	AT1G52855	similar to unknown protein [Arabidopsis thaliana] (TAIR:AT3G15534.1); similar to unnamed protein product [Vitis vinifera] (GB:CAO39221.1) [AT1G52855.1]	-4.22019	0.150529	147.092	-2.01647	0.187493	894.268	4.60667	9.20285e-05	0.00124994	0	1	0	0	0	0	0	0	0	0	0	0
A_84_P301340	AT1G80120	similar to unknown protein [Arabidopsis thaliana] (TAIR:AT3G15810.1); similar to unknown [Populus trichocarpa] (GB:ABK95691.1); contains InterPro domain Protein of unknown function DUF567 (InterPro:IPR007612) [AT1G80120.1]	-1.0875	0.213117	1297.58	-0.03427	0.27499	3552.25	2.07517	0.00632508	0.0172748	0	1	0	0	0	0	0	0	0	1	1	0
A_84_P502808	AT1G48405	similar to unknown protein [Arabidopsis thaliana] (TAIR:AT3G17680.1); similar to hypothetical protein [Vitis vinifera] (GB:CAN67913.1); contains InterPro domain KIP1-like (InterPro:IPR011684) [AT1G48405.1]	-6.63154	0.0946826	27.642	-2.8127	0.0758864	513.867	14.1119	6.78003e-07	0.000437068	0	0	0	0	0	0	0	0	0	0	0	0
A_84_P787273	AT5G24600	similar to unknown protein [Arabidopsis thaliana] (TAIR:AT3G18215.1); similar to unnamed protein product [Vitis vinifera] (GB:CAO65983.1); contains InterPro domain Protein of unknown function DUF599 (InterPro:IPR006747) [AT5G24600.1]	-4.22905	0.0243858	146.11	-2.25829	0.37417	767.389	3.91976	0.000807556	0.00401366	0	0	0	0	0	0	0	0	0	0	0	0
A_84_P10518	AT1G50040	similar to unknown protein [Arabidopsis thaliana] (TAIR:AT3G19680.1); similar to unnamed protein product [Vitis vinifera] (GB:CAO61535.1); contains InterPro domain Protein of unknown function DUF1005 (InterPro:IPR010410) [AT1G50040.1]	-3.67477	0.160026	215.888	0.211142	0.111766	4180.19	14.7834	4.22041e-06	0.000531766	0	0	0	0	0	0	0	0	0	0	0	0
A_84_P19842	AT1G71470	similar to unknown protein [Arabidopsis thaliana] (TAIR:AT3G22090.1) [AT1G71470.1]	-10.1455	0.0783943	2.41924	-8.77676	0.257587	8.3372	2.58239	0.000918017	0.00436895	0	0	0	0	0	0	0	0	0	0	0	0
A_84_P227239	AT5G13210	similar to unknown protein [Arabidopsis thaliana] (TAIR:AT3G24780.1); similar to unknown protein [Arabidopsis thaliana] (TAIR:AT5G43400.1); similar to unnamed protein product [Vitis vinifera] (GB:CAO70061.1); contains InterPro domain von Willebrand factor, type A (InterPro:IPR002035); contains InterPro domain Uncharacterized conserved protein UCP015417, vWA (InterPro:IPR011205) [AT5G13210.1]	-4.7106	0.121814	104.887	-0.187822	0.334467	3233.9	22.9876	2.52309e-05	0.000756992	0	0	0	0	0	0	0	0	0	0	0	0
A_84_P151368	AT5G42050	similar to unknown protein [Arabidopsis thaliana] (TAIR:AT3G27090.1); similar to unknown [Populus trichocarpa] (GB:ABK95892.1); contains InterPro domain Kelch related (InterPro:IPR013089); contains InterPro domain Development and cell death (InterPro:IPR013989) [AT5G42050.1]	2.39151	0.13169	14428.5	4.18111	0.078708	65522.9	3.45719	3.5427e-05	0.00085015	0	0	0	0	0	0	0	0	0	0	0	0
A_84_P595814	AT5G40800	similar to unknown protein [Arabidopsis thaliana] (TAIR:AT3G27250.1); similar to unnamed protein product [Vitis vinifera] (GB:CAO14607.1) [AT5G40800.1]	-3.67653	0.289945	217.619	-1.31873	0.26875	1457.52	5.12588	0.000495576	0.00298009	1	1	0	0	0	0	0	0	0	0	1	0
A_84_P602046	AT5G40790	similar to unknown protein [Arabidopsis thaliana] (TAIR:AT3G27250.1); similar to unnamed protein product [Vitis vinifera] (GB:CAO14607.1); contains domain PYP-like sensor domain (PAS domain) (SSF55785) [AT5G40790.1]	-7.82296	0.320754	12.2095	-2.87373	0.410466	502.957	30.8936	7.98454e-05	0.00117684	0	0	0	0	0	0	0	0	0	0	0	0
A_84_P526103	AT3G01311	similar to unknown protein [Arabidopsis thaliana] (TAIR:AT3G28630.2); similar to unknown protein [Arabidopsis thaliana] (TAIR:AT3G28630.1); similar to unknown [Populus trichocarpa] (GB:ABK94560.1); contains InterPro domain Protein of unknown function DUF569 (InterPro:IPR007679); contains InterPro domain Actin-crosslinking proteins (InterPro:IPR008999) [AT3G01311.1]	-10.2894	0.0667714	2.18917	-7.6917	0.295501	17.7415	6.05323	0.00011968	0.00141	0	0	0	0	0	0	0	0	0	0	2	0
A_84_P758880	AT3G43150	similar to unknown protein [Arabidopsis thaliana] (TAIR:AT3G32160.1) [AT3G43150.1]	-10.0037	0.354776	2.70374	-8.36725	0.0650409	10.9217	3.10904	0.00141684	0.00579969	0	0	0	0	0	0	0	3	0	0	0	0
A_84_P559716	AT2G28140	similar to unknown protein [Arabidopsis thaliana] (TAIR:AT3G44940.1); similar to unnamed protein product [Vitis vinifera] (GB:CAO16750.1); contains InterPro domain Protein of unknown function DUF1635 (InterPro:IPR012862) [AT2G28140.1]	-2.64796	0.0039923	437.09	-1.01713	0.074074	1785.57	3.09691	2.84093e-06	0.000493288	0	0	0	0	0	0	0	0	0	0	0	0
A_84_P104886	AT5G63350	similar to unknown protein [Arabidopsis thaliana] (TAIR:AT3G48510.1); similar to unnamed protein product [Vitis vinifera] (GB:CAO68256.1) [AT5G63350.1]	-6.98557	0.163255	21.6716	-2.8542	0.146423	499.534	17.5254	5.2597e-06	0.000538356	0	0	0	0	0	0	0	0	0	0	0	0
A_84_P602009	AT5G23850	similar to unknown protein [Arabidopsis thaliana] (TAIR:AT3G48980.1); similar to unnamed protein product [Vitis vinifera] (GB:CAO17250.1); contains InterPro domain Protein of unknown function DUF821, CAP10-like (InterPro:IPR008539); contains InterPro domain Lipopolysaccharide-modifying protein (InterPro:IPR006598) [AT5G23850.1]	-0.961719	0.0432277	1406.55	0.215507	0.090163	4197.42	2.26141	3.4148e-05	0.000836019	0	0	0	0	0	0	0	0	0	0	0	0
A_84_P257430	AT5G66800	similar to unknown protein [Arabidopsis thaliana] (TAIR:AT3G50640.1); similar to hypothetical protein [Vitis vinifera] (GB:CAN61148.1) [AT5G66800.1]	-2.47863	0.053902	492.083	-1.22281	0.132168	1552.46	2.38803	0.000108137	0.00134206	0	0	0	0	0	0	0	0	0	0	0	0
A_84_P218778	AT5G66480	similar to unknown protein [Arabidopsis thaliana] (TAIR:AT3G50910.1); similar to hypothetical protein [Thellungiella halophila] (GB:ABB45854.1) [AT5G66480.1]	-3.48219	0.168214	245.35	-2.31254	0.0506826	726.27	2.24957	0.000322957	0.00235286	0	0	0	0	0	0	0	0	0	0	0	0
A_84_P568618	AT2G38823	similar to unknown protein [Arabidopsis thaliana] (TAIR:AT3G54520.1) [AT2G38823.1]	-7.43784	0.380331	16.2565	-0.377146	0.469145	2890.68	133.5	3.51138e-05	0.00084683	0	0	0	0	0	0	0	0	0	0	0	0
A_84_P549304	AT3G54530	similar to unknown protein [Arabidopsis thaliana] (TAIR:AT3G54520.1) [AT3G54530.1]	-9.31524	0.753633	4.78565	-1.29305	0.424136	1522.65	259.968	8.7748e-05	0.00122552	0	0	0	0	0	0	0	0	0	0	0	0
A_84_P562578	AT3G54520	similar to unknown protein [Arabidopsis thaliana] (TAIR:AT3G54530.1) [AT3G54520.1]	-9.81309	0.964173	3.5019	-3.98802	0.298258	231.368	56.6919	0.000562692	0.0032093	0	0	0	0	0	0	0	0	0	0	0	0
A_84_P762759	AT3G55672	similar to unknown protein [Arabidopsis thaliana] (TAIR:AT3G55665.1); similar to hypothetical protein [Vitis vinifera] (GB:CAN83400.1); contains InterPro domain Plant self-incompatibility S1 (InterPro:IPR010264) [AT3G55672.1]	-10.2254	0.0737729	2.28827	-7.56392	1.25966	23.8684	6.32676	0.0217084	0.0454417	0	0	0	0	0	0	0	1	0	0	0	0
A_84_P15329	AT2G40000	similar to unknown protein [Arabidopsis thaliana] (TAIR:AT3G55840.1); similar to unnamed protein product [Vitis vinifera] (GB:CAO41329.1); contains InterPro domain Hs1pro-1, C-terminal (InterPro:IPR009743); contains InterPro domain Hs1pro-1, N-terminal (InterPro:IPR009869) [AT2G40000.1]	-1.30085	0.291518	1124.68	-0.235802	0.101076	3064.5	2.09225	0.00393316	0.0120544	0	0	0	0	0	0	0	0	0	0	0	0
A_84_P762751	AT3G10986	similar to unknown protein [Arabidopsis thaliana] (TAIR:AT3G56180.1); similar to unknown [Picea sitchensis] (GB:ABK21409.1); contains InterPro domain Protein of unknown function DUF567 (InterPro:IPR007612) [AT3G10986.1]	-6.16916	0.0551889	38.1124	-2.3423	0.199231	717.259	14.1906	5.64122e-06	0.000544874	0	0	0	0	0	0	0	0	0	0	0	0
A_84_P158475	AT2G41640	similar to unknown protein [Arabidopsis thaliana] (TAIR:AT3G57380.1); similar to glycosyltransferase [Medicago truncatula] (GB:CAI30145.1); contains InterPro domain Protein of unknown function DUF563 (InterPro:IPR007657) [AT2G41640.1]	-1.87404	0.0509601	747.659	-0.110189	0.365393	3398.25	3.39604	0.00116077	0.00506789	0	0	0	0	0	0	0	0	0	0	1	0
A_84_P23208	AT3G60420	similar to unknown protein [Arabidopsis thaliana] (TAIR:AT3G60450.1); similar to unnamed protein product [Vitis vinifera] (GB:CAO70569.1); contains InterPro domain Phosphoglycerate mutase (InterPro:IPR013078); contains InterPro domain PRIB5 (InterPro:IPR012398) [AT3G60420.1]	-2.54936	0.516272	493.808	-0.774302	0.249997	2123.53	3.42253	0.00584692	0.0162532	0	0	0	0	0	0	0	0	0	0	0	0
A_84_P88159	AT2G45360	similar to unknown protein [Arabidopsis thaliana] (TAIR:AT3G60780.1); similar to unnamed protein product [Vitis vinifera] (GB:CAO24498.1); contains InterPro domain Protein of unknown function DUF1442 (InterPro:IPR009902) [AT2G45360.1]	-2.67725	0.0868592	428.673	-1.61856	0.11444	1175.2	2.08304	0.000217135	0.00190555	0	0	0	0	0	0	0	0	0	0	0	0
A_84_P761945	AT3G61028	similar to unknown protein [Arabidopsis thaliana] (TAIR:AT3G60940.1); similar to unnamed protein product [Vitis vinifera] (GB:CAO40196.1); contains InterPro domain Protein of unknown function DUF537 (InterPro:IPR007491) [AT3G61028.1]	-7.03745	0.147579	20.9075	-3.17358	0.0805974	400.46	14.5593	2.38133e-06	0.000493288	0	0	0	0	0	0	0	0	0	0	1	0
A_84_P575806	AT3G07380	similar to unknown protein [Arabidopsis thaliana] (TAIR:AT3G60990.1); similar to unknown protein [Arabidopsis thaliana] (TAIR:AT5G48190.1); similar to unknown [Populus trichocarpa] (GB:ABK94817.1); contains InterPro domain Protein of unknown function DUF23 (InterPro:IPR008166) [AT3G07380.1]	0.940709	0.0771853	5269.47	2.67456	0.0334926	23025.5	3.32613	3.67774e-06	0.000524862	0	0	0	0	0	0	0	0	0	0	1	0
A_84_P306640	AT3G60940	similar to unknown protein [Arabidopsis thaliana] (TAIR:AT3G61028.1); similar to unnamed protein product [Vitis vinifera] (GB:CAO17351.1); contains InterPro domain Protein of unknown function DUF537 (InterPro:IPR007491) [AT3G60940.1]	-6.93712	0.114327	22.3683	-3.53525	0.167594	313.171	10.5697	8.36629e-06	0.00057904	0	0	0	0	0	0	0	0	0	0	1	0
A_84_P180074	AT3G61100	similar to unknown protein [Arabidopsis thaliana] (TAIR:AT3G61090.1); similar to unnamed protein product [Vitis vinifera] (GB:CAO40196.1); contains InterPro domain Protein of unknown function DUF537 (InterPro:IPR007491) [AT3G61100.1]	-0.753677	0.0621235	1624.34	0.37138	0.110813	4671.56	2.1811	0.000105377	0.00132989	0	0	0	0	0	0	0	0	0	0	0	0
A_84_P77269	AT2G45840	similar to unknown protein [Arabidopsis thaliana] (TAIR:AT3G61280.1); similar to unnamed protein product [Vitis vinifera] (GB:CAO39562.1); contains InterPro domain Protein of unknown function DUF821, CAP10-like (InterPro:IPR008539); contains InterPro domain Lipopolysaccharide-modifying protein (InterPro:IPR006598) [AT2G45840.1]	-8.3876	0.480936	8.45462	-6.67551	0.255644	35.5447	3.27635	0.00552633	0.015571	0	0	0	0	0	0	0	0	0	1	0	0
A_84_P597183	AT2G45900	similar to unknown protein [Arabidopsis thaliana] (TAIR:AT3G61380.1); similar to {, related [Medicago truncatula] (GB:ABD32828.1); contains domain PTHR21726:SF4 (PTHR21726:SF4); contains domain PTHR21726 (PTHR21726) [AT2G45900.1]	-3.17173	0.0804732	304.401	-1.01272	0.130984	1789.52	4.46608	1.69449e-05	0.00069498	0	0	0	0	0	0	0	0	0	0	0	0
A_84_P868284	AT2G46420	similar to unknown protein [Arabidopsis thaliana] (TAIR:AT3G61700.1); similar to unnamed protein product [Vitis vinifera] (GB:CAO39750.1); contains InterPro domain Conserved hypothetical protein CHP01589, plant (InterPro:IPR006476) [AT2G46420.1]	-1.38043	0.140073	1058.08	-0.362427	0.0737812	2806.58	2.02511	0.000369853	0.00252809	0	0	0	0	0	0	0	0	0	0	1	0
A_84_P603414	AT2G46940	similar to unknown protein [Arabidopsis thaliana] (TAIR:AT3G62070.1); similar to hypothetical protein [Vitis vinifera] (GB:CAN75643.1) [AT2G46940.1]	-5.00541	0.072978	85.2842	-3.88839	0.272328	245.58	2.16899	0.00236133	0.00831471	0	0	0	0	0	0	0	0	0	0	0	0
A_84_P605694	AT5G64450	similar to unknown protein [Arabidopsis thaliana] (TAIR:AT3G62200.1); similar to unnamed protein product [Vitis vinifera] (GB:CAO40196.1); contains InterPro domain Protein of unknown function DUF537 (InterPro:IPR007491) [AT5G64450.1]	-6.6305	0.182859	27.8396	-4.61087	0.178647	148.216	4.05479	0.000165211	0.00165333	0	0	0	0	0	0	0	0	0	0	0	0
A_84_P11283	AT1G47980	similar to unknown protein [Arabidopsis thaliana] (TAIR:AT3G62730.1); similar to unnamed protein product [Vitis vinifera] (GB:CAO44946.1) [AT1G47980.1]	-7.62879	0.385223	14.0931	-4.7682	0.678205	143.825	7.2631	0.00314674	0.0102294	1	1	0	0	0	0	0	0	0	0	1	0
A_84_P523480	AT3G07730	similar to unknown protein [Arabidopsis thaliana] (TAIR:AT4G01170.1); similar to hypothetical protein OsJ_017835 [Oryza sativa (japonica cultivar-group)] (GB:EAZ34352.1); similar to Os05g0423200 [Oryza sativa (japonica cultivar-group)] (GB:NP_001055589.1) [AT3G07730.1]	-5.54102	0.101452	59.0587	-4.4977	0.0878757	159.668	2.06097	0.000176068	0.00171364	0	0	0	0	0	0	0	0	0	0	0	0
A_84_P117852	AT1G02380	similar to unknown protein [Arabidopsis thaliana] (TAIR:AT4G01960.1); similar to hypothetical protein MtrDRAFT_AC173289g6v1 [Medicago truncatula] (GB:ABN09095.1) [AT1G02380.1]	-2.83461	0.0836595	385.201	-0.779068	0.0875124	2106.67	4.15698	7.96115e-06	0.000573196	0	0	0	0	0	0	0	0	0	0	0	0
A_84_P12469	AT1G02816	similar to unknown protein [Arabidopsis thaliana] (TAIR:AT4G02370.1); similar to unnamed protein product [Vitis vinifera] (GB:CAO40037.1); contains InterPro domain Protein of unknown function DUF538 (InterPro:IPR007493) [AT1G02816.1]	0.0177078	0.0876757	2776.88	1.11419	0.168315	7831.59	2.13833	0.000560453	0.00320029	0	2	0	0	0	0	0	0	0	0	0	0
A_84_P739044	AT5G16486	similar to unknown protein [Arabidopsis thaliana] (TAIR:AT4G04650.1); similar to SAE1-S9-protein [Brassica rapa] (GB:BAA77394.1); contains InterPro domain RNA-directed DNA polymerase (reverse transcriptase), related (InterPro:IPR015706) [AT5G16486.1]	-5.74094	0.142565	51.4772	-3.95044	0.0333968	233.374	3.45934	2.93789e-05	0.000793963	0	0	0	0	0	0	0	0	0	0	0	0
A_84_P842269	AT1G49700	similar to unknown protein [Arabidopsis thaliana] (TAIR:AT4G07675.1) [AT1G49700.1]	-8.51013	0.182269	7.57734	-7.00424	0.0828943	28.1086	2.83999	0.000200453	0.00182128	0	0	0	0	0	0	0	0	0	0	0	0
A_84_P764039	AT4G22960	similar to unknown protein [Arabidopsis thaliana] (TAIR:AT4G11860.1); similar to unnamed protein product [Vitis vinifera] (GB:CAO63644.1); contains InterPro domain Protein of unknown function DUF544 (InterPro:IPR007518) [AT4G22960.1]	-5.86083	0.27045	47.9002	-4.31916	0.140747	180.923	2.91132	0.000936775	0.00442534	0	0	0	0	0	0	0	0	0	0	0	0
A_84_P563616	AT4G37030	similar to unknown protein [Arabidopsis thaliana] (TAIR:AT4G12680.1); similar to unnamed protein product [Vitis vinifera] (GB:CAO71835.1) [AT4G37030.1]	-5.53498	0.11598	59.349	-3.94623	0.322787	238.108	3.00789	0.00130956	0.00549997	0	0	0	0	0	0	0	0	0	0	0	0
A_84_P867949	AT4G12735	similar to unknown protein [Arabidopsis thaliana] (TAIR:AT4G12731.1) [AT4G12735.1]	-9.48753	0.92552	4.38381	-2.00301	0.413078	924.581	179.087	0.000215322	0.00189639	0	0	0	0	0	0	0	0	0	0	0	0
A_84_P765690	AT4G12731	similar to unknown protein [Arabidopsis thaliana] (TAIR:AT4G12735.1) [AT4G12731.1]	-10.398	0.0618892	2.03281	-8.40964	0.639665	11.3542	3.96778	0.00585073	0.0162614	0	0	0	0	0	0	0	0	0	0	1	0
A_84_P511230	AT4G10080	similar to unknown protein [Arabidopsis thaliana] (TAIR:AT4G13530.1); similar to unnamed protein product [Vitis vinifera] (GB:CAO44584.1) [AT4G10080.1]	-2.46747	0.0719026	494.992	-1.27382	0.0739978	1492.91	2.28732	3.66066e-05	0.000859072	0	0	0	0	0	0	0	0	0	0	0	0
A_84_P218328	AT3G23170	similar to unknown protein [Arabidopsis thaliana] (TAIR:AT4G14450.1) [AT3G23170.1]	-1.04577	0.0816188	1330.64	0.822609	0.0823858	6379.82	3.65123	9.81119e-06	0.000601276	0	0	0	0	0	0	0	0	0	0	0	0
A_84_P545592	AT2G39650	similar to unknown protein [Arabidopsis thaliana] (TAIR:AT4G14620.1); similar to unnamed protein product [Vitis vinifera] (GB:CAO69213.1); contains InterPro domain Protein of unknown function DUF506, plant (InterPro:IPR006502) [AT2G39650.1]	-3.28992	0.156866	281.852	-1.73383	0.105729	1085.08	2.94056	0.000140946	0.00152334	0	0	0	0	0	0	0	0	0	0	0	0
A_84_P758556	AT2G35658	similar to unknown protein [Arabidopsis thaliana] (TAIR:AT4G16840.1); similar to unnamed protein product [Vitis vinifera] (GB:CAO22322.1) [AT2G35658.1]	-5.6486	0.119285	54.8839	-4.38715	0.148223	172.636	2.39736	0.000328231	0.0023703	0	0	0	0	0	0	0	0	0	0	0	0
A_84_P234423	AT5G46610	similar to unknown protein [Arabidopsis thaliana] (TAIR:AT4G17970.1); similar to unknown protein [Arabidopsis thaliana] (TAIR:AT5G46600.1); similar to unnamed protein product [Vitis vinifera] (GB:CAO63429.1); contains InterPro domain Protein of unknown function UPF0005 (InterPro:IPR006214) [AT5G46610.1]	-9.90442	1.07033	3.48371	-4.02889	1.51349	319.512	58.71	0.00536359	0.0152298	0	0	0	0	0	0	0	0	0	0	1	0
A_84_P14758	AT4G18660	similar to unknown protein [Arabidopsis thaliana] (TAIR:AT4G18690.1); similar to unnamed protein product [Vitis vinifera] (GB:CAO39408.1) [AT4G18660.1]	-8.46842	0.315667	7.8851	-6.30602	0.567836	47.7323	4.47658	0.00449272	0.0133163	0	0	0	0	0	0	0	0	0	0	0	0
A_84_P784679	AT5G45690	similar to unknown protein [Arabidopsis thaliana] (TAIR:AT4G18920.1); similar to unnamed protein product [Vitis vinifera] (GB:CAO47983.1); contains InterPro domain Protein of unknown function DUF1264 (InterPro:IPR010686) [AT5G45690.1]	-10.4324	0.0379457	1.98226	-5.14944	0.464877	105.615	38.9344	3.98135e-05	0.00089447	0	2	0	0	0	0	0	0	0	0	0	0
A_84_P503480	AT5G45630	similar to unknown protein [Arabidopsis thaliana] (TAIR:AT4G18980.1); similar to unknown [Cucumis sativus] (GB:ABY56081.1); similar to unknown [Cucumis melo] (GB:ABQ53634.1); contains InterPro domain Protein of unknown function DUF584 (InterPro:IPR007608) [AT5G45630.1]	-7.0335	0.0130685	20.9068	-2.65479	0.518735	594.612	20.803	0.000127474	0.00145057	0	0	0	0	0	0	0	0	0	0	0	0
A_84_P310623	AT4G03820	similar to unknown protein [Arabidopsis thaliana] (TAIR:AT4G22270.1); similar to unnamed protein product [Vitis vinifera] (GB:CAO23242.1) [AT4G03820.1]	-2.54983	0.15125	470.237	-0.506771	0.0573961	2538.26	4.12119	2.5846e-05	0.000765493	0	0	0	0	0	0	0	0	0	0	1	0
A_84_P243025	AT4G12000	similar to unknown protein [Arabidopsis thaliana] (TAIR:AT4G22850.1); similar to unnamed protein product [Vitis vinifera] (GB:CAO63604.1); contains InterPro domain SNARE associated Golgi protein (InterPro:IPR015414) [AT4G12000.1]	-0.215498	0.0517729	2361.06	1.15798	0.0884598	8048.9	2.59095	2.04221e-05	0.000725612	0	0	0	0	0	0	0	0	0	0	0	0
A_84_P844398	AT4G23370	similar to unknown protein [Arabidopsis thaliana] (TAIR:AT4G23360.1); similar to hypothetical protein [Vitis vinifera] (GB:CAN62545.1); contains InterPro domain Src homology-3 (InterPro:IPR001452); contains InterPro domain Protein of unknown function DUF239, plant (InterPro:IPR004314) [AT4G23370.1]	-10.3796	0.0469365	2.05615	-8.57828	0.350842	9.58905	3.4855	0.000914074	0.00436071	0	0	0	0	0	0	0	0	0	0	0	0
A_84_P606882	AT2G20170	similar to unknown protein [Arabidopsis thaliana] (TAIR:AT4G23390.1); similar to unnamed protein product [Vitis vinifera] (GB:CAO22094.1); similar to hypothetical protein [Vitis vinifera] (GB:CAN72570.1); contains InterPro domain Protein of unknown function DUF239, plant (InterPro:IPR004314) [AT2G20170.1]	-10.3106	0.0597745	2.1579	-7.60141	0.531884	19.2945	6.53971	0.000933124	0.00441537	0	0	0	0	0	0	0	0	0	0	0	0
A_84_P837564	AT5G65400	similar to unknown protein [Arabidopsis thaliana] (TAIR:AT4G24380.1); similar to unknown [Populus trichocarpa] (GB:ABK94545.1); contains InterPro domain Protein of unknown function DUF341 (InterPro:IPR005645) [AT5G65400.1]	-1.41866	0.0197349	1024.55	-0.252678	0.104648	3028.27	2.24386	4.5542e-05	0.000943585	0	0	0	0	0	0	0	0	0	0	0	0
A_84_P18839	AT5G65470	similar to unknown protein [Arabidopsis thaliana] (TAIR:AT4G24530.1); similar to unnamed protein product [Vitis vinifera] (GB:CAO61608.1); similar to unknown [Populus trichocarpa] (GB:ABK95421.1); similar to hypothetical protein [Vitis vinifera] (GB:CAN78778.1); contains InterPro domain Protein of unknown function DUF246, plant (InterPro:IPR004348) [AT5G65470.1]	1.61451	0.0543235	8395.27	3.88659	0.0585784	53421.5	4.83022	1.01624e-06	0.000464012	0	0	0	0	0	0	0	0	0	0	0	0
A_84_P557587	AT5G54095	similar to unknown protein [Arabidopsis thaliana] (TAIR:AT4G27580.1) [AT5G54095.1]	-6.43052	0.219483	31.8622	-4.64193	0.147907	145.26	3.45477	0.000304671	0.00226908	0	0	0	0	0	0	0	0	0	0	1	0
A_84_P567134	AT4G27657	similar to unknown protein [Arabidopsis thaliana] (TAIR:AT4G27652.1) [AT4G27657.1]	-2.98158	0.122558	347.353	-1.51645	0.507885	1306.69	2.76089	0.00829638	0.0212918	1	1	0	0	0	0	0	0	0	0	0	0
A_84_P579612	AT4G27652	similar to unknown protein [Arabidopsis thaliana] (TAIR:AT4G27657.1) [AT4G27652.1]	-2.2223	0.0928196	587.048	-0.338914	0.191597	2860.98	3.68941	0.000105825	0.00132989	0	0	0	0	0	0	0	0	0	0	0	0
A_84_P61100	AT5G12010	similar to unknown protein [Arabidopsis thaliana] (TAIR:AT4G29780.1); similar to unnamed protein product [Vitis vinifera] (GB:CAO43835.1); contains domain PTHR22930 (PTHR22930) [AT5G12010.1]	-0.288581	0.0524255	2246.07	2.41262	0.151657	19234.8	6.50344	8.23715e-06	0.000578365	0	0	0	0	0	0	0	0	0	0	1	0
A_84_P570015	AT5G57123	similar to unknown protein [Arabidopsis thaliana] (TAIR:AT4G29905.1); similar to hypothetical protein MtrDRAFT_AC148819g4v2 [Medicago truncatula] (GB:ABD28467.1) [AT5G57123.1]	-3.90208	0.289441	186.055	-2.8765	0.0975694	492.509	2.03578	0.00435165	0.0130069	0	0	0	0	0	0	0	0	0	0	0	0
A_84_P599251	AT4G30730	similar to unknown protein [Arabidopsis thaliana] (TAIR:AT4G30750.1) [AT4G30730.1]	-8.42841	0.392157	8.19402	-6.63775	0.117545	36.2731	3.45971	0.00162778	0.00639199	0	0	0	0	0	0	0	0	0	0	1	0
A_84_P75444	AT2G24100	similar to unknown protein [Arabidopsis thaliana] (TAIR:AT4G30780.1); similar to unnamed protein product [Vitis vinifera] (GB:CAO66612.1) [AT2G24100.1]	-0.70338	0.160218	1688.01	0.706415	0.160666	5896.76	2.65699	0.000422692	0.00273207	0	1	0	0	0	0	0	0	0	0	0	0
A_84_P606010	AT2G24320	similar to unknown protein [Arabidopsis thaliana] (TAIR:AT4G31020.2); similar to unknown protein [Arabidopsis thaliana] (TAIR:AT4G31020.1); similar to unnamed protein product [Vitis vinifera] (GB:CAO22751.1); contains domain PTHR12277:SF8 (PTHR12277:SF8); contains domain PTHR12277 (PTHR12277); contains domain SSF53474 (SSF53474); contains domain G3DSA:3.40.50.1820 (G3DSA:3.40.50.1820) [AT2G24320.…	-10.1188	0.101381	2.47351	-7.8689	0.0873974	15.4319	4.75667	8.28531e-06	0.00057895	0	0	0	0	0	0	0	0	0	0	0	0
A_84_P164883	AT5G42900	similar to unknown protein [Arabidopsis thaliana] (TAIR:AT4G33980.1); similar to hypothetical protein [Vitis vinifera] (GB:CAN75496.1) [AT5G42900.1]	-6.99786	0.184437	21.4889	-3.88433	0.364879	249.07	8.65497	0.00019084	0.00177575	0	1	0	0	0	0	0	0	0	0	0	0
A_84_P20824	AT1G23070	similar to unknown protein [Arabidopsis thaliana] (TAIR:AT4G38360.2); similar to unnamed protein product [Vitis vinifera] (GB:CAO65220.1); contains InterPro domain Protein of unknown function DUF300 (InterPro:IPR005178) [AT1G23070.1]	-10.3371	0.0596858	2.11723	-8.01867	0.349023	14.2404	4.98785	0.000344678	0.00243431	0	2	0	0	0	0	0	0	0	0	0	0
A_84_P22467	AT5G11140	similar to unknown protein [Arabidopsis thaliana] (TAIR:AT4G38560.1); contains InterPro domain Phospholipase-like, arabidopsis (InterPro:IPR007942) [AT5G11140.1]	-6.65804	0.377069	27.6502	-5.3774	0.319598	87.8364	2.42945	0.0109269	0.0264899	0	0	0	0	0	0	0	1	0	0	0	0
A_84_P843470	AT2G21350	similar to unknown protein [Arabidopsis thaliana] (TAIR:AT4G39040.1); similar to unknown protein [Arabidopsis thaliana] (TAIR:AT4G39040.2); similar to unnamed protein product [Vitis vinifera] (GB:CAO47229.1); similar to hypothetical protein [Vitis vinifera] (GB:CAN73653.1); contains InterPro domain CRS1/YhbY (InterPro:IPR001890) [AT2G21350.1]	-3.12478	0.0588909	314.137	-1.76709	0.0595664	1059.62	2.56275	9.57762e-06	0.000599035	0	0	0	0	0	0	0	0	0	0	1	0
A_84_P585037	AT5G04010	similar to unknown protein [Arabidopsis thaliana] (TAIR:AT5G03920.1); similar to unnamed protein product [Vitis vinifera] (GB:CAO23344.1); contains domain SSF81383 (SSF81383) [AT5G04010.1]	-10.3725	0.0438909	2.06631	-6.71119	0.129361	34.4543	12.6521	1.28789e-06	0.000464012	0	0	0	0	0	0	0	0	0	0	1	0
A_84_P245475	AT2G25460	similar to unknown protein [Arabidopsis thaliana] (TAIR:AT5G04860.1); similar to hypothetical protein [Vitis vinifera] (GB:CAN68625.1); contains InterPro domain C2 calcium-dependent membrane targeting (InterPro:IPR000008) [AT2G25460.1]	-4.40589	0.136721	129.835	-1.75711	0.175744	1073.04	6.27137	3.27733e-05	0.000821959	1	1	0	0	0	0	0	0	0	0	0	0
A_84_P198484	AT3G10930	similar to unknown protein [Arabidopsis thaliana] (TAIR:AT5G05300.1) [AT3G10930.1]	-7.32317	0.0165199	17.1041	-5.63121	0.42713	74.7057	3.23095	0.00236957	0.00833361	0	0	0	0	0	0	0	1	0	0	0	0
A_84_P241663	AT3G58540	similar to unknown protein [Arabidopsis thaliana] (TAIR:AT5G06190.1) [AT3G58540.1]	-5.68025	0.309511	53.9921	-4.01272	0.038539	223.559	3.17668	0.000756233	0.00385481	0	0	0	0	0	0	0	0	0	0	1	0
A_84_P91909	AT5G64710	similar to unknown protein [Arabidopsis thaliana] (TAIR:AT5G09840.1); similar to 80C09_3 [Brassica rapa subsp. pekinensis] (GB:AAZ41814.1); contains InterPro domain Protein of unknown function DUF537 (InterPro:IPR007491) [AT5G64710.1]	-1.85923	0.063769	756.347	-0.73477	0.0585384	2170.24	2.1802	2.31086e-05	0.000736667	0	1	0	0	0	0	0	0	0	0	0	0
A_84_P842676	AT5G24790	similar to unknown protein [Arabidopsis thaliana] (TAIR:AT5G10580.1); similar to hypothetical protein [Vitis vinifera] (GB:CAN79714.1); contains InterPro domain Protein of unknown function DUF599 (InterPro:IPR006747) [AT5G24790.1]	-8.211	0.261032	9.38148	-6.68163	0.394987	35.8493	2.88659	0.00500833	0.0144354	0	0	0	0	0	0	0	0	0	0	0	0
A_84_P262310	AT1G10880	similar to unknown protein [Arabidopsis thaliana] (TAIR:AT5G11730.1); similar to unnamed protein product [Vitis vinifera] (GB:CAO42172.1); contains InterPro domain Protein of unknown function DUF266, plant (InterPro:IPR004949) [AT1G10880.1]	-10.1348	0.139382	2.44256	-5.31004	0.290766	92.4662	28.3393	1.3169e-05	0.000646629	0	0	0	0	0	0	0	0	0	0	0	0
A_84_P187904	AT1G17620	similar to unknown protein [Arabidopsis thaliana] (TAIR:AT5G11890.1); similar to unknown [Populus trichocarpa] (GB:ABK96083.1); contains InterPro domain Harpin-induced 1 (InterPro:IPR010847) [AT1G17620.1]	1.8273	0.0478594	9716.19	2.89375	0.0452512	26832.8	2.09428	9.61801e-06	0.000599035	0	0	0	0	0	0	0	0	0	0	1	0
A_84_P98986	AT1G72720	similar to unknown protein [Arabidopsis thaliana] (TAIR:AT5G11970.1); similar to putative protein [Brassica oleracea] (GB:AAF19806.1) [AT1G72720.1]	-4.21351	0.0582554	147.663	-3.03742	0.104979	439.615	2.25964	7.07519e-05	0.00111171	0	1	0	0	0	0	0	0	0	0	0	0
A_84_P97916	AT4G29780	similar to unknown protein [Arabidopsis thaliana] (TAIR:AT5G12010.1); similar to unnamed protein product [Vitis vinifera] (GB:CAO43835.1); contains domain PTHR22930 (PTHR22930) [AT4G29780.1]	-3.86222	0.0811975	188.696	-0.401495	0.151396	2735.66	11.0099	4.02641e-06	0.000531766	0	0	0	0	0	0	0	0	0	0	0	0
A_84_P90939	AT5G43400	similar to unknown protein [Arabidopsis thaliana] (TAIR:AT5G13210.1); similar to unknown protein [Arabidopsis thaliana] (TAIR:AT3G24780.1); similar to unknown protein [Arabidopsis thaliana] (TAIR:AT5G43390.1); similar to hypothetical protein OsI_005960 [Oryza sativa (indica cultivar-group)] (GB:EAY84727.1); similar to unnamed protein product [Vitis vinifera] (GB:CAO70061.1); similar to hypothetic…	-1.49681	0.0780513	972.579	-0.426989	0.131799	2689.27	2.09918	0.000267851	0.00211578	0	0	0	0	0	0	0	0	0	0	1	0
A_84_P825260	AT4G19390	similar to unknown protein [Arabidopsis thaliana] (TAIR:AT5G13720.1); similar to unnamed protein product [Vitis vinifera] (GB:CAO63752.1); contains InterPro domain Uncharacterised conserved protein UCP022348 (InterPro:IPR016804); contains InterPro domain Protein of unknown function UPF0114 (InterPro:IPR005134) [AT4G19390.1]	-2.15973	0.227108	617.151	-0.192785	0.287437	3185.6	3.9094	0.00074383	0.00381217	0	0	0	0	0	0	0	0	0	0	0	0
A_84_P535878	AT3G03280	similar to unknown protein [Arabidopsis thaliana] (TAIR:AT5G17350.1); similar to unknown [Populus trichocarpa] (GB:ABK95625.1) [AT3G03280.1]	-4.69472	0.090798	105.838	-2.43212	0.049631	668.276	4.79855	2.90295e-06	0.000493288	0	0	0	0	0	0	0	0	0	1	0	0
[truncated: 459 more rows]

## Sheet: Down >= 2
Supplemental Table S3B. List of genes downregulated in W-S/W-C
			W-C			W-S			W-S/W-C
[truncated: 3,123 more rows]
