# Supplementary material for: Transcriptome Analyses of a Salt-Tolerant Cytokinin-Deficient Mutant Reveal Differential Regulation of Salt Stress Response by Cytokinin Deficiency
Source: PLoS One. 2012 Feb 15;7(2):e32124. doi: 10.1371/journal.pone.0032124 (PMC3280229; doi:10.1371/journal.pone.0032124)
Supplement: Table S4 — List of genes upregulated or downregulated in comparison M-C/W-C ( ipt1,3,5,7 -0 mM NaCl vs. WT-0 mM NaCl). (XLS) [file pone.0032124.s004.xls]

## Sheet: Up >= 2
Supplemental Table S4A. List of genes upregulated in M-C/W-C
			W-C			M-C			M-C/W-C			Stress-responsive cis-elementsa												Number of genes containing cis-elementb	Number of upregulated genes	Percentage (%)
Probe ID	AGI	Gene description	Mean of normalized intensity	SD of normalized intensity	Mean of raw intensity	Mean of normalized intensity	SD of normalized intensity	Mean of raw intensity	Fold change	p-value	q-value	ABRE1	ABRE2	CE1	CE3	CRT	DRE	ICEr1	ICEr2	LTRE	MYBR	MYCR	NACR				Cis-elements	Sequence	Stress conditions
A_84_P22737	AT1G09400	12-oxophytodienoate reductase, putative [AT1G09400.1]	-8.59417	0.361579	7.20097	-7.43684	0.289957	18.5636	2.23044	0.0123984	0.0389965	0	0	0	0	0	0	0	0	0	0	1	0	633	1625	39	ABRE1	[TC]ACGTGGC	Drought, ABA
A_84_P23689	AT1G12010	1-aminocyclopropane-1-carboxylate oxidase, putative / ACC oxidase, putative [AT1G12010.1]	-1.16171	0.397689	1252.88	2.16424	0.0320349	14243.5	10.0279	0.000133744	0.00293342	0	0	0	0	0	0	0	0	0	0	0	0				ABRE2	ACGTG[GT]C	ABA
A_84_P21936	AT1G77330	1-aminocyclopropane-1-carboxylate oxidase, putative / ACC oxidase, putative [AT1G77330.1]	1.63019	0.0717247	8500.71	2.75878	0.0366068	21502.4	2.18645	1.70851e-05	0.00152129	0	0	0	0	0	0	0	0	0	0	0	0				CE1	TGCCACCGG	ABA
A_84_P20504	AT4G34930	1-phosphatidylinositol phosphodiesterase-related [AT4G34930.1]	-3.48651	0.0224485	244.551	-2.24008	0.12207	673.309	2.37254	6.41289e-05	0.00224339	0	0	0	0	0	0	0	0	0	0	0	0				CE3	ACGCGTGCCTC	ABA
A_84_P14882	AT1G06620	2-oxoglutarate-dependent dioxygenase, putative [AT1G06620.1]	-1.85246	0.180718	762.772	-0.740791	0.271367	1919.36	2.16095	0.00411433	0.0183694	0	0	0	0	0	0	0	0	0	0	0	0				CRT	GGCCGACAT	Cold
A_84_P134445	AT5G60760	2-phosphoglycerate kinase-related [AT5G60760.1]	-3.26037	0.114525	286.141	-1.61949	0.247283	1041.66	3.11856	0.00047754	0.0052199	0	0	0	0	0	0	0	0	0	1	0	0				DRE	TACCGACAT	Drought, cold
A_84_P310643	AT4G27170	2S seed storage protein 4 / 2S albumin storage protein / NWMU2-2S albumin 4 [AT4G27170.1]	-10.3065	0.0681148	2.16281	-8.37185	0.361208	9.77636	3.82298	0.000803116	0.00692471	0	0	0	0	0	0	0	0	0	0	1	0				ICEr1	GGACACATGTCAGA	Cold
A_84_P12251	AT5G09290	3'(2'),5'-bisphosphate nucleotidase, putative / inositol polyphosphate 1-phosphatase, putative [AT5G09290.1]	-3.22622	0.289132	297.855	-1.99133	0.103774	800.243	2.35364	0.00223637	0.0125483	0	0	0	0	0	0	0	1	0	0	1	0				ICEr2	ACTCCG	Cold
A_84_P544696	AT2G36110	3'-5' exonuclease domain-containing protein [AT2G36110.1]	-9.30132	0.568533	4.53695	-5.95797	0.386855	52.1971	10.1496	0.00108875	0.00821469	0	0	0	0	0	0	0	0	0	0	0	0				LTRE	GGCCGACGT	Cold
A_84_P597922	AT1G72590	3-oxo-5-alpha-steroid 4-dehydrogenase family protein / steroid 5-alpha-reductase family protein [AT1G72590.1]	-7.32516	0.331553	17.5075	-5.6858	0.480546	64.1052	3.11527	0.00825822	0.0291944	0	0	0	0	0	0	0	0	0	0	1	0				MYBR	TGGTTAG	Drought, ABA
A_84_P311643	AT2G16530	3-oxo-5-alpha-steroid 4-dehydrogenase family protein / steroid 5-alpha-reductase family protein [AT2G16530.1]	-2.47409	0.100907	493.203	-1.42425	0.0400873	1183.56	2.07029	7.44968e-05	0.00233858	0	0	0	0	0	0	0	0	0	0	0	0				MYCR	CACATG	Drought, ABA
A_84_P19271	AT3G09680	40S ribosomal protein S23 (RPS23A) [AT3G09680.1]	-3.51891	0.150535	239.757	-2.25297	0.211801	674.124	2.40485	0.00108023	0.00818866	0	0	0	0	0	0	0	0	0	0	2	0				NACR	ACACGCATGT	Drought
A_84_P752387	AT1G50550	a cytochrome P450 pseudogene [AT1G50550.1]	-5.01163	0.205449	85.7032	-3.65055	0.075988	253.058	2.56878	0.000422626	0.00489709	0	0	0	0	0	0	0	0	0	0	0	0
A_84_P796412	AT3G20935	a pseudogene, contains cytochrome P450 domain [AT3G20935.1]	-2.05837	0.0440986	657.464	-0.672906	0.0136283	1994.31	2.61256	8.19193e-07	0.00078136	0	0	0	0	0	0	0	0	0	0	1	0	aThe existence of 12 stress-imducible cis-elements was searched in the 1-kb promoter region of each upregulated gene. The 1-kb promoter regions upstream of transcriptional start sites (+1) were retrieved from TAIR10. NR (not registered) indicates gene of which the respective transcriptional start site and start codon are not predicted in TAIR10. Numbers indicate the frequency of the existence of …
A_84_P511815	AT2G18193	AAA-type ATPase family protein [AT2G18193.1]	-2.20295	0.21041	601.93	-0.799206	0.103163	1831.4	2.64587	0.000487213	0.0052872	0	1	0	0	0	0	0	0	0	0	0	0	bNumber of genes containing at least one stress-inducible cis-element.
A_84_P12186	AT5G57480	AAA-type ATPase family protein [AT5G57480.1]	-1.0122	0.0878803	1360.56	0.0665881	0.0938822	3339.14	2.11226	0.00013046	0.00288946	0	0	0	0	0	0	0	0	0	0	0	0
A_84_P18821	AT5G61160	AACT1 (ANTHOCYANIN 5-AROMATIC ACYLTRANSFERASE 1); transferase [AT5G61160.1]	-4.90005	0.817922	102.754	-1.7645	0.611807	977.284	8.78809	0.00601761	0.0236171	0	0	0	0	0	0	0	0	0	0	0	0
A_84_P829748	AT5G20960	AAO1 (ALDEHYDE OXIDASE 1) [AT5G20960.2]	1.67631	0.0332181	8763.9	2.74806	0.0468158	21373.5	2.10199	5.45155e-06	0.00123308	0	0	0	0	0	0	0	0	0	0	0	0
A_84_P23828	AT1G77380	AAP3 (amino acid permease 3); amino acid transmembrane transporter [AT1G77380.1]	-1.37732	0.0673258	1054.65	-0.0590242	0.165732	3053.41	2.49371	0.000217066	0.00355247	0	0	0	0	0	0	0	0	0	0	1	0
A_84_P14374	AT1G31770	ABC transporter family protein [AT1G31770.1]	0.580955	0.126366	4107.01	1.60534	0.119093	9698.01	2.03409	0.000516943	0.00543925	0	0	0	0	0	0	0	0	0	0	1	0
A_84_P832213	AT3G28345	ABC transporter family protein [AT3G28345.1]	-1.64805	0.0641006	873.588	-0.647306	0.0895807	2035.65	2.00103	9.52793e-05	0.0025303	0	0	0	0	0	0	0	0	0	0	0	0
A_84_P16460	AT3G21180	ACA9 (autoinhibited Ca2+ -ATPase 9); calcium-transporting ATPase/ calmodulin binding [AT3G21180.1]	-4.42151	0.0568475	127.991	-3.01484	0.0834418	393.515	2.65125	1.74939e-05	0.00152129	0	0	0	0	0	0	0	0	0	2	1	0
A_84_P278280	AT2G39570	ACT domain-containing protein [AT2G39570.1]	2.62018	0.283852	17020.1	3.86539	0.16361	46378.5	2.37054	0.002757	0.0142839	0	0	0	0	0	0	0	0	0	0	1	0
A_84_P55060	AT1G49240	ACT8 (ACTIN 8); structural constituent of cytoskeleton [AT1G49240.1]	2.51595	0.0936698	15671.8	3.65935	0.153657	40171.2	2.20901	0.000387486	0.00467891	0	0	0	0	0	0	0	0	0	0	0	0
A_84_P15977	AT1G01750	actin-depolymerizing factor, putative [AT1G01750.1]	-2.28475	0.0964213	564.266	-1.1316	0.0677156	1453.94	2.22398	7.10061e-05	0.00230192	0	0	0	0	0	0	0	0	0	0	1	0
A_84_P24172	AT4G00680	actin-depolymerizing factor, putative [AT4G00680.1]	-3.17361	0.0663028	304.213	-2.12386	0.0952054	728.928	2.07017	9.68214e-05	0.00254853	0	0	0	0	0	0	0	0	0	0	0	0
A_84_P15498	AT3G02620	acyl-(acyl-carrier-protein) desaturase, putative / stearoyl-ACP desaturase, putative [AT3G02620.1]	-7.37121	0.398056	17.0429	-5.19207	0.415853	88.7418	4.52882	0.00279843	0.0144215	0	0	0	0	0	0	0	0	0	0	0	0
A_84_P14201	AT1G60680	AGD2 (ARF-GAP DOMAIN 2); aldo-keto reductase [AT1G60680.1]	-1.44349	0.38518	1039.59	0.0483618	0.193744	3316.36	2.81249	0.00389915	0.0177608	0	0	0	0	0	0	0	1	0	0	0	0
A_84_P175621	AT4G11880	AGL14 (AGAMOUS-LIKE 14); DNA binding / transcription factor [AT4G11880.1]	-4.43953	0.246753	128.086	-3.08167	0.135215	377.644	2.56304	0.00112013	0.00832855	0	1	0	0	0	0	0	0	0	0	0	0
A_84_P863621	AT2G22630	AGL17 (AGAMOUS-LIKE 17); transcription factor [AT2G22630.1]	-3.26811	0.186337	287.169	-1.50441	0.208857	1132.47	3.39569	0.000400204	0.00475371	0	0	0	0	0	0	0	0	0	0	0	0
A_84_P13893	AT4G37940	AGL21 (AGAMOUS-LIKE 21); transcription factor [AT4G37940.1]	-2.66946	0.0218051	430.532	-0.905931	0.0919783	1702.15	3.39527	5.46824e-06	0.00123308	0	0	0	0	0	0	0	0	0	0	1	0
A_84_P73804	AT5G62165	AGL42 (AGAMOUS LIKE 42); transcription factor [AT5G62165.1]	-2.51402	0.141703	479.771	-0.392294	0.0846463	2420.54	4.35215	2.40933e-05	0.00158376	0	0	0	0	0	0	0	0	0	0	0	0
A_84_P785948	AT4G26320	AGP13 (ARABINOGALACTAN PROTEIN 13) [AT4G26320.1]	1.10632	0.180044	5907.92	2.3536	0.118916	16325.4	2.37393	0.000559347	0.0056535	0	0	0	0	0	0	0	0	0	0	1	0
A_84_P275660	AT5G56540	AGP14 (ARABINOGALACTAN PROTEIN 14) [AT5G56540.1]	0.4331	0.0300803	3699.76	1.44356	0.0963896	8675.37	2.01456	6.50269e-05	0.00225387	0	1	0	0	0	0	0	0	0	0	1	0
A_84_P302000	AT5G53250	AGP22/ATAGP22 (ARABINOGALACTAN PROTEINS 22) [AT5G53250.1]	0.672436	0.118115	4364.66	2.02122	0.0693459	12924.5	2.54697	6.92983e-05	0.00228121	0	0	0	0	0	0	0	0	0	0	0	0
A_84_P789143	AT5G40730	AGP24 (ARABINOGALACTAN PROTEIN 24) [AT5G40730.1]	2.77208	0.0854993	18727.5	3.88793	0.0279602	47087.2	2.16723	2.77551e-05	0.0016467	0	0	0	0	0	0	0	0	0	0	1	0
A_84_P169963	AT4G40090	AGP3 (ARABINOGALACTAN-PROTEIN 3) [AT4G40090.1]	0.150563	0.0397452	3039.77	1.43314	0.186155	8599.49	2.43273	0.000308201	0.00418048	0	0	0	0	0	0	0	0	0	0	0	0
A_84_P805287	AT1G28290	AGP31 (ARABINOGALACTAN-PROTEIN 31) [AT1G28290.2]	-6.99771	0.25709	21.7795	-5.96667	0.314149	51.826	2.0435	0.011698	0.0374226	0	0	0	0	0	0	0	0	0	0	0	0
A_84_P91379	AT4G39660	AGT2 (ALANINE:GLYOXYLATE AMINOTRANSFERASE 2); alanine-glyoxylate transaminase [AT4G39660.1]	2.1597	0.0274597	12243.1	3.43319	0.0816058	34316.7	2.41745	1.37908e-05	0.00144252	0	0	0	0	0	0	0	1	0	0	1	0
A_84_P20163	AT2G38400	AGT3 (ALANINE:GLYOXYLATE AMINOTRANSFERASE 3); alanine-glyoxylate transaminase [AT2G38400.1]	-1.20426	0.174092	1191.48	0.868885	0.211364	5826.93	4.20803	0.000195281	0.00338293	0	0	0	0	0	0	0	0	0	0	1	0
A_84_P21702	AT5G10720	AHK5 (CYTOKININ INDEPENDENT 2) [AT5G10720.1]	-2.73761	0.115022	411.14	-1.37617	0.0140902	1224.73	2.56942	3.44362e-05	0.00178117	0	1	0	0	0	0	0	0	0	0	1	0
A_84_P818550	AT3G21510	AHP1 (HISTIDINE-CONTAINING PHOSPHOTRANSMITTER 3); histidine phosphotransfer kinase [AT3G21510.1]	0.844657	0.0485795	4926.71	2.14571	0.0860872	14059.9	2.46409	2.19308e-05	0.00155995	0	0	0	0	0	0	0	0	0	1	0	0
A_84_P750699	AT1G80100	AHP6 (ARABIDOPSIS HISTIDINE PHOSPHOTRANSFER PROTEIN 6); transferase, transferring phosphorus-containing groups [AT1G80100.1]	-4.13229	0.21467	157.555	-2.71408	0.182522	488.919	2.67253	0.00095366	0.0076084	0	0	0	0	0	0	0	0	0	0	0	0
A_84_P831747	AT5G39720	AIG2L (AVIRULENCE INDUCED GENE 2 LIKE PROTEIN) [AT5G39720.1]	-8.38779	0.517897	8.60538	-7.08467	0.0778316	23.4339	2.46763	0.0125484	0.0393632	0	0	0	0	0	0	0	0	0	0	0	0
A_84_P863265	AT4G12550	AIR1 (Auxin-Induced in Root cultures 1); lipid binding [AT4G12550.1]	-1.67223	0.294115	870.512	1.04815	0.264109	6609.91	6.59047	0.000283768	0.00401334	0	0	0	0	0	0	0	0	0	0	0	0
A_84_P13572	AT3G01260	aldose 1-epimerase family protein [AT3G01260.1]	-1.33822	0.0814536	1083.1	0.178483	0.109218	3612.83	2.86136	4.2645e-05	0.00191972	0	0	0	0	0	0	0	0	0	0	0	0
A_84_P12898	AT4G25790	allergen V5/Tpx-1-related family protein [AT4G25790.1]	-3.00914	0.143193	340.78	-1.67596	0.0484712	995.842	2.51957	0.000107141	0.00266516	0	0	0	0	0	0	0	0	0	0	0	0
A_84_P13864	AT4G30320	allergen V5/Tpx-1-related family protein [AT4G30320.1]	-2.13894	0.166144	626.038	-0.958274	0.169037	1637.41	2.26681	0.000992194	0.00777965	0	0	0	0	0	0	0	0	0	0	0	0
A_84_P785986	AT5G57625	allergen V5/Tpx-1-related family protein [AT5G57625.1]	0.0707378	0.0975048	2887.79	1.37331	0.108621	8236.6	2.46669	0.00010225	0.00260877	0	0	0	0	0	0	0	0	0	0	0	0
A_84_P21487	AT5G01250	alpha 1,4-glycosyltransferase family protein / glycosyltransferase sugar-binding DXD motif-containing protein [AT5G01250.1]	-1.71604	0.0390445	834.817	-0.505285	0.136531	2239.01	2.31459	0.000122384	0.0028145	0	0	0	0	0	0	0	0	0	1	0	0
A_84_P19880	AT1G24320	alpha-glucosidase, putative [AT1G24320.1]	-2.85019	0.118878	381.007	-1.25609	0.105392	1334.76	3.01904	6.43414e-05	0.00224618	0	0	0	0	0	0	0	0	0	0	0	0
A_84_P16720	AT4G34880	amidase family protein [AT4G34880.1]	-3.62315	0.143948	222.695	-2.14934	0.0975142	719.15	2.77753	0.000125231	0.00283518	0	0	0	0	0	0	0	0	0	1	0	0
A_84_P170983	AT1G31820	amino acid permease family protein [AT1G31820.1]	-1.76924	0.0719351	803.997	-0.523543	0.140449	2211.06	2.37133	0.00016571	0.0031521	0	0	0	0	0	0	0	0	0	0	0	0
A_84_P11943	AT4G23590	aminotransferase class I and II family protein [AT4G23590.1]	-4.30497	0.138472	138.982	-2.61581	0.111164	518.274	3.22469	7.94578e-05	0.00237464	0	0	0	0	0	0	0	0	0	0	1	0
A_84_P21863	AT1G50090	aminotransferase class IV family protein [AT1G50090.1]	-6.47205	0.0446091	30.8767	-4.4179	0.11121	148.937	4.15299	7.66065e-06	0.0013562	0	0	0	0	0	0	0	0	0	0	1	0
A_84_P537901	AT4G28410	aminotransferase-related [AT4G28410.1]	-2.65868	0.0460426	434.211	0.321923	0.120473	3990.05	7.89314	2.32735e-06	0.00105708	0	0	0	0	0	0	0	0	0	0	0	0
A_84_P21215	AT3G24290	ammonium transporter, putative [AT3G24290.1]	-5.01087	0.0972638	85.2767	-3.75184	0.151907	237.602	2.39336	0.000268491	0.00390624	0	0	0	0	0	0	0	0	0	0	0	0
A_84_P526704	AT1G21530	AMP-binding protein, putative [AT1G21530.1]	-5.48434	0.255918	61.602	-4.17536	0.0659113	176.288	2.47766	0.00101395	0.00786793	0	0	0	0	0	0	0	0	0	0	0	0
A_84_P11133	AT5G16370	AMP-binding protein, putative [AT5G16370.1]	1.86452	0.136827	9995.67	2.94278	0.147257	24445	2.11148	0.000746618	0.00664519	0	0	0	0	0	0	0	1	0	0	1	0
A_84_P12756	AT3G48990	AMP-dependent synthetase and ligase family protein [AT3G48990.1]	1.17521	0.238292	6233.46	2.38712	0.0799866	16633.5	2.31643	0.00112408	0.00833701	1	1	0	0	0	0	0	0	0	0	1	0
A_84_P22161	AT3G24300	AMT1;3/ATAMT1;3 (AMMONIUM TRANSPORTER 1;3); ammonium transmembrane transporter [AT3G24300.1]	0.124213	0.194551	2995.99	1.7703	0.123296	10897.4	3.12983	0.000244813	0.00374339	0	0	0	0	0	0	0	0	0	0	0	0
A_84_P11528	AT1G76130	AMY2/ATAMY2 (ALPHA-AMYLASE-LIKE 2); alpha-amylase [AT1G76130.1]	-0.372538	0.17166	2131.33	0.996189	0.076021	6346.35	2.58243	0.000226427	0.00363107	0	0	0	0	0	0	0	0	0	0	0	0
A_84_P14786	AT1G32510	ANAC011 (Arabidopsis NAC domain containing protein 11); transcription factor [AT1G32510.1]	-5.11692	0.152376	79.0766	-3.76393	0.0750208	234.572	2.55442	0.000159904	0.00311402	0	0	0	0	0	0	0	0	0	0	0	0
A_84_P18048	AT1G34180	ANAC016 (Arabidopsis NAC domain containing protein 16); transcription factor [AT1G34180.1]	-4.39416	0.113963	130.897	-3.1375	0.180636	361.641	2.38942	0.000522293	0.00545474	0	0	0	0	0	0	0	0	0	0	2	0
A_84_P818874	AT1G56010	ANAC021/NAC1 (Arabidopsis NAC domain containing protein 21, Arabidopsis NAC domain containing protein 22); transcription factor [AT1G56010.2]	-2.50736	0.148852	484.118	-0.818603	0.0720525	1801.24	3.22379	6.00212e-05	0.00220295	0	0	0	0	0	0	0	0	0	0	1	0
A_84_P20904	AT1G79580	ANAC033; transcription factor [AT1G79580.1]	-3.98435	0.106489	173.634	-2.69551	0.0859339	492.134	2.4433	8.26317e-05	0.00241612	0	0	0	0	0	0	0	0	0	0	0	0
A_84_P23997	AT3G04060	ANAC046 (Arabidopsis NAC domain containing protein 46); transcription factor [AT3G04060.1]	-2.35618	0.112206	536.987	-1.31564	0.160339	1282.61	2.057	0.000772417	0.00676028	0	2	0	0	0	0	0	0	0	0	0	0
A_84_P11721	AT3G15500	ANAC055/ATNAC3 (ARABIDOPSIS NAC DOMAIN CONTAINING PROTEIN 55); transcription factor [AT3G15500.1]	-4.45142	0.268755	127.455	-3.26172	0.251094	333.276	2.28106	0.00498386	0.0208592	0	1	0	0	0	0	0	0	0	0	0	0
A_84_P12666	AT3G15510	ANAC056/ATNAC2 (Arabidopsis thaliana NAC domain containing protein 2); transcription factor [AT3G15510.1]	-2.26491	0.0998975	569.703	-0.774851	0.25133	1866.27	2.809	0.000673503	0.00626825	0	0	0	0	0	0	0	0	0	0	0	0
A_84_P22683	AT3G29035	ANAC059/ATNAC3 (Arabidopsis NAC domain containing protein 59); protein heterodimerization/ transcription factor [AT3G29035.1]	-0.972306	0.130364	1398.69	0.991421	0.163482	6341.9	3.90068	8.35806e-05	0.00242418	0	0	0	0	0	0	0	0	0	0	0	0
A_84_P10936	AT4G01540	ANAC068/NTM1 (NAC WITH TRANSMEMBRANE MOTIF1); transcription activator/ transcription factor [AT4G01540.1]	-3.11329	0.0516303	317.03	-1.89419	0.0917666	854.444	2.32801	3.64927e-05	0.00180484	0	0	0	0	0	0	0	0	0	0	0	0
A_84_P20416	AT4G10350	ANAC070 (Arabidopsis NAC domain containing protein 70); transcription factor [AT4G10350.1]	-3.18635	0.286874	306.878	-1.71571	0.20997	975.581	2.77144	0.00200855	0.011819	0	0	0	0	0	0	0	0	0	0	2	0
A_84_P11961	AT4G27410	ANAC072/RD26 (RESPONSIVE TO DESSICATION 26); transcription factor [AT4G27410.1]	-1.02244	0.116589	1352.04	0.478063	0.179277	4448.42	2.82942	0.000263069	0.00386866	0	3	0	0	0	0	0	0	0	0	0	0
A_84_P12911	AT4G28530	ANAC074 (Arabidopsis NAC domain containing protein 74); transcription factor [AT4G28530.1]	-4.71664	0.339112	105.71	-3.27146	0.107162	329.959	2.72298	0.00214767	0.0122643	0	0	0	0	0	0	0	0	0	0	0	0
A_84_P17727	AT5G07680	ANAC079/ANAC080/ATNAC4 (Arabidopsis NAC domain containing protein 79, Arabidopsis NAC domain containing protein 80); transcription factor [AT5G07680.1]	-2.61741	0.120478	446.47	-0.793428	0.108068	1841.52	3.54056	4.06127e-05	0.00189294	0	0	0	0	0	0	0	0	0	0	0	0
A_84_P264370	AT5G14000	ANAC084 (Arabidopsis NAC domain containing protein 84); transcription factor [AT5G14000.1]	-0.5568	0.0717922	1862.68	0.915649	0.0407116	5991.9	2.77493	6.53452e-06	0.00128344	0	0	0	0	0	0	0	0	0	0	1	0
A_84_P12813	AT3G62270	anion exchange family protein [AT3G62270.1]	-0.0859671	0.223774	2593.88	1.37701	0.0447492	8254.58	2.75676	0.000374225	0.00458997	0	0	0	0	0	0	0	0	0	0	1	0
A_84_P19548	AT4G32510	anion exchanger [AT4G32510.1]	-6.80453	0.367511	24.9541	-5.77854	0.0729325	57.9591	2.03636	0.00901777	0.0310944	0	0	0	0	0	0	0	0	0	0	0	0
A_84_P233559	AT1G10340	ankyrin repeat family protein [AT1G10340.1]	-4.48176	0.406691	126.869	-2.36807	0.27939	619.461	4.32796	0.00176095	0.0108958	0	0	0	0	0	0	0	0	0	0	0	0
A_84_P18985	AT1G11740	ankyrin repeat family protein [AT1G11740.1]	-2.57984	0.0922423	458.175	-1.18305	0.167738	1401.14	2.63315	0.00022568	0.00362729	0	0	0	0	0	0	0	0	0	0	0	0
A_84_P547973	AT1G14500	ankyrin repeat family protein [AT1G14500.1]	-6.49374	0.0909888	30.4101	-5.37743	0.174312	77.1366	2.16791	0.000599808	0.00589705	0	0	0	0	0	0	0	0	0	0	1	0
A_84_P10364	AT1G34050	ankyrin repeat family protein [AT1G34050.1]	-6.90927	0.364026	23.4367	-5.74597	0.0887341	59.1843	2.23969	0.00577796	0.0229596	0	0	0	0	0	0	0	0	0	0	0	0
A_84_P530628	AT3G24210	ankyrin repeat family protein [AT3G24210.1]	-4.05389	0.0712863	164.984	-2.90368	0.10896	426.597	2.21946	0.000106435	0.00265952	0	0	0	0	0	0	0	0	0	0	0	0
A_84_P559973	AT4G03460	ankyrin repeat family protein [AT4G03460.1]	-6.64085	0.273478	27.7591	-5.26128	0.139664	83.1338	2.6019	0.00147084	0.00974756	0	0	0	0	0	0	0	0	0	0	0	0
A_84_P547576	AT4G03480	ankyrin repeat family protein [AT4G03480.1]	-10.2287	0.136156	2.28833	-8.55952	0.353565	8.60456	3.18025	0.00158404	0.0102022	0	0	0	0	0	0	0	0	0	0	0	0
A_84_P595614	AT4G14390	ankyrin repeat family protein [AT4G14390.1]	-3.66421	0.10316	216.909	-2.11065	0.171896	742.297	2.93539	0.000178214	0.00324492	0	1	0	0	0	0	0	0	0	0	0	0
A_84_P20672	AT5G50140	ankyrin repeat family protein [AT5G50140.1]	-10.219	0.224333	2.30572	-8.30044	0.17174	10.1218	3.78055	0.000298919	0.0041155	0	0	0	0	0	0	0	0	0	0	0	0
A_84_P787132	AT5G51160	ankyrin repeat family protein [AT5G51160.1]	-3.21902	0.00853306	294.241	-1.40426	0.0601374	1200.15	3.51801	8.34537e-07	0.00078136	0	0	0	0	0	0	0	1	0	0	0	0
A_84_P500825	AT5G54700	ankyrin repeat family protein [AT5G54700.1]	-9.61476	0.421296	3.58028	-7.24606	0.0827595	20.9822	5.16476	0.000669953	0.00625256	0	0	0	0	0	0	0	0	0	0	0	0
A_84_P825292	AT2G14210	ANR1; DNA binding / transcription factor [AT2G14210.1]	-8.56046	0.536304	7.66261	-6.87969	0.118277	27.0826	3.20598	0.00608376	0.0237831	0	1	0	0	0	0	0	0	0	0	0	0
A_84_P286390	AT3G25780	AOC3 (ALLENE OXIDE CYCLASE 3) [AT3G25780.1]	-3.79236	0.183532	199.589	-2.45606	0.276874	590.105	2.52503	0.00223041	0.0125331	0	0	0	0	0	0	0	0	0	0	0	0
A_84_P20470	AT1G21910	AP2 domain-containing transcription factor family protein [AT1G21910.1]	-3.28527	0.342514	286.642	-2.00213	0.379576	809.104	2.43368	0.0121861	0.0385368	0	0	0	0	0	0	0	0	0	0	0	0
A_84_P512655	AT1G77640	AP2 domain-containing transcription factor, putative [AT1G77640.1]	-4.67478	0.201074	108.153	-3.00865	0.15364	395.696	3.17362	0.000337273	0.00437259	0	0	0	0	0	0	0	0	0	0	0	0
A_84_P11919	AT4G13620	AP2 domain-containing transcription factor, putative [AT4G13620.1]	-3.19111	0.0420946	299.782	-0.539179	0.0984551	2186.24	6.2851	1.76547e-06	0.000905865	0	0	0	0	0	0	0	0	0	0	0	0
A_84_P10120	AT4G39780	AP2 domain-containing transcription factor, putative [AT4G39780.1]	0.353996	0.255061	3538.84	1.75652	0.104274	10733.2	2.64365	0.000913511	0.00740506	0	0	0	0	0	0	0	0	0	0	0	0
A_84_P16821	AT5G24470	APRR5 (PSEUDO-RESPONSE REGULATOR 5); transcription regulator [AT5G24470.1]	-1.77619	0.185681	802.465	-0.509372	0.446814	2308.55	2.40631	0.0105389	0.0346944	0	0	0	0	0	0	0	0	0	0	0	0
A_84_P18755	AT5G43780	APS4 [AT5G43780.1]	1.27626	0.0540067	6632.55	3.39163	0.0526698	33377.3	4.33302	1.07519e-06	0.00078136	0	0	0	0	0	0	0	0	0	0	1	0
A_84_P155915	AT5G43370	APT1/PHT1;2/PHT2 (PHOSPHATE TRANSPORTER 2); carbohydrate transmembrane transporter/ inorganic phosphate transmembrane transporter/ phosphate transmembrane transporter/ sugar:hydrogen ion symporter [AT5G43370.1]	-1.5924	0.0753719	909.09	0.113998	0.106344	3450.62	3.26346	2.24057e-05	0.00157099	0	0	0	0	0	0	0	0	0	0	1	0
A_84_P18975	AT1G10560	armadillo/beta-catenin repeat family protein / U-box domain-containing protein [AT1G10560.1]	-2.79457	0.101685	395.073	-1.55639	0.0899147	1084.27	2.35901	9.37671e-05	0.00251292	1	1	0	0	0	0	0	0	0	0	1	0
A_84_P14868	AT5G01830	armadillo/beta-catenin repeat family protein / U-box domain-containing protein [AT5G01830.1]	-1.19955	0.0804905	1192.37	0.0303745	0.0515159	3249.07	2.34555	2.3976e-05	0.00158376	0	0	0	0	0	0	0	0	0	0	0	0
A_84_P591677	AT1G68940	armadillo/beta-catenin repeat protein-related / U-box domain-containing protein [AT1G68940.1]	-4.53476	0.0550851	118.35	-3.50999	0.165396	279.197	2.03463	0.000524144	0.00546205	0	0	0	0	0	0	0	0	0	1	1	0
A_84_P88649	AT2G02850	ARPN (PLANTACYANIN); copper ion binding [AT2G02850.1]	-2.72253	0.236446	417.7	-1.65214	0.0342538	1011.58	2.10001	0.00148625	0.00981554	0	0	0	0	0	0	0	0	0	0	0	0
A_84_P10700	AT1G67710	ARR11 (RESPONSE REGULATOR 11); transcription factor/ two-component response regulator [AT1G67710.1]	-1.95237	0.168779	710.285	-0.495801	0.0602939	2256.57	2.74456	0.000147812	0.00302124	0	0	0	0	0	0	0	0	0	0	0	0
A_84_P583082	AT3G58190	ASL16/LBD29 (LOB DOMAIN-CONTAINING PROTEIN 29) [AT3G58190.1]	-7.78085	0.351383	12.78	-4.70749	0.137266	122.244	8.41732	0.000146399	0.00301115	0	0	0	0	0	0	0	0	0	0	0	0
A_84_P229519	AT2G30130	ASL5 (phosphoenolpyruvate carboxykinase1) [AT2G30130.1]	-5.08588	0.212902	81.08	-3.40888	0.132943	300.902	3.19762	0.000318532	0.00425519	0	0	0	0	0	0	0	0	0	0	1	0
A_84_P20729	AT5G65010	ASN2 (ASPARAGINE SYNTHETASE 2); asparagine synthase (glutamine-hydrolyzing) [AT5G65010.1]	1.11882	0.342912	6052.05	2.19601	0.124609	14580.6	2.10992	0.00691621	0.0258968	0	0	0	0	0	0	0	0	0	0	0	0
A_84_P79265	AT3G51330	aspartyl protease family protein [AT3G51330.1]	-2.95842	0.25826	358.054	-1.63669	0.189069	1030.15	2.49965	0.00202185	0.011862	0	0	0	0	0	0	0	1	0	0	0	0
A_84_P839837	AT3G51360	aspartyl protease family protein [AT3G51360.1]	-5.05865	0.093639	82.1444	-4.0384	0.0687679	193.289	2.02828	0.000108933	0.00267481	0	0	0	0	0	0	0	0	0	0	0	0
A_84_P13827	AT4G22050	aspartyl protease family protein [AT4G22050.1]	-6.42346	0.321629	32.5345	-2.99462	0.249155	404.526	10.7692	0.000128106	0.00286891	0	0	0	0	0	0	0	0	0	0	0	0
A_84_P14930	AT5G24820	aspartyl protease family protein [AT5G24820.1]	-10.1945	0.0594282	2.33754	-7.54653	0.205943	17.042	6.26785	2.82108e-05	0.00166252	0	0	0	0	0	0	0	0	0	0	2	0
A_84_P20622	AT5G36260	aspartyl protease family protein [AT5G36260.1]	-3.71093	0.120528	209.562	-2.70089	0.093947	490.126	2.01397	0.000332246	0.00433481	0	0	0	0	0	0	0	0	0	0	1	0
A_84_P21270	AT3G49860	ATARLA1B (ADP-ribosylation factor-like A1B); GTP binding [AT3G49860.1]	-2.22367	0.0468534	586.736	-0.654561	0.0427686	2020.64	2.9672	1.7747e-06	0.000905865	0	0	0	0	0	0	0	0	0	0	0	0
A_84_P23154	AT3G47770	ATATH5 (ABC2 homolog 5); ATPase, coupled to transmembrane movement of substances [AT3G47770.1]	-4.63835	0.0856779	110.087	-3.56072	0.0800243	270.034	2.11057	9.09817e-05	0.00249816	0	1	0	0	0	0	0	0	0	0	0	0
A_84_P14226	AT1G10070	ATBCAT-2; branched-chain-amino-acid transaminase/ catalytic [AT1G10070.1]	-2.21901	0.610827	624.321	0.524684	0.261689	4595.52	6.69783	0.00202307	0.0118628	0	2	0	0	0	0	0	0	0	0	0	0
A_84_P102316	AT2G28160	ATBHLH029/BHLH029/FIT1/FRU (FE-DEFICIENCY INDUCED TRANSCRIPTION FACTOR 1); DNA binding / transcription factor [AT2G28160.1]	-1.14133	0.114832	1246.71	0.814756	0.0369155	5596.69	3.88007	9.5582e-06	0.00137742	0	0	0	0	0	0	0	0	0	0	0	0
A_84_P17164	AT1G68880	ATBZIP (ARABIDOPSIS THALIANA BASIC LEUCINE-ZIPPER 8); DNA binding / transcription factor [AT1G68880.1]	-1.6045	0.259228	910.712	-0.0799268	0.182	3032.05	2.87702	0.00113126	0.0083661	0	0	0	0	0	0	0	0	0	0	0	0
A_84_P20669	AT5G49450	ATBZIP1 (ARABIDOPSIS THALIANA BASIC LEUCINE-ZIPPER 1); DNA binding / protein heterodimerization/ transcription factor [AT5G49450.1]	0.639426	0.091894	4267.15	1.67278	0.256658	10211.2	2.04678	0.00278444	0.0143731	0	0	0	0	0	0	0	0	0	0	0	0
A_84_P17436	AT1G59530	ATBZIP4 (ARABIDOPSIS THALIANA BASIC LEUCINE-ZIPPER); DNA binding / transcription factor [AT1G59530.1]	-7.81183	0.0241255	12.1891	-6.29635	0.203343	40.6004	2.85894	0.000213477	0.00352365	0	0	0	0	0	0	0	0	0	0	1	0
A_84_P16999	AT2G04038	ATBZIP48 (ARABIDOPSIS THALIANA BASIC LEUCINE-ZIPPER 48); DNA binding / transcription factor [AT2G04038.1]	-7.91486	0.670576	12.2014	-4.59443	0.175446	132.054	9.98965	0.00115214	0.00845591	0	0	0	0	0	0	0	0	0	0	0	0
A_84_P23020	AT2G22850	ATBZIP6 (ARABIDOPSIS THALIANA BASIC LEUCINE-ZIPPER 6); DNA binding / transcription factor [AT2G22850.1]	-1.25058	0.161807	1152.01	-0.205212	0.081883	2755.84	2.06389	0.00056541	0.00568841	0	0	0	0	0	0	0	0	0	0	1	0
A_84_P17320	AT2G24610	ATCNGC14 (cyclic nucleotide gated channel 14); calmodulin binding / cyclic nucleotide binding / ion channel [AT2G24610.1]	-2.41711	0.125017	514.688	-1.12253	0.0586781	1462	2.45306	8.41963e-05	0.00242871	0	0	0	0	0	0	0	0	0	0	0	0
A_84_P14903	AT5G11920	ATCWINV6 (6-&1-FRUCTAN EXOHYDROLASE); hydrolase, hydrolyzing O-glycosyl compounds / inulinase/ levanase [AT5G11920.1]	-2.70575	0.201891	423.055	-1.01874	0.0648622	1570.96	3.21988	0.000160744	0.00311784	0	0	0	0	0	0	0	0	0	0	0	0
A_84_P14854	AT4G15910	ATDI21 (Arabidopsis thaliana drought-induced 21) [AT4G15910.1]	1.92162	0.047389	10373.2	2.93421	0.0200018	24305.2	2.01753	4.41369e-06	0.0011785	0	0	0	0	0	0	0	0	0	0	0	0
A_84_P11798	AT3G45970	ATEXLA1 (ARABIDOPSIS THALIANA EXPANSIN-LIKE A1) [AT3G45970.1]	-1.43067	0.295512	1032.02	-0.0951455	0.267352	2999.7	2.52366	0.00438172	0.0191687	0	0	0	0	0	0	0	0	0	1	1	0
A_84_P12247	AT5G13150	ATEXO70C1 (exocyst subunit EXO70 family protein C1); protein binding [AT5G13150.1]	-3.89613	0.119697	184.18	-2.69189	0.0858575	492.219	2.30416	0.000144421	0.00299646	0	1	0	0	0	0	0	0	0	0	0	0
A_84_P16800	AT5G13990	ATEXO70C2 (exocyst subunit EXO70 family protein C2); protein binding [AT5G13990.1]	-3.4111	0.0257084	257.417	-2.22524	0.0207713	679.478	2.27498	4.0158e-07	0.000648522	0	0	0	0	0	0	0	0	0	0	0	0
A_84_P12784	AT3G55150	ATEXO70H1 (exocyst subunit EXO70 family protein H1); protein binding [AT3G55150.1]	-2.60045	0.0350193	452.003	-1.48366	0.0827547	1135.81	2.16865	2.75452e-05	0.00164303	0	0	0	0	0	0	0	0	0	0	0	0
A_84_P267240	AT2G39380	ATEXO70H2 (EXOCYST SUBUNIT EXO70 FAMILY PROTEIN H2); protein binding [AT2G39380.1]	-0.964141	0.101139	1407.21	0.11777	0.113886	3452.18	2.11684	0.000250726	0.0037771	0	0	0	0	0	0	0	0	0	0	0	0
A_84_P15501	AT3G15370	ATEXPA12 (ARABIDOPSIS THALIANA EXPANSIN 12) [AT3G15370.1]	-6.01518	0.426909	44.0534	-3.67454	0.0919551	249.781	5.06528	0.000748916	0.00665749	0	0	0	0	0	0	0	0	0	0	2	0
A_84_P21276	AT1G62980	ATEXPA18 (ARABIDOPSIS THALIANA EXPANSIN A18) [AT1G62980.1]	-2.02031	0.0790561	677.201	-0.881574	0.0915552	1727.16	2.20188	8.27982e-05	0.00241812	0	0	0	0	0	0	0	0	0	0	0	0
A_84_P254760	AT1G12560	ATEXPA7 (ARABIDOPSIS THALIANA EXPANSIN A7) [AT1G12560.1]	-1.64864	0.0863988	876.194	-0.369701	0.0292014	2458.64	2.42661	1.7045e-05	0.00152129	0	0	0	0	0	0	0	0	0	0	0	0
A_84_P11781	AT3G11050	ATFER2 (FERRITIN 2); ferric iron binding [AT3G11050.1]	-2.73148	0.0424022	413.011	-1.60052	0.0778713	1050.9	2.19005	2.48463e-05	0.00158531	0	1	0	0	0	0	0	1	0	0	0	0
A_84_P20603	AT5G23990	ATFRO5/FRO5 (FERRIC REDUCTION OXIDASE 5); ferric-chelate reductase [AT5G23990.1]	-6.83001	0.344175	24.3559	-4.13708	0.212957	181.316	6.46624	0.000323732	0.00429247	0	0	0	0	0	0	0	0	0	0	0	0
A_84_P613653	AT5G57685	ATGDU3 (ARABIDOPSIS THALIANA GLUTAMINE DUMPER 3) [AT5G57685.1]	0.317863	0.128004	3414.03	1.76535	0.0603532	10814.6	2.72732	5.96402e-05	0.00220295	0	0	0	0	0	0	0	0	0	0	0	0
A_84_P543942	AT3G30725	ATGDU6 (ARABIDOPSIS THALIANA GLUTAMINE DUMPER 6) [AT3G30725.1]	-6.79546	0.437107	25.4155	-5.51079	0.189997	70.0691	2.43626	0.00952834	0.0323167	0	0	0	0	0	0	0	0	0	0	1	0
A_84_P14218	AT1G65610	ATGH9A2/KOR2 (ARABIDOPSIS THALIANA GLYCOSYL HYDROLASE 9A2); hydrolase, hydrolyzing O-glycosyl compounds [AT1G65610.1]	-1.88962	0.0317846	739.76	-0.475748	0.0197572	2286.76	2.66451	3.26759e-07	0.000648522	0	0	0	0	0	0	0	0	0	0	0	0
A_84_P12397	AT1G48930	ATGH9C1 (ARABIDOPSIS THALIANA GLYCOSYL HYDROLASE 9C1); hydrolase, hydrolyzing O-glycosyl compounds [AT1G48930.1]	-1.62851	0.0570204	887.472	-0.393719	0.0951575	2418.21	2.35348	4.26615e-05	0.00191972	0	0	0	0	0	0	0	0	0	0	0	0
A_84_P11158	AT5G27100	ATGLR2.1 (Arabidopsis thaliana glutamate receptor 2.1) [AT5G27100.1]	-3.83118	0.154132	192.961	-2.78079	0.177602	466.411	2.07109	0.00150335	0.00988931	0	0	0	0	0	0	0	0	0	0	1	0
A_84_P22001	AT2G24710	ATGLR2.3 (Arabidopsis thaliana glutamate receptor 2.3) [AT2G24710.1]	-8.45974	0.130309	7.80382	-3.99484	0.337522	201.48	22.0836	2.83295e-05	0.00166252	0	0	0	0	0	0	0	0	0	0	0	0
A_84_P12065	AT5G11180	ATGLR2.6 (Arabidopsis thaliana glutamate receptor 2.6) [AT5G11180.1]	-9.79556	0.271664	3.12594	-6.16499	0.346843	45.0098	12.3854	0.000139955	0.00297101	0	0	0	0	0	0	0	0	0	0	0	0
A_84_P10221	AT5G36870	ATGSL09 (GLUCAN SYNTHASE-LIKE 9); 1,3-beta-glucan synthase [AT5G36870.1]	-7.00512	0.494312	22.2386	-4.05959	0.225782	191.401	7.70357	0.000717286	0.00649819	0	0	0	0	0	0	0	0	0	0	0	0
A_84_P12815	AT3G62760	ATGSTF13 (Arabidopsis thaliana Glutathione S-transferase (class phi) 13); glutathione transferase [AT3G62760.1]	-1.99757	0.131612	688.801	-0.765635	0.228971	1895.05	2.34881	0.00127509	0.00896013	0	0	0	0	0	0	0	0	0	0	0	0
A_84_P23487	AT1G49860	ATGSTF14 (Arabidopsis thaliana Glutathione S-transferase (class phi) 14); glutathione transferase [AT1G49860.1]	-0.98384	0.243437	1392.25	1.05937	0.312285	6753.58	4.12162	0.000866671	0.00719529	0	0	0	0	0	0	0	0	0	0	0	0
A_84_P18100	AT1G69930	ATGSTU11 (Arabidopsis thaliana Glutathione S-transferase (class tau) 11); glutathione transferase [AT1G69930.1]	-5.89716	0.366342	47.1821	-4.4593	0.230172	145.686	2.70918	0.00451753	0.019542	0	0	0	0	0	0	0	0	0	0	0	0
A_84_P12475	AT1G78360	ATGSTU21 (Arabidopsis thaliana Glutathione S-transferase (class tau) 21); glutathione transferase [AT1G78360.1]	-5.58169	0.126234	57.2979	-4.35544	0.0965845	155.826	2.33958	0.000181361	0.00326637	0	0	0	0	0	0	0	0	0	0	0	0
A_84_P22778	AT1G17190	ATGSTU26 (Arabidopsis thaliana Glutathione S-transferase (class tau) 26); glutathione transferase [AT1G17190.1]	0.479449	0.100722	3817.42	1.50314	0.0290445	9007.88	2.03311	7.16245e-05	0.00230392	0	0	0	0	0	0	0	0	0	0	0	0
A_84_P11264	AT5G62480	ATGSTU9 (GLUTATHIONE S-TRANSFERASE TAU 9); glutathione transferase [AT5G62480.1]	-0.852753	0.0191467	1516.47	0.18098	0.0578964	3609.35	2.04732	8.01086e-06	0.00136666	1	2	0	0	0	0	0	0	0	0	0	0
A_84_P10312	AT5G61250	ATGUS1 (ARABIDOPSIS THALIANA GLUCURONIDASE 1); beta-glucuronidase [AT5G61250.1]	-1.20686	0.0792916	1187.11	-0.111261	0.107	2942.12	2.13702	0.000140896	0.00297938	0	0	0	0	0	0	0	0	0	0	0	0
A_84_P14517	AT3G01220	ATHB20 (ARABIDOPSIS THALIANA HOMEOBOX PROTEIN 20); DNA binding / transcription factor [AT3G01220.1]	-4.4883	0.0931989	122.478	-3.26678	0.209344	333.873	2.33191	0.000764877	0.00671896	0	0	0	0	0	0	0	0	0	0	0	0
A_84_P22048	AT2G18550	ATHB21/HB-2 (homeobox-2); DNA binding / transcription factor [AT2G18550.1]	-5.11119	0.162225	79.7377	-3.10778	0.160681	370.274	4.00946	0.00010931	0.00267481	0	0	0	0	0	0	0	0	0	0	1	0
A_84_P16617	AT1G69600	ATHB29/ZFHD1 (ZINC FINGER HOMEODOMAIN 1); DNA binding / transcription activator/ transcription factor [AT1G69600.1]	-2.82708	0.0605286	385.99	-0.644952	0.159556	2034.7	4.53823	2.46004e-05	0.00158376	0	0	0	0	0	0	0	0	0	0	1	0
A_84_P80329	AT5G50600	ATHSD1 (HYDROXYSTEROID DEHYDROGENASE 1); oxidoreductase [AT5G50600.1]	-7.3662	0.292016	16.7972	-4.64252	0.266878	128.088	6.60555	0.000283276	0.00400898	0	1	0	0	0	0	0	0	0	0	0	0
A_84_P23171	AT3G51910	AT-HSFA7A (Arabidopsis thaliana heat shock transcription factor A7A); DNA binding / transcription factor [AT3G51910.1]	-1.27567	0.299957	1145.75	1.02763	0.215218	6504.47	4.93585	0.000415967	0.00485607	0	0	0	0	0	0	0	0	0	0	0	0
A_84_P22274	AT3G63350	AT-HSFA7B (Arabidopsis thaliana heat shock transcription factor A7B); DNA binding / transcription factor [AT3G63350.1]	-7.89112	0.269125	11.6852	-5.67056	0.112232	62.4808	4.66075	0.000190846	0.0033471	2	3	0	0	0	0	0	0	0	0	1	0
A_84_P12209	AT5G62490	ATHVA22B (Arabidopsis thaliana HVA22 homologue B) [AT5G62490.1]	-7.24223	0.265721	18.3056	-4.9052	0.358836	108.349	5.05261	0.000820621	0.00698858	1	1	0	0	0	0	0	0	0	0	1	0
A_84_P11984	AT4G32650	ATKC1 (ARABIDOPSIS THALIANA K+ RECTIFYING CHANNEL 1); cyclic nucleotide binding / inward rectifier potassium channel [AT4G32650.1]	0.330873	0.0630041	3443.85	1.56821	0.102492	9419.02	2.35763	5.83545e-05	0.00218594	0	0	0	0	0	0	0	0	0	0	0	0
A_84_P18081	AT1G76410	ATL8; protein binding / zinc ion binding [AT1G76410.1]	-2.18037	0.357846	616.655	-0.05697	0.251932	3068.97	4.3572	0.00109724	0.00825307	0	0	0	0	0	0	0	0	0	0	0	0
A_84_P15187	AT1G79320	ATMC6 (METACASPASE 6); caspase [AT1G79320.1]	-5.0484	0.113365	82.7987	-3.73142	0.0952389	239.296	2.49144	0.000103574	0.00262414	0	0	0	0	0	0	0	0	0	0	0	0
A_84_P16133	AT1G79310	ATMC7 (METACASPASE 7); caspase [AT1G79310.1]	-3.48323	0.379366	249.21	-1.73333	0.170327	959.778	3.36337	0.00188349	0.0113427	2	2	0	0	0	0	0	0	0	0	1	0
A_84_P18315	AT3G09940	ATMDAR3/MDHAR (MONODEHYDROASCORBATE REDUCTASE); monodehydroascorbate reductase (NADH) [AT3G09940.1]	-0.618787	0.0268051	1784.52	0.907571	0.178725	5982.24	2.88058	0.000127039	0.0028553	0	0	0	0	0	0	0	0	0	0	0	0
A_84_P15962	AT5G56110	ATMYB103/ATMYB80/MS188/MYB103 (MYB DOMAIN PROTEIN 80); DNA binding / transcription factor [AT5G56110.1]	-9.97714	0.249146	2.74482	-8.56759	0.217439	8.41592	2.65654	0.00179439	0.0110107	0	0	0	0	0	0	0	0	0	0	0	0
A_84_P19141	AT2G47460	ATMYB12/MYB12 (MYB DOMAIN PROTEIN 12); DNA binding / transcription activator/ transcription factor [AT2G47460.1]	-1.92397	0.0708512	723.658	-0.667637	0.093813	2006.58	2.38888	5.01359e-05	0.00204725	0	2	0	0	0	0	0	0	0	0	0	0
A_84_P11952	AT4G25560	AtMYB18 (myb domain protein 18); DNA binding / transcription factor [AT4G25560.1]	-5.08373	0.147727	80.8892	-3.43559	0.211225	297.282	3.13429	0.000378039	0.00461725	0	0	0	0	0	0	0	0	0	0	0	0
A_84_P19733	AT5G52260	AtMYB19 (myb domain protein 19); DNA binding / transcription factor [AT5G52260.1]	-8.86994	0.834872	6.40053	-6.75393	0.0220947	29.4455	4.33494	0.0117972	0.0376587	0	0	0	0	0	0	0	0	0	0	0	0
A_84_P19845	AT3G27810	ATMYB21 (MYB DOMAIN PROTEIN 21); DNA binding / transcription factor [AT3G27810.1]	-10.1547	0.0567645	2.40352	-5.91231	0.584094	55.3595	18.9271	0.000234055	0.00368178	0	0	0	0	0	0	0	0	0	1	0	0
A_84_P19393	AT3G53200	AtMYB27 (myb domain protein 27); DNA binding / transcription factor [AT3G53200.1]	-7.44517	0.273716	15.8679	-4.41014	0.232787	150.026	8.19665	0.00012699	0.0028553	0	0	0	0	0	0	0	0	0	0	0	0
A_84_P18699	AT5G17800	AtMYB56 (myb domain protein 56); DNA binding / transcription factor [AT5G17800.1]	-2.54929	0.166312	469.37	-1.47232	0.1879	1155.7	2.10959	0.00174846	0.0108447	0	0	0	0	0	0	0	0	0	0	0	0
A_84_P89429	AT1G09540	ATMYB61/MYB61 (MYB DOMAIN PROTEIN 61); DNA binding / transcription factor [AT1G09540.1]	-3.79122	0.037447	198.096	-2.51708	0.133762	558.117	2.41856	9.17305e-05	0.00250655	0	0	0	0	0	0	0	0	0	0	0	0
A_84_P19794	AT5G14750	ATMYB66/WER/WER1 (WEREWOLF 1); DNA binding / protein binding / transcription factor/ transcription regulator [AT5G14750.1]	-1.53783	0.0822078	945.761	-0.491496	0.133676	2273.81	2.06527	0.000321117	0.00426928	0	0	0	0	0	0	0	1	0	1	2	0
A_84_P17832	AT5G49620	AtMYB78 (myb domain protein 78); DNA binding / transcription factor [AT5G49620.1]	-6.31897	0.551371	36.0593	-2.32984	0.0565859	631.725	15.8799	0.000238159	0.00370211	0	0	0	0	0	0	0	0	0	0	1	0
A_84_P16645	AT4G13480	AtMYB79 (myb domain protein 79); DNA binding / transcription factor [AT4G13480.1]	-8.84566	0.561424	6.28794	-7.16687	0.26611	22.5031	3.20159	0.0094469	0.032088	0	1	0	0	0	0	0	0	0	0	0	0
A_84_P24087	AT3G45060	ATNRT2.6 (Arabidopsis thaliana high affinity nitrate transporter 2.6); nitrate transmembrane transporter [AT3G45060.1]	-8.87813	0.21402	5.8395	-6.02888	0.364161	49.3228	7.20621	0.000306867	0.00416977	0	0	0	0	0	0	0	0	0	0	1	0
A_84_P12389	AT1G14860	ATNUDT18 (Arabidopsis thaliana Nudix hydrolase homolog 18); hydrolase [AT1G14860.1]	-3.05028	0.223785	332.293	-1.30253	0.0764888	1287.83	3.35834	0.000214696	0.00353125	0	0	0	0	0	0	0	0	0	0	1	0
A_84_P15558	AT3G20660	ATOCT4 (ARABIDOPSIS THALIANA ORGANIC CATION/CARNITINE TRANSPORTER4); carbohydrate transmembrane transporter/ sugar:hydrogen ion symporter [AT3G20660.1]	-1.90458	0.305556	743.062	-0.294587	0.106674	2590.12	3.05251	0.000997341	0.00779897	0	0	0	0	0	0	0	0	0	0	0	0
A_84_P519221	AT4G14860	ATOFP11 (Arabidopsis thaliana ovate family protein 11) [AT4G14860.1]	-7.35781	0.305168	17.0536	-6.28	0.267064	41.1492	2.11082	0.0100048	0.0334207	0	0	0	0	0	0	0	0	0	0	0	0
A_84_P94929	AT4G04030	ATOFP9/OFP9 (Arabidopsis thaliana ovate family protein 9) [AT4G04030.1]	-4.80763	0.141413	97.9681	-3.74665	0.19232	239.082	2.08634	0.00153201	0.00999855	0	0	0	0	0	0	0	1	0	0	0	0
A_84_P812535	AT4G11650	ATOSM34 (OSMOTIN 34) [AT4G11650.1]	2.08923	0.0927384	11697.9	3.13932	0.185379	28104.7	2.07066	0.000930138	0.0074953	0	0	0	0	0	0	0	0	0	0	0	0
A_84_P21580	AT5G40090	ATP binding / nucleoside-triphosphatase/ nucleotide binding / transmembrane receptor [AT5G40090.1]	-3.64062	0.111759	219.662	-2.54601	0.0642394	544.492	2.13556	0.000124364	0.00283463	0	0	0	0	0	0	0	0	0	0	1	0
A_84_P18999	AT1G72840	ATP binding / protein binding / transmembrane receptor [AT1G72840.1]	-3.34082	0.260687	272.373	-2.23985	0.0898235	673.898	2.145	0.00229345	0.0127471	0	0	0	0	0	0	0	1	0	0	1	0
A_84_P21133	AT2G46850	ATP binding / protein kinase/ protein-tyrosine kinase [AT2G46850.1]	-4.6834	0.135385	107.005	-3.44501	0.0623968	292.21	2.35935	0.000135582	0.00294151	0	0	0	0	0	0	0	0	0	0	0	0
A_84_P530990	AT5G50400	ATPAP27/PAP27 (purple acid phosphatase 27); acid phosphatase/ protein serine/threonine phosphatase [AT5G50400.1]	-0.565346	0.0484756	1852.86	0.471597	0.122941	4429.2	2.05188	0.000169701	0.00317248	0	0	0	0	0	0	0	0	0	0	0	0
A_84_P834955	AT2G36380	ATPDR6/PDR6 (PLEIOTROPIC DRUG RESISTANCE 6); ATPase, coupled to transmembrane movement of substances [AT2G36380.1]	-3.83264	0.37288	197.602	-2.70843	0.0981478	487.973	2.17981	0.00723113	0.0266345	0	0	0	0	0	0	0	0	0	0	0	0
A_84_P18992	AT1G15210	ATPDR7/PDR7 (PLEIOTROPIC DRUG RESISTANCE 7); ATPase, coupled to transmembrane movement of substances [AT1G15210.1]	0.695349	0.0310329	4433.75	1.83481	0.108046	11385.3	2.20298	6.18117e-05	0.00223039	0	0	0	0	0	0	0	0	0	0	1	0
A_84_P14666	AT3G53480	ATPDR9/PDR9 (PLEIOTROPIC DRUG RESISTANCE 9); ATPase, coupled to transmembrane movement of substances [AT3G53480.1]	1.1426	0.0673713	6058.8	2.21196	0.0105674	14724.2	2.09851	1.0927e-05	0.00140884	0	0	0	0	0	0	0	0	0	0	0	0
A_84_P200764	AT4G15340	ATPEN1 (Arabidopsis thaliana pentacyclic triterpene synthase 1); catalytic/ lyase [AT4G15340.1]	-4.31524	0.209451	138.509	-1.78245	0.0881429	926.144	5.7869	4.2436e-05	0.00191972	0	0	0	0	0	0	0	0	0	0	0	0
A_84_P750624	AT1G11580	ATPMEPCRA; pectinesterase [AT1G11580.1]	1.69675	0.144803	8928.36	3.04896	0.185207	26520.2	2.55304	0.00057026	0.00571479	0	0	0	0	0	0	0	0	0	0	0	0
A_84_P789365	AT3G61060	ATPP2-A13 [AT3G61060.2]	-0.251327	0.221971	2308.39	1.13139	0.323076	7076.99	2.6076	0.00363242	0.0169849	0	0	0	0	0	0	0	0	0	0	0	0
A_84_P10251	AT5G45080	ATPP2-A6 (Phloem protein 2-A6); transmembrane receptor [AT5G45080.1]	-3.37186	0.106355	264.934	-1.57451	0.112903	1069	3.47582	3.63714e-05	0.00180484	0	0	0	0	0	0	0	0	0	0	0	0
A_84_P584393	AT1G09155	ATPP2-B15 (Phloem protein 2-B15); carbohydrate binding [AT1G09155.1]	-5.84763	0.141199	47.5815	-4.40257	0.149497	150.408	2.72274	0.000261499	0.00385729	0	0	0	0	0	0	0	0	0	0	1	0
A_84_P21073	AT2G02300	ATPP2-B5 (Phloem protein 2-B5); carbohydrate binding [AT2G02300.1]	-5.4946	0.1183	61.0114	-3.89516	0.161658	214.612	3.03026	0.000158469	0.00310362	0	0	0	0	0	0	0	0	0	0	0	0
A_84_P18234	AT2G02310	ATPP2-B6 (Phloem protein 2-B6); carbohydrate binding [AT2G02310.1]	-6.80901	0.318483	24.782	-4.82341	0.211643	112.661	3.96026	0.000846083	0.00711509	0	1	0	0	0	0	0	0	0	0	1	0
A_84_P11677	AT2G46860	ATPPA3 (ARABIDOPSIS THALIANA PYROPHOSPHORYLASE 3); inorganic diphosphatase/ pyrophosphatase [AT2G46860.1]	-3.8227	0.178683	195.372	-2.61535	0.123819	520.829	2.30913	0.000652952	0.00616115	0	0	0	0	0	0	0	0	0	0	0	0
A_84_P18874	AT1G54970	ATPRP1 (PROLINE-RICH PROTEIN 1); structural constituent of cell wall [AT1G54970.1]	-4.25772	0.0918422	143.619	-3.05711	0.230398	384.326	2.29837	0.00110715	0.00828612	0	0	0	0	0	0	0	0	0	0	1	0
A_84_P22860	AT1G13590	ATPSK1 (PHYTOSULFOKINE 1 PRECURSOR); growth factor [AT1G13590.1]	-1.52192	0.131829	957.067	0.214381	0.0821074	3693.79	3.3318	4.1927e-05	0.00191972	0	0	0	0	0	0	0	0	0	0	1	0
A_84_P290124	AT2G22860	ATPSK2 (PHYTOSULFOKINE 2 PRECURSOR); growth factor [AT2G22860.1]	-5.26229	0.782933	79.0374	-1.08283	0.205049	1504.51	18.1194	0.000864168	0.00719009	0	0	0	0	0	0	0	0	0	0	0	0
A_84_P133525	AT3G49780	ATPSK4 (PHYTOSULFOKINE 4 PRECURSOR); growth factor [AT3G49780.1]	-0.0155694	0.365066	2765.18	1.96995	0.308256	12555.2	3.96004	0.00197464	0.0117016	0	0	0	0	0	0	0	0	0	0	1	0
A_84_P268790	AT5G43350	ATPT1 (PHOSPHATE TRANSPORTER 1); carbohydrate transmembrane transporter/ phosphate transmembrane transporter/ sugar:hydrogen ion symporter [AT5G43350.1]	2.62648	0.0950414	16976.1	4.12673	0.0977622	55499.5	2.82891	4.46585e-05	0.00195203	0	0	0	0	0	0	0	0	0	0	0	0
A_84_P20837	AT1G09860	ATPUP16 (Arabidopsis thaliana purine permease 16); purine transmembrane transporter [AT1G09860.1]	-9.29407	0.642031	4.61807	-7.02867	0.259239	24.4696	4.80789	0.00478149	0.020301	0	0	0	0	0	0	0	0	0	0	0	0
A_84_P752647	AT1G47603	ATPUP19 (Arabidopsis thaliana purine permease 19) [AT1G47603.1]	-6.21918	0.171108	36.9434	-4.13333	0.251378	182.996	4.24523	0.000287433	0.00403405	0	0	0	0	0	0	0	0	0	0	2	0
A_84_P750962	AT1G18200	AtRABA6b (Arabidopsis Rab GTPase homolog A6b); GTP binding [AT1G18200.1]	-2.35964	0.215477	535.268	-0.450236	0.127509	2327.35	3.75654	0.000189793	0.00334366	0	0	0	0	0	0	0	0	0	0	0	0
A_84_P23678	AT1G09090	ATRBOHB (RESPIRATORY BURST OXIDASE HOMOLOG B); FAD binding / calcium ion binding / iron ion binding / oxidoreductase [AT1G09090.1]	-3.88439	0.111983	185.583	-1.93015	0.148906	835.464	3.87513	5.39832e-05	0.00211485	0	0	0	0	0	0	0	0	0	0	1	0
A_84_P600225	AT5G19560	ATROPGEF10/ROPGEF10 (KINASE PARTNER PROTEIN-LIKE); Rho guanyl-nucleotide exchange factor/ [AT5G19560.1]	-5.60191	0.191683	56.6405	-4.24812	0.224179	167.809	2.55582	0.00135598	0.00930076	0	0	0	0	0	0	0	0	0	0	0	0
A_84_P521460	AT1G52240	ATROPGEF11/ROPGEF11 (KINASE PARTNER PROTEIN-LIKE); Rho guanyl-nucleotide exchange factor/ [AT1G52240.1]	-6.58283	0.147913	28.6004	-5.1245	0.370749	93.4761	2.74792	0.00319179	0.0156589	0	0	0	0	0	0	0	0	0	0	1	0
A_84_P605959	AT1G79860	ATROPGEF12/MEE64/ROPGEF12 (MATERNAL EFFECT EMBRYO ARREST 64); Rho guanyl-nucleotide exchange factor/ [AT1G79860.1]	-8.05764	0.690793	10.9848	-6.45336	0.0444149	36.3038	3.04045	0.0159411	0.0469965	0	0	0	0	0	0	0	1	0	0	0	0
A_84_P767755	AT5G42630	ATS/KAN4 (ABERRANT TESTA SHAPE); DNA binding / transcription factor [AT5G42630.1]	-4.25619	0.155952	144.39	-3.2258	0.165385	342.513	2.04259	0.00142186	0.00957717	0	0	0	0	0	0	0	2	0	0	0	0
A_84_P17724	AT5G07190	ATS3 (ARABIDOPSIS THALIANA SEED GENE 3) [AT5G07190.1]	-4.6032	0.195348	113.566	-2.9852	0.278779	408.719	3.06949	0.00118699	0.00860886	0	1	0	0	0	0	0	0	0	0	0	0
A_84_P10374	AT5G59090	ATSBT4.12; subtilase [AT5G59090.1]	-0.318468	0.128323	2204.98	2.26775	0.0827972	15352.2	6.00524	8.04314e-06	0.00136666	0	0	0	0	0	0	0	0	0	0	0	0
A_84_P13368	AT1G20160	ATSBT5.2; subtilase [AT1G20160.1]	0.961152	0.0737638	5346.74	2.58711	0.0983733	19101.9	3.08647	2.15271e-05	0.00155885	0	0	0	0	0	0	0	0	0	0	0	0
A_84_P18467	AT3G57520	ATSIP2 (ARABIDOPSIS THALIANA SEED IMBIBITION 2); hydrolase, hydrolyzing O-glycosyl compounds [AT3G57520.1]	1.10493	0.23252	5924.53	2.85835	0.100031	23034.1	3.37159	0.000276592	0.00395584	1	1	0	0	0	0	0	0	0	0	0	0
A_84_P23231	AT4G01970	ATSTS (ARABIDOPSIS THALIANA STACHYOSE SYNTHASE); galactinol-raffinose galactosyltransferase/ hydrolase, hydrolyzing O-glycosyl compounds [AT4G01970.1]	-5.45245	0.256918	63.0515	-4.25767	0.234084	168.155	2.28909	0.00399354	0.0180278	0	0	0	0	0	0	0	0	0	0	0	0
A_84_P816904	AT5G47450	AtTIP2;3 (Arabidopsis thaliana tonoplast intrinsic protein 2;3); water channel [AT5G47450.1]	-0.525566	0.0405067	1904.01	3.12332	0.11738	27696.4	12.5437	8.91773e-07	0.00078136	0	0	0	0	0	0	0	1	0	0	0	0
A_84_P827234	AT1G43640	AtTLP5 (TUBBY LIKE PROTEIN 5); phosphoric diester hydrolase/ transcription factor [AT1G43640.1]	-8.24735	0.639461	9.51496	-6.6366	0.0440803	31.9431	3.0541	0.0121328	0.0384214	0	0	0	0	0	0	0	0	0	1	1	0
A_84_P14327	AT1G78090	ATTPPB (TREHALOSE-6-PHOSPHATE PHOSPHATASE) [AT1G78090.1]	-1.94075	0.063723	714.168	-0.0500119	0.218467	3106.03	3.70826	0.000135516	0.00294151	0	0	0	0	0	0	0	0	0	0	1	0
A_84_P16129	AT1G60140	ATTPS10 (TREHALOSE PHOSPHATE SYNTHASE); transferase, transferring glycosyl groups / trehalose-phosphatase [AT1G60140.1]	-0.259273	0.215455	2299.54	1.37854	0.143285	8270.85	3.11194	0.00039324	0.00471964	0	0	0	0	0	0	0	0	0	1	0	0
A_84_P17510	AT1G23870	ATTPS9 (Arabidopsis thaliana trehalose-phosphatase/synthase 9); transferase, transferring glycosyl groups / trehalose-phosphatase [AT1G23870.1]	-1.05221	0.24376	1329.02	0.406377	0.153593	4215.19	2.74838	0.000932597	0.00750951	0	0	0	0	0	0	0	0	0	0	0	0
A_84_P11945	AT4G24040	ATTRE1/TRE1 (TREHALASE 1); alpha,alpha-trehalase/ trehalase [AT4G24040.1]	-1.5154	0.0331449	959.022	-0.512777	0.30726	2245.71	2.00365	0.0049303	0.0207205	0	0	0	0	0	0	0	0	0	0	0	0
A_84_P785087	AT2G33770	ATUBC24/PHO2/UBC24 (PHOSPHATE 2); ubiquitin-protein ligase [AT2G33770.1]	-0.49437	0.0926133	1946.98	0.517736	0.0059688	4550.06	2.01685	4.62623e-05	0.00198151	0	1	0	0	0	0	0	0	0	0	0	0
A_84_P212828	AT4G30280	ATXTH18/XTH18 (XYLOGLUCAN ENDOTRANSGLUCOSYLASE/HYDROLASE 18); hydrolase, acting on glycosyl bonds [AT4G30280.1]	0.661734	0.0632181	4341.12	1.76719	0.0841012	10839.8	2.15167	5.36179e-05	0.00210432	0	1	0	0	0	0	0	0	0	0	0	0
A_84_P12371	AT1G16510	auxin-responsive family protein [AT1G16510.1]	-2.81857	0.114403	388.151	-1.23037	0.207915	1369.51	3.00673	0.000316461	0.00424182	0	0	0	0	0	0	0	1	0	0	0	0
A_84_P13415	AT1G79130	auxin-responsive family protein [AT1G79130.1]	-9.36317	0.3062	4.21659	-5.06093	0.13824	95.2678	19.729	2.44577e-05	0.00158376	0	0	0	0	0	0	0	0	0	0	0	0
A_84_P11605	AT2G46690	auxin-responsive family protein [AT2G46690.1]	1.08089	0.0623388	5793.73	2.33267	0.119739	16080.8	2.38134	8.78874e-05	0.00247095	0	0	0	0	0	0	0	0	0	0	0	0
A_84_P21202	AT3G12830	auxin-responsive family protein [AT3G12830.1]	-2.11679	0.0971009	631.584	-0.62435	0.0814352	2067.71	2.81364	3.41116e-05	0.00178117	0	0	0	0	0	0	0	0	0	0	0	0
A_84_P16592	AT3G61900	auxin-responsive family protein [AT3G61900.1]	-2.86178	0.211464	377.902	-1.81225	0.170268	908.736	2.06987	0.00258808	0.0137418	0	0	0	0	0	0	0	0	0	0	0	0
A_84_P572544	AT5G03310	auxin-responsive family protein [AT5G03310.1]	-7.8953	0.534355	12.0923	-6.08101	0.272111	47.2157	3.51686	0.00633827	0.0244271	0	0	0	0	0	0	0	0	0	0	0	0
A_84_P527444	AT5G50760	auxin-responsive family protein [AT5G50760.1]	-1.79747	0.0460361	789.019	-0.656861	0.0521784	2017.1	2.20474	9.15817e-06	0.00137716	0	0	0	0	0	0	0	0	0	0	0	0
A_84_P15149	AT1G23160	auxin-responsive GH3 family protein [AT1G23160.1]	-6.07967	0.200995	40.9466	-4.83193	0.158339	111.672	2.3747	0.00107636	0.00817496	0	0	0	0	0	0	0	0	0	0	0	0
A_84_P12422	AT1G48670	auxin-responsive GH3 family protein [AT1G48670.1]	-6.13442	0.10665	39.0002	-4.94076	0.103147	103.901	2.28731	0.000153819	0.00306816	0	0	0	0	0	0	0	1	0	0	0	0
A_84_P11477	AT1G48690	auxin-responsive GH3 family protein [AT1G48690.1]	-3.6414	0.17736	220.098	-1.90023	0.0939692	852.812	3.34307	0.000114327	0.00273408	0	0	0	0	0	0	0	0	0	0	0	0
A_84_P22381	AT4G31320	auxin-responsive protein, putative / small auxin up RNA (SAUR_C) [AT4G31320.1]	-1.13625	0.116272	1249.84	-0.00653362	0.111551	3178.35	2.18816	0.000263841	0.00387349	0	0	0	0	0	0	0	0	0	1	0	0
A_84_P23019	AT2G24400	auxin-responsive protein, putative / small auxin up RNA (SAUR_D) [AT2G24400.1]	-4.26274	0.0984568	143.242	-2.76194	0.0638211	469.553	2.83	2.45702e-05	0.00158376	0	0	0	0	0	0	0	0	0	0	0	0
A_84_P16307	AT2G45210	auxin-responsive protein-related [AT2G45210.1]	-1.76365	0.266788	815.816	0.43167	0.053644	4293.97	4.57992	0.000152167	0.00305898	0	1	0	0	0	0	0	0	0	0	0	0
A_84_P513731	AT3G12955	auxin-responsive protein-related [AT3G12955.1]	-4.65014	0.105668	109.363	-3.45444	0.253423	293.266	2.29056	0.00165495	0.0104717	0	1	0	0	0	0	0	0	0	0	0	0
A_84_P10013	AT4G09940	avirulence-responsive family protein / avirulence induced gene (AIG1) family protein [AT4G09940.1]	-7.40773	0.115594	16.1496	-5.34166	0.0577561	78.3395	4.18745	1.01128e-05	0.00139231	0	0	0	0	0	0	0	0	0	0	0	0
A_84_P21685	AT5G67450	AZF1 (ARABIDOPSIS ZINC-FINGER PROTEIN 1); nucleic acid binding / transcription factor/ zinc ion binding [AT5G67450.1]	-3.5215	0.0943065	239.173	-2.38857	0.104301	609.366	2.19303	0.000152934	0.00306542	0	0	0	0	0	0	0	0	0	0	0	0
A_84_P826434	AT5G43170	AZF3 (ARABIDOPSIS ZINC-FINGER PROTEIN 3); nucleic acid binding / transcription factor/ zinc ion binding [AT5G43170.1]	-2.5646	0.192525	464.873	-1.35378	0.213356	1249.63	2.31469	0.0018746	0.011318	0	0	0	0	0	0	0	0	0	0	0	0
A_84_P170253	AT4G21340	B70; transcription factor [AT4G21340.1]	-4.85259	0.0637566	94.8453	-3.56312	0.0782931	269.335	2.44438	2.47243e-05	0.00158376	0	0	0	0	0	0	0	0	0	0	1	0
A_84_P11474	AT1G27740	basic helix-loop-helix (bHLH) family protein [AT1G27740.1]	-3.1247	0.213778	317.834	-1.45059	0.0271904	1162.36	3.19124	0.000176495	0.00323078	0	0	0	0	0	0	0	0	0	0	1	0
A_84_P187634	AT1G66470	basic helix-loop-helix (bHLH) family protein [AT1G66470.1]	-2.06868	0.0990608	655.299	-0.845233	0.206967	1788.56	2.33505	0.000764059	0.00671873	0	0	0	0	0	0	0	0	0	0	0	0
A_84_P775845	AT2G22750	basic helix-loop-helix (bHLH) family protein [AT2G22750.2]	-9.70816	0.631424	3.50579	-7.56125	0.289677	16.9491	4.42881	0.00587473	0.0232204	0	0	0	0	0	0	0	0	0	0	1	0
A_84_P788408	AT2G22760	basic helix-loop-helix (bHLH) family protein [AT2G22760.1]	-9.9759	0.361701	2.80198	-8.60193	0.137901	8.21235	2.59182	0.00355072	0.0167303	0	0	0	0	0	0	0	0	0	0	1	0
A_84_P255920	AT2G24260	basic helix-loop-helix (bHLH) family protein [AT2G24260.1]	-1.55146	0.0798774	935.069	0.496972	0.0920198	4482.91	4.13657	8.28228e-06	0.00136666	0	0	0	0	0	0	0	0	0	0	0	0
A_84_P837229	AT4G28790	basic helix-loop-helix (bHLH) family protein [AT4G28790.1]	-3.59806	0.238647	227.887	-2.58409	0.100985	529.898	2.01946	0.00247382	0.0133829	0	0	0	0	0	0	0	0	0	1	1	0
A_84_P845413	AT4G37850	basic helix-loop-helix (bHLH) family protein [AT4G37850.1]	-5.5908	0.179609	57.0719	-3.67894	0.203296	249.393	3.76294	0.000258537	0.00383245	0	0	0	0	0	0	0	0	0	0	0	0
A_84_P216158	AT5G43175	basic helix-loop-helix (bHLH) family protein [AT5G43175.1]	-7.83013	0.467245	12.5698	-6.34834	0.139667	39.0085	2.79294	0.00624261	0.0241802	0	0	0	0	0	0	0	1	0	0	0	0
A_84_P13133	AT5G58010	basic helix-loop-helix (bHLH) family protein [AT5G58010.1]	-3.00734	0.0953496	341.43	-0.924019	0.0642611	1674.52	4.23781	6.14444e-06	0.00125194	0	0	0	0	0	0	0	0	0	0	0	0
A_84_P17194	AT1G70880	Bet v I allergen family protein [AT1G70880.1]	-2.08303	0.110215	646.301	-0.0786749	0.0493343	3010.96	4.0121	8.71155e-06	0.00137716	0	0	0	0	0	0	0	2	0	0	0	0
A_84_P174151	AT2G40330	Bet v I allergen family protein [AT2G40330.1]	-0.851618	0.280471	1536.53	0.376967	0.0648928	4127.89	2.34337	0.00178617	0.010985	0	0	0	0	0	0	0	0	0	0	0	0
A_84_P13052	AT5G28010	Bet v I allergen family protein [AT5G28010.1]	-4.30201	0.144328	138.897	-3.08183	0.0788597	375.887	2.32974	0.00021145	0.00350698	0	0	0	0	0	0	0	0	0	0	0	0
A_84_P23381	AT1G62660	beta-fructosidase (BFRUCT3) / beta-fructofuranosidase / invertase, vacuolar [AT1G62660.1]	2.63355	0.112738	17037.9	3.96474	0.0429845	49599.1	2.51609	4.41816e-05	0.00194591	0	0	0	0	0	0	0	0	0	0	0	0
A_84_P14033	AT1G66270	beta-glucosidase (PSR3.2) [AT1G66270.1]	1.91734	0.140903	10385.5	3.34585	0.15039	32414.7	2.6917	0.000275884	0.00395309	0	0	0	0	0	0	0	1	0	0	0	0
A_84_P12184	AT5G56870	BGAL4 (beta-galactosidase 4); beta-galactosidase [AT5G56870.1]	-0.221861	0.325276	2386.82	1.81981	0.319341	11326.3	4.11721	0.00148783	0.00982191	0	0	0	0	0	0	0	0	0	0	0	0
A_84_P288500	AT3G47710	bHLH family protein [AT3G47710.1]	-3.86955	0.247975	188.75	-2.55083	0.148245	546.161	2.49445	0.00138478	0.00941534	0	0	0	0	0	0	0	0	0	0	1	0
A_84_P21959	AT2G21550	bifunctional dihydrofolate reductase-thymidylate synthase, putative / DHFR-TS, putative [AT2G21550.1]	-4.33765	0.134561	136.298	-3.09927	0.0117534	370.874	2.35932	9.19151e-05	0.00250655	0	0	0	0	0	0	0	0	0	0	0	0
A_84_P602463	AT2G27430	binding [AT2G27430.1]	-2.726	0.14612	416.035	-1.39872	0.0878418	1205.62	2.50929	0.000175029	0.00321574	0	0	0	0	0	1	0	0	0	0	1	0
A_84_P597558	AT5G21080	binding [AT5G21080.1]	-6.58374	0.151051	28.57	-5.58052	0.209299	66.6609	2.00447	0.00253653	0.0135973	0	0	0	0	0	0	0	0	0	0	0	0
A_84_P810068	AT2G47160	BOR1 (REQUIRES HIGH BORON 1) [AT2G47160.2]	-2.14493	0.161588	623.629	-0.780732	0.0847803	1855.34	2.57434	0.000205193	0.00347322	0	0	0	0	0	0	0	0	0	0	0	0
A_84_P21264	AT3G48360	BT2 (BTB AND TAZ DOMAIN PROTEIN 2); protein binding / transcription factor/ transcription regulator [AT3G48360.1]	0.250743	0.661174	3495.11	2.88038	0.375453	23802.6	6.18872	0.0039056	0.017779	0	0	0	0	0	0	0	0	0	0	0	0
A_84_P92059	AT5G67480	BT4 (BTB AND TAZ DOMAIN PROTEIN 4); protein binding / transcription regulator [AT5G67480.1]	0.100564	0.0638763	2943.09	1.21225	0.0581666	7361.71	2.16098	2.39918e-05	0.00158376	0	1	0	0	0	0	0	1	0	0	0	0
A_84_P21458	AT4G37610	BT5 (BTB and TAZ domain protein 5); protein binding / transcription regulator [AT4G37610.1]	0.538636	0.400658	4064.59	1.75544	0.203085	10786.9	2.32431	0.00936435	0.0318896	0	0	0	0	0	0	0	0	0	0	0	0
A_84_P143569	AT1G08320	bZIP family transcription factor [AT1G08320.1]	-2.18753	0.0226939	601.766	-0.771459	0.0470437	1862.85	2.66858	1.23022e-06	0.000800618	0	0	0	0	0	0	0	0	0	0	0	0
A_84_P20631	AT1G73580	C2 domain-containing protein [AT1G73580.1]	-2.75897	0.0730523	405.71	-1.64076	0.0512865	1019.25	2.17077	2.66856e-05	0.00162716	0	2	0	0	0	0	0	0	0	0	0	0
A_84_P146958	AT2G21040	C2 domain-containing protein [AT2G21040.1]	-10.0961	0.391602	2.54198	-8.63378	0.174921	8.06167	2.75555	0.00411471	0.0183694	0	1	0	0	0	0	0	0	0	2	0	0
A_84_P129946	AT3G04360	C2 domain-containing protein [AT3G04360.1]	-6.45671	0.255116	31.3822	-5.33242	0.181803	79.2796	2.17994	0.00340888	0.0163284	0	0	0	0	0	0	0	0	0	0	0	0
A_84_P11864	AT3G61300	C2 domain-containing protein [AT3G61300.1]	-4.23111	0.137573	145.871	-2.72315	0.0320372	481.775	2.84407	5.03425e-05	0.00204956	0	0	0	0	0	0	0	0	0	1	0	0
A_84_P10933	AT4G00700	C2 domain-containing protein [AT4G00700.1]	-3.56828	0.143777	230.97	-1.57301	0.0325224	1069.1	3.98689	1.96226e-05	0.00153712	0	1	0	0	0	0	0	0	0	0	0	0
A_84_P10966	AT4G11610	C2 domain-containing protein [AT4G11610.1]	-3.56763	0.084243	231.598	-2.35234	0.0931248	623.76	2.32188	7.42277e-05	0.00233349	0	0	0	0	0	0	0	0	0	0	1	0
A_84_P139309	AT4G15740	C2 domain-containing protein [AT4G15740.1]	-5.18506	0.170268	75.6724	-2.93554	0.126668	415.391	4.75522	5.17765e-05	0.00207564	0	0	0	0	0	0	0	0	0	0	0	0
A_84_P17934	AT5G04340	C2H2 (ZINC FINGER OF ARABIDOPSIS THALIANA 6); nucleic acid binding / transcription factor/ zinc ion binding [AT5G04340.1]	-0.419647	0.0599847	2052.07	0.773915	0.131359	5433.7	2.28717	0.000138318	0.00296066	0	0	0	0	0	0	0	0	0	0	0	0
A_84_P828648	AT2G34020	calcium ion binding [AT2G34020.1]	-1.66534	0.0281111	863.443	-0.404771	0.181494	2422.87	2.39591	0.000286727	0.00403291	0	0	0	0	0	0	0	0	0	0	0	0
A_84_P514782	AT4G13440	calcium-binding EF hand family protein [AT4G13440.1]	-4.78257	0.0618145	99.4784	-3.7775	0.0755359	232.127	2.00705	5.80703e-05	0.00218468	0	0	0	0	0	0	0	0	0	0	3	0
A_84_P14974	AT5G44460	calcium-binding protein, putative [AT5G44460.1]	-3.421	0.119498	256.042	-2.13797	0.133252	722.09	2.4335	0.000241924	0.00373491	0	0	0	0	0	0	0	0	0	0	0	0
A_84_P506930	AT5G10680	calmodulin-binding protein-related [AT5G10680.1]	-8.57404	0.490629	7.56597	-7.37868	0.139266	19.1318	2.29003	0.0153541	0.0457579	0	0	0	0	0	0	0	0	0	0	1	0
A_84_P18113	AT1G76640	calmodulin-related protein, putative [AT1G76640.1]	-5.07885	0.115026	81.4256	-3.68984	0.245635	248.475	2.61899	0.000892334	0.00730812	0	0	0	0	0	0	0	0	0	0	0	0
A_84_P15193	AT1G05570	CALS1 (CALLOSE SYNTHASE 1); transferase, transferring glycosyl groups [AT1G05570.1]	-0.21418	0.118288	2361.56	1.42992	0.172964	8582.66	3.12553	0.000169738	0.00317248	0	1	0	0	0	0	0	0	0	0	0	0
A_84_P15809	AT4G37010	caltractin, putative / centrin, putative [AT4G37010.1]	-0.992017	0.0535046	1378.46	0.678993	0.0955359	5086.87	3.18438	1.21755e-05	0.00142613	0	0	0	0	0	0	0	0	0	0	0	0
A_84_P17207	AT1G57590	carboxylesterase [AT1G57590.1]	-1.40641	0.21423	1042.42	-0.292344	0.249894	2629.86	2.16454	0.00422653	0.0187096	0	0	0	0	0	0	0	0	0	0	0	0
A_84_P513083	AT4G35200	carrier [AT4G35200.1]	-5.13235	0.10582	78.3341	-3.91799	0.0508881	210.603	2.32038	5.70846e-05	0.00216269	0	0	0	0	0	0	0	0	0	0	1	0
A_84_P613474	AT4G35210	carrier [AT4G35210.1]	-9.34314	0.207724	4.23043	-7.91036	0.174911	13.3181	2.69966	0.000795691	0.00688247	0	0	0	0	0	0	0	0	0	0	0	0
A_84_P159095	AT1G33700	catalytic [AT1G33700.1]	-2.13001	0.107425	626.183	-1.11873	0.124235	1465.15	2.01571	0.000437803	0.00499184	0	0	0	0	0	0	0	0	0	0	0	0
A_84_P22903	AT1G63450	catalytic [AT1G63450.1]	-2.09986	0.054524	639.972	-0.920316	0.018522	1678.97	2.26505	3.76675e-06	0.00113017	0	0	0	0	0	0	0	0	0	0	0	0
A_84_P22042	AT2G37700	catalytic [AT2G37700.1]	-2.69208	0.253925	430.847	-1.45134	0.195831	1169.06	2.36319	0.00257955	0.0137166	0	0	0	0	0	0	0	0	0	0	2	0
A_84_P767749	AT5G39970	catalytic [AT5G39970.1]	-2.84649	0.135983	381.045	-1.66681	0.120799	1005.53	2.26526	0.000357667	0.00447934	0	0	0	0	0	0	0	0	0	0	0	0
A_84_P832020	AT3G05770	catalytic/ cobalamin binding [AT3G05770.1]	-7.48381	0.633759	16.1211	-3.64014	0.146652	255.498	14.3569	0.000513779	0.00541773	0	0	0	0	0	0	0	0	0	0	0	0
A_84_P17027	AT1G30870	cationic peroxidase, putative [AT1G30870.1]	-0.158382	0.114524	2465.95	1.09329	0.0697765	6782.31	2.38117	8.56545e-05	0.00243797	0	0	0	0	0	0	0	0	0	0	0	0
A_84_P12826	AT4G01420	CBL5 (CALCINEURIN B-LIKE PROTEIN 5) [AT4G01420.1]	-8.1616	0.289915	9.65837	-5.86501	0.112415	54.5147	4.91293	0.000215198	0.00353418	0	0	0	0	0	0	0	0	0	0	0	0
A_84_P19861	AT1G64480	CBL8 (CALCINEURIN B-LIKE PROTEIN 5) [AT1G64480.1]	-5.42725	0.250442	63.9465	-3.8863	0.115143	215.085	2.90986	0.000636621	0.00608741	0	0	0	0	0	0	0	0	0	0	0	0
A_84_P15209	AT1G15330	CBS domain-containing protein [AT1G15330.1]	-8.26144	0.755287	9.57664	-4.73508	0.243655	119.984	11.5224	0.00153347	0.0100021	0	0	0	0	0	0	0	0	0	0	0	0
A_84_P13419	AT1G80090	CBS domain-containing protein [AT1G80090.1]	-9.96195	0.228955	2.75631	-7.94473	0.362811	13.217	4.04802	0.00123692	0.00883185	0	1	0	0	0	0	0	0	0	0	2	0
A_84_P605653	AT5G52790	CBS domain-containing protein-related [AT5G52790.1]	-3.58596	0.227936	229.293	-1.97154	0.241829	821.439	3.06189	0.00109203	0.00823093	0	0	0	0	0	0	0	0	0	0	0	0
A_84_P17193	AT1G12520	CCS1 (copper chaperone for superoxide dismutase 1); superoxide dismutase copper chaperone [AT1G12520.1]	0.942957	0.110767	5264.04	2.23513	0.121009	15031.7	2.44896	0.000167163	0.00315807	0	0	0	0	0	0	0	0	0	0	0	0
A_84_P573575	AT5G49680	cell expansion protein, putative [AT5G49680.2]	-3.79071	0.179929	198.738	-2.7547	0.0892937	471.757	2.05054	0.000868291	0.00720184	0	0	0	0	0	0	0	0	0	0	0	0
A_84_P230129	AT3G09490	chloroplast lumen common family protein [AT3G09490.1]	-1.76731	0.0332731	805.224	-0.390874	0.091021	2422.25	2.59626	1.62041e-05	0.0015142	1	1	0	0	0	0	0	0	0	0	0	0
A_84_P559372	AT5G61260	chromosome scaffold protein-related [AT5G61260.1]	-4.28543	0.115221	140.441	-3.20498	0.126353	344.569	2.11471	0.00039597	0.00473157	0	0	0	0	0	0	0	0	0	0	0	0
A_84_P822530	AT2G30360	CIPK11 (SOS3-INTERACTING PROTEIN 4); kinase [AT2G30360.1]	-6.86265	0.267833	23.8815	-5.80559	0.072352	56.9678	2.08069	0.00273163	0.0142055	0	0	0	0	0	0	0	0	0	0	0	0
A_84_P14490	AT2G34180	CIPK13 (SNF1-RELATED PROTEIN KINASE 3.7); kinase [AT2G34180.1]	-4.85254	0.110468	95.1287	-2.63432	0.20157	514.174	4.65319	7.50625e-05	0.00234435	0	0	0	0	0	0	0	0	0	0	0	0
A_84_P17279	AT2G25090	CIPK16 (SNF1-RELATED PROTEIN KINASE 3.18); kinase [AT2G25090.1]	-3.15779	0.16715	307.401	-1.39594	0.164445	1209.31	3.39134	0.000201165	0.00343459	0	0	0	0	0	0	0	0	0	0	0	0
A_84_P21553	AT5G25110	CIPK25 (CBL-INTERACTING PROTEIN KINASE 25); kinase [AT5G25110.1]	-1.5776	0.132855	917.73	0.0356436	0.105811	3259.84	3.05938	7.99231e-05	0.00238281	0	0	0	0	0	0	0	0	0	0	0	0
A_84_P12015	AT4G14580	CIPK4 (CBL-INTERACTING PROTEIN KINASE 4); kinase [AT4G14580.1]	0.693112	0.0824687	4436.32	1.82096	0.065539	11247	2.18532	4.97626e-05	0.00204725	0	0	0	0	0	0	0	0	0	0	0	0
A_84_P14948	AT5G37260	CIR1/RVE2 (CIRCADIAN 1); DNA binding / transcription factor [AT5G37260.1]	-1.15068	0.107077	1235.13	0.0186679	0.0879742	3220.39	2.24911	0.000127502	0.00286275	1	2	0	0	0	0	0	0	0	0	1	0
A_84_P11375	AT1G08590	CLAVATA1 receptor kinase (CLV1) [AT1G08590.1]	-2.23668	0.0492772	581.366	-0.723676	0.0668356	1927.63	2.85404	6.00824e-06	0.00125194	0	0	0	0	0	0	0	0	0	0	0	0
A_84_P24070	AT3G27170	CLC-B (chloride channel protein B); anion channel/ voltage-gated chloride channel [AT3G27170.1]	-0.450359	0.0711709	2007.24	0.60896	0.0763115	4848.7	2.08395	6.14398e-05	0.00223039	0	0	0	0	0	0	0	0	0	0	0	0
A_84_P173571	AT1G73165	CLE1 (CLAVATA3/ESR-RELATED 1); receptor binding [AT1G73165.1]	-4.43956	0.0606798	126.501	-2.97488	0.0455214	404.837	2.76001	4.76801e-06	0.001188	0	0	0	0	0	0	0	0	0	0	1	0
A_84_P240525	AT1G49005	CLE11 (CLAVATA3/ESR-RELATED 11); receptor binding [AT1G49005.1]	-7.60628	0.200032	14.1241	-6.37352	0.187931	38.705	2.35017	0.00147213	0.00975227	0	0	0	0	0	0	0	0	0	0	0	0
A_84_P97266	AT4G18510	CLE2 (CLAVATA3/ESR-RELATED); receptor binding [AT4G18510.1]	-2.07629	0.277432	653.607	0.671794	0.0449763	5061.4	6.71822	7.12723e-05	0.00230375	0	0	0	0	0	0	0	0	0	0	1	0
A_84_P89269	AT1G06225	CLE3 (CLAVATA3/ESR-RELATED 3); receptor binding [AT1G06225.1]	-7.23093	0.445732	18.6657	-3.52955	0.321695	280.791	13.0084	0.000308995	0.00418224	0	1	0	0	0	0	0	0	0	0	0	0
A_84_P188064	AT2G31085	CLE6 (CLAVATA3/ESR-RELATED 6); receptor binding [AT2G31085.1]	-3.99097	0.118952	172.233	-2.35123	0.168975	626.418	3.11609	0.00016238	0.00312887	0	0	0	0	0	0	0	0	0	0	0	0
A_84_P14603	AT3G29810	COBL2 (COBRA-LIKE PROTEIN 2 PRECURSOR) [AT3G29810.1]	-1.88431	0.143728	744.027	-0.572368	0.106484	2137.14	2.48275	0.000221172	0.0035837	0	0	0	0	0	0	0	0	0	0	0	0
A_84_P13103	AT5G49270	COBL9/MRH4/SHV2 (COBRA-LIKE 9, SHAVEN 2); carbohydrate binding [AT5G49270.1]	-0.52276	0.0331519	1907.59	0.65595	0.0512286	5009.53	2.26374	4.75975e-06	0.001188	0	0	0	0	0	0	0	0	0	0	0	0
A_84_P751955	AT1G12080	contains domain PTHR22683 (PTHR22683) [AT1G12080.1]	2.18515	0.128251	12469.4	3.23474	0.058466	29933.4	2.06994	0.000208388	0.00348536	0	0	0	0	0	0	0	0	0	0	0	0
A_84_P87299	AT3G59370	contains domain PTHR22683 (PTHR22683) [AT3G59370.1]	-3.16766	0.141202	305.126	-1.83751	0.035222	890.192	2.5143	9.30304e-05	0.00251171	0	0	0	0	0	0	0	0	0	0	1	0
A_84_P536936	AT4G01985	contains InterPro domain Eggshell protein (InterPro:IPR002952) [AT4G01985.1]	-10.4204	0.0387579	1.99889	-8.4736	0.481803	9.19836	3.85505	0.00222062	0.0125055	0	0	0	0	0	0	0	0	0	0	0	0
A_84_P18660	AT1G62810	copper amine oxidase, putative [AT1G62810.1]	-0.166843	0.0634095	2444.62	1.13007	0.0251625	6954.2	2.45702	5.07271e-06	0.00119943	0	0	0	0	0	0	0	0	0	0	1	0
A_84_P22191	AT3G43670	copper amine oxidase, putative [AT3G43670.1]	0.110146	0.101476	2962.94	1.12077	0.266798	6987.09	2.01478	0.00358357	0.0168178	0	0	0	0	0	0	0	0	0	0	1	0
A_84_P18124	AT1G06330	copper-binding family protein [AT1G06330.1]	-5.02812	0.167137	84.6089	-3.76833	0.187761	235.158	2.3946	0.000969448	0.00768141	0	0	0	0	0	0	0	0	0	0	0	0
A_84_P155935	AT4G27590	copper-binding protein-related [AT4G27590.1]	-5.27257	0.177093	71.0226	-4.01852	0.0576256	196.438	2.38511	0.000308941	0.00418224	0	0	0	0	0	0	0	0	0	0	1	0
A_84_P808462	AT1G20440	COR47 (cold regulated 47) [AT1G20440.1]	3.82257	0.171756	38886	4.85293	0.133639	92071.2	2.04253	0.00120475	0.00868562	0	1	0	0	0	0	0	0	0	0	0	0
A_84_P12888	AT4G23600	CORI3 (CORONATINE INDUCED 1, JASMONIC ACID RESPONSIVE 2); transaminase [AT4G23600.1]	0.384393	0.29285	3617.22	2.11993	0.190195	13863.7	3.33004	0.00100077	0.00781045	0	0	0	0	0	0	0	0	0	0	0	0
A_84_P20423	AT4G12090	cornichon family protein [AT4G12090.1]	-3.48049	0.0618343	245.753	-2.31004	0.0788512	640.432	2.25082	3.52376e-05	0.00178849	0	0	0	0	0	0	0	0	0	0	0	0
A_84_P20770	AT2G17890	CPK16 (calcium-dependent protein kinase 16); calmodulin-dependent protein kinase [AT2G17890.1]	-8.13746	0.473442	10.0264	-6.62203	0.151514	32.3432	2.85883	0.006169	0.0239971	0	0	0	0	0	0	0	0	0	0	2	0
A_84_P20982	AT1G61950	CPK19 (calcium-dependent protein kinase 19); calmodulin-dependent protein kinase/ kinase [AT1G61950.1]	-6.65439	0.0902732	27.2476	-5.39157	0.0190149	75.7029	2.39964	1.87654e-05	0.00153712	0	0	0	0	0	0	0	0	0	0	0	0
A_84_P17368	AT3G10660	CPK2 (CALMODULIN-DOMAIN PROTEIN KINASE CDPK ISOFORM 2); calmodulin-dependent protein kinase/ kinase [AT3G10660.1]	-1.2037	0.109226	1190.61	-0.124194	0.0512647	2916.75	2.11331	0.000101223	0.00259777	0	0	0	0	0	0	0	0	0	0	0	0
A_84_P17818	AT5G45990	crooked neck protein, putative / cell cycle protein, putative [AT5G45990.1]	-6.29156	0.052823	34.9607	-4.83738	0.0639191	111.092	2.74002	6.99777e-06	0.00131839	0	0	0	0	0	0	0	0	0	0	0	0
A_84_P13249	AT1G03880	CRU2 (CRUCIFERIN 2); nutrient reservoir [AT1G03880.1]	-9.76499	0.522179	3.28259	-8.25685	0.0932611	10.3834	2.84443	0.00790373	0.02832	0	0	0	0	0	0	0	0	0	0	0	0
A_84_P812494	AT1G08830	CSD1 (COPPER/ZINC SUPEROXIDE DISMUTASE 1); copper, zinc superoxide dismutase [AT1G08830.1]	3.46393	0.0150158	30220.4	4.81115	0.0200677	89272.4	2.54421	7.9799e-08	0.0003974	0	1	0	0	0	0	0	0	0	0	0	0
A_84_P81799	AT2G28190	CSD2 (COPPER/ZINC SUPEROXIDE DISMUTASE 2); copper, zinc superoxide dismutase [AT2G28190.1]	1.48289	0.112372	7660.32	3.24943	0.0982	30334.4	3.40237	3.34218e-05	0.00177502	0	0	0	0	0	0	0	0	0	0	0	0
A_84_P843500	AT2G15910	CSL zinc finger domain-containing protein [AT2G15910.1]	-4.61638	0.208975	112.824	-3.50297	0.15856	281.934	2.16357	0.00182329	0.011119	0	0	0	0	0	0	0	1	0	0	0	0
A_84_P13461	AT2G28680	cupin family protein [AT2G28680.1]	-4.33567	0.088949	135.709	-3.30728	0.0765719	321.949	2.03974	0.000109903	0.00268154	0	0	0	0	0	0	0	0	0	0	0	0
A_84_P578215	AT1G44542	cyclase family protein [AT1G44542.1]	-9.93319	0.56346	2.95466	-6.14367	0.163856	45.2086	13.828	0.000363701	0.00450652	0	0	0	0	0	0	0	0	0	0	1	0
A_84_P18479	AT3G60550	CYCP3;2 (cyclin p3;2); cyclin-dependent protein kinase [AT3G60550.1]	-6.10473	0.120963	40.0045	-4.90027	0.0291648	106.385	2.3045	7.41661e-05	0.00233323	0	0	0	0	0	0	0	0	0	0	0	0
A_84_P14095	AT5G61650	CYCP4;2 (CYCLIN P4;2); cyclin-dependent protein kinase [AT5G61650.1]	-3.79946	0.1667	196.902	-2.2934	0.248022	651.515	2.84033	0.000948869	0.0075873	0	0	0	0	0	0	0	0	0	0	1	0
A_84_P124941	AT4G15393	CYP702A5 (cytochrome P450, family 702, subfamily A, polypeptide 5); heme binding / iron ion binding / monooxygenase [AT4G15393.1]	-4.42757	0.199846	127.931	-3.3148	0.260333	324.808	2.16262	0.00419947	0.0186257	0	0	0	0	0	0	0	0	0	0	1	0
A_84_P20118	AT2G45510	CYP704A2 (cytochrome P450, family 704, subfamily A, polypeptide 2); oxygen binding [AT2G45510.1]	-2.80592	0.150506	393.181	-0.81144	0.118963	1814.87	3.98472	5.59124e-05	0.00214777	0	0	0	0	0	0	0	0	0	0	0	0
A_84_P17690	AT4G15330	CYP705A1 (cytochrome P450, family 705, subfamily A, polypeptide 1); oxygen binding [AT4G15330.1]	-4.28755	0.176391	140.719	-1.51429	0.0860102	1113.1	6.8365	1.65314e-05	0.00152129	0	0	0	0	0	0	0	0	0	0	0	0
A_84_P19172	AT2G14100	CYP705A13 (cytochrome P450, family 705, subfamily A, polypeptide 13); oxygen binding [AT2G14100.1]	-1.84366	0.10939	763.868	0.195977	0.0525416	3646.2	4.11142	8.28906e-06	0.00136666	0	0	0	0	0	0	0	0	0	0	0	0
A_84_P12705	AT3G20090	CYP705A18 (cytochrome P450, family 705, subfamily A, polypeptide 18); oxygen binding [AT3G20090.1]	-2.60932	0.149223	449.338	-1.58345	0.0542496	1062.11	2.03617	0.000363032	0.00450207	0	0	0	0	0	0	0	0	0	0	1	0
A_84_P14595	AT3G20110	CYP705A20 (cytochrome P450, family 705, subfamily A, polypeptide 20); oxygen binding [AT3G20110.1]	-1.98476	0.160236	693.785	-0.65925	0.207754	2034.09	2.50621	0.000940009	0.00754836	0	0	0	0	0	0	0	0	0	0	0	0
A_84_P14304	AT1G50560	CYP705A25 (cytochrome P450, family 705, subfamily A, polypeptide 25); oxygen binding [AT1G50560.1]	-3.2438	0.246109	292.884	-1.76951	0.0485962	932.208	2.77848	0.000524644	0.00546359	0	0	0	0	0	0	0	0	0	0	1	0
A_84_P13359	AT1G50520	CYP705A27 (cytochrome P450, family 705, subfamily A, polypeptide 27); oxygen binding [AT1G50520.1]	-1.66627	0.0616932	863.493	-0.172768	0.0401633	2822.36	2.81572	3.91385e-06	0.00113017	0	0	0	0	0	0	0	0	0	0	1	0
A_84_P17445	AT3G20940	CYP705A30 (cytochrome P450, family 705, subfamily A, polypeptide 30); oxygen binding [AT3G20940.1]	-2.69884	0.131299	423.956	-1.42841	0.0872527	1183.8	2.41234	0.000152801	0.00306542	0	0	0	0	0	0	0	0	0	0	2	0
A_84_P18391	AT3G20950	CYP705A32 (cytochrome P450, family 705, subfamily A, polypeptide 32); oxygen binding [AT3G20950.1]	-7.62683	0.0517149	13.8764	-6.56716	0.297982	33.7694	2.08446	0.0037236	0.0172503	0	0	0	0	0	0	0	0	0	0	0	0
A_84_P19337	AT3G20960	CYP705A33 (cytochrome P450, family 705, subfamily A, polypeptide 33); oxygen binding [AT3G20960.1]	-1.87164	0.0514498	748.118	-0.623105	0.0646433	2064.37	2.376	1.26592e-05	0.00142613	0	0	0	0	0	0	0	0	0	0	0	0
A_84_P21474	AT4G15380	CYP705A4 (cytochrome P450, family 705, subfamily A, polypeptide 4); oxygen binding [AT4G15380.1]	-2.05205	0.0402031	660.225	-0.49508	0.0628144	2256.25	2.94235	3.49164e-06	0.00111887	0	0	0	0	0	0	0	0	0	0	0	0
A_84_P10679	AT2G05180	CYP705A6 (cytochrome P450, family 705, subfamily A, polypeptide 6); oxygen binding [AT2G05180.1]	-5.22588	0.135436	73.2399	-3.24649	0.0083747	334.956	3.94324	1.45719e-05	0.00146738	0	0	0	0	0	0	0	0	0	0	0	0
A_84_P22005	AT2G27000	CYP705A8 (cytochrome P450, family 705, subfamily A, polypeptide 8); oxygen binding [AT2G27000.1]	-1.38239	0.0858057	1050.56	-0.071262	0.0760143	3031	2.48135	3.8303e-05	0.00185295	0	0	0	0	0	0	0	0	0	0	0	0
A_84_P22951	AT2G27010	CYP705A9 (cytochrome P450, family 705, subfamily A, polypeptide 9); oxygen binding [AT2G27010.1]	-3.00384	0.131445	341.529	-1.4448	0.0873581	1170.31	2.94659	6.84496e-05	0.00228121	0	0	0	0	0	0	0	0	0	0	1	0
A_84_P22316	AT4G12330	CYP706A7 (cytochrome P450, family 706, subfamily A, polypeptide 7); oxygen binding [AT4G12330.1]	-3.84444	0.123834	191.22	-1.77386	0.074231	931.443	4.20057	1.55908e-05	0.0014952	0	0	0	0	0	0	0	0	0	0	1	0
A_84_P17334	AT2G34500	CYP710A1 (cytochrome P450, family 710, subfamily A, polypeptide 1); C-22 sterol desaturase/ oxygen binding [AT2G34500.1]	-4.80225	0.149824	98.7798	-3.06577	0.142552	379.804	3.33221	0.000129988	0.00288736	0	0	0	0	0	0	0	0	0	1	1	0
A_84_P23444	AT5G24910	CYP714A1 (cytochrome P450, family 714, subfamily A, polypeptide 1); oxygen binding [AT5G24910.1]	-2.81069	0.117368	392.167	-1.27433	0.0656859	1316.9	2.90061	3.84994e-05	0.00185295	0	0	0	0	0	0	0	0	0	0	1	0
A_84_P22498	AT5G24900	CYP714A2 (cytochrome P450, family 714, subfamily A, polypeptide 2); oxygen binding [AT5G24900.1]	-3.9334	0.239462	181.13	-2.7263	0.142515	483.32	2.30872	0.00168847	0.0106027	0	0	0	0	0	0	0	0	0	0	0	0
A_84_P19188	AT2G42850	CYP718 (cytochrome P450, family 718); oxygen binding [AT2G42850.1]	-4.39286	0.118017	130.869	-2.23564	0.0833304	674.675	4.46056	1.3278e-05	0.00142613	0	0	0	0	0	0	0	0	0	0	1	0
A_84_P13041	AT5G24960	CYP71A14 (cytochrome P450, family 71, subfamily A, polypeptide 14); oxygen binding [AT5G24960.1]	-3.09875	0.220959	322.585	-1.89373	0.143661	860.577	2.3054	0.00137598	0.00938479	0	0	0	0	0	0	0	0	0	0	0	0
A_84_P20428	AT4G13310	CYP71A20 (cytochrome P450, family 71, subfamily A, polypeptide 20); oxygen binding [AT4G13310.1]	-6.0198	0.698443	45.8836	-2.64435	0.472991	523.513	10.3779	0.00227507	0.0126919	0	0	0	0	0	0	0	0	0	0	0	0
A_84_P187744	AT3G48300	CYP71A23 (cytochrome P450, family 71, subfamily A, polypeptide 23); oxygen binding [AT3G48300.1]	-5.14647	0.266543	78.0151	-3.94528	0.0703045	206.253	2.29929	0.00165105	0.0104622	0	0	0	0	0	0	0	0	0	0	0	0
A_84_P15966	AT5G57260	CYP71B10 (cytochrome P450, family 71, subfamily B, polypeptide 10); oxygen binding [AT5G57260.1]	-9.97108	0.128605	2.74396	-7.7551	0.73384	15.9482	4.646	0.00673613	0.0254387	0	0	0	0	0	0	0	0	0	0	0	0
A_84_P23445	AT5G25140	CYP71B13 (cytochrome P450, family 71, subfamily B, polypeptide 13); oxygen binding [AT5G25140.1]	-3.59729	0.248583	229.281	-2.52388	0.146367	553.025	2.1044	0.00298258	0.0149826	0	0	0	0	0	0	0	0	0	0	0	0
A_84_P550101	AT3G14660	CYP72A13 (cytochrome P450, family 72, subfamily A, polypeptide 13); oxygen binding [AT3G14660.1]	-6.48761	0.17594	30.7659	-5.34804	0.1058	78.2022	2.20315	0.000654361	0.00617044	0	0	0	0	0	0	0	0	0	0	0	0
A_84_P10787	AT3G14680	CYP72A14 (cytochrome P450, family 72, subfamily A, polypeptide 14); oxygen binding [AT3G14680.1]	-5.44384	0.288419	63.909	-3.25661	0.0974821	332.447	4.55429	0.000239835	0.0037157	0	0	0	0	0	0	0	0	0	0	0	0
A_84_P20242	AT3G14610	CYP72A7 (cytochrome P450, family 72, subfamily A, polypeptide 7); oxygen binding [AT3G14610.1]	-2.74695	0.0594744	408.411	-1.52783	0.09875	1106.09	2.32804	5.22541e-05	0.00208576	0	0	0	0	0	0	0	0	0	0	0	0
A_84_P19941	AT1G17060	CYP72C1 (cytochrome P450, family 72, subfamily C, polypeptide 1); oxygen binding [AT1G17060.1]	-2.3893	0.0513529	522.85	-1.18217	0.0612707	1399.63	2.30878	1.2701e-05	0.00142613	0	0	0	0	0	0	0	0	0	0	2	0
A_84_P10372	AT5G38450	CYP735A1 (cytochrome P450, family 735, subfamily A, polypeptide 1); oxygen binding [AT5G38450.1]	-3.72654	0.15875	207.521	-2.33151	0.0558761	632.032	2.62993	0.000136762	0.00294772	0	0	0	0	0	0	0	0	0	0	0	0
A_84_P16209	AT1G74110	CYP78A10 (cytochrome P450, family 78, subfamily A, polypeptide 10); oxygen binding [AT1G74110.1]	-5.41973	0.398615	65.5607	-4.16925	0.220137	178.925	2.3792	0.00892868	0.0308737	0	0	0	0	0	0	0	0	0	0	0	0
A_84_P18043	AT1G16400	CYP79F2 (cytochrome P450, family 79, subfamily F, polypeptide 2); oxygen binding [AT1G16400.1]	-2.13252	0.140246	628.567	-1.10845	0.207163	1485.72	2.03365	0.00208943	0.0120892	0	0	0	0	0	0	0	0	0	0	0	0
A_84_P18730	AT5G36220	CYP81D1 (CYTOCHROME P450 91A1); oxygen binding [AT5G36220.1]	-1.67812	0.342542	871.275	-0.504557	0.200964	2244.97	2.25568	0.00689453	0.0258355	0	1	0	0	0	0	0	0	0	0	2	0
A_84_P20540	AT4G37340	CYP81D3 (cytochrome P450, family 81, subfamily D, polypeptide 3); oxygen binding [AT4G37340.1]	-5.06994	0.112608	81.8215	-3.61695	0.141967	260.601	2.73774	0.000155839	0.00308551	0	0	0	0	0	0	0	0	0	0	1	0
A_84_P17673	AT4G37400	CYP81F3 (cytochrome P450, family 81, subfamily F, polypeptide 3); oxygen binding [AT4G37400.1]	-0.371312	0.126013	2120.82	0.794425	0.119506	5538.31	2.24348	0.000312811	0.00421072	0	0	0	0	0	0	0	0	0	0	0	0
A_84_P613522	AT5G10600	CYP81K2 (cytochrome P450, family 81, subfamily K, polypeptide 2); oxygen binding [AT5G10600.1]	-7.19177	0.370223	19.3077	-5.98101	0.132011	50.5884	2.3146	0.00594362	0.0233962	0	0	0	0	0	0	0	0	0	0	1	0
A_84_P16426	AT3G01900	CYP94B2 (cytochrome P450, family 94, subfamily B, polypeptide 2); oxygen binding [AT3G01900.1]	-6.26594	0.172042	35.792	-4.98691	0.171544	100.675	2.42676	0.000802457	0.00692177	0	0	0	0	0	0	0	0	0	0	0	0
A_84_P10863	AT3G48520	CYP94B3 (cytochrome P450, family 94, subfamily B, polypeptide 3); oxygen binding [AT3G48520.1]	-3.70229	0.152665	211.084	-1.31488	0.22352	1281.3	5.23217	0.000107083	0.00266516	0	0	0	0	0	0	0	0	0	0	0	0
A_84_P10830	AT1G34540	CYP94D1 (cytochrome P450, family 94, subfamily D, polypeptide 1); oxygen binding [AT1G34540.1]	-7.99025	0.361131	10.9597	-6.7692	0.394487	29.6533	2.33115	0.0167559	0.0487821	0	0	0	0	0	0	0	0	0	0	0	0
A_84_P751658	AT1G47620	CYP96A8 (cytochrome P450, family 96, subfamily A, polypeptide 8); oxygen binding [AT1G47620.1]	-5.13066	0.129942	78.4224	-3.66015	0.087962	251.985	2.7712	8.42913e-05	0.00242871	0	0	0	0	0	0	0	0	0	0	0	0
A_84_P15515	AT3G19390	cysteine proteinase, putative / thiol protease, putative [AT3G19390.1]	-0.816768	0.116414	1561.5	0.89089	0.0158117	5893.5	3.2663	1.47792e-05	0.00147245	0	0	0	0	0	0	0	0	0	1	0	0
A_84_P835471	AT2G34080	cysteine proteinase, putative [AT2G34080.1]	-2.86592	0.083563	376.651	-1.64845	0.126221	1019.11	2.32539	0.000154001	0.00306897	0	0	0	0	0	0	0	0	0	0	0	0
A_84_P17439	AT3G22460	cysteine synthase, putative / O-acetylserine (thiol)-lyase, putative / O-acetylserine sulfhydrylase, putative [AT3G22460.1]	-1.57926	0.125778	916.548	-0.300687	0.190593	2587.21	2.42599	0.000632799	0.00606283	0	0	0	0	0	0	0	0	0	0	0	0
A_84_P205218	AT3G48340	cysteine-type peptidase [AT3G48340.1]	0.708479	0.0484521	4480.77	1.83447	0.0932608	11349.9	2.18251	4.96315e-05	0.00204725	0	0	0	0	0	0	0	0	0	0	1	0
A_84_P21427	AT4G29570	cytidine deaminase, putative / cytidine aminohydrolase, putative [AT4G29570.1]	-10.057	0.174478	2.57446	-8.78996	0.273665	7.29006	2.40667	0.00249508	0.013458	0	0	0	0	0	0	0	0	0	0	1	0
A_84_P171173	AT1G52710	cytochrome c oxidase-related [AT1G52710.1]	-0.369202	0.0653131	2119.34	0.811935	0.0366396	5578.92	2.26755	1.06781e-05	0.00140241	0	0	0	0	0	0	0	0	0	0	0	0
A_84_P24073	AT3G28740	cytochrome P450 family protein [AT3G28740.1]	-1.23136	0.220751	1176.53	-0.144158	0.0762803	2880.57	2.12462	0.00128521	0.00900663	0	1	0	0	0	0	0	0	0	0	2	0
A_84_P212758	AT2G02620	DC1 domain-containing protein / PHD finger protein-related [AT2G02620.1]	-6.88929	0.319906	23.3296	-5.694	0.182108	61.6006	2.28991	0.00491479	0.0206869	0	1	0	0	0	0	0	0	0	0	1	0
A_84_P10306	AT5G59930	DC1 domain-containing protein / UV-B light-insensitive protein, putative [AT5G59930.1]	-3.38762	0.0201173	261.702	-1.53029	0.0754074	1101.36	3.62337	2.07026e-06	0.001003	0	0	0	0	0	0	0	0	0	0	1	0
A_84_P116712	AT1G29180	DC1 domain-containing protein [AT1G29180.1]	-4.79806	0.126892	98.6672	-2.51485	0.0844273	555.96	4.86759	1.31073e-05	0.00142613	0	0	0	0	0	0	0	0	0	0	0	0
A_84_P285470	AT1G44030	DC1 domain-containing protein [AT1G44030.1]	-8.51648	0.439497	7.66964	-6.84972	0.463899	28.3411	3.17502	0.0106774	0.0350287	0	0	0	0	0	0	0	0	0	0	0	0
A_84_P95179	AT1G44050	DC1 domain-containing protein [AT1G44050.1]	-6.10615	0.195626	39.8754	-3.3774	0.140088	306.114	6.6288	3.96151e-05	0.00187958	0	0	0	0	0	0	0	0	0	0	0	0
A_84_P12398	AT1G53340	DC1 domain-containing protein [AT1G53340.1]	-5.29876	0.065128	69.569	-4.08897	0.113038	186.749	2.31304	8.78627e-05	0.00247095	0	0	0	0	0	0	0	0	0	0	0	0
A_84_P71544	AT1G55380	DC1 domain-containing protein [AT1G55380.1]	-4.12446	0.0496734	157.302	-3.08941	0.191944	376.956	2.04919	0.000828803	0.00703491	0	0	0	0	0	0	0	0	0	0	1	0
A_84_P274250	AT1G55390	DC1 domain-containing protein [AT1G55390.1]	-5.74683	0.129143	51.0379	-4.5416	0.0467462	136.645	2.30575	0.000109251	0.00267481	0	0	0	0	0	0	0	0	0	0	1	0
A_84_P12467	AT1G55430	DC1 domain-containing protein [AT1G55430.1]	-5.04786	0.0798636	82.7643	-3.50904	0.0362449	279.343	2.90556	6.9839e-06	0.00131839	0	0	0	0	0	0	0	0	0	0	0	0
A_84_P11522	AT1G55440	DC1 domain-containing protein [AT1G55440.1]	-7.83122	0.344703	12.1639	-6.40846	0.185809	37.4703	2.68098	0.00325785	0.0158522	0	0	0	0	0	0	0	0	0	0	0	0
A_84_P289784	AT1G61840	DC1 domain-containing protein [AT1G61840.1]	-5.39595	0.113695	65.1851	-4.38678	0.0449886	152.05	2.01274	0.000139105	0.00296158	0	0	0	0	0	0	0	0	0	0	0	0
A_84_P163943	AT1G66440	DC1 domain-containing protein [AT1G66440.1]	-4.18503	0.0901046	151.056	-2.46242	0.125683	579.805	3.30032	4.25367e-05	0.00191972	0	0	0	0	0	0	0	0	0	0	0	0
A_84_P235303	AT1G66450	DC1 domain-containing protein [AT1G66450.1]	-4.36547	0.0865758	133.266	-3.06879	0.0406429	378.714	2.45663	1.94949e-05	0.00153712	0	0	0	0	0	0	0	0	0	0	0	0
A_84_P18120	AT1G69150	DC1 domain-containing protein [AT1G69150.1]	-10.1449	0.660204	2.60514	-8.3778	0.140931	9.57982	3.40372	0.0105461	0.034708	0	0	0	0	0	0	0	0	0	1	0	0
A_84_P78735	AT2G02610	DC1 domain-containing protein [AT2G02610.1]	-6.1623	0.214094	38.4648	-4.95635	0.0231873	102.409	2.3069	0.000632363	0.00606283	0	0	0	0	0	0	0	0	0	0	0	0
A_84_P93769	AT2G02630	DC1 domain-containing protein [AT2G02630.1]	-6.41914	0.0993906	32.0042	-4.69843	0.130745	123.076	3.296	5.42233e-05	0.00212045	0	0	0	0	0	0	0	0	0	0	0	0
A_84_P277930	AT2G02680	DC1 domain-containing protein [AT2G02680.1]	-3.71057	0.174043	209.479	-2.09075	0.0871403	748.44	3.07337	0.000134634	0.00294049	0	0	0	0	0	0	0	0	0	0	1	0
A_84_P301710	AT2G02700	DC1 domain-containing protein [AT2G02700.1]	-10.2917	0.0388732	2.18629	-8.17948	0.216717	11.0988	4.32369	7.68383e-05	0.0023561	0	0	0	0	0	0	0	0	0	0	0	0
A_84_P258420	AT2G04500	DC1 domain-containing protein [AT2G04500.1]	-4.95802	0.126685	88.6001	-3.65776	0.0559516	252.164	2.46274	8.36756e-05	0.00242426	0	0	0	0	0	0	0	0	0	0	0	0
A_84_P269770	AT2G17590	DC1 domain-containing protein [AT2G17590.1]	-6.36515	0.0801153	33.3282	-5.30841	0.0108037	80.196	2.08022	2.25387e-05	0.00157745	0	0	0	0	0	0	0	0	0	0	0	0
A_84_P833611	AT2G17600	DC1 domain-containing protein [AT2G17600.1]	-9.45022	0.406921	3.99208	-7.61817	0.357863	16.6223	3.56042	0.004244	0.0187621	0	0	0	0	0	0	0	0	0	0	0	0
A_84_P532232	AT2G23100	DC1 domain-containing protein [AT2G23100.1]	-5.17452	0.192871	76.2709	-3.87316	0.165408	217.093	2.46461	0.000891887	0.00730584	0	0	0	0	0	0	0	0	0	0	0	0
A_84_P227499	AT2G37820	DC1 domain-containing protein [AT2G37820.1]	-4.37868	0.09402	131.673	-2.48498	0.0759204	567.341	3.71587	1.09564e-05	0.00140884	0	0	0	0	0	0	0	0	0	0	0	0
A_84_P184454	AT2G43220	DC1 domain-containing protein [AT2G43220.1]	-9.3424	0.761826	4.55112	-6.84263	0.0549358	27.717	5.65597	0.00477644	0.020289	0	0	0	0	0	0	0	0	0	0	0	0
A_84_P832916	AT2G44380	DC1 domain-containing protein [AT2G44380.1]	-1.64355	0.325566	893.245	0.358027	0.154484	4075.59	4.00439	0.000652687	0.00616087	0	1	0	0	0	0	0	0	0	1	0	0
A_84_P22019	AT2G44390	DC1 domain-containing protein [AT2G44390.1]	-3.66253	0.315833	219.682	-1.59619	0.140997	1051.42	4.18823	0.000492283	0.0053105	0	0	0	0	0	0	0	0	0	0	1	0
A_84_P242653	AT3G06990	DC1 domain-containing protein [AT3G06990.1]	-4.67341	0.164236	107.467	-3.45061	0.105592	291.866	2.33401	0.000409866	0.0048166	0	0	0	0	0	0	0	0	0	0	0	0
A_84_P83309	AT3G07000	DC1 domain-containing protein [AT3G07000.1]	-2.6607	0.0118002	433.203	-1.41646	0.0706431	1193.45	2.36894	7.26575e-06	0.00132556	0	0	0	0	0	0	0	0	0	0	0	0
A_84_P205658	AT3G11370	DC1 domain-containing protein [AT3G11370.1]	-5.02803	0.087594	83.9166	-3.4824	0.0350743	284.218	2.91931	9.18254e-06	0.00137716	0	0	0	0	0	0	0	1	0	0	0	0
A_84_P509290	AT3G11385	DC1 domain-containing protein [AT3G11385.1]	-5.34775	0.0834629	67.4384	-4.01676	0.106996	197.156	2.51576	7.03955e-05	0.00229064	0	0	0	0	0	0	0	0	0	0	0	0
A_84_P163223	AT3G13760	DC1 domain-containing protein [AT3G13760.1]	-2.66075	0.226039	436.168	-0.49344	0.0374613	2259.88	4.49186	8.12417e-05	0.00239674	0	0	0	0	0	0	0	0	0	0	0	0
A_84_P278710	AT3G27490	DC1 domain-containing protein [AT3G27490.1]	-6.37378	0.0759611	33.0677	-5.08875	0.0901362	93.5235	2.43687	4.63311e-05	0.00198251	0	0	0	0	0	0	0	0	0	0	0	0
A_84_P252155	AT3G28650	DC1 domain-containing protein [AT3G28650.1]	-6.56936	0.0622528	28.8553	-4.74174	0.122739	118.818	3.54951	2.11682e-05	0.00155885	0	0	0	0	0	0	0	0	0	0	0	0
A_84_P255900	AT3G43890	DC1 domain-containing protein [AT3G43890.1]	-5.27067	0.208663	71.52	-3.68836	0.0782928	247.231	2.99449	0.000251202	0.00377826	0	0	0	0	0	0	0	0	0	1	0	0
A_84_P74604	AT3G45530	DC1 domain-containing protein [AT3G45530.1]	-8.65411	0.526562	7.05625	-7.33579	0.163252	19.6862	2.49375	0.0143542	0.0434944	0	0	0	0	0	0	0	0	0	0	0	0
A_84_P167283	AT3G46800	DC1 domain-containing protein [AT3G46800.1]	-8.80236	0.0777056	6.15131	-4.88533	0.121588	107.784	15.1058	1.22407e-06	0.000800618	0	0	0	0	0	0	0	0	0	0	0	0
A_84_P117432	AT3G46810	DC1 domain-containing protein [AT3G46810.1]	-6.62796	0.0738326	27.6956	-4.06184	0.10697	190.296	5.92215	4.36296e-06	0.0011785	0	0	0	0	0	0	0	0	0	1	1	0
A_84_P162793	AT3G48400	DC1 domain-containing protein [AT3G48400.1]	-4.45883	0.10432	124.809	-2.62369	0.198306	520.97	3.56805	0.000143394	0.00299541	0	0	0	0	0	0	0	0	0	0	1	0
A_84_P212328	AT3G50010	DC1 domain-containing protein [AT3G50010.1]	-3.8703	0.0229868	187.386	-1.87777	0.0382988	865.087	3.97935	1.68179e-07	0.000564085	0	0	0	0	0	0	0	0	0	0	0	0
A_84_P199934	AT3G59120	DC1 domain-containing protein [AT3G59120.1]	-8.43859	0.446507	8.23981	-7.24202	0.161802	21.1613	2.29194	0.012025	0.0381828	0	0	0	0	0	0	0	0	0	0	0	0
A_84_P23228	AT4G01350	DC1 domain-containing protein [AT4G01350.1]	-3.09531	0.0528245	320.633	-1.7277	0.0463163	959.085	2.58043	4.61529e-06	0.001188	0	0	0	0	0	0	0	0	0	0	0	0
A_84_P23230	AT4G01760	DC1 domain-containing protein [AT4G01760.1]	-6.87308	0.0680666	23.406	-5.71753	0.202606	61.0703	2.22768	0.000724349	0.00653825	0	0	0	0	0	0	0	0	0	0	1	0
A_84_P20393	AT4G01910	DC1 domain-containing protein [AT4G01910.1]	-3.21939	0.0406402	294.039	-2.10218	0.0387455	739.946	2.16926	4.23006e-06	0.00116207	0	0	0	0	0	0	0	0	0	0	0	0
A_84_P84209	AT4G01925	DC1 domain-containing protein [AT4G01925.1]	-7.34974	0.446465	17.4062	-6.14598	0.243691	45.4895	2.3034	0.0148637	0.044675	0	0	0	0	0	0	0	0	0	0	0	0
A_84_P22285	AT4G01930	DC1 domain-containing protein [AT4G01930.1]	-5.09367	0.132383	80.5973	-3.96871	0.168151	204.702	2.18095	0.000807143	0.00692932	0	0	0	0	0	0	0	0	0	0	0	0
A_84_P21340	AT4G02180	DC1 domain-containing protein [AT4G02180.1]	-5.49202	0.0809087	60.9173	-4.1625	0.113613	177.768	2.51317	7.8817e-05	0.00237338	0	0	0	0	0	0	0	0	0	0	0	0
A_84_P157455	AT4G10370	DC1 domain-containing protein [AT4G10370.1]	-5.22299	0.187171	73.6575	-3.96854	0.130726	203.238	2.38576	0.000680515	0.00630781	0	0	0	0	0	0	0	0	0	0	2	0
A_84_P280240	AT4G13130	DC1 domain-containing protein [AT4G13130.1]	-5.01893	0.102315	84.4434	-3.72776	0.0777564	240.271	2.44727	6.40019e-05	0.00224339	0	0	0	0	0	0	0	0	0	0	0	0
A_84_P101676	AT4G14980	DC1 domain-containing protein [AT4G14980.1]	-3.70156	0.13484	211.289	-2.28121	0.198572	660.118	2.6765	0.000510852	0.00541131	0	0	0	0	0	0	0	0	0	0	1	0
A_84_P284290	AT4G26380	DC1 domain-containing protein [AT4G26380.1]	-6.84513	0.110767	23.8578	-5.42165	0.0217826	74.1971	2.68233	2.60049e-05	0.00161373	0	0	0	0	0	0	0	0	0	0	0	0
A_84_P293714	AT5G02330	DC1 domain-containing protein [AT5G02330.1]	-10.0632	0.0557879	2.56508	-9.01601	0.208613	6.2052	2.06644	0.0010997	0.00826218	0	1	0	0	0	0	0	0	0	0	0	0
A_84_P282230	AT5G02350	DC1 domain-containing protein [AT5G02350.1]	-5.22562	0.0598954	73.271	-3.97351	0.0298229	202.435	2.38191	5.40164e-06	0.00123308	0	0	0	0	0	0	0	0	0	0	0	0
A_84_P121082	AT5G02360	DC1 domain-containing protein [AT5G02360.1]	-5.38291	0.227368	66.013	-3.88992	0.0227213	214.528	2.81472	0.000347497	0.00442097	0	0	0	0	0	0	0	0	0	0	0	0
A_84_P13026	AT5G17960	DC1 domain-containing protein [AT5G17960.1]	-6.01837	0.177184	42.3953	-4.9604	0.208722	102.872	2.082	0.00259208	0.0137547	0	0	0	0	0	0	0	0	0	0	0	0
A_84_P173901	AT5G22355	DC1 domain-containing protein [AT5G22355.1]	-4.42598	0.196496	128.145	-2.91766	0.0508334	421.305	2.8448	0.000210055	0.0034924	0	1	0	0	0	0	0	2	0	0	1	0
A_84_P140639	AT5G37210	DC1 domain-containing protein [AT5G37210.1]	-5.52866	0.163855	59.424	-4.00035	0.0747279	199.121	2.88447	0.000124668	0.00283518	0	0	0	0	0	0	0	0	0	0	0	0
A_84_P20644	AT5G42840	DC1 domain-containing protein [AT5G42840.1]	-3.89004	0.108945	184.89	-2.78643	0.0764307	461.624	2.14893	0.000136522	0.00294528	0	0	0	0	0	0	0	0	0	0	0	0
A_84_P14969	AT5G43030	DC1 domain-containing protein [AT5G43030.1]	-3.80888	0.240679	198.155	-2.60861	0.0982691	523.1	2.29782	0.00132589	0.00918458	0	0	0	0	0	0	0	0	0	0	1	0
A_84_P111682	AT5G43520	DC1 domain-containing protein [AT5G43520.1]	-1.33137	0.311867	1104.72	1.14863	0.148567	7052.32	5.57896	0.000240509	0.0037214	0	0	0	0	0	0	0	0	0	0	0	0
A_84_P18759	AT5G44770	DC1 domain-containing protein [AT5G44770.1]	-5.30014	0.0643681	69.6104	-3.83283	0.0409793	223.296	2.76506	4.84667e-06	0.00119395	0	0	0	0	0	0	0	0	0	0	0	0
A_84_P14064	AT5G54030	DC1 domain-containing protein [AT5G54030.1]	-8.71402	0.286108	6.65264	-7.31486	0.191479	20.1647	2.63747	0.00214664	0.0122609	0	0	0	0	0	0	0	0	0	0	0	0
A_84_P15009	AT5G54040	DC1 domain-containing protein [AT5G54040.1]	-1.32492	0.0297201	1093.52	0.350015	0.0806637	4058.88	3.19306	4.5989e-06	0.001188	0	0	0	0	0	0	0	0	0	0	0	0
A_84_P15955	AT5G54050	DC1 domain-containing protein [AT5G54050.1]	-7.27734	0.101162	17.7121	-5.89374	0.0458201	53.4841	2.6092	2.72788e-05	0.00164022	0	0	0	0	0	0	0	0	0	0	0	0
A_84_P752131	AT1G71280	DEAD/DEAH box helicase, putative [AT1G71280.1]	-7.90192	0.0887647	11.4913	-6.88687	0.271992	27.0783	2.02096	0.00355685	0.0167411	0	0	0	0	0	0	0	0	0	0	0	0
A_84_P305000	AT2G23960	defense-related protein, putative [AT2G23960.1]	-3.15415	0.0935111	307.529	-0.963572	0.201554	1647.68	4.56488	6.89773e-05	0.00228121	0	0	0	0	0	0	0	0	0	0	2	0
A_84_P89069	AT3G63360	defensin-related [AT3G63360.1]	-9.11542	0.18375	4.94903	-6.54902	0.0635601	33.9217	5.9233	2.16853e-05	0.00155885	0	0	0	0	0	0	0	1	0	0	0	0
A_84_P308363	AT2G45750	dehydration-responsive family protein [AT2G45750.1]	-0.875447	0.0965236	1492.57	0.425461	0.0798225	4280.56	2.46384	5.61291e-05	0.0021525	0	0	0	0	0	0	0	0	0	0	0	0
A_84_P264410	AT5G58784	dehydrodolichyl diphosphate synthase, putative / DEDOL-PP synthase, putative [AT5G58784.1]	-2.24468	0.186724	583.681	-0.963508	0.134612	1637.65	2.43037	0.000647545	0.00613402	0	0	0	0	0	0	0	0	0	0	1	0
A_84_P860230	AT4G17340	DELTA-TIP2/TIP2;2 (tonoplast intrinsic protein 2;2); water channel [AT4G17340.1]	3.48316	0.0684715	30611.6	4.7596	0.08429	86110.2	2.42241	3.43725e-05	0.00178117	0	0	0	0	0	0	0	0	0	0	0	0
A_84_P22822	AT1G30110	diadenosine 5',5'''-P1,P4-tetraphosphate hydrolase, putative [AT1G30110.1]	-0.719708	0.0619943	1663.57	0.424755	0.108547	4283.08	2.21064	9.24166e-05	0.00250757	0	0	0	0	0	0	0	0	0	0	0	0
A_84_P14131	AT5G20250	DIN10 (DARK INDUCIBLE 10); hydrolase, hydrolyzing O-glycosyl compounds [AT5G20250.1]	2.48849	0.380827	15710.7	4.51191	0.234353	72916.3	4.06545	0.00143117	0.0096081	1	1	0	0	0	0	0	0	0	0	0	0
A_84_P20323	AT3G49620	DIN11 (DARK INDUCIBLE 11); oxidoreductase [AT3G49620.1]	-3.66615	0.709178	235.167	-0.804	0.538695	1891.12	7.27098	0.00510175	0.0211476	0	0	0	0	0	0	0	0	0	0	0	0
A_84_P12550	AT2G32660	disease resistance family protein / LRR family protein [AT2G32660.1]	-2.42972	0.135945	509.731	-1.19792	0.11245	1385.77	2.34859	0.000268199	0.00390559	0	0	0	0	0	0	0	0	0	0	2	0
A_84_P11613	AT2G34930	disease resistance family protein [AT2G34930.1]	-1.31861	0.323336	1118.13	-0.305016	0.248777	2591.97	2.01893	0.0126128	0.0394885	0	0	0	0	0	0	0	0	0	0	0	0
A_84_P23448	AT5G25910	disease resistance family protein [AT5G25910.1]	-6.17967	0.175136	37.8305	-4.87111	0.12381	108.58	2.47695	0.000453712	0.00509351	0	0	0	0	0	0	0	0	0	0	0	0
A_84_P20795	AT1G15890	disease resistance protein (CC-NBS-LRR class), putative [AT1G15890.1]	-4.36591	0.0889086	132.818	-3.33673	0.0554663	314.416	2.04086	7.00339e-05	0.00228912	0	0	0	0	0	0	0	0	0	0	0	0
A_84_P109182	AT1G58400	disease resistance protein (CC-NBS-LRR class), putative [AT1G58400.1]	-3.48236	0.0548061	245.004	-2.28847	0.0850467	650.66	2.28769	3.38431e-05	0.00178117	0	0	0	0	0	0	0	0	0	0	0	0
A_84_P17213	AT1G58410	disease resistance protein (CC-NBS-LRR class), putative [AT1G58410.1]	-3.06894	0.0846906	326.71	-1.76222	0.058649	937.364	2.47379	2.53986e-05	0.00159769	0	0	0	0	0	0	0	0	0	0	0	0
A_84_P20874	AT1G59780	disease resistance protein (CC-NBS-LRR class), putative [AT1G59780.1]	-4.56955	0.211614	116.272	-3.52102	0.135286	278.538	2.06842	0.0019407	0.0115621	0	0	0	0	0	0	0	0	0	1	0	0
A_84_P13692	AT3G46710	disease resistance protein (CC-NBS-LRR class), putative [AT3G46710.1]	-6.62847	0.0582135	27.6767	-4.8	0.162847	114.187	3.5516	5.23056e-05	0.00208576	0	0	0	0	0	0	0	0	0	0	0	0
A_84_P20555	AT5G05400	disease resistance protein (CC-NBS-LRR class), putative [AT5G05400.1]	-3.73291	0.219295	207.032	-2.34569	0.051895	625.71	2.61575	0.000438244	0.00499184	0	0	0	0	0	0	0	0	0	0	0	0
A_84_P21719	AT5G38350	disease resistance protein (NBS-LRR class), putative [AT5G38350.1]	-5.34934	0.165014	67.2649	-3.83791	0.195767	222.677	2.85093	0.000515656	0.00542964	0	0	0	0	0	0	0	0	0	0	0	0
A_84_P590289	AT4G19920	disease resistance protein (TIR class), putative [AT4G19920.1]	-5.62606	0.0332387	55.4665	-4.2626	0.119762	166.408	2.57302	4.51948e-05	0.00196278	0	0	0	0	0	0	0	0	0	0	0	0
A_84_P837681	AT4G23510	disease resistance protein (TIR class), putative [AT4G23510.1]	-6.32829	0.218612	34.3925	-5.19711	0.180534	86.8686	2.19037	0.0023004	0.0127698	0	0	0	0	0	0	0	0	0	1	0	0
A_84_P19945	AT1G72850	disease resistance protein (TIR-NBS class), putative [AT1G72850.1]	-4.14434	0.0686929	155.182	-2.44153	0.109812	587.542	3.25535	2.20354e-05	0.00156265	0	0	0	0	0	0	0	0	0	0	1	0
A_84_P21837	AT1G72870	disease resistance protein (TIR-NBS class), putative [AT1G72870.1]	-5.12428	0.102608	78.8138	-3.93231	0.139149	208.919	2.28464	0.000281767	0.00399688	0	0	0	0	0	0	0	0	0	0	0	0
A_84_P11902	AT4G09420	disease resistance protein (TIR-NBS class), putative [AT4G09420.1]	-3.40234	0.181704	260.024	-2.29951	0.0742374	645.445	2.14776	0.00062438	0.00603254	0	0	0	0	0	0	0	0	0	0	0	0
A_84_P16166	AT1G65850	disease resistance protein (TIR-NBS-LRR class), putative [AT1G65850.1]	-8.5182	0.116631	7.49004	-6.42737	0.0409773	36.9297	4.25993	8.084e-06	0.00136666	0	0	0	0	0	0	0	0	0	0	2	0
A_84_P21278	AT3G51560	disease resistance protein (TIR-NBS-LRR class), putative [AT3G51560.1]	-10.1094	0.073626	2.48057	-8.46923	0.416045	9.13154	3.117	0.00254822	0.0136371	0	0	0	0	0	0	0	0	0	0	1	0
A_84_P16625	AT4G08450	disease resistance protein (TIR-NBS-LRR class), putative [AT4G08450.1]	-8.12943	0.332003	10.0053	-6.73861	0.259678	29.9628	2.62228	0.00463633	0.0198837	0	0	0	0	0	0	0	0	0	0	0	0
A_84_P21574	AT5G38340	disease resistance protein (TIR-NBS-LRR class), putative [AT5G38340.1]	-5.47035	0.129761	61.7956	-4.01008	0.117419	197.261	2.7516	0.000133229	0.00292894	0	0	0	0	0	0	0	0	0	0	0	0
A_84_P22526	AT5G40100	disease resistance protein (TIR-NBS-LRR class), putative [AT5G40100.1]	-5.37069	0.06914	66.1716	-3.59553	0.0981182	262.75	3.42275	1.37956e-05	0.00144252	0	0	0	0	0	0	0	0	0	0	1	0
A_84_P14019	AT5G41550	disease resistance protein (TIR-NBS-LRR class), putative [AT5G41550.1]	-8.38532	0.347013	8.3139	-7.23294	0.184057	21.1644	2.22281	0.00707389	0.0262818	0	0	0	0	0	0	0	1	0	0	0	0
A_84_P17815	AT5G45200	disease resistance protein (TIR-NBS-LRR class), putative [AT5G45200.1]	-3.68638	0.200247	213.335	-2.5062	0.0888282	559.269	2.26605	0.000734287	0.0065906	0	0	0	0	0	0	0	0	0	0	1	0
A_84_P16873	AT5G46260	disease resistance protein (TIR-NBS-LRR class), putative [AT5G46260.1]	-4.75822	0.0910704	101.221	-3.58102	0.169838	265.788	2.26137	0.000451579	0.00507728	0	0	0	0	0	0	0	0	0	0	0	0
A_84_P17829	AT5G48770	disease resistance protein (TIR-NBS-LRR class), putative [AT5G48770.1]	-8.40488	0.444841	8.33254	-7.16418	0.208816	22.2102	2.36312	0.0119403	0.0379942	0	0	0	0	0	0	0	0	0	0	0	0
A_84_P10780	AT3G15700	disease resistance protein, putative [AT3G15700.1]	-4.84643	0.227603	96.5116	-3.49829	0.0749729	281.378	2.54584	0.000621248	0.00601427	0	0	0	0	0	0	0	0	0	1	0	0
A_84_P20104	AT2G26380	disease resistance protein-related / LRR protein-related [AT2G26380.1]	-7.46345	0.0853438	15.5628	-6.46239	0.211037	36.2138	2.00148	0.00159488	0.0102463	0	0	0	0	0	0	0	0	0	0	1	0
A_84_P788157	AT2G34315	disease resistance protein-related [AT2G34315.1]	-9.25527	0.371212	4.60406	-5.44127	0.100584	73.1078	14.0647	6.74e-05	0.00228121	0	0	0	0	0	0	0	0	0	0	0	0
A_84_P11564	AT1G64160	disease resistance-responsive family protein / dirigent family protein [AT1G64160.1]	-4.32153	0.189651	138.263	-2.15426	0.320588	723.478	4.49174	0.000545383	0.00557438	0	0	0	0	0	0	0	0	0	0	0	0
A_84_P11909	AT4G11210	disease resistance-responsive family protein / dirigent family protein [AT4G11210.1]	-1.36295	0.29157	1073.36	-0.256895	0.224594	2691.52	2.15256	0.00649291	0.0248495	0	0	0	0	0	0	0	0	0	0	0	0
A_84_P15351	AT2G28670	disease resistance-responsive family protein / fibroin-related [AT2G28670.1]	0.21542	0.109702	3181.84	1.63772	0.0518008	9904.66	2.68013	3.47243e-05	0.00178629	0	0	0	0	0	0	0	0	0	0	0	0
A_84_P11618	AT1G07730	disease resistance-responsive family protein [AT1G07730.2]	-2.81603	0.0839949	388.955	-1.76128	0.0991573	941.149	2.07737	0.000148563	0.00302984	0	0	0	0	0	0	0	0	0	0	0	0
A_84_P201578	AT3G24020	disease resistance-responsive family protein [AT3G24020.1]	-0.450108	0.0594001	2004.84	1.0722	0.0784652	6699.54	2.87251	1.15368e-05	0.00142613	0	0	0	0	0	0	0	0	0	0	0	0
A_84_P19403	AT3G55230	disease resistance-responsive family protein [AT3G55230.1]	-0.782313	0.0551157	1593.24	0.641769	0.133831	4988.4	2.68344	6.95288e-05	0.00228121	0	0	0	0	0	0	0	0	0	0	0	0
A_84_P21375	AT4G13580	disease resistance-responsive family protein [AT4G13580.1]	0.909757	0.0818562	5146.55	2.42064	0.0790304	17051	2.84985	2.11745e-05	0.00155885	0	0	0	0	0	0	0	0	0	0	0	0
A_84_P14494	AT2G39430	disease resistance-responsive protein-related / dirigent protein-related [AT2G39430.1]	-1.68538	0.149108	852.315	-0.249918	0.181957	2697.17	2.70469	0.000453481	0.00509224	0	0	0	0	0	0	0	0	0	0	0	0
A_84_P150068	AT2G43140	DNA binding / transcription factor [AT2G43140.1]	-2.03076	0.0310637	670.548	-0.79755	0.0739689	1832.6	2.3509	1.18293e-05	0.00142613	0	0	0	0	0	0	0	0	0	0	0	0
A_84_P761328	AT3G12977	DNA binding [AT3G12977.1]	-3.50745	0.128639	241.547	-1.77042	0.185564	935.049	3.33347	0.000183395	0.00328031	0	0	0	0	0	0	0	0	0	0	0	0
A_84_P113912	AT4G00670	DNA binding [AT4G00670.1]	-1.21572	0.10205	1181.88	0.2289	0.0808741	3731.22	2.72191	4.32197e-05	0.0019269	0	0	0	0	0	0	0	0	0	0	2	0
A_84_P11263	AT5G62260	DNA binding [AT5G62260.1]	-2.0113	0.0642039	680.898	-0.909602	0.118224	1699.74	2.14607	0.000143455	0.00299541	0	0	0	0	0	0	0	0	0	0	1	0
A_84_P19378	AT3G49830	DNA helicase-related [AT3G49830.1]	-6.62722	0.129136	27.7072	-5.55694	0.0925472	67.7386	2.09984	0.000308433	0.00418048	1	1	0	0	0	0	0	0	0	0	1	0
A_84_P307010	AT1G76500	DNA-binding family protein [AT1G76500.1]	-2.16469	0.0940959	611.958	-1.00345	0.0988414	1591.32	2.2365	0.000123348	0.00282427	0	0	0	0	0	0	0	0	0	0	1	0
A_84_P19477	AT4G12080	DNA-binding family protein [AT4G12080.1]	-0.442367	0.026951	2017.28	1.28253	0.0360523	7731.19	3.30556	3.08697e-07	0.000648522	0	0	0	0	0	0	0	0	0	0	0	0
A_84_P20085	AT2G35270	DNA-binding protein-related [AT2G35270.1]	-1.45933	0.0858903	995.546	0.240612	0.063842	3762.41	3.24888	1.03799e-05	0.00140005	0	0	0	0	0	0	0	0	0	0	0	0
A_84_P13472	AT2G45430	DNA-binding protein-related [AT2G45430.1]	-0.0321045	0.136031	2688.84	1.50898	0.0670304	9064.18	2.91013	6.11892e-05	0.00222893	0	0	0	0	0	0	0	0	0	0	1	0
A_84_P14538	AT3G04570	DNA-binding protein-related [AT3G04570.1]	0.320274	0.106362	3428.43	1.77214	0.0167987	10853	2.73562	1.99279e-05	0.00153712	0	0	0	0	0	0	0	0	0	0	0	0
A_84_P22264	AT3G60870	DNA-binding protein-related [AT3G60870.1]	-3.81835	0.292666	197.174	-2.56602	0.0508178	537.563	2.38225	0.00187021	0.0113008	0	0	0	0	0	0	0	0	0	0	1	0
A_84_P18531	AT4G12050	DNA-binding protein-related [AT4G12050.1]	-1.81671	0.130154	781.222	-0.535147	0.0751471	2198.85	2.43102	0.000122326	0.0028145	0	0	0	0	0	0	0	0	0	0	0	0
A_84_P74934	AT4G17800	DNA-binding protein-related [AT4G17800.1]	0.394463	0.144232	3602.16	1.84195	0.0133663	11391.5	2.72733	6.53907e-05	0.00225524	0	0	0	0	0	0	0	0	0	0	0	0
A_84_P23288	AT4G22810	DNA-binding protein-related [AT4G22810.1]	-1.40811	0.0885834	1031.63	0.0367889	0.0637636	3267.37	2.72244	2.14338e-05	0.00155885	0	0	0	0	0	0	0	0	0	0	0	0
A_84_P19109	AT1G44160	DNAJ chaperone C-terminal domain-containing protein [AT1G44160.1]	-2.33608	0.0539408	542.831	-1.25605	0.0703376	1330.51	2.11408	2.97995e-05	0.00170517	0	0	0	0	0	0	0	0	0	0	0	0
A_84_P23275	AT4G19570	DNAJ heat shock N-terminal domain-containing protein [AT4G19570.1]	-8.45994	0.0410314	7.78563	-7.29532	0.286089	20.4372	2.24174	0.00221638	0.0124907	0	0	0	0	0	0	0	0	0	0	0	0
A_84_P16054	AT1G59725	DNAJ heat shock protein, putative [AT1G59725.1]	-5.30617	0.079424	69.4341	-4.03908	0.0972713	193.224	2.40675	6.29395e-05	0.00223299	0	0	0	0	0	0	0	0	0	0	0	0
A_84_P18443	AT3G52440	Dof-type zinc finger domain-containing protein [AT3G52440.1]	-7.095	0.20006	20.2602	-5.85966	0.31358	55.906	2.35438	0.00452853	0.0195791	0	0	0	0	0	0	0	0	0	0	1	0
A_84_P13568	AT2G33830	dormancy/auxin associated family protein [AT2G33830.1]	-0.566534	1.043	2206.97	3.55719	0.313135	37795.1	17.4327	0.00279495	0.0144069	0	0	0	0	0	0	0	0	0	0	0	0
A_84_P21501	AT5G05410	DREB2A (DRE-BINDING PROTEIN 2A); DNA binding / transcription activator/ transcription factor [AT5G05410.1]	-2.29742	0.143081	560.463	-0.94769	0.356069	1685.25	2.54865	0.00367135	0.0171046	0	0	0	0	0	0	0	1	0	1	3	0
A_84_P812032	AT1G28330	DRM1 (DORMANCY-ASSOCIATED PROTEIN 1) [AT1G28330.1]	-2.32303	0.29439	553.681	-0.247909	0.202446	2688.8	4.2138	0.000549154	0.00559633	0	1	0	0	0	0	0	1	0	0	0	0
A_84_P290444	AT2G45830	DTA2 (DOWNSTREAM TARGET OF AGL15 2) [AT2G45830.1]	-1.2205	0.0603741	1175.75	0.499132	0.0892904	4488.89	3.29353	1.02007e-05	0.00139231	0	0	0	0	0	0	0	0	0	0	0	0
A_84_P702605	AT3G14362	DVL19/RTFL10 (ROTUNDIFOLIA LIKE 10) [AT3G14362.1]	-4.32172	0.119664	137.684	-2.69658	0.0789115	490.658	3.08471	3.96598e-05	0.00187966	0	0	0	0	0	0	0	0	0	0	0	0
A_84_P753024	AT1G67265	DVL3/RTFL21 (ROTUNDIFOLIA LIKE 21) [AT1G67265.1]	-6.7496	0.185805	25.5141	-4.31831	0.381161	161.748	5.39375	0.000577265	0.00575984	0	0	0	0	0	0	0	0	0	0	0	0
A_84_P15059	AT1G52250	dynein light chain type 1 family protein [AT1G52250.1]	-2.48464	0.156441	491.915	-0.975183	0.165127	1621.52	2.84703	0.000327102	0.00431285	NR
A_84_P13400	AT1G18100	E12A11; phosphatidylethanolamine binding [AT1G18100.1]	-6.70233	0.343691	26.9673	-3.44822	0.209227	294.397	9.54081	0.000150679	0.00304452	0	0	0	0	0	0	0	0	0	0	0	0
A_84_P588071	AT1G62320	early-responsive to dehydration protein-related / ERD protein-related [AT1G62320.1]	-5.30865	0.136064	69.1699	-4.2155	0.0437882	171.297	2.13339	0.000187692	0.00332797	0	0	0	0	0	0	0	0	0	0	0	0
A_84_P17975	AT1G55420	EDA11 (embryo sac development arrest 11); protein binding / zinc ion binding [AT1G55420.1]	-4.66193	0.0497283	108.203	-3.56066	0.0242056	269.453	2.14544	4.21697e-06	0.00116207	0	0	0	0	0	0	0	0	0	0	1	0
A_84_P12140	AT5G44700	EDA23 (embryo sac development arrest 23); ATP binding / protein serine/threonine kinase [AT5G44700.1]	-4.49848	0.0860973	121.341	-3.42635	0.0562194	296.09	2.10253	5.52744e-05	0.00213718	0	0	0	0	0	0	0	0	0	0	0	0
A_84_P605371	AT3G62210	EDA32 (embryo sac development arrest 32) [AT3G62210.1]	-5.88854	0.208152	46.7673	-4.55491	0.260259	137.454	2.52036	0.00227464	0.0126911	0	0	0	0	0	0	0	0	0	0	0	0
A_84_P78785	AT3G03650	EDA5 (embryo sac development arrest 5); catalytic [AT3G03650.1]	-2.79067	0.226907	399.201	-1.51632	0.106462	1113.45	2.4189	0.000917316	0.00743176	0	0	0	0	0	0	0	0	0	0	0	0
A_84_P19749	AT5G57090	EIR1 (ETHYLENE INSENSITIVE ROOT 1); auxin:hydrogen symporter/ transporter [AT5G57090.1]	-1.76975	0.192401	810.756	-0.554098	0.039168	2166.81	2.32246	0.000428549	0.00493295	1	1	0	0	0	0	0	0	0	0	0	0
A_84_P752737	AT1G34047	Encodes a defensin-like (DEFL) family protein. [AT1G34047.1]	-6.51271	0.478743	31.2287	-2.45287	0.172188	582.639	16.6777	0.000158832	0.00310424	0	0	0	0	0	0	0	0	0	0	0	0
A_84_P760632	AT3G59930	Encodes a defensin-like (DEFL) family protein. [AT3G59930.1]	-2.36539	0.691673	567.778	2.62039	0.0569274	19564.9	31.686	0.000239868	0.0037157	0	0	0	0	0	0	0	0	0	0	1	0
A_84_P555590	AT4G22212	Encodes a defensin-like (DEFL) family protein. [AT4G22212.1]	1.30064	0.136395	6755.93	3.04817	0.160091	26324.7	3.35783	0.000135471	0.00294151	0	0	0	0	0	0	0	0	0	0	0	0
A_84_P823257	AT4G22235	Encodes a defensin-like (DEFL) family protein. [AT4G22235.2]	0.0376132	0.0450956	2810.5	1.50038	0.0832254	9003.92	2.75637	1.15824e-05	0.00142613	0	0	0	0	0	0	0	0	0	0	0	0
A_84_P839865	AT5G33355	Encodes a defensin-like (DEFL) family protein. [AT5G33355.1]	-2.42676	0.72611	552.595	2.51954	0.0711347	18212.2	30.8308	0.000300873	0.00412994	0	0	0	0	0	0	0	0	0	0	0	0
A_84_P768115	AT5G42223	Encodes a defensin-like (DEFL) family protein. [AT5G42223.1]	-10.3309	0.131265	2.12796	-5.64115	0.251238	64.3118	25.8088	8.82593e-06	0.00137716	0	0	0	0	0	0	0	0	0	0	0	0
A_84_P299810	AT1G11925	Encodes a Stigma-specific Stig1 family protein [AT1G11925.1]	-10.297	0.108217	2.17643	-7.65465	0.781862	17.0876	6.24332	0.00439959	0.01922	0	0	0	0	0	0	0	0	0	0	0	0
A_84_P22829	AT1G68290	ENDO 2 (ENDONUCLEASE 2); T/G mismatch-specific endonuclease/ endonuclease/ nucleic acid binding / single-stranded DNA specific endodeoxyribonuclease [AT1G68290.1]	-4.55722	0.18285	116.848	-3.42441	0.0676878	296.584	2.19285	0.000548462	0.00559275	0	0	0	0	0	0	0	0	0	0	1	0
A_84_P257500	AT4G21590	ENDO3 (ENDONUCLEASE 3); T/G mismatch-specific endonuclease/ endonuclease/ nucleic acid binding / single-stranded DNA specific endodeoxyribonuclease [AT4G21590.1]	-4.18286	0.024441	150.881	-3.16317	0.125029	356.712	2.0275	0.000156936	0.00309073	0	0	0	0	0	0	0	0	0	0	0	0
A_84_P122092	AT4G21600	ENDO5 (ENDONUCLEASE 5); T/G mismatch-specific endonuclease/ endonuclease/ nucleic acid binding / single-stranded DNA specific endodeoxyribonuclease [AT4G21600.1]	-1.71164	0.121138	837.051	-0.586248	0.0478079	2118.02	2.18161	0.000116073	0.00275452	0	0	0	0	0	0	0	0	0	0	0	0
A_84_P22062	AT2G01900	endonuclease/exonuclease/phosphatase family protein [AT2G01900.1]	-3.44602	0.126538	251.351	-1.75153	0.0468714	944.494	3.23663	2.64375e-05	0.00162345	0	0	0	0	0	0	0	0	0	1	0	0
A_84_P61270	AT2G37440	endonuclease/exonuclease/phosphatase family protein [AT2G37440.1]	-3.16383	0.210127	306.653	-1.33938	0.0346219	1256.13	3.54172	0.000120099	0.00279704	0	0	0	0	0	0	0	0	0	0	0	0
A_84_P24008	AT3G04320	endopeptidase inhibitor [AT3G04320.1]	-1.67731	0.202914	865.83	-0.509291	0.200346	2250.51	2.24702	0.00208444	0.0120781	0	0	0	0	0	0	0	0	0	0	0	0
A_84_P787025	AT1G08670	epsin N-terminal homology (ENTH) domain-containing protein / clathrin assembly protein-related [AT1G08670.1]	-3.8251	0.130941	193.721	-1.87584	0.0412068	867.068	3.86175	1.62175e-05	0.0015142	0	0	0	0	0	0	0	0	0	0	0	0
A_84_P524952	AT1G25240	epsin N-terminal homology (ENTH) domain-containing protein / clathrin assembly protein-related [AT1G25240.1]	-6.77973	0.0293201	24.9281	-5.0499	0.21159	96.2039	3.31689	0.000149907	0.00303547	0	0	0	0	0	0	0	0	1	0	1	0
A_84_P12439	AT1G68110	epsin N-terminal homology (ENTH) domain-containing protein / clathrin assembly protein-related [AT1G68110.1]	-4.6134	0.0847012	111.847	-3.30547	0.107145	321.425	2.47585	7.73896e-05	0.00236138	0	0	0	0	0	0	0	0	0	0	0	0
A_84_P22153	AT3G30775	ERD5 (EARLY RESPONSIVE TO DEHYDRATION 5); proline dehydrogenase [AT3G30775.1]	1.0151	0.363456	5651.69	3.36641	0.159516	32801.5	5.10287	0.00050871	0.00540141	0	0	0	0	0	0	0	0	0	0	2	0
A_84_P23714	AT1G20900	ESC (ESCAROLA) [AT1G20900.1]	0.304868	0.0687497	3382.6	1.71112	0.0422693	10412.8	2.65047	7.17925e-06	0.00132556	0	0	0	0	0	0	0	0	0	0	0	0
A_84_P15423	AT2G23620	esterase, putative [AT2G23620.1]	-1.64809	0.332464	886.947	-0.267647	0.335909	2672.66	2.60348	0.00718536	0.0265309	0	0	0	0	0	0	0	0	0	0	0	0
A_84_P21104	AT2G19550	esterase/lipase/thioesterase family protein [AT2G19550.1]	-10.016	0.292529	2.67748	-8.697	0.323859	7.77305	2.49499	0.00636188	0.02449	0	0	0	0	0	0	0	0	0	0	0	0
A_84_P16565	AT3G55180	esterase/lipase/thioesterase family protein [AT3G55180.1]	-6.89518	0.138772	23.1597	-5.88712	0.14849	54.0557	2.0112	0.00100871	0.00784984	0	0	0	0	0	0	0	0	0	0	0	0
A_84_P19434	AT3G62860	esterase/lipase/thioesterase family protein [AT3G62860.1]	-1.01828	0.129997	1353.13	0.12882	0.131453	3481.28	2.21468	0.000424977	0.00490868	0	0	0	0	0	0	0	0	0	0	0	0
A_84_P22607	AT5G61600	ethylene-responsive element-binding family protein [AT5G61600.1]	-1.87622	0.124088	748.631	-0.111464	0.105195	2948.68	3.39817	4.72398e-05	0.00200606	0	0	0	0	0	0	0	0	0	1	2	0
A_84_P20910	AT1G72360	ethylene-responsive element-binding protein, putative [AT1G72360.1]	-0.995259	0.223349	1385.02	1.19133	0.0279492	7255.25	4.55227	7.31335e-05	0.00231075	0	0	0	0	0	0	0	0	0	0	0	0
A_84_P21782	AT1G09740	ethylene-responsive protein, putative [AT1G09740.1]	-0.280885	0.0853221	2258.24	0.805673	0.0872419	5553.69	2.12367	0.00010315	0.00261999	0	0	0	0	0	0	0	0	0	0	0	0
A_84_P10297	AT5G57980	eukaryotic rpb5 RNA polymerase subunit family protein [AT5G57980.1]	-2.27795	0.152057	568.084	-1.20659	0.167295	1387.86	2.10142	0.00120049	0.00866638	0	0	0	0	0	0	0	0	0	0	1	0
A_84_P11772	AT3G27970	exonuclease [AT3G27970.1]	-5.92706	0.267718	45.4358	-3.21201	0.256383	346.725	6.56617	0.000222343	0.00359734	0	0	0	0	0	0	0	0	0	0	0	0
A_84_P10234	AT5G40310	exonuclease family protein [AT5G40310.1]	-10.3327	0.257166	2.14712	-7.13765	0.304182	23.0033	9.15783	0.000155636	0.00308339	0	0	0	0	0	0	0	0	0	0	1	0
A_84_P258450	AT2G32740	exostosin family protein [AT2G32740.1]	-7.85724	0.581486	12.5132	-4.69135	0.126973	123.243	8.97484	0.000771222	0.00675253	0	0	0	0	0	0	0	0	0	0	2	0
A_84_P172103	AT5G25820	exostosin family protein [AT5G25820.1]	-2.69437	0.0701525	423.095	-1.60797	0.0145544	1042.63	2.12345	1.2489e-05	0.00142613	0	0	0	0	0	0	0	0	0	1	0	0
A_84_P522242	AT1G07985	Expressed protein [AT1G07985.1]	-4.52241	0.11547	119.462	-3.34543	0.187604	313.467	2.26103	0.000758144	0.00669991	0	1	0	0	0	0	0	1	0	0	0	0
A_84_P603188	AT1G48325	Expressed protein [AT1G48325.1]	-6.22012	0.270626	37.4024	-2.34262	0.222308	634.094	14.6974	4.35786e-05	0.00192979	0	0	0	0	0	0	0	0	0	0	1	0
A_84_P832673	AT3G20340	Expression of the gene is downregulated in the presence of paraquat, an inducer of photoxidative stress. [AT3G20340.1]	-3.82556	0.267478	195.135	-1.60707	0.201272	1049.78	4.65407	0.00032876	0.00432191	0	1	0	0	0	0	0	0	0	0	2	0
A_84_P13031	AT5G19110	extracellular dermal glycoprotein-related / EDGP-related [AT5G19110.1]	-1.50968	0.151497	963.328	-0.0134853	0.323536	3200.07	2.82097	0.00191749	0.011481	0	0	0	0	0	0	0	0	0	0	1	0
A_84_P18030	AT1G30720	FAD-binding domain-containing protein [AT1G30720.1]	-1.01644	0.33491	1380.13	0.86857	0.249377	5828.28	3.69354	0.00144407	0.00965732	0	0	0	0	0	0	0	0	0	0	1	0
A_84_P18976	AT1G30730	FAD-binding domain-containing protein [AT1G30730.1]	-0.776592	0.252943	1617.18	1.22612	0.217937	7455	4.00753	0.000484669	0.00526878	0	0	0	0	0	0	0	0	0	0	1	0
A_84_P22675	AT1G30760	FAD-binding domain-containing protein [AT1G30760.1]	-1.99213	0.154707	693.602	0.344482	0.0554549	4040.2	5.05114	1.61374e-05	0.0015132	0	0	0	0	0	0	0	0	0	0	0	0
A_84_P594516	AT2G46740	FAD-binding domain-containing protein [AT2G46740.1]	-2.31191	0.110163	554.136	-0.998833	0.117661	1595.35	2.48471	0.000146425	0.00301115	0	0	0	0	0	0	0	0	0	0	0	0
A_84_P81599	AT2G46750	FAD-binding domain-containing protein [AT2G46750.1]	-1.67424	0.199514	865.962	-0.428502	0.138351	2361.48	2.37141	0.000885765	0.00727448	0	0	0	0	0	0	0	0	0	0	0	0
A_84_P14029	AT5G44440	FAD-binding domain-containing protein [AT5G44440.1]	-5.40078	0.390405	66.0044	-4.00268	0.178398	198.977	2.63555	0.00485991	0.0205298	0	0	0	0	0	0	0	0	0	0	0	0
A_84_P12847	AT1G06120	fatty acid desaturase family protein [AT1G06120.1]	-5.58334	0.181167	57.636	-4.30083	0.111111	161.987	2.43262	0.000473436	0.00520201	1	1	0	0	0	0	0	0	0	0	0	0
A_84_P825482	AT1G80570	F-box family protein (FBL14) [AT1G80570.3]	-7.08327	0.300193	20.5666	-5.38165	0.0941383	76.1842	3.25265	0.000723187	0.00653189	0	1	0	0	0	0	0	1	0	0	0	0
A_84_P11976	AT4G30640	F-box family protein (FBL19) [AT4G30640.1]	-4.29768	0.0714489	139.634	-2.33763	0.0307091	628.707	3.89077	1.64642e-06	0.00089938	0	0	0	0	0	0	0	0	0	0	0	0
A_84_P601261	AT2G07140	F-box family protein [AT2G07140.1]	-8.0869	0.259334	10.1816	-6.88284	0.37161	27.3135	2.30386	0.0100146	0.0334457	0	0	0	0	0	0	0	0	0	0	0	0
A_84_P541993	AT2G27310	F-box family protein [AT2G27310.1]	-1.75963	0.0358605	809.769	-0.567637	0.212603	2149.86	2.28469	0.000664535	0.00622754	0	0	0	0	0	0	0	0	0	0	0	0
A_84_P514515	AT2G29930	F-box family protein [AT2G29930.1]	-10.3106	0.0599706	2.16122	-8.68573	0.290795	7.85557	3.08421	0.000691148	0.00635649	0	0	0	0	0	0	0	0	0	0	0	0
A_84_P160005	AT3G16210	F-box family protein [AT3G16210.1]	-4.10142	0.190328	160.696	-2.9508	0.0669907	410.923	2.22009	0.000589563	0.00584111	0	1	0	0	0	0	0	0	0	0	1	0
A_84_P65704	AT3G50710	F-box family protein [AT3G50710.1]	-6.51972	0.218125	30.0358	-5.13015	0.146935	90.8089	2.62	0.000791415	0.00686181	0	0	0	0	0	0	0	0	0	0	0	0
A_84_P539588	AT3G61340	F-box family protein [AT3G61340.1]	-8.58784	0.352077	7.27983	-7.21948	0.31914	21.6822	2.58177	0.00755655	0.0274632	0	0	0	0	0	0	0	1	0	0	0	0
A_84_P563554	AT4G19940	F-box family protein [AT4G19940.1]	-9.96872	0.230522	2.77189	-7.88049	0.0685545	13.5161	4.25226	0.000113909	0.00272781	0	0	0	0	0	0	0	0	0	0	0	0
A_84_P557668	AT4G38870	F-box family protein [AT4G38870.1]	-10.0157	0.342118	2.71835	-8.83866	0.330176	7.02127	2.26115	0.0127672	0.0398034	0	0	0	0	0	0	0	1	0	0	0	0
A_84_P305230	AT5G18780	F-box family protein [AT5G18780.1]	-2.0931	0.0732257	642.137	-1.05247	0.0717315	1532.11	2.05713	6.14336e-05	0.00223039	0	0	0	0	0	0	0	0	0	1	0	0
A_84_P189894	AT5G22660	F-box family protein [AT5G22660.1]	-4.12195	0.19929	159.011	-2.48873	0.0189887	566.21	3.10204	0.000145601	0.00300315	0	0	0	0	0	0	0	0	0	0	0	0
A_84_P115322	AT5G24040	F-box family protein [AT5G24040.1]	-6.43928	0.105375	31.6516	-5.00972	0.1392	98.7019	2.69365	0.000143509	0.00299541	0	0	0	0	0	0	0	0	0	0	0	0
A_84_P19671	AT5G27920	F-box family protein [AT5G27920.1]	-4.89519	0.106713	92.0421	-3.133	0.0911374	363.241	3.39213	2.64395e-05	0.00162345	0	0	0	0	0	0	0	0	0	0	0	0
A_84_P66524	AT5G60060	F-box family protein [AT5G60060.1]	-8.59324	0.824343	7.91474	-3.45641	0.240877	290.82	35.1835	0.00049003	0.00529903	0	0	0	0	0	0	0	0	0	1	0	0
A_84_P539957	AT5G66830	F-box family protein [AT5G66830.1]	-7.4332	0.0828543	15.8498	-6.12894	0.153021	45.7285	2.46958	0.000203129	0.00345574	0	0	0	0	0	0	0	0	0	0	1	0
A_84_P560775	AT3G28330	F-box family protein-related [AT3G28330.1]	-9.46857	0.498519	4.06394	-7.8819	0.307574	13.7645	3.00355	0.00936655	0.0318945	0	0	0	0	0	0	0	0	0	0	0	0
A_84_P127291	AT5G62860	F-box family protein-related [AT5G62860.1]	-2.10411	0.214376	641.192	-0.928378	0.0456181	1672.37	2.25907	0.000746504	0.00664519	0	0	0	0	0	0	0	1	0	0	0	0
A_84_P573108	AT2G40910	F-box protein-related [AT2G40910.1]	-7.1672	0.0601309	19.0972	-6.06993	0.205231	47.7582	2.1395	0.000885854	0.00727448	0	0	0	0	0	0	0	0	0	0	0	0
A_84_P512438	AT3G20710	F-box protein-related [AT3G20710.1]	-4.31873	0.119446	137.802	-2.96315	0.124752	409.757	2.55901	0.000169518	0.00317248	0	1	0	0	0	0	0	0	0	1	1	0
A_84_P11034	AT4G31370	FLA5 (FASCICLIN-LIKE ARABINOGALACTAN PROTEIN 5 PRECURSOR) [AT4G31370.1]	-7.48333	0.354793	15.7344	-6.02829	0.153903	48.726	2.74166	0.00286271	0.0146197	0	0	0	0	0	0	0	0	0	0	0	0
A_84_P17253	AT2G20520	FLA6 [AT2G20520.1]	-3.45429	0.138744	251.432	-2.31826	0.41762	649.818	2.19775	0.0110635	0.035952	0	0	0	0	0	0	0	0	0	0	1	0
A_84_P19909	AT1G04180	flavin-containing monooxygenase family protein / FMO family protein [AT1G04180.1]	-4.73849	0.124276	102.6	-3.31363	0.20196	322.917	2.68489	0.000481415	0.00524516	0	0	0	0	0	0	0	0	0	0	1	0
A_84_P19444	AT1G12160	flavin-containing monooxygenase family protein / FMO family protein [AT1G12160.1]	-1.72913	0.104223	829.568	-0.157097	0.136226	2867.7	2.97324	9.20333e-05	0.00250655	0	0	0	0	0	0	0	0	0	0	0	0
A_84_P10076	AT4G28720	flavin-containing monooxygenase family protein / FMO family protein [AT4G28720.1]	-3.44262	0.0886811	251.861	-2.25959	0.10281	663.617	2.27054	0.000112347	0.00270713	2	2	0	0	0	0	0	0	0	0	1	0
A_84_P23561	AT5G63600	flavonol synthase, putative [AT5G63600.1]	1.96569	0.117377	10726.7	3.89097	0.0550985	47116.9	3.79809	1.35794e-05	0.0014302	0	0	0	0	0	0	0	0	0	0	0	0
A_84_P81579	AT2G28110	FRA8 (FRAGILE FIBER8); transferase [AT2G28110.1]	-1.80502	0.141299	784.453	0.30435	0.249982	3943.22	4.31501	0.000219823	0.00357367	0	0	0	0	0	0	0	1	0	0	1	0
A_84_P16436	AT3G08040	FRD3 (FERRIC REDUCTASE DEFECTIVE 3); antiporter [AT3G08040.1]	-3.50624	0.202278	242.944	-0.747937	0.0516981	1895.51	6.76599	2.16067e-05	0.00155885	0	0	0	0	0	0	0	0	0	0	1	0
A_84_P23518	AT1G50390	fructokinase-related [AT1G50390.1]	-6.44721	0.0694285	31.3826	-4.97119	0.0373603	101.356	2.78179	5.39308e-06	0.00123308	0	0	0	0	0	0	0	0	0	0	1	0
A_84_P18076	AT1G80340	GA4H (gibberellin 3 beta-hydroxylase); gibberellin 3-beta-dioxygenase [AT1G80340.1]	-5.03471	0.141376	83.9781	-3.61614	0.364655	266.596	2.67319	0.00327837	0.0159237	0	0	0	0	0	0	0	0	0	0	1	0
A_84_P859689	AT1G75750	GASA1 (GAST1 PROTEIN HOMOLOG 1) [AT1G75750.1]	3.738	0.374124	37251.9	4.77403	0.259928	87423.1	2.05056	0.0169739	0.049239	0	0	0	0	0	0	0	0	0	0	0	0
A_84_P838159	AT3G22560	GCN5-related N-acetyltransferase (GNAT) family protein [AT3G22560.1]	-7.68572	0.259955	13.494	-6.2138	0.149045	42.9383	2.7739	0.00104681	0.0080216	0	0	0	0	0	0	0	0	0	0	0	0
A_84_P18847	AT5G67430	GCN5-related N-acetyltransferase (GNAT) family protein [AT5G67430.1]	-2.59403	0.284245	457.857	-0.417007	0.111651	2387.24	4.52218	0.000247232	0.00376156	0	0	0	0	0	0	0	0	0	0	0	0
A_84_P12053	AT5G07440	GDH2 (GLUTAMATE DEHYDROGENASE 2); oxidoreductase [AT5G07440.1]	2.35182	0.0838471	13984.3	3.79401	0.151082	44099.4	2.71733	0.000133096	0.00292894	0	0	0	0	0	0	0	0	0	0	1	0
A_84_P22959	AT2G19060	GDSL-motif lipase/hydrolase family protein [AT2G19060.1]	-4.41348	0.183845	129.447	-3.29522	0.0240256	323.746	2.17085	0.00047444	0.00520821	0	0	0	0	0	0	0	0	0	0	0	0
A_84_P19274	AT3G09930	GDSL-motif lipase/hydrolase family protein [AT3G09930.1]	-10.1966	0.373955	2.37003	-8.31341	0.329405	10.0936	3.6888	0.00281681	0.0144709	0	0	0	0	0	0	0	0	0	0	1	0
A_84_P297384	AT4G31730	GDU1 (GLUTAMINE DUMPER 1) [AT4G31730.1]	-0.986471	0.0865791	1381.68	0.161236	0.00405569	3554.34	2.21561	2.14121e-05	0.00155885	0	0	0	0	0	0	0	0	0	0	0	0
A_84_P173081	AT3G14510	geranylgeranyl pyrophosphate synthase, putative / GGPP synthetase, putative / farnesyltranstransferase, putative [AT3G14510.1]	-3.7914	0.210779	199.973	-2.6828	0.0745103	496.265	2.15637	0.00100955	0.00785497	0	0	0	0	0	0	0	1	0	0	3	0
A_84_P65504	AT3G14530	geranylgeranyl pyrophosphate synthase, putative / GGPP synthetase, putative / farnesyltranstransferase, putative [AT3G14530.1]	-1.51938	0.0416677	956.82	-0.461582	0.0755176	2312.27	2.08175	2.90367e-05	0.00168092	0	0	0	0	0	0	0	0	0	0	2	0
A_84_P269530	AT3G29430	geranylgeranyl pyrophosphate synthase, putative / GGPP synthetase, putative / farnesyltranstransferase, putative [AT3G29430.1]	-5.25582	0.43284	73.2681	-2.76166	0.127169	470.707	5.63398	0.000664521	0.00622754	0	0	0	0	0	0	0	0	0	0	0	0
A_84_P10832	AT3G32040	geranylgeranyl pyrophosphate synthase, putative / GGPP synthetase, putative / farnesyltranstransferase, putative [AT3G32040.1]	-4.20017	0.163868	149.312	-3.03199	0.265293	395.064	2.24728	0.00290861	0.0147418	0	0	0	0	0	0	0	0	0	0	0	0
A_84_P17307	AT2G18640	GGPS4 (GERANYLGERANYL PYROPHOSPHATE SYNTHASE 4); farnesyltranstransferase [AT2G18640.1]	-8.24294	0.177464	9.11103	-6.76438	0.25623	29.5202	2.7867	0.00119592	0.00864746	0	0	0	0	0	0	0	1	0	0	1	0
A_84_P21467	AT4G39650	GGT2 (GAMMA-GLUTAMYL TRANSPEPTIDASE 2); gamma-glutamyltransferase/ glutathione gamma-glutamylcysteinyltransferase [AT4G39650.1]	-8.61993	0.648872	7.33532	-6.68433	0.251638	31.1658	3.82539	0.00854041	0.029895	0	0	0	0	0	0	0	1	0	0	0	0
A_84_P15343	AT2G14960	GH3.1 [AT2G14960.1]	-5.3504	0.201313	67.6175	-3.95046	0.121864	206.472	2.6389	0.00050044	0.00536334	0	1	0	0	0	0	0	0	0	0	1	0
A_84_P532027	AT1G21360	GLTP2 (GLYCOLIPID TRANSFER PROTEIN 2); glycolipid binding / glycolipid transporter [AT1G21360.1]	-3.48914	0.202134	245.491	-1.12423	0.0800407	1457.87	5.15121	4.67315e-05	0.001992	0	0	0	0	0	0	0	0	0	0	0	0
A_84_P18952	AT1G09460	glucan endo-1,3-beta-glucosidase-related [AT1G09460.1]	-4.52902	0.206955	119.598	-2.69263	0.06464	492.424	3.57116	0.000125624	0.00283518	0	0	0	0	0	0	0	0	0	0	1	0
A_84_P14348	AT1G13700	glucosamine/galactosamine-6-phosphate isomerase family protein [AT1G13700.1]	-0.816574	0.246511	1569.92	0.486459	0.247207	4473.06	2.46747	0.00294888	0.014881	0	0	0	0	0	0	0	0	0	0	0	0
A_84_P12094	AT5G24410	glucosamine/galactosamine-6-phosphate isomerase-related [AT5G24410.1]	-2.52339	0.185209	477.61	0.145639	0.125414	3534.77	6.36	3.23766e-05	0.00174717	0	0	0	0	0	0	0	0	0	0	0	0
A_84_P12017	AT4G15270	glucosyltransferase-related [AT4G15270.1]	-4.99606	0.16168	85.9996	-2.59812	0.128958	525.371	5.27053	3.62821e-05	0.00180484	0	0	0	0	0	0	0	0	0	0	0	0
A_84_P542646	AT1G15040	glutamine amidotransferase-related [AT1G15040.1]	-2.22704	0.481936	607.046	1.32638	0.116261	7975.18	11.7405	0.000242024	0.00373491	0	0	0	0	0	0	0	1	0	0	0	0
A_84_P823929	AT1G03850	glutaredoxin family protein [AT1G03850.1]	-2.19967	0.0937994	596.861	-1.18863	0.235602	1401.48	2.01537	0.00230645	0.0127952	0	0	0	0	0	0	0	0	0	0	1	0
A_84_P243495	AT4G15660	glutaredoxin family protein [AT4G15660.1]	-6.27838	0.485158	36.7649	-3.1718	0.227307	354.445	8.61339	0.000552726	0.00561915	0	0	0	0	0	0	0	0	0	0	0	0
A_84_P53340	AT4G15670	glutaredoxin family protein [AT4G15670.1]	-7.82552	0.663817	12.9887	-4.6878	0.228192	124.307	8.80132	0.00149914	0.00988012	0	0	0	0	0	0	0	0	0	0	1	0
A_84_P127561	AT4G15680	glutaredoxin family protein [AT4G15680.1]	-4.52496	0.580881	125.694	-1.79233	0.281133	924.991	6.64665	0.00183965	0.0111859	0	0	0	0	0	0	0	0	0	0	1	0
A_84_P178304	AT4G15690	glutaredoxin family protein [AT4G15690.1]	-5.14272	0.703751	84.1799	-2.41181	0.23301	602.572	6.63873	0.00309557	0.0153469	0	0	0	0	0	0	0	0	0	0	0	0
A_84_P278800	AT4G15700	glutaredoxin family protein [AT4G15700.1]	-3.78682	0.748908	218.16	-1.3198	0.20457	1282.69	5.52901	0.00531416	0.0217383	0	0	0	0	0	0	0	0	0	0	0	0
A_84_P205268	AT3G20520	glycerophosphoryl diester phosphodiesterase family protein [AT3G20520.1]	-6.837	0.36013	24.4128	-5.82559	0.139525	56.3617	2.01588	0.0105302	0.0346737	0	0	0	0	0	0	0	0	0	0	0	0
A_84_P790164	AT5G41080	glycerophosphoryl diester phosphodiesterase family protein [AT5G41080.2]	-0.722046	0.159145	1669.73	1.54461	0.169584	9332.46	4.81208	7.21839e-05	0.00230413	0	0	0	0	0	0	0	0	0	0	0	0
A_84_P217968	AT1G36675	glycine-rich protein [AT1G36675.1]	-9.22344	0.223305	4.60155	-7.50392	0.303433	17.699	3.29327	0.00138518	0.00941657	0	0	0	0	0	0	0	0	0	0	1	0
A_84_P293424	AT2G05510	glycine-rich protein [AT2G05510.1]	1.80352	0.0451553	9565.24	2.81466	0.258234	22479.5	2.01551	0.00260991	0.0138094	0	0	0	0	0	0	0	1	0	0	0	0
A_84_P21014	AT2G05530	glycine-rich protein [AT2G05530.1]	-7.27904	0.301885	17.8235	-5.79577	0.464049	58.84	2.79582	0.0097289	0.0327929	0	0	0	0	0	0	0	0	0	0	1	0
A_84_P11030	AT4G30450	glycine-rich protein [AT4G30450.1]	-2.10908	0.198087	639.029	-0.119793	0.166175	2943.63	3.9704	0.000183327	0.00328031	0	0	0	0	0	0	0	0	0	0	0	0
A_84_P11975	AT4G30460	glycine-rich protein [AT4G30460.1]	-3.44256	0.350609	257.592	-1.70272	0.141797	981.808	3.33997	0.00134422	0.00926111	0	0	0	0	0	0	0	0	0	0	0	0
A_84_P14146	AT1G56680	glycoside hydrolase family 19 protein [AT1G56680.1]	-0.371132	0.116641	2122.6	0.81184	0.125219	5609.49	2.27044	0.000278849	0.00397731	0	0	0	0	0	0	0	0	0	0	0	0
A_84_P20984	AT1G02850	glycosyl hydrolase family 1 protein [AT1G02850.1]	-0.685031	0.0799018	1707.07	0.877868	0.125217	5841.29	2.95447	5.33174e-05	0.00210004	0	0	0	0	0	0	0	0	0	0	0	0
A_84_P11390	AT1G66280	glycosyl hydrolase family 1 protein [AT1G66280.1]	1.21845	0.228167	6431.7	2.71245	0.194011	20949.2	2.81669	0.000986896	0.00775602	0	0	0	0	0	0	0	0	0	0	0	0
A_84_P22064	AT2G16230	glycosyl hydrolase family 17 protein [AT2G16230.1]	-4.30273	0.238721	139.81	-3.30115	0.12565	324.193	2.00219	0.00300731	0.0150722	1	1	0	0	0	0	0	0	0	1	1	0
A_84_P21159	AT3G04010	glycosyl hydrolase family 17 protein [AT3G04010.1]	-0.374403	0.0129475	2113.95	1.00375	0.0796291	6372.85	2.59936	7.76906e-06	0.0013562	0	0	0	0	0	0	0	0	0	1	0	0
A_84_P15703	AT4G18340	glycosyl hydrolase family 17 protein [AT4G18340.1]	-1.16575	0.145542	1224.12	0.376946	0.11669	4142.63	2.91339	0.000138018	0.00296066	0	0	0	0	0	0	0	0	0	0	0	0
A_84_P15529	AT3G26130	glycosyl hydrolase family 5 protein / cellulase family protein [AT3G26130.1]	-6.65304	0.0403472	27.2054	-5.48624	0.048078	70.889	2.24513	5.54622e-06	0.00123308	0	0	0	0	0	0	0	1	0	0	0	0
A_84_P141619	AT1G66870	glycosyl hydrolase family protein 17 [AT1G66870.1]	-8.81781	0.60747	6.39153	-5.84675	0.310108	55.7227	7.84111	0.00165309	0.0104705	0	0	0	0	0	0	0	0	0	0	0	0
A_84_P20983	AT1G78520	glycosyl hydrolase family protein 17 [AT1G78520.1]	-4.68373	0.127623	106.61	-3.59413	0.114829	264.308	2.12815	0.000389138	0.00469106	0	0	0	0	0	0	0	0	0	0	0	0
A_84_P180334	AT2G43660	glycosyl hydrolase family protein 17 [AT2G43660.1]	-4.96753	0.10496	87.7636	-3.96474	0.20957	204.749	2.00387	0.00176935	0.010923	0	0	0	0	0	0	0	0	0	0	0	0
A_84_P839599	AT1G73160	glycosyl transferase family 1 protein [AT1G73160.1]	-1.82792	0.121932	775.103	-0.795176	0.158507	1845.44	2.04591	0.000864037	0.00719009	0	0	0	0	0	0	0	0	0	0	1	0
A_84_P838263	AT4G27480	glycosyltransferase family 14 protein / core-2/I-branching enzyme family protein [AT4G27480.2]	-3.68214	0.0480903	213.432	-2.59661	0.130718	525.343	2.12214	0.000174272	0.0032103	0	0	0	0	0	0	0	0	0	0	0	0
A_84_P15249	AT1G50580	glycosyltransferase family protein [AT1G50580.1]	-2.91667	0.0826618	362.837	-1.62718	0.086837	1031.48	2.44442	4.88731e-05	0.00203379	0	0	0	0	0	0	0	0	0	0	2	0
A_84_P10474	AT1G64910	glycosyltransferase family protein [AT1G64910.1]	-3.09699	0.0908941	321.261	-2.06036	0.162071	768.067	2.05142	0.000641802	0.00610988	0	0	0	0	0	0	0	0	0	0	3	0
A_84_P23572	AT5G66280	GMD1 (GDP-D-MANNOSE 4,6-DEHYDRATASE 1); GDP-mannose 4,6-dehydratase [AT5G66280.1]	0.219366	0.172226	3215.73	1.23967	0.160716	7562.21	2.02834	0.00168919	0.0106038	0	0	0	0	0	0	0	0	0	0	0	0
A_84_P13772	AT4G01600	GRAM domain-containing protein / ABA-responsive protein-related [AT4G01600.1]	-1.57427	0.0867746	919.438	-0.247074	0.0644739	2683.89	2.50915	2.89184e-05	0.00167676	0	0	0	0	0	0	0	0	0	0	0	0
A_84_P23593	AT5G08350	GRAM domain-containing protein / ABA-responsive protein-related [AT5G08350.1]	-1.78796	0.261722	800.626	-0.450976	0.0907519	2331.56	2.52622	0.00111957	0.00832619	0	0	0	0	0	0	0	0	0	0	2	0
A_84_P766690	AT5G07550	GRP19 (Glycine rich protein 19) [AT5G07550.1]	-9.30713	0.649532	4.6616	-6.33014	0.291587	39.7815	7.87343	0.00192925	0.0115235	0	0	0	0	0	0	0	0	0	0	0	0
A_84_P12497	AT2G43820	GT/UGT74F2 (UDP-GLUCOSYLTRANSFERASE 74F2); UDP-glucosyltransferase/ UDP-glycosyltransferase/ transferase, transferring glycosyl groups / transferase, transferring hexosyl groups [AT2G43820.1]	0.761244	0.0197384	4641.68	1.97763	0.151121	12521	2.32365	0.000158713	0.00310362	0	0	0	0	0	0	0	0	0	0	2	0
A_84_P13284	AT1G10300	GTP-binding protein-related [AT1G10300.1]	-5.20663	0.259957	74.7757	-4.01318	0.0790791	197.157	2.28699	0.00160224	0.0102724	0	1	0	0	0	0	0	0	0	0	1	0
A_84_P12941	AT4G35380	guanine nucleotide exchange family protein [AT4G35380.1]	-2.40765	0.0749505	516.968	-1.24239	0.150228	1351.85	2.24273	0.000274483	0.00394458	0	0	0	0	0	0	0	0	0	0	1	0
A_84_P21010	AT2G19960	hAT dimerisation domain-containing protein / transposase-related [AT2G19960.1]	-9.60049	0.806084	3.96768	-6.93054	0.236324	26.1724	6.3641	0.00530973	0.0217288	0	0	0	0	0	0	0	0	0	0	0	0
A_84_P20736	AT5G66700	HB53 (homeobox-8); DNA binding / transcription factor [AT5G66700.1]	-4.93525	0.324864	90.6758	-3.43653	0.0572107	293.517	2.82592	0.00140928	0.00951582	0	0	0	0	0	0	0	0	0	0	0	0
A_84_P15003	AT5G52170	HDG7 (HOMEODOMAIN GLABROUS7); DNA binding / sequence-specific DNA binding / transcription factor [AT5G52170.1]	-3.95187	0.161094	177.65	-2.73275	0.197513	483.283	2.32805	0.00115879	0.00848187	0	0	0	0	0	0	0	0	0	0	0	0
A_84_P144479	AT5G47590	heat shock protein-related [AT5G47590.1]	-3.99542	0.170524	172.491	-2.75667	0.29373	474.341	2.35994	0.00321199	0.0157037	0	0	0	0	0	0	0	0	0	0	0	0
A_84_P281110	AT2G35730	heavy-metal-associated domain-containing protein [AT2G35730.1]	-4.75958	0.199778	101.424	-3.42363	0.190886	296.839	2.52441	0.00111214	0.00830637	0	0	0	0	0	0	0	0	0	0	0	0
A_84_P118802	AT3G05920	heavy-metal-associated domain-containing protein [AT3G05920.1]	-2.48443	0.294952	494.113	-1.35759	0.0204979	1240.17	2.1838	0.00272877	0.0142001	0	0	0	0	0	0	0	0	0	0	1	0
A_84_P19719	AT5G48290	heavy-metal-associated domain-containing protein [AT5G48290.1]	-4.54544	0.0952184	117.344	-3.37867	0.00559928	305.569	2.24509	2.93375e-05	0.00169207	0	0	0	0	0	0	0	0	0	0	0	0
A_84_P598538	AT5G52710	heavy-metal-associated domain-containing protein [AT5G52710.1]	-7.48762	0.130837	15.2781	-6.04029	0.142669	48.6075	2.72703	0.000205118	0.00347322	0	0	0	0	0	0	0	0	0	0	0	0
A_84_P759697	AT3G32047	heme binding / iron ion binding / monooxygenase [AT3G32047.1]	-9.71984	0.484301	3.34664	-7.75324	0.185628	14.8154	3.90847	0.0027813	0.0143647	0	0	0	0	0	0	0	0	0	0	0	0
A_84_P11310	AT1G47840	hexokinase, putative [AT1G47840.1]	-1.04171	0.073678	1329.7	0.360834	0.166752	4112.19	2.64368	0.000183356	0.00328031	0	0	0	0	0	0	0	0	0	0	0	0
A_84_P15441	AT2G18050	HIS1-3 (HISTONE H1-3); DNA binding [AT2G18050.1]	-1.58164	0.198942	916.995	-0.00917435	0.183015	3162.6	2.97413	0.000545876	0.00557681	0	0	0	0	0	0	0	1	0	0	2	0
A_84_P21035	AT2G47810	histone-like transcription factor (CBF/NF-Y) family protein [AT2G47810.1]	-4.91175	0.136311	91.2953	-3.89121	0.153407	215.764	2.02868	0.000998619	0.00780477	0	0	0	0	0	0	0	0	0	0	0	0
A_84_P235043	AT4G10310	HKT1 (HIGH-AFFINITY K+ TRANSPORTER 1); sodium ion transmembrane transporter [AT4G10310.1]	-3.0128	0.219039	342.033	-1.45957	0.264783	1167.24	2.93473	0.00143734	0.00963004	0	0	0	0	0	0	0	0	0	0	0	0
A_84_P12918	AT4G30120	HMA3 (Heavy metal ATPase 3); ATPase, coupled to transmembrane movement of ions, phosphorylative mechanism [AT4G30120.1]	-5.74357	0.239343	51.4675	-4.08816	0.0268229	186.921	3.15013	0.000285134	0.00402353	0	0	0	0	0	0	0	0	0	0	0	0
A_84_P14445	AT2G19110	HMA4 (Heavy metal ATPase 4); cadmium-transporting ATPase [AT2G19110.1]	-0.00428359	0.0627601	2730.07	1.56849	0.136092	9426.83	2.97476	5.387e-05	0.00211231	0	0	0	0	0	0	0	0	0	0	1	0
A_84_P18174	AT1G63440	HMA5 (HEAVY METAL ATPASE 5); ATPase, coupled to transmembrane movement of ions, phosphorylative mechanism [AT1G63440.1]	-1.85553	0.0766833	757.024	-0.533036	0.0850193	2196.78	2.50098	3.6834e-05	0.00180484	0	0	0	0	0	0	0	0	0	0	0	0
A_84_P23070	AT3G22740	HMT3 (Homocysteine S-methyltransferase 3); homocysteine S-methyltransferase [AT3G22740.1]	-0.0217326	0.0274741	2698.34	1.02068	0.169961	6464.2	2.05967	0.00046738	0.00516435	0	1	0	0	0	0	0	0	0	1	3	0
A_84_P91459	AT5G05770	homeobox-leucine zipper transcription factor family protein [AT5G05770.1]	-7.90693	0.110438	11.4249	-6.62027	0.0476298	32.2971	2.43961	4.99253e-05	0.00204725	0	0	0	0	0	0	0	0	0	0	0	0
A_84_P519134	AT3G50450	HR1 (HOMOLOG OF RPW8 1) [AT3G50450.1]	-7.1612	0.120991	19.1996	-5.68607	0.120728	61.7124	2.78009	0.000116661	0.00275557	0	0	0	0	0	0	0	0	0	0	3	0
A_84_P505830	AT3G50460	HR2 (HOMOLOG OF RPW8 2) [AT3G50460.1]	-5.95003	0.341194	45.2435	-3.96478	0.11071	203.445	3.95929	0.000661822	0.0062175	0	0	0	0	0	0	0	0	0	0	0	0
A_84_P606215	AT3G50470	HR3 (HOMOLOG OF RPW8 3) [AT3G50470.1]	-6.09721	0.352201	41.1527	-4.50856	0.135171	139.615	3.00767	0.00187828	0.0113307	0	0	0	0	0	0	0	0	0	0	0	0
A_84_P169283	AT5G06570	hydrolase [AT5G06570.1]	-1.21225	0.17501	1188.73	0.582862	0.211739	4774.95	3.47041	0.000347323	0.00442097	0	0	0	0	0	0	0	0	0	0	2	0
A_84_P551238	AT5G05460	hydrolase, acting on glycosyl bonds [AT5G05460.1]	-2.83616	0.0776409	384.675	-1.45973	0.0394268	1155.73	2.59624	1.05847e-05	0.00140005	0	0	0	0	0	0	0	0	0	0	1	0
A_84_P10023	AT1G17430	hydrolase, alpha/beta fold family protein [AT1G17430.1]	-1.61388	0.0830353	894.387	-0.444795	0.024704	2335.97	2.24869	1.98592e-05	0.00153712	0	0	0	0	0	0	0	0	0	0	0	0
A_84_P790526	AT1G26360	hydrolase, alpha/beta fold family protein [AT1G26360.1]	-5.324	0.314794	69.8923	-4.18838	0.00651612	174.346	2.19713	0.0033472	0.0161474	0	0	0	0	0	0	0	0	0	0	0	0
A_84_P17161	AT1G52750	hydrolase, alpha/beta fold family protein [AT1G52750.1]	-2.85899	0.101051	378.198	-1.8133	0.0809673	905.836	2.06436	0.000151547	0.00305475	0	0	0	0	0	0	0	0	0	0	1	0
A_84_P601310	AT1G11070	hydroxyproline-rich glycoprotein family protein [AT1G11070.1]	-3.65451	0.13231	217.72	-2.52391	0.265887	556.314	2.1895	0.00274035	0.0142315	0	0	0	0	0	0	0	0	0	0	2	0
A_84_P594295	AT1G49330	hydroxyproline-rich glycoprotein family protein [AT1G49330.1]	-9.93949	0.173471	2.79278	-7.63996	0.415424	16.2652	4.92297	0.000901188	0.00734614	1	1	0	0	0	0	0	0	0	0	0	0
A_84_P20335	AT3G52460	hydroxyproline-rich glycoprotein family protein [AT3G52460.1]	-2.24637	0.0144627	577.219	-1.00989	0.0737892	1578.2	2.35623	9.04296e-06	0.00137716	0	0	0	0	0	0	0	0	0	0	0	0
A_84_P550488	AT5G51680	hydroxyproline-rich glycoprotein family protein [AT5G51680.1]	-3.82515	0.123957	193.229	-2.39141	0.035529	605.46	2.70145	4.28474e-05	0.00192393	0	0	0	0	0	0	0	0	0	0	0	0
A_84_P192974	AT5G65660	hydroxyproline-rich glycoprotein family protein [AT5G65660.1]	1.70344	0.174287	8950.53	3.11031	0.0906901	27442.5	2.65162	0.000242932	0.00373768	0	0	0	0	0	0	0	0	0	0	0	0
A_84_P21556	AT5G25890	IAA28 (IAA-ALANINE RESISTANT 2); transcription factor [AT5G25890.1]	0.395424	0.0479602	3606.43	1.7036	0.0346899	10355.5	2.47628	2.78158e-06	0.0010761	0	0	0	0	0	0	0	0	0	0	1	0
A_84_P20231	AT3G17600	IAA31 (indoleacetic acid-induced protein 31); transcription factor [AT3G17600.1]	-5.44709	0.0381329	62.8343	-4.35087	0.0882301	155.866	2.13792	3.87407e-05	0.00185396	0	0	0	0	0	0	0	0	0	0	0	0
A_84_P522226	AT5G57420	IAA33 (indoleacetic acid-induced protein 33); transcription factor [AT5G57420.1]	-4.52131	0.0768471	119.314	-3.1698	0.166736	356.063	2.55179	0.000217996	0.00355737	0	0	0	0	0	0	0	0	0	0	0	0
A_84_P16724	AT1G15050	IAA34 (indoleacetic acid-induced protein 34); transcription factor [AT1G15050.1]	-5.09832	0.31526	80.832	-3.94804	0.267766	207.196	2.21957	0.00854318	0.0298987	0	0	0	0	0	0	0	0	0	0	1	0
A_84_P518541	AT5G41280	Identical to Cysteine-rich repeat secretory protein 57 precursor (CRRSP57) [Arabidopsis Thaliana] (GB:Q9FHD5;GB:Q5BPI3); similar to receptor-like protein kinase-related [Arabidopsis thaliana] (TAIR:AT5G41290.1); similar to unnamed protein product [Vitis vinifera] (GB:CAO15206.1); similar to hypothetical protein [Vitis vinifera] (GB:CAN62393.1); contains InterPro domain Protein of unknown function…	-9.68706	0.637196	3.55836	-8.03687	0.0505302	12.111	3.13875	0.0110613	0.0359473	0	0	0	0	0	0	0	0	0	0	1	0
A_84_P761121	AT3G51171	Identical to Putative F-box protein At3g51171 [Arabidopsis Thaliana] (GB:Q1G3N6;GB:Q9SD29); similar to F-box family protein [Arabidopsis thaliana] (TAIR:AT3G16555.1); similar to hypothetical protein [Vitis vinifera] (GB:CAN80717.1); contains InterPro domain Cyclin-like F-box (InterPro:IPR001810); contains InterPro domain F-box associated type 1 (InterPro:IPR006527) [AT3G51171.1]	-9.77065	0.396573	3.22935	-8.39888	0.353609	9.57105	2.58788	0.0110595	0.0359443	0	0	0	0	0	0	0	0	0	0	0	0
A_84_P89889	AT5G01610	Identical to Uncharacterized protein At5g01610 [Arabidopsis Thaliana] (GB:Q9M015;GB:Q0WT00;GB:Q84VV4); similar to unknown protein [Arabidopsis thaliana] (TAIR:AT3G08890.1); similar to unknown protein [Arabidopsis thaliana] (TAIR:AT3G08890.2); similar to hypothetical protein [Vitis vinifera] (GB:CAN63135.1); contains InterPro domain Protein of unknown function DUF538 (InterPro:IPR007493) [AT5G0161…	-3.03896	0.166869	335.924	-1.84865	0.0656416	881.898	2.28201	0.000326708	0.00431158	0	0	0	0	0	0	0	0	0	0	1	0
A_84_P131106	AT3G02910	Identical to UPF0131 protein At3g02910 [Arabidopsis Thaliana] (GB:Q9M8T3); similar to unknown protein [Arabidopsis thaliana] (TAIR:AT5G46720.1); similar to Os03g0854000 [Oryza sativa (japonica cultivar-group)] (GB:NP_001051934.1); similar to unknown [Picea sitchensis] (GB:ABK22133.1); contains InterPro domain Butirosin biosynthesis, BtrG-like (InterPro:IPR013024); contains InterPro domain Protein…	1.38212	0.0184123	7139.38	2.55258	0.179977	18819.5	2.25083	0.000361151	0.00449721	0	0	0	0	0	0	0	0	0	0	0	0
A_84_P573251	AT3G47200	Identical to UPF0481 protein At3g47200 [Arabidopsis Thaliana] (GB:Q9SD53;GB:Q56YU5); similar to unknown protein [Arabidopsis thaliana] (TAIR:AT3G47250.1); similar to unknown protein [Arabidopsis thaliana] (TAIR:AT3G47250.3); similar to unknown protein [Arabidopsis thaliana] (TAIR:AT3G47250.2); similar to unnamed protein product [Vitis vinifera] (GB:CAO15956.1); contains InterPro domain Protein of…	-3.44464	0.077403	251.422	-1.44321	0.209186	1181.7	4.00397	0.000100055	0.00258454	0	0	0	0	0	0	0	0	0	0	1	0
A_84_P757847	AT2G39518	Identical to UPF0497 membrane protein At2g39518 [Arabidopsis Thaliana] (GB:Q56X75); similar to integral membrane protein, putative [Arabidopsis thaliana] (TAIR:AT2G39530.1); similar to hypothetical protein [Vitis vinifera] (GB:CAN64094.1); contains InterPro domain Conserved hypothetical protein CHP01569, trans-membrane plant (InterPro:IPR006459); contains InterPro domain Protein of unknown functi…	-1.58743	0.0601302	913.358	-0.511561	0.0898871	2229.19	2.10799	6.65587e-05	0.0022762	0	0	0	0	0	0	0	0	0	0	0	0
A_84_P16816	AT5G23020	IMS2/MAM-L/MAM3 (METHYLTHIOALKYMALATE SYNTHASE-LIKE); 2-isopropylmalate synthase/ methylthioalkylmalate synthase [AT5G23020.1]	2.31142	0.0577181	13623.2	4.08422	0.120761	54101.9	3.41716	2.13898e-05	0.00155885	0	0	0	0	0	0	0	0	0	0	0	0
A_84_P19937	AT1G14160	integral membrane family protein [AT1G14160.1]	-1.4623	0.0951962	994.909	-0.287179	0.196331	2632.5	2.25812	0.00073516	0.00659572	0	2	0	0	0	0	0	0	0	0	0	0
A_84_P246785	AT2G27370	integral membrane family protein [AT2G27370.1]	-0.699614	0.0495132	1685.64	0.658629	0.14418	5050.16	2.56373	0.000102893	0.00261892	0	0	0	0	0	0	0	0	0	0	0	0
A_84_P199944	AT2G36100	integral membrane family protein [AT2G36100.1]	0.14527	0.0620588	3027.56	1.65653	0.182433	10105.6	2.85058	0.000170037	0.00317521	0	0	0	0	0	0	0	0	0	0	0	0
A_84_P188714	AT3G06390	integral membrane family protein [AT3G06390.1]	-2.94744	0.441367	363.334	-0.925808	0.124394	1673.66	4.06043	0.00157979	0.0101869	0	0	0	0	0	0	0	0	0	0	0	0
A_84_P536803	AT3G11550	integral membrane family protein [AT3G11550.1]	-2.18122	0.071404	603.714	-0.837974	0.140607	1788.6	2.53721	0.000122863	0.00282212	0	0	0	0	0	0	0	1	0	0	0	0
A_84_P284980	AT3G16300	integral membrane family protein [AT3G16300.1]	-3.76308	0.237115	203.361	-2.68384	0.247542	502.312	2.11292	0.00549459	0.0222349	0	0	0	0	0	0	0	0	0	0	0	0
A_84_P284990	AT4G15610	integral membrane family protein [AT4G15610.1]	1.6087	0.0618134	8364.75	2.66025	0.113161	20091.6	2.07276	0.000145815	0.00300484	0	0	0	0	0	0	0	1	0	0	0	0
A_84_P522009	AT5G06200	integral membrane family protein [AT5G06200.1]	-3.48088	0.0714615	245.722	-2.09754	0.267373	754.995	2.60871	0.000979317	0.00772592	0	0	0	0	0	0	0	0	0	0	0	0
A_84_P74664	AT5G15290	integral membrane family protein [AT5G15290.1]	-5.13819	0.123472	77.9449	-2.46764	0.210214	580.21	6.36671	4.54566e-05	0.00196876	0	0	0	0	0	0	0	0	0	0	1	0
A_84_P21826	AT1G10770	invertase/pectin methylesterase inhibitor family protein [AT1G10770.1]	-7.02019	0.438798	21.5952	-5.12162	0.443776	93.887	3.72843	0.00621554	0.024117	0	0	0	0	0	0	0	0	0	0	1	0
A_84_P10275	AT5G51520	invertase/pectin methylesterase inhibitor family protein [AT5G51520.1]	-3.22723	0.1272	294.069	-2.08154	0.154289	754.749	2.21252	0.000578885	0.00577006	0	0	0	0	0	0	0	0	0	0	0	0
A_84_P15043	AT5G62340	invertase/pectin methylesterase inhibitor family protein [AT5G62340.1]	0.468569	0.134853	3797.49	2.07205	0.160903	13441.8	3.03875	0.00018866	0.00333826	0	0	0	0	0	0	0	0	0	0	0	0
A_84_P24106	AT3G49380	IQD15 (IQ-domain 15); calmodulin binding [AT3G49380.1]	-4.1873	0.0829489	150.559	-2.81124	0.122412	455.165	2.59558	8.66592e-05	0.00245523	0	0	0	0	0	0	0	0	0	0	0	0
A_84_P23888	AT2G26410	IQD4 (IQ-domain 4); calmodulin binding [AT2G26410.1]	-5.56454	0.114698	58.1571	-4.40903	0.0491613	149.653	2.22763	8.83801e-05	0.00247095	0	0	0	0	0	0	0	0	0	0	0	0
A_84_P13153	AT5G62310	IRE (INCOMPLETE ROOT HAIR ELONGATION); kinase [AT5G62310.1]	-5.86032	0.0780455	47.2059	-4.41928	0.087875	148.436	2.71516	2.90671e-05	0.00168092	0	0	0	0	0	0	0	0	0	0	1	0
A_84_P594822	AT5G03570	iron-responsive transporter-related [AT5G03570.1]	-4.36654	0.241362	133.818	-1.4989	0.100348	1123.97	7.29868	4.51855e-05	0.00196278	0	1	0	0	0	0	0	0	0	0	0	0
A_84_P19976	AT1G60960	IRT3 (Iron regulated transporter 3); cation transmembrane transporter/ metal ion transmembrane transporter [AT1G60960.1]	-0.460953	0.0780397	1993.66	0.610914	0.0497114	4850.64	2.10215	3.64149e-05	0.00180484	0	0	0	0	0	0	0	0	0	0	0	0
A_84_P811360	AT3G21720	isocitrate lyase, putative [AT3G21720.1]	-2.36962	0.66682	571.518	-0.247275	0.238031	2692.46	4.35402	0.00655257	0.0249813	0	1	0	0	0	0	0	0	0	0	0	0
A_84_P13685	AT3G45300	IVD (ISOVALERYL-COA-DEHYDROGENASE) [AT3G45300.1]	0.601983	0.120573	4166.98	1.92862	0.268917	12166.1	2.50817	0.00145982	0.0097146	0	0	0	0	0	0	0	0	0	0	0	0
A_84_P530345	AT1G60110	jacalin lectin family protein [AT1G60110.1]	-8.07127	0.274837	10.3246	-5.8074	0.32831	57.3871	4.80278	0.000789189	0.00685295	0	0	0	0	0	0	0	0	0	0	0	0
A_84_P235283	AT1G60130	jacalin lectin family protein [AT1G60130.1]	-7.31619	0.25831	17.2748	-5.66834	0.0914891	62.6345	3.13367	0.000479979	0.00523344	0	0	0	0	0	0	0	0	0	0	1	0
A_84_P14270	AT1G73040	jacalin lectin family protein [AT1G73040.1]	-2.6694	0.172823	432.153	-1.22351	0.00683994	1361.17	2.72431	0.000132267	0.00291825	0	0	0	0	0	0	0	0	0	0	0	0
A_84_P11173	AT5G38550	jacalin lectin family protein [AT5G38550.1]	-3.61896	0.248237	223.993	-1.87078	0.0603376	870.611	3.35935	0.000290104	0.00405689	0	0	0	0	0	0	0	0	0	0	2	0
A_84_P20316	AT1G48500	JAZ4/TIFY6A (JASMONATE-ZIM-DOMAIN PROTEIN 4) [AT1G48500.1]	-4.55956	0.259577	117.101	-2.69203	0.11358	494.028	3.64909	0.000335863	0.00435989	0	0	0	0	0	0	0	0	0	0	0	0
A_84_P610481	AT2G34600	JAZ7/TIFY5B (JASMONATE-ZIM-DOMAIN PROTEIN 7) [AT2G34600.1]	-6.19782	0.173951	37.602	-4.58133	0.546488	137.885	3.06628	0.00814895	0.0289324	0	0	0	0	0	0	0	0	0	0	0	0
A_84_P12298	AT1G23760	JP630; polygalacturonase [AT1G23760.1]	-3.83315	0.0775013	192.691	-0.688661	0.140897	1979.2	8.84273	4.53307e-06	0.00118357	0	0	0	0	0	0	0	0	0	0	0	0
A_84_P20792	AT1G15670	kelch repeat-containing F-box family protein [AT1G15670.1]	-0.743731	0.207192	1650.45	1.32143	0.230111	7969.31	4.1848	0.000320741	0.0042664	0	0	0	0	0	0	0	0	0	0	0	0
A_84_P185584	AT4G39590	kelch repeat-containing F-box family protein [AT4G39590.1]	-6.64572	0.254011	27.4935	-5.2631	0.0682637	82.7552	2.60742	0.000807113	0.00692932	0	1	0	0	0	0	0	0	0	0	1	0
A_84_P169523	AT5G03020	kelch repeat-containing F-box family protein [AT5G03020.1]	-4.98144	0.0720529	86.8499	-3.95082	0.188431	205.919	2.0429	0.000900662	0.00734595	0	0	0	0	0	0	0	0	0	0	0	0
A_84_P18693	AT1G18270	ketose-bisphosphate aldolase class-II family protein [AT1G18270.1]	0.55462	0.092369	4032.63	2.19109	0.0920565	14510.1	3.10904	2.65095e-05	0.00162345	1	1	0	0	0	0	0	0	0	0	0	0
A_84_P22854	AT1G51790	kinase [AT1G51790.1]	-1.10082	0.0777441	1277.37	0.0938787	0.10298	3390.55	2.28897	8.84039e-05	0.00247095	0	0	0	0	0	0	0	0	0	0	1	0
A_84_P593014	AT4G31110	kinase [AT4G31110.1]	-2.50476	0.187204	484.638	-0.314624	0.00421551	2555.76	4.56349	3.50509e-05	0.00178849	0	0	0	0	0	0	0	0	0	0	1	0
A_84_P151098	AT1G70690	kinase-related [AT1G70690.1]	-3.09767	0.134249	320.001	-1.91557	0.123789	842.589	2.26906	0.000360338	0.00449294	0	0	0	0	0	0	0	0	0	0	0	0
A_84_P11809	AT3G48530	KING1 (SNF1-RELATED PROTEIN KINASE REGULATORY SUBUNIT GAMMA 1) [AT3G48530.1]	1.63056	0.0797917	8482.58	2.88467	0.130137	23473.9	2.38521	0.000141643	0.00298793	0	1	0	0	0	0	0	0	0	0	0	0
A_84_P23378	AT5G01050	laccase family protein / diphenol oxidase family protein [AT5G01050.1]	-6.83106	0.0492016	24.0971	-5.26417	0.145019	82.7421	2.96265	5.9556e-05	0.00220295	0	0	0	0	0	0	0	0	0	0	0	0
A_84_P21831	AT1G15380	lactoylglutathione lyase family protein / glyoxalase I family protein [AT1G15380.1]	0.404291	0.0668775	3633.7	2.30984	0.124537	15767.7	3.74652	1.9944e-05	0.00153712	0	2	0	0	0	0	0	0	0	0	0	0
A_84_P812308	AT1G80160	lactoylglutathione lyase family protein / glyoxalase I family protein [AT1G80160.2]	-3.61084	0.125909	225.441	-1.75499	0.0509674	941.177	3.61963	1.89068e-05	0.00153712	0	0	0	0	0	0	0	0	0	0	0	0
A_84_P23604	AT1G54890	late embryogenesis abundant protein-related / LEA protein-related [AT1G54890.1]	-0.00273927	0.0413583	2736.57	1.4391	0.144057	8666.3	2.71666	7.60021e-05	0.00234674	0	0	0	0	0	0	0	0	0	0	0	0
A_84_P517200	AT2G31310	LBD14 (LOB DOMAIN-CONTAINING PROTEIN 14) [AT2G31310.1]	-6.0026	0.130383	42.7449	-4.41083	0.168839	150.681	3.0142	0.000206724	0.00347888	0	0	0	0	0	0	0	1	0	0	0	0
A_84_P198244	AT2G42430	LBD16 (ASYMMETRIC LEAVES2-LIKE18) [AT2G42430.1]	-4.60478	0.132057	112.91	-2.32306	0.106428	636.162	4.86258	2.01049e-05	0.00153712	0	0	0	0	0	0	0	0	0	0	0	0
A_84_P228889	AT3G49940	LBD38 (LOB DOMAIN-CONTAINING PROTEIN 38) [AT3G49940.1]	1.96982	0.19924	10771	3.18474	0.0232499	28910.8	2.32129	0.00046677	0.00516301	0	0	0	0	0	0	0	0	0	0	0	0
A_84_P57010	AT4G37540	LBD39 (LOB DOMAIN-CONTAINING PROTEIN 39) [AT4G37540.1]	1.55724	0.234103	8123.68	2.91925	0.0226028	24033.6	2.57043	0.000555434	0.00563092	0	0	0	0	0	0	0	0	0	0	1	0
A_84_P310653	AT5G63660	LCR74/PDF2.5 (Low-molecular-weight cysteine-rich 74) [AT5G63660.1]	-0.663078	0.0903995	1731.74	0.493174	0.161506	4508.92	2.22878	0.000413851	0.00484694	0	0	0	0	0	0	0	0	0	0	2	0
A_84_P757381	AT2G31957	LCR75/LCR79 (LOW-MOLECULAR-WEIGHT CYSTEINE-RICH 75) [AT2G31957.1]	-9.90618	0.550657	2.96225	-8.42484	0.285819	9.36906	2.79208	0.0144287	0.0436565	0	0	0	0	0	0	0	0	0	0	1	0
A_84_P15575	AT3G45390	lectin protein kinase family protein [AT3G45390.1]	-6.8421	0.352654	24.2074	-4.78645	0.101749	115.259	4.1573	0.000632129	0.00606283	0	0	0	0	0	0	0	0	0	0	1	0
A_84_P16521	AT3G45410	lectin protein kinase family protein [AT3G45410.1]	-1.8653	0.0645416	752.247	-0.503319	0.0521853	2240.99	2.57038	9.11902e-06	0.00137716	0	0	0	0	0	0	0	0	0	0	0	0
A_84_P15974	AT5G59270	lectin protein kinase family protein [AT5G59270.1]	-7.1126	0.375668	20.1814	-5.87912	0.0604756	53.989	2.35134	0.00494466	0.0207509	0	0	0	0	0	0	0	0	0	0	0	0
A_84_P16925	AT5G60280	lectin protein kinase family protein [AT5G60280.1]	-4.5178	0.180397	120.142	-3.3535	0.119913	310.949	2.24124	0.000740842	0.00662352	0	0	0	0	0	0	0	0	0	0	0	0
A_84_P12324	AT1G70130	lectin protein kinase, putative [AT1G70130.1]	-9.87361	0.961927	3.42415	-7.08731	0.337226	23.9261	6.89862	0.00907371	0.0312167	0	0	0	0	0	0	0	0	0	0	0	0
A_84_P15621	AT3G55550	lectin protein kinase, putative [AT3G55550.1]	-6.29157	0.0823069	35.0748	-5.03007	0.133572	97.8309	2.39745	0.000154173	0.00307037	0	0	0	0	0	0	0	0	0	0	1	0
A_84_P15028	AT5G59260	lectin protein kinase, putative [AT5G59260.1]	-6.3087	0.222175	34.6772	-3.82765	0.271919	225.468	5.58303	0.000255987	0.00381992	0	0	0	0	0	0	0	0	0	0	0	0
A_84_P14491	AT1G07460	legume lectin family protein [AT1G07460.1]	-8.38053	0.345535	8.41645	-7.36999	0.169012	19.2857	2.01467	0.010415	0.0344235	0	0	0	0	0	0	0	0	0	0	0	0
A_84_P558095	AT3G23175	lesion inducing protein-related [AT3G23175.1]	-2.01852	0.0647331	676.655	-0.975736	0.0818825	1620.76	2.06019	6.54627e-05	0.00225524	0	0	0	0	0	0	0	0	0	0	0	0
A_84_P536949	AT4G06744	leucine-rich repeat family protein / extensin family protein [AT4G06744.1]	-0.280038	0.0662525	2259.82	0.894153	0.055594	5917.56	2.25666	1.93887e-05	0.00153712	0	0	0	0	0	0	0	0	0	0	0	0
A_84_P836563	AT1G56145	leucine-rich repeat family protein / protein kinase family protein [AT1G56145.1]	-8.81275	0.204417	6.11239	-7.76721	0.383268	15.0109	2.06414	0.0140417	0.0427826	0	0	0	0	0	0	0	0	0	0	1	0
A_84_P61820	AT1G17250	leucine-rich repeat family protein [AT1G17250.1]	-4.89135	0.039282	92.2654	-3.49668	0.16429	281.742	2.62929	0.000138905	0.00296158	0	0	0	0	0	0	0	0	0	0	0	0
A_84_P235603	AT1G58190	leucine-rich repeat family protein [AT1G58190.1]	-3.63664	0.0238805	220.306	-2.49937	0.15167	564.442	2.19964	0.000212782	0.00351836	0	0	0	0	0	0	0	0	0	0	1	0
A_84_P133585	AT2G17440	leucine-rich repeat family protein [AT2G17440.1]	-1.46671	0.117444	992.946	0.0404504	0.128228	3267.82	2.84249	0.000114703	0.00273843	0	0	0	0	0	0	0	0	0	0	1	0
A_84_P599045	AT3G19320	leucine-rich repeat family protein [AT3G19320.1]	-6.97552	0.0962898	21.7757	-5.71098	0.0433244	60.7549	2.4025	3.19104e-05	0.00173924	0	0	0	0	0	0	0	0	0	0	1	0
A_84_P16681	AT4G26050	leucine-rich repeat family protein [AT4G26050.1]	-9.73986	0.439277	3.31744	-7.27799	0.158329	20.4962	5.50932	0.000797892	0.00689604	0	0	0	0	0	0	0	0	0	0	1	0
A_84_P11650	AT1G07550	leucine-rich repeat protein kinase, putative [AT1G07550.1]	-6.85203	0.247984	23.8399	-4.19827	0.252835	175.536	6.29307	0.000203334	0.00345666	0	0	0	0	0	0	0	0	0	1	0	0
A_84_P17321	AT1G07560	leucine-rich repeat protein kinase, putative [AT1G07560.1]	-3.14298	0.147096	310.254	-1.443	0.134419	1174.1	3.24897	0.000122095	0.0028145	0	0	0	0	0	0	0	0	0	1	0	0
A_84_P19961	AT1G49100	leucine-rich repeat protein kinase, putative [AT1G49100.1]	-7.16149	0.2505	19.231	-5.59207	0.118357	66.1397	2.96787	0.000604931	0.00592737	0	0	0	0	0	0	0	0	0	1	0	0
A_84_P20996	AT1G51860	leucine-rich repeat protein kinase, putative [AT1G51860.1]	-1.44309	0.137823	1008.72	-0.284995	0.180508	2611.55	2.23162	0.000907066	0.00736788	0	0	0	0	0	0	0	0	0	0	0	0
A_84_P14145	AT1G51880	leucine-rich repeat protein kinase, putative [AT1G51880.1]	-5.29795	0.20183	69.8083	-4.01797	0.0975078	196.276	2.42836	0.000586423	0.00582456	0	0	0	0	0	0	0	0	0	0	0	0
A_84_P212088	AT2G14510	leucine-rich repeat protein kinase, putative [AT2G14510.1]	-7.03261	0.11327	20.9207	-5.03341	0.117769	97.393	3.99778	2.93144e-05	0.00169207	0	1	0	0	0	0	0	0	0	0	0	0
A_84_P16348	AT2G19210	leucine-rich repeat protein kinase, putative [AT2G19210.1]	-9.40723	0.9777	4.72929	-5.61506	0.142456	64.9857	13.8535	0.00265824	0.0139565	0	0	0	0	0	0	0	0	0	0	0	0
A_84_P18292	AT2G28970	leucine-rich repeat protein kinase, putative [AT2G28970.1]	-3.90816	0.0856532	182.441	-2.58806	0.143854	530.709	2.49684	0.000166483	0.00315415	0	0	0	0	0	0	0	0	0	0	0	0
A_84_P20184	AT2G28990	leucine-rich repeat protein kinase, putative [AT2G28990.1]	-4.12544	0.0895744	157.339	-2.88191	0.0725904	431.335	2.36778	4.83354e-05	0.00202406	0	0	0	0	0	0	0	0	0	0	1	0
A_84_P15580	AT3G46400	leucine-rich repeat protein kinase, putative [AT3G46400.1]	-6.07538	0.170252	40.6747	-5.04028	0.198217	97.5177	2.04925	0.00236258	0.0129693	0	0	0	0	0	0	0	0	0	0	0	0
A_84_P220848	AT4G29180	leucine-rich repeat protein kinase, putative [AT4G29180.1]	-2.27033	0.0389408	568.037	-1.19824	0.0575778	1384.34	2.10248	1.16711e-05	0.00142613	0	0	0	0	0	0	0	0	0	0	0	0
A_84_P13860	AT4G29450	leucine-rich repeat protein kinase, putative [AT4G29450.1]	-8.35504	0.350768	8.58848	-5.99076	0.195305	50.0662	5.14897	0.000520495	0.00544771	0	0	0	0	0	0	0	0	0	0	1	0
A_84_P12236	AT5G16900	leucine-rich repeat protein kinase, putative [AT5G16900.1]	-4.21371	0.0243024	147.72	-2.12397	0.0675576	728.837	4.25672	9.26392e-07	0.00078136	0	0	0	0	0	0	0	0	0	0	0	0
A_84_P12487	AT1G14390	leucine-rich repeat transmembrane protein kinase, putative [AT1G14390.1]	-2.80112	0.181455	394.891	-1.72084	0.169501	972.241	2.11445	0.00166102	0.0104941	0	0	0	0	0	0	0	0	0	0	0	0
A_84_P21016	AT1G64210	leucine-rich repeat transmembrane protein kinase, putative [AT1G64210.1]	-6.47528	0.0813248	30.7677	-5.27646	0.26139	82.4415	2.29551	0.00162027	0.0103504	0	0	0	0	0	0	0	0	0	0	0	0
A_84_P19205	AT2G24130	leucine-rich repeat transmembrane protein kinase, putative [AT2G24130.1]	-10.1287	0.0768922	2.45349	-5.85215	0.106978	54.9885	19.3813	5.99151e-07	0.000768376	0	1	0	0	0	0	0	0	0	0	1	0
A_84_P612389	AT3G24240	leucine-rich repeat transmembrane protein kinase, putative [AT3G24240.1]	-1.48465	0.229389	985.936	-0.352931	0.022922	2488.67	2.19119	0.00104919	0.0080358	0	0	0	0	0	0	0	0	0	0	0	0
A_84_P18585	AT4G28650	leucine-rich repeat transmembrane protein kinase, putative [AT4G28650.1]	-0.946214	0.0798152	1422.69	0.130628	0.102425	3492.69	2.10941	0.000136513	0.00294528	0	0	0	0	0	0	0	0	0	0	2	0
A_84_P13038	AT5G24100	leucine-rich repeat transmembrane protein kinase, putative [AT5G24100.1]	-1.53454	0.123167	948.93	-0.471731	0.15605	2308.44	2.08899	0.000756356	0.00668682	0	0	0	0	0	0	0	0	0	0	0	0
A_84_P18881	AT5G37450	leucine-rich repeat transmembrane protein kinase, putative [AT5G37450.1]	-5.05059	0.124352	83.0994	-3.13213	0.279734	368.49	3.78021	0.000408812	0.00481627	0	0	0	0	0	0	0	0	0	0	0	0
A_84_P14047	AT5G48940	leucine-rich repeat transmembrane protein kinase, putative [AT5G48940.1]	-0.814473	0.188143	1564.21	0.364122	0.0811459	4097.22	2.26356	0.00057012	0.00571479	0	0	0	0	0	0	0	0	0	0	2	0
A_84_P51330	AT5G66630	LIM domain-containing protein [AT5G66630.1]	-5.54105	0.135863	58.8337	-4.32433	0.170729	159.19	2.32418	0.000642796	0.00611357	0	0	0	0	0	0	0	0	0	0	0	0
A_84_P128706	AT3G48080	lipase class 3 family protein / disease resistance protein-related [AT3G48080.1]	-3.45806	0.139982	250.088	-1.77682	0.142214	927.534	3.20703	0.000128267	0.00286959	0	0	0	0	0	0	0	0	0	0	0	0
A_84_P19981	AT1G30370	lipase class 3 family protein [AT1G30370.1]	-3.65542	0.0165817	217.427	-2.47642	0.0229706	571.451	2.2642	2.2197e-07	0.000645238	0	0	0	0	0	0	0	0	0	0	0	0
A_84_P12931	AT4G33150	LKR (SACCHAROPINE DEHYDROGENASE) [AT4G33150.1]	-0.512633	0.300204	1937.01	0.826188	0.171097	5639.84	2.52945	0.00256626	0.0136877	0	0	0	0	0	0	0	0	0	0	0	0
A_84_P603397	AT2G42440	LOB domain protein 17 / lateral organ boundaries domain protein 17 (LBD17) [AT2G42440.1]	-6.37631	0.256477	33.3678	-4.1952	0.0553392	173.818	4.53502	0.000135231	0.00294151	0	0	0	0	0	0	0	0	0	0	0	0
A_84_P10874	AT3G50970	LTI30 (LOW TEMPERATURE-INDUCED 30) [AT3G50970.1]	-1.05591	0.0193601	1317.43	0.0593465	0.0936493	3310.04	2.16634	3.54577e-05	0.00178878	0	0	0	0	0	0	0	0	0	0	0	0
A_84_P10799	AT3G29190	lyase/ magnesium ion binding [AT3G29190.1]	-9.07787	0.0413662	5.07426	-7.75224	0.254061	14.8124	2.50643	0.000873283	0.00722264	0	0	0	0	0	0	0	1	0	0	1	0
A_84_P15257	AT1G48640	lysine and histidine specific transporter, putative [AT1G48640.1]	-4.87406	0.128874	93.479	-3.78555	0.0273904	230.41	2.12654	0.00013855	0.00296066	0	0	0	0	0	0	0	0	0	0	0	0
A_84_P22942	AT2G41260	M17 [AT2G41260.1]	-6.20721	0.481768	38.3434	-4.28702	0.453451	166.924	3.78472	0.00734913	0.0269193	0	0	0	0	0	0	0	0	0	0	0	0
A_84_P787505	AT5G09720	magnesium transporter CorA-like family protein (MRS2-8) [AT5G09720.1]	-7.31618	0.112864	17.2546	-6.02758	0.0708367	48.7855	2.4429	7.44547e-05	0.00233858	0	0	0	0	0	0	0	0	0	0	0	0
A_84_P841813	AT5G09710	magnesium transporter CorA-like family protein [AT5G09710.1]	-5.46672	0.149102	62.0298	-4.34111	0.116098	156.745	2.18194	0.000497987	0.00534491	0	0	0	0	0	0	0	0	0	0	0	0
A_84_P17040	AT1G23120	major latex protein-related / MLP-related [AT1G23120.1]	-1.2222	0.0755159	1175.41	0.0951786	0.116925	3394.44	2.49212	8.10617e-05	0.00239493	0	0	0	0	0	0	0	0	0	0	0	0
A_84_P10136	AT4G36670	mannitol transporter, putative [AT4G36670.1]	-0.972883	0.549254	1469.58	0.527461	0.301736	4617.59	2.8291	0.014298	0.0433784	0	0	0	0	0	0	0	0	0	0	1	0
A_84_P59020	AT5G44610	MAP18 (MICROTUBULE-ASSOCIATED PROTEIN 18); microtubule binding [AT5G44610.1]	-0.264848	0.00773523	2280.14	1.20214	0.279629	7358	2.76445	0.000814502	0.0069664	0	0	0	0	0	0	0	1	0	0	0	0
A_84_P829388	AT1G07150	MAPKKK13 (Mitogen-activated protein kinase kinase kinase 13); kinase [AT1G07150.1]	-4.82259	0.254915	97.9036	-3.1238	0.115747	365.377	3.24628	0.00046343	0.0051464	0	0	0	0	0	0	0	1	0	0	0	0
A_84_P21415	AT4G26890	MAPKKK16 (Mitogen-activated protein kinase kinase kinase 16); kinase [AT4G26890.1]	-5.11994	0.0833168	78.9103	-3.68879	0.00896408	246.513	2.69662	7.7766e-06	0.0013562	1	1	0	0	0	0	0	0	0	1	1	0
A_84_P59930	AT1G15150	MATE efflux family protein [AT1G15150.1]	-3.15989	0.120154	307.564	-2.0818	0.0248705	751.315	2.11123	0.000108714	0.00267481	0	0	0	0	0	0	0	0	0	0	0	0
A_84_P549035	AT2G04090	MATE efflux family protein [AT2G04090.1]	-5.64453	0.291957	55.4928	-3.69524	0.0472047	245.731	3.86185	0.000335888	0.00435989	0	0	0	0	0	0	0	0	0	0	1	0
A_84_P13113	AT5G52050	MATE efflux protein-related [AT5G52050.1]	-2.2907	0.412531	576.827	-0.883081	0.265127	1746.09	2.65299	0.00764178	0.0276495	0	0	0	0	0	0	0	0	0	0	0	0
A_84_P13306	AT1G03090	MCCA (3-methylcrotonyl-CoA carboxylase 1) [AT1G03090.1]	-1.0521	0.103076	1320.39	0.0983041	0.142345	3405.87	2.21976	0.00034503	0.00440925	0	0	0	0	0	0	0	0	0	0	1	0
A_84_P600517	AT1G45015	MD-2-related lipid recognition domain-containing protein / ML domain-containing protein [AT1G45015.1]	-5.12897	0.581566	82.4768	-3.19736	0.282035	348.835	3.81481	0.00662341	0.0251656	0	0	0	0	0	0	0	1	0	0	0	0
A_84_P596222	AT2G26370	MD-2-related lipid recognition domain-containing protein / ML domain-containing protein [AT2G26370.1]	-4.57176	0.418079	118.049	-3.005	0.238287	398.733	2.96239	0.00486739	0.0205533	0	0	0	0	0	0	0	0	0	0	0	0
A_84_P18321	AT1G53470	mechanosensitive ion channel domain-containing protein / MS ion channel domain-containing protein [AT1G53470.1]	-2.36707	0.108572	531.702	-1.25038	0.128881	1342.91	2.16849	0.000328919	0.00432244	0	1	0	0	0	0	0	0	0	0	1	0
A_84_P15083	AT5G19520	mechanosensitive ion channel domain-containing protein / MS ion channel domain-containing protein [AT5G19520.1]	-0.479473	0.038515	1964.47	0.655214	0.137306	5034.36	2.19571	0.000160642	0.00311784	0	0	0	0	0	0	0	0	0	0	1	0
A_84_P10854	AT3G46330	MEE39 (maternal effect embryo arrest 39); kinase [AT3G46330.1]	-4.62369	0.178412	112.085	-3.10703	0.0252695	369.091	2.86128	0.000128766	0.00287455	0	0	0	0	0	0	0	0	0	0	0	0
A_84_P751651	AT1G47630	member of CYP96A [AT1G47630.1]	-5.2116	0.13044	74.1277	-3.745	0.102835	237.71	2.7637	0.000106628	0.00266112	0	0	0	0	0	0	0	0	0	0	1	0
A_84_P589027	AT2G04190	meprin and TRAF homology domain-containing protein / MATH domain-containing protein [AT2G04190.1]	-8.33731	0.207281	8.56219	-6.00994	0.215177	49.4487	5.01889	0.000174617	0.00321395	0	1	0	0	0	0	0	0	0	0	0	0
A_84_P756165	AT2G05400	meprin and TRAF homology domain-containing protein / MATH domain-containing protein [AT2G05400.1]	-9.90512	1.02599	3.42602	-4.36493	0.165089	154.404	46.5332	0.000764497	0.00671873	0	0	0	0	0	0	0	0	0	0	1	0
A_84_P10802	AT3G20380	meprin and TRAF homology domain-containing protein / MATH domain-containing protein [AT3G20380.1]	-3.45815	0.0496563	249.17	-0.138781	0.24971	2926.14	9.98228	2.27752e-05	0.00158344	0	0	0	0	0	0	0	0	0	0	0	0
A_84_P556400	AT3G58210	meprin and TRAF homology domain-containing protein / MATH domain-containing protein [AT3G58210.1]	-10.1251	0.0614079	2.45349	-8.32433	0.138399	9.9736	3.48399	3.2805e-05	0.00175941	0	0	0	0	0	0	0	0	0	0	0	0
A_84_P251405	AT4G09770	meprin and TRAF homology domain-containing protein / MATH domain-containing protein [AT4G09770.1]	-8.22586	0.399253	9.38013	-6.44745	0.204499	36.6616	3.43047	0.00235559	0.0129535	0	0	0	0	0	0	0	0	0	0	0	0
A_84_P576880	AT4G09780	meprin and TRAF homology domain-containing protein / MATH domain-containing protein [AT4G09780.1]	-8.39677	0.688782	8.80879	-5.75684	0.111413	58.8441	6.23299	0.00280365	0.0144368	0	0	0	0	0	0	0	0	0	0	1	0
A_84_P163493	AT5G26260	meprin and TRAF homology domain-containing protein / MATH domain-containing protein [AT5G26260.1]	1.041	0.293823	5727.32	2.07714	0.126741	13445	2.05073	0.00496516	0.0208129	0	0	0	0	0	0	0	0	0	0	0	0
A_84_P814388	AT5G26280	meprin and TRAF homology domain-containing protein / MATH domain-containing protein [AT5G26280.2]	-1.594	0.594407	964.713	0.225467	0.0940013	3716.23	3.52951	0.00635455	0.0244746	0	0	0	0	0	0	0	0	0	0	0	0
A_84_P23322	AT4G30270	MERI5B (MERISTEM-5); hydrolase, acting on glycosyl bonds / xyloglucan:xyloglucosyl transferase [AT4G30270.1]	1.49397	0.536891	8076.83	3.34545	0.286783	32535.9	3.6087	0.00621845	0.0241252	0	0	0	0	0	0	0	0	0	0	0	0
A_84_P612207	AT2G18196	metal ion binding [AT2G18196.1]	-3.13227	0.137415	313.036	-1.65156	0.182301	1012.87	2.79087	0.000357584	0.00447934	0	0	0	0	0	0	0	0	0	0	1	0
A_84_P765217	AT4G10465	metal ion binding [AT4G10465.1]	-7.76201	0.16055	12.7192	-6.7443	0.147355	29.7345	2.02472	0.00126938	0.0089399	0	0	0	0	0	0	0	0	0	0	0	0
A_84_P722311	AT5G05365	metal ion binding [AT5G05365.1]	-3.35135	0.252721	271.401	-2.20173	0.334369	703.892	2.21855	0.00896589	0.0309803	0	0	0	0	0	0	0	0	0	0	0	0
A_84_P125591	AT4G21830	methionine sulfoxide reductase domain-containing protein / SeIR domain-containing protein [AT4G21830.1]	-5.85524	0.399602	48.7544	-4.47938	0.277282	144.659	2.59523	0.0080464	0.0286804	0	0	0	0	0	0	0	0	0	0	0	0
A_84_P290004	AT4G21850	methionine sulfoxide reductase domain-containing protein / SeIR domain-containing protein [AT4G21850.1]	2.53147	0.0017951	15839.2	3.76607	0.0876913	43268	2.35317	1.67932e-05	0.00152129	0	0	0	0	0	0	0	0	0	0	1	0
A_84_P855542	AT5G38100	methyltransferase-related [AT5G38100.1]	-4.79773	0.199341	98.8778	-2.18746	0.293226	704.814	6.10618	0.000217954	0.00355737	0	0	0	0	0	0	0	0	0	0	0	0
A_84_P787769	AT1G73860	microtubule motor [AT1G73860.1]	-5.59997	0.0625274	56.5556	-4.50848	0.047924	139.717	2.13095	1.7885e-05	0.00152129	0	0	0	0	0	0	0	0	0	0	1	0
A_84_P522670	AT3G28917	MIF2 (MINI ZINC FINGER 2); DNA binding [AT3G28917.1]	-7.21765	0.380118	18.9156	-5.22828	0.174283	85.1319	3.97064	0.00118295	0.00858819	0	0	0	0	0	0	0	0	0	0	0	0
A_84_P71564	AT2G19800	MIOX2 (MYO-INOSITOL OXYGENASE 2) [AT2G19800.1]	-0.894265	0.329134	1502.96	0.875613	0.0645303	5830.55	3.41025	0.000795244	0.00687996	0	0	0	0	0	0	0	0	0	0	0	0
A_84_P20466	AT4G26260	MIOX4 (MYO-INOSITOL OXYGENASE 4) [AT4G26260.1]	-5.75042	0.542736	53.5678	-2.17559	0.277692	709.014	11.916	0.000529242	0.00548658	0	0	0	0	0	0	0	0	0	0	0	0
A_84_P73044	AT2G41660	MIZ1 (MIZU-KUSSEI 1) [AT2G41660.1]	0.781266	0.119621	4724.06	1.99812	0.0792987	12727.5	2.32439	0.000125105	0.00283518	0	0	0	0	0	0	0	0	0	0	2	0
A_84_P784727	AT5G65970	MLO10 (MILDEW RESISTANCE LOCUS O 10); calmodulin binding [AT5G65970.1]	-0.494338	0.123034	1951.56	0.684542	0.0837493	5123.75	2.26401	0.000163531	0.00314116	0	0	0	0	0	0	0	0	0	0	0	0
A_84_P20166	AT2G39200	MLO12 (MILDEW RESISTANCE LOCUS O 12); calmodulin binding [AT2G39200.1]	-0.833172	0.251026	1553.63	0.168915	0.115373	3572.47	2.00289	0.00327799	0.0159236	0	0	0	0	0	0	0	0	0	1	0	0
A_84_P20255	AT1G26700	MLO14 (MILDEW RESISTANCE LOCUS O 14); calmodulin binding [AT1G26700.1]	-3.74868	0.0105411	203.803	-2.68159	0.207485	500.265	2.0952	0.000882194	0.00726312	0	0	0	0	0	0	0	0	0	0	0	0
A_84_P13524	AT2G44110	MLO15 (MILDEW RESISTANCE LOCUS O 15); calmodulin binding [AT2G44110.1]	-3.51204	0.0621272	240.028	-1.96569	0.0477586	814.913	2.92077	4.37155e-06	0.0011785	0	0	0	0	0	0	0	0	0	0	0	0
A_84_P219198	AT2G01530	MLP329 (MLP-LIKE PROTEIN 329) [AT2G01530.1]	1.66759	0.51031	9014.09	3.57907	0.147501	37990.3	3.76196	0.00337573	0.0162356	0	0	0	0	0	0	0	0	0	0	0	0
A_84_P20551	AT5G03860	MLS (MALATE SYNTHASE); malate synthase [AT5G03860.1]	-3.20262	0.199348	299.058	-1.08889	0.0813411	1493.84	4.32808	7.01417e-05	0.00228977	0	0	0	0	0	0	0	0	0	0	0	0
A_84_P816113	AT4G38540	monooxygenase, putative (MO2) [AT4G38540.1]	0.594423	0.102456	4141.91	1.66384	0.112654	10066.6	2.09858	0.000262141	0.00385892	0	0	0	0	0	0	0	0	0	0	0	0
A_84_P17717	AT5G05320	monooxygenase, putative (MO3) [AT5G05320.1]	-3.30835	0.0475904	276.369	-0.992082	0.079497	1599	4.98044	1.70079e-06	0.00089938	0	0	0	0	0	0	0	0	0	0	0	0
A_84_P869299	AT1G21920	MORN (Membrane Occupation and Recognition Nexus) repeat-containing protein /phosphatidylinositol-4-phosphate 5-kinase-related [AT1G21920.1]	1.79486	0.122881	9511.93	2.97308	0.0988544	24974.6	2.26297	0.000205745	0.00347435	0	0	0	0	0	0	0	0	0	0	0	0
A_84_P526021	AT2G25680	MOT1 (MOLYBDATE TRANSPORTER 1); molybdate ion transmembrane transporter/ sulfate transmembrane transporter [AT2G25680.1]	-2.73464	0.109775	412.65	-1.43157	0.0561875	1178.97	2.46754	5.24274e-05	0.00208576	0	0	0	0	0	0	0	0	0	0	0	0
A_84_P11129	AT5G14180	MPL1 (MYZUS PERSICAE-INDUCED LIPASE 1); catalytic [AT5G14180.1]	-3.34879	0.54991	282.295	-1.3394	0.209718	1260.17	4.02611	0.00409448	0.0183166	0	0	0	0	0	0	0	0	0	0	0	0
A_84_P578332	AT2G03720	MRH6 (morphogenesis of root hair 6) [AT2G03720.1]	-2.65649	0.0437519	434.975	-1.37015	0.019615	1230.21	2.43909	1.28296e-06	0.000805394	0	0	0	0	0	0	0	0	0	0	0	0
A_84_P13673	AT3G11980	MS2 (MALE STERILITY 2) [AT3G11980.1]	-9.42987	0.493822	4.1084	-6.54464	0.150469	34.0534	7.38825	0.000637237	0.0060893	0	1	0	0	0	0	0	0	0	0	0	0
A_84_P515906	AT5G46795	MSP2 (MICROSPORE-SPECIFIC PROMOTER 2) [AT5G46795.1]	-10.4421	0.0369893	1.96903	-9.14204	0.129918	5.65754	2.46234	7.58794e-05	0.00234674	0	0	0	0	0	0	0	0	0	0	1	0
A_84_P148418	AT1G07610	MT1C (metallothionein 1C) [AT1G07610.1]	3.15836	0.184048	24514	4.6741	0.10813	81120.4	2.85946	0.000251062	0.00377745	0	0	0	0	0	0	0	0	0	0	0	0
A_84_P18710	AT5G23660	MTN3 (ARABIDOPSIS HOMOLOG OF MEDICAGO TRUNCATULA MTN3) [AT5G23660.1]	-1.54942	0.0712977	938.237	0.527115	0.20858	4608.83	4.21793	8.25718e-05	0.00241612	0	0	0	0	0	0	0	0	0	0	1	0
A_84_P17963	AT1G13300	myb family transcription factor [AT1G13300.1]	-1.00087	0.0851653	1368.68	0.832959	0.124207	5669.93	3.56482	2.98744e-05	0.00170517	0	0	0	0	0	0	0	0	0	0	0	0
A_84_P849292	AT1G74840	myb family transcription factor [AT1G74840.1]	1.47102	0.101168	7606.89	2.58112	0.0265755	19031.6	2.15861	5.15316e-05	0.002069	1	2	0	0	0	0	0	0	0	0	0	0
A_84_P822314	AT2G40970	myb family transcription factor [AT2G40970.1]	-0.5567	0.0279113	1863.9	0.603402	0.0860722	4825.2	2.23473	2.4343e-05	0.00158376	0	0	0	0	0	0	0	1	0	0	0	0
A_84_P511021	AT2G42660	myb family transcription factor [AT2G42660.1]	-5.08756	0.155663	80.7342	-3.71658	0.0935826	242.195	2.58647	0.000197587	0.00340395	0	0	0	0	0	0	0	0	0	0	1	0
A_84_P21242	AT3G11280	myb family transcription factor [AT3G11280.1]	1.44113	0.160505	7448.82	2.58486	0.012803	19075.4	2.20951	0.000250723	0.0037771	0	0	0	0	0	0	0	0	0	0	0	0
A_84_P21190	AT3G16350	myb family transcription factor [AT3G16350.1]	-0.0467278	0.178661	2663.89	1.11145	0.110509	6869.48	2.23175	0.000671751	0.00626209	0	0	0	0	0	0	0	0	0	0	0	0
A_84_P96076	AT3G25790	myb family transcription factor [AT3G25790.1]	-2.52565	0.201533	478.728	-1.49541	0.100226	1130.3	2.04236	0.00137023	0.00935876	0	0	0	0	0	0	0	0	0	0	0	0
A_84_P17722	AT5G06800	myb family transcription factor [AT5G06800.1]	-2.7842	0.0981934	398.226	-0.8388	0.115429	1785.23	3.85145	2.42214e-05	0.00158376	0	0	0	0	0	0	0	0	0	0	0	0
A_84_P11250	AT5G59570	myb family transcription factor [AT5G59570.1]	-4.3864	0.0289994	131.095	-3.33589	0.177159	315.477	2.07125	0.000533427	0.00550933	0	2	0	0	0	0	0	0	0	0	0	0
A_84_P18334	AT3G06490	MYB108 (MYB DOMAIN PROTEIN 108); DNA binding / transcription factor [AT3G06490.1]	-6.15725	0.390507	39.4105	-4.58888	0.169738	132.819	2.9657	0.00309708	0.0153509	0	0	0	0	0	0	0	0	0	0	1	0
A_84_P24092	AT3G46130	MYB111 (myb domain protein 111); DNA binding / transcription factor [AT3G46130.1]	-0.880149	0.105234	1488.83	0.946606	0.0479338	6122.09	3.54738	1.06099e-05	0.00140005	0	0	0	0	0	0	0	0	0	0	0	0
A_84_P18845	AT1G48000	MYB112 (myb domain protein 112); DNA binding / transcription factor [AT1G48000.1]	-3.16635	0.022539	305.301	-1.54898	0.126766	1086.97	3.06815	2.64013e-05	0.00162345	0	0	0	0	0	0	0	0	0	0	1	0
A_84_P11752	AT3G30210	MYB121 (myb domain protein 121); DNA binding / transcription factor [AT3G30210.1]	-7.79045	0.534015	12.8508	-6.00293	0.10143	49.5806	3.45222	0.00469399	0.0200541	0	0	0	0	0	0	0	0	0	0	1	0
A_84_P23107	AT3G24310	MYB305 (myb domain protein 305); DNA binding / transcription factor [AT3G24310.1]	-5.35586	0.407969	68.3111	-2.30923	0.112911	640.968	8.26285	0.000238141	0.00370211	0	0	0	0	0	0	0	0	0	2	0	0
A_84_P22589	AT5G57620	MYB36 (myb domain protein 36); DNA binding / transcription factor [AT5G57620.1]	-1.25447	0.0963302	1150.31	0.145274	0.176941	3545.46	2.63855	0.000273378	0.00393532	0	0	0	0	0	0	0	0	0	0	0	0
A_84_P13120	AT5G54230	MYB49 (myb domain protein 49); transcription factor [AT5G54230.1]	-4.2422	0.153893	145.14	-2.16902	0.0722051	706.404	4.20811	2.96892e-05	0.00170517	0	0	0	0	0	0	0	0	0	0	1	0
A_84_P14086	AT5G59780	MYB59 (myb domain protein 59); DNA binding / transcription factor [AT5G59780.1]	0.964811	0.166569	5367.37	2.76642	0.119099	21620.2	3.48609	0.00010813	0.00266976	0	0	0	0	0	0	0	0	0	0	0	0
A_84_P16304	AT2G16720	MYB7 (myb domain protein 7); DNA binding / transcription factor [AT2G16720.1]	-1.85907	0.0695476	754.585	-0.625488	0.0428842	2058.89	2.35149	1.2707e-05	0.00142613	0	1	0	0	0	0	0	0	0	0	0	0
A_84_P18861	AT5G20470	myosin, putative [AT5G20470.1]	-6.95752	0.306353	22.4051	-3.77621	0.185376	233.672	9.07132	0.00010405	0.0026251	0	0	0	0	0	0	0	0	0	0	0	0
A_84_P14306	AT1G69490	NAP (NAC-LIKE, ACTIVATED BY AP3/PI); transcription factor [AT1G69490.1]	-1.37895	0.0955813	1053.26	-0.338459	0.146792	2514.9	2.05693	0.000503384	0.00537571	0	0	0	0	0	0	0	0	0	0	0	0
A_84_P118232	AT5G16360	NC domain-containing protein [AT5G16360.1]	-1.99187	0.102255	691.018	-0.942977	0.0794675	1652.64	2.06894	0.000149812	0.00303547	0	0	0	0	0	0	0	0	0	1	0	0
A_84_P17434	AT3G20600	NDR1 (NON RACE-SPECIFIC DISEASE RESISTANCE 1); signal transducer [AT3G20600.1]	-9.28059	0.331826	4.48868	-8.12255	0.1883	11.4534	2.23154	0.00626646	0.0242378	0	0	0	0	0	0	0	0	0	0	0	0
A_84_P154335	AT5G23220	NIC3 (NICOTINAMIDASE 3); catalytic/ nicotinamidase [AT5G23220.1]	-2.96426	0.331008	359.875	-1.71795	0.150169	972.885	2.37233	0.00403082	0.0181136	0	0	0	0	0	0	0	0	0	0	0	0
A_84_P10456	AT1G09240	nicotianamine synthase, putative [AT1G09240.1]	-2.41557	0.508852	532.109	-0.271941	0.247251	2658.67	4.41871	0.00278858	0.014386	0	0	0	0	0	0	0	0	0	1	0	0
A_84_P841998	AT5G40645	nitrate-responsive NOI protein, putative [AT5G40645.1]	-9.76286	0.646641	3.38701	-6.96438	0.116661	25.4412	6.95705	0.00180003	0.0110311	1	1	0	0	0	0	0	0	0	0	0	0
A_84_P19776	AT5G63270	nitrate-responsive NOI protein, putative [AT5G63270.1]	-4.60804	0.162959	113.228	-3.58148	0.157332	265.847	2.03717	0.00142287	0.00958019	0	0	0	0	0	0	0	0	0	0	0	0
A_84_P15219	AT1G02860	NLA (NITROGEN LIMITATION ADAPTATION); protein binding / zinc ion binding [AT1G02860.1]	-0.588587	0.0831913	1824.45	0.522073	0.0781608	4564.29	2.15944	7.26676e-05	0.00231075	0	0	0	0	0	0	0	0	0	0	0	0
A_84_P12570	AT2G28120	nodulin family protein [AT2G28120.1]	-1.45848	0.27584	1011.06	0.287478	0.0562826	3876.58	3.35419	0.000425738	0.00491356	0	0	0	0	0	0	0	0	1	0	1	0
A_84_P11583	AT2G40900	nodulin MtN21 family protein [AT2G40900.1]	0.344142	0.0914134	3477.81	1.38771	0.0524577	8317.09	2.06132	6.78157e-05	0.00228121	0	0	0	0	0	0	0	0	0	0	0	0
A_84_P21354	AT4G08290	nodulin MtN21 family protein [AT4G08290.1]	0.784131	0.0856505	4724.86	2.12067	0.133419	13826.1	2.52545	0.000127979	0.00286756	0	0	0	0	0	0	0	0	0	0	0	0
A_84_P10073	AT4G28040	nodulin MtN21 family protein [AT4G28040.1]	-1.64888	0.194821	877.71	1.29999	0.109304	7823.52	7.72149	2.16776e-05	0.00155885	0	0	0	0	0	0	0	0	0	0	0	0
A_84_P21431	AT4G30420	nodulin MtN21 family protein [AT4G30420.1]	-4.83998	0.098099	96.0142	-3.36295	0.163004	311.373	2.78375	0.000176919	0.00323581	0	0	0	0	0	0	0	0	0	1	0	0
A_84_P13017	AT5G13670	nodulin MtN21 family protein [AT5G13670.1]	-10.2109	0.0727439	2.31179	-8.5564	0.524944	8.7891	3.14806	0.00566492	0.0226841	0	1	0	0	0	0	0	0	0	0	1	0
A_84_P13116	AT5G53190	nodulin MtN3 family protein [AT5G53190.1]	-9.14122	0.57831	5.14013	-4.62957	0.222444	128.815	22.8109	0.000227546	0.00363564	0	0	0	0	0	0	0	0	0	0	0	0
A_84_P13631	AT3G25190	nodulin, putative [AT3G25190.1]	-0.230823	0.0879418	2341.16	1.28178	0.163543	7774.11	2.85325	0.000146465	0.00301115	0	0	0	0	0	0	0	0	0	0	0	0
A_84_P575735	AT2G34350	nodulin-related [AT2G34350.1]	-4.52456	0.310412	120.848	-2.6998	0.345103	496.037	3.54248	0.00243099	0.0132233	0	0	0	0	0	0	0	0	0	1	1	0
A_84_P17052	AT1G80830	NRAMP1 (NRAMP metal ion transporter 1); manganese ion transmembrane transporter/ metal ion transmembrane transporter [AT1G80830.1]	0.833884	0.0355311	4884.16	2.33093	0.0450877	15983.8	2.82264	1.43667e-06	0.000858125	0	0	0	0	0	0	0	0	0	0	0	0
A_84_P75484	AT3G14590	NTMC2T6.2/NTMC2TYPE6.2 [AT3G14590.1]	-3.43986	0.154248	252.547	-2.22337	0.11299	680.969	2.32381	0.000385473	0.00466566	1	2	0	0	0	0	0	0	0	1	0	0
A_84_P13499	AT2G14160	nucleic acid binding [AT2G14160.1]	-9.74071	0.28024	3.26254	-8.33474	0.258613	9.98807	2.64995	0.00308582	0.0153247	0	0	0	0	0	0	0	0	0	0	1	0
A_84_P12600	AT2G34320	nucleic acid binding [AT2G34320.1]	-8.37889	0.757423	8.85886	-5.22959	0.0874131	84.7053	8.87223	0.00201999	0.0118559	0	0	0	0	0	0	0	0	0	0	1	0
A_84_P514007	AT5G05640	nucleoprotein-related [AT5G05640.1]	-2.53994	0.10812	472.721	-1.42378	0.111871	1189.88	2.16769	0.000241156	0.00372877	0	0	0	0	0	0	0	0	0	0	0	0
A_84_P537328	AT1G12805	nucleotide binding [AT1G12805.1]	-6.47609	0.470022	31.9721	-5.11943	0.305058	92.4968	2.56093	0.0137671	0.0421254	0	0	0	0	0	0	0	0	0	0	1	0
A_84_P593944	AT5G03495	nucleotide binding [AT5G03495.1]	-4.61488	0.190828	112.071	-3.31825	0.0461554	318.632	2.45655	0.000333254	0.00434276	0	0	0	0	0	0	0	0	0	0	0	0
A_84_P11225	AT5G52810	ornithine cyclodeaminase/mu-crystallin family protein [AT5G52810.1]	-0.321065	0.0897074	2196.69	0.686396	0.0908893	5111.22	2.01037	0.000166136	0.00315243	0	0	0	0	0	0	0	0	0	0	0	0
A_84_P704033	AT1G11185	other RNA [AT1G11185.1]	-3.74143	0.0937898	205.103	-1.93709	0.211643	832.973	3.49269	0.000174209	0.0032103	0	0	0	0	0	0	0	0	0	0	1	0
A_84_P753835	AT1G19115	other RNA [AT1G19115.1]	-7.47582	0.275196	15.6527	-6.40982	0.0651543	37.4173	2.09361	0.00284302	0.0145511	0	0	0	0	0	0	0	0	0	0	0	0
A_84_P753508	AT1G55525	other RNA [AT1G55525.1]	-7.64428	0.575846	14.5154	-3.08272	0.189479	375.723	23.6138	0.00020004	0.0034259	0	0	0	0	0	0	0	0	0	0	1	0
A_84_P721136	AT1G66173	other RNA [AT1G66173.1]	-8.43852	0.262095	8.01709	-7.25491	0.309877	21.178	2.27144	0.00722483	0.0266248	0	0	0	0	0	0	0	0	0	0	0	0
A_84_P724799	AT1G67105	other RNA [AT1G67105.1]	-5.54815	0.485019	60.3379	-3.36388	0.177321	309.668	4.54498	0.00184745	0.0112224	0	0	0	0	1	0	0	0	0	0	0	0
A_84_P754199	AT1G67328	other RNA [AT1G67328.1]	-4.50349	0.129273	120.814	-1.73593	0.188748	955.535	6.80958	3.06599e-05	0.00171683	0	0	0	0	0	0	0	0	0	0	0	0
A_84_P753864	AT1G67365	other RNA [AT1G67365.1]	-2.78627	0.0178669	397.163	-1.59416	0.106192	1052.13	2.28486	4.35943e-05	0.00192979	0	0	0	0	0	0	0	0	0	0	0	0
A_84_P754635	AT1G70581	other RNA [AT1G70581.1]	-7.75422	0.331426	12.9413	-6.30164	0.241805	40.524	2.73696	0.00358324	0.0168178	0	0	0	0	0	0	0	0	0	0	0	0
A_84_P758025	AT2G13431	other RNA [AT2G13431.1]	-3.11965	0.0672564	315.456	-1.94459	0.122025	825.931	2.25803	0.000127767	0.00286575	0	0	0	0	0	0	0	0	0	0	0	0
A_84_P788334	AT2G26355	other RNA [AT2G26355.1]	-0.814401	0.149386	1562.39	0.952856	0.0353114	6158.31	3.40406	3.7319e-05	0.00182016	0	0	0	0	0	0	0	0	0	0	0	0
A_84_P757754	AT2G31585	other RNA [AT2G31585.1]	1.78415	0.118996	9440.03	3.05881	0.060668	26465.7	2.41942	7.84549e-05	0.00237231	0	0	0	0	0	0	0	0	0	0	1	0
A_84_P803409	AT3G01202	other RNA [AT3G01202.1]	-8.27259	0.168469	8.8673	-7.27022	0.232648	20.8404	2.0033	0.0037792	0.017411	0	0	0	0	0	0	0	0	0	0	1	0
A_84_P761787	AT3G14185	other RNA [AT3G14185.1]	-8.00298	0.153082	10.7277	-4.43139	0.241634	147.936	11.8893	2.70413e-05	0.00163761	0	1	0	0	0	0	0	0	0	0	0	0
A_84_P704209	AT3G48115	other RNA [AT3G48115.2]	-2.41388	0.135135	514.021	-1.3699	0.0650052	1231.37	2.06191	0.000271238	0.00392103	0	0	0	0	0	0	0	0	0	0	0	0
A_84_P765092	AT4G01533	other RNA [AT4G01533.1]	-5.21923	0.178899	73.6454	-3.46794	0.0377039	287.562	3.36659	7.73051e-05	0.00236046	0	0	0	0	0	0	0	1	0	0	0	0
A_84_P765523	AT4G14548	other RNA [AT4G14548.1]	-3.74338	0.274	206.107	-1.17033	0.0313176	1413.44	5.95065	8.57806e-05	0.00243797	0	0	0	0	0	0	0	0	0	0	0	0
A_84_P765136	AT4G20362	other RNA [AT4G20362.1]	-7.73691	0.253852	13.052	-5.90603	0.175749	53.4793	3.55753	0.000506711	0.00539049	0	0	0	0	0	0	0	0	0	0	0	0
A_84_P765138	AT4G31398	other RNA [AT4G31398.1]	-5.60157	0.251012	56.8051	-3.49117	0.104096	282.482	4.3181	0.000176701	0.00323319	0	0	0	0	0	0	0	0	0	0	0	0
A_84_P765109	AT4G36052	other RNA [AT4G36052.1]	-8.56631	0.267203	7.26661	-7.23847	0.217141	21.2262	2.51027	0.00261129	0.0138096	0	0	0	0	0	1	0	0	0	0	0	0
A_84_P765675	AT4G39404	other RNA [AT4G39404.1]	-4.33758	0.111422	135.441	-2.97632	0.096814	403.678	2.56908	8.98075e-05	0.00247527	0	0	0	0	0	0	0	0	0	0	0	0
A_84_P765657	AT4G40065	other RNA [AT4G40065.1]	-3.53784	0.339998	240.191	-2.02009	0.177651	784.916	2.86343	0.00237363	0.0129989	0	0	0	0	0	0	0	0	0	0	0	0
A_84_P712981	AT4G40085	other RNA [AT4G40085.2]	-5.81133	0.196282	48.9165	-4.42608	0.171427	147.97	2.61217	0.000773226	0.00676395	0	0	0	0	0	0	0	1	0	0	0	0
A_84_P769320	AT5G07322	other RNA [AT5G07322.1]	-0.349856	0.18103	2152.15	1.01184	0.0653508	6421.34	2.56986	0.000254658	0.0038053	0	0	0	0	0	0	0	0	0	0	0	0
A_84_P769604	AT5G26146	other RNA [AT5G26146.1]	-9.7842	0.475424	3.21018	-7.65693	0.510116	16.2207	4.36891	0.0061538	0.0239704	0	0	0	0	0	0	0	0	0	1	1	0
A_84_P768720	AT5G38005	other RNA [AT5G38005.1]	-3.63867	0.438829	224.492	-2.53321	0.130841	552.226	2.15168	0.0139033	0.0424705	0	0	0	0	0	0	0	0	0	0	0	0
A_84_P768692	AT5G40348	other RNA [AT5G40348.1]	-7.93081	0.4629	11.721	-5.76411	0.486181	60.2629	4.48995	0.00502336	0.0209605	0	0	0	0	0	0	0	0	0	0	1	0
A_84_P10365	AT1G54870	oxidoreductase [AT1G54870.1]	-9.09122	0.155241	5.03466	-6.87697	0.673335	29.2072	4.64041	0.00515604	0.0212917	0	1	0	0	0	0	0	0	0	0	1	0
A_84_P760665	AT3G55310	oxidoreductase [AT3G55310.1]	-5.56712	0.27809	58.5277	-3.55918	0.240992	270.831	4.02205	0.000699012	0.00640719	0	0	0	0	0	0	0	0	0	0	0	0
A_84_P13336	AT1G15540	oxidoreductase, 2OG-Fe(II) oxygenase family protein [AT1G15540.1]	-9.72443	0.438948	3.30731	-8.38296	0.0773689	9.54632	2.53409	0.00645857	0.024742	0	0	0	0	0	0	0	0	0	0	0	0
A_84_P837686	AT1G49390	oxidoreductase, 2OG-Fe(II) oxygenase family protein [AT1G49390.1]	-3.49492	0.199556	245.568	-2.25214	0.0627403	668.543	2.36653	0.000503051	0.00537348	0	0	0	0	0	0	0	0	0	0	0	0
A_84_P16933	AT1G55290	oxidoreductase, 2OG-Fe(II) oxygenase family protein [AT1G55290.1]	-4.70999	0.0218563	104.701	-3.69144	0.127269	245.948	2.02589	0.000166243	0.00315243	0	0	0	0	0	0	0	0	0	0	1	0
A_84_P13494	AT2G36690	oxidoreductase, 2OG-Fe(II) oxygenase family protein [AT2G36690.1]	-2.24529	0.25563	584.268	-0.97922	0.135095	1613.42	2.40506	0.00162081	0.0103504	0	1	0	0	0	0	0	0	0	0	0	0
A_84_P597193	AT2G48080	oxidoreductase, 2OG-Fe(II) oxygenase family protein [AT2G48080.1]	-6.20201	0.251549	37.6225	-5.08197	0.404073	97.1792	2.17353	0.0151508	0.0453132	0	0	0	0	0	0	0	0	0	0	0	0
A_84_P22202	AT3G46500	oxidoreductase, 2OG-Fe(II) oxygenase family protein [AT3G46500.1]	-6.12223	0.226643	39.4553	-3.91707	0.0747371	210.954	4.61126	8.91165e-05	0.00247197	0	0	0	0	0	0	0	0	0	0	0	0
A_84_P11906	AT4G10490	oxidoreductase, 2OG-Fe(II) oxygenase family protein [AT4G10490.1]	-10.1258	0.0547161	2.45201	-8.11432	0.268523	11.5473	4.03191	0.000220505	0.00358223	0	0	0	0	0	0	0	0	0	0	0	0
A_84_P15826	AT5G05600	oxidoreductase, 2OG-Fe(II) oxygenase family protein [AT5G05600.1]	-1.73428	0.471694	856.626	-0.385761	0.216935	2440.18	2.54651	0.0108328	0.0354052	0	0	0	0	0	0	0	0	0	0	1	0
A_84_P12242	AT5G20400	oxidoreductase, 2OG-Fe(II) oxygenase family protein [AT5G20400.1]	-1.10122	0.0925351	1281.11	0.232001	0.0588381	3739.99	2.51964	3.00574e-05	0.00170872	0	0	0	0	0	0	0	0	0	0	0	0
A_84_P23591	AT5G20550	oxidoreductase, 2OG-Fe(II) oxygenase family protein [AT5G20550.1]	-1.55017	0.0458013	936.329	-0.230416	0.120193	2717.09	2.49623	5.89002e-05	0.00219715	0	0	0	0	0	0	0	0	0	0	0	0
A_84_P20605	AT5G24530	oxidoreductase, 2OG-Fe(II) oxygenase family protein [AT5G24530.1]	-0.477887	0.0961516	1970.1	0.788426	0.14339	5491.97	2.40546	0.000221113	0.0035837	0	0	0	0	0	0	0	0	0	1	0	0
A_84_P12190	AT5G58660	oxidoreductase, 2OG-Fe(II) oxygenase family protein [AT5G58660.1]	-4.18975	0.193548	150.86	-1.99036	0.0404314	800.518	4.59286	4.27753e-05	0.00192281	0	0	0	0	0	0	0	0	0	0	0	0
A_84_P752079	AT1G48700	oxidoreductase, acting on paired donors, with incorporation or reduction of molecular oxygen, 2-oxoglutarate as one donor, and incorporation of one atom each of oxygen into both donors [AT1G48700.1]	-7.53964	0.487022	15.2041	-5.7907	0.050451	57.4188	3.36113	0.00346878	0.0164921	0	0	0	0	0	0	0	0	0	0	0	0
A_84_P20310	AT3G46480	oxidoreductase, acting on paired donors, with incorporation or reduction of molecular oxygen, 2-oxoglutarate as one donor, and incorporation of one atom each of oxygen into both donors [AT3G46480.1]	-7.90821	0.185158	11.4376	-5.12167	0.154623	91.7042	6.89975	3.68273e-05	0.00180484	0	0	0	0	0	0	0	0	0	0	0	0
A_84_P15325	AT1G73340	oxygen binding [AT1G73340.1]	-4.59786	0.0917309	113.424	-3.10408	0.217707	370.875	2.81625	0.000394857	0.00472475	0	0	0	0	0	0	0	0	0	0	0	0
A_84_P17927	AT1G34140	PAB1 (POLY(A) BINDING PROTEIN 1); RNA binding / translation initiation factor [AT1G34140.1]	-10.467	0.0421074	1.93548	-7.7484	0.561136	15.3244	6.58246	0.00111533	0.00831742	0	0	0	0	0	0	0	0	0	0	0	0
A_84_P21802	AT1G78780	pathogenesis-related family protein [AT1G78780.1]	-1.17267	0.0169703	1215.33	0.199864	0.139671	3657.6	2.58924	7.19279e-05	0.00230392	0	0	0	0	0	0	0	0	0	0	1	0
A_84_P18172	AT2G19970	pathogenesis-related protein, putative [AT2G19970.1]	-2.89894	0.212518	368.462	-1.27608	0.223671	1316.45	3.07985	0.000805176	0.00692932	0	0	0	0	0	0	0	0	0	0	0	0
A_84_P18515	AT4G07820	pathogenesis-related protein, putative [AT4G07820.1]	-1.16404	0.198359	1229.51	1.28824	0.160167	7810.53	5.4728	7.60486e-05	0.00234674	0	0	0	0	0	0	0	0	0	0	0	0
A_84_P14814	AT4G31470	pathogenesis-related protein, putative [AT4G31470.1]	-1.67733	0.146506	857.909	-0.660412	0.194532	2029.61	2.02359	0.00193894	0.0115589	0	0	0	0	0	0	0	0	0	0	0	0
A_84_P14823	AT4G33720	pathogenesis-related protein, putative [AT4G33720.1]	-2.55249	0.166282	467.568	-0.102368	0.342016	3005.43	5.46463	0.000367065	0.00453531	0	0	0	0	0	0	0	0	0	0	0	0
A_84_P15769	AT4G33730	pathogenesis-related protein, putative [AT4G33730.1]	-3.57155	0.126087	230.47	-2.41745	0.176244	596.201	2.22546	0.000767542	0.00672919	0	0	0	0	0	0	0	0	0	0	0	0
A_84_P22401	AT4G36000	pathogenesis-related thaumatin family protein [AT4G36000.1]	-5.3275	0.0546937	68.3425	-3.65541	0.119287	253.011	3.18675	2.49494e-05	0.00158531	0	0	0	0	0	0	0	0	0	0	0	0
A_84_P287970	AT5G65690	PCK2/PEPCK (PHOSPHOENOLPYRUVATE CARBOXYKINASE 2); ATP binding / phosphoenolpyruvate carboxykinase (ATP) [AT5G65690.1]	-2.65273	0.355619	444.008	0.234575	0.142786	3740.34	7.39887	0.000199017	0.00341566	0	0	0	0	0	0	0	1	0	0	0	0
A_84_P310613	AT2G26020	PDF1.2b (plant defensin 1.2b) [AT2G26020.1]	-8.10893	0.317335	10.1532	-4.14685	0.850948	197.593	15.5849	0.0016438	0.0104408	0	0	0	0	0	0	0	0	0	0	0	0
A_84_P196694	AT5G44430	PDF1.2c (plant defensin 1.2c) [AT5G44430.1]	-6.56066	0.0677784	29.027	-3.07168	0.809878	411.589	11.2276	0.00174674	0.0108357	0	0	0	0	0	0	0	0	0	0	0	0
A_84_P239215	AT2G26010	PDF1.3 (plant defensin 1.3) [AT2G26010.1]	-6.03956	0.0343256	41.6755	-2.46994	0.794501	622.583	11.8731	0.00147561	0.00976493	0	0	0	0	0	0	0	0	0	0	0	0
A_84_P20425	AT4G12480	pEARLI 1; lipid binding [AT4G12480.1]	-5.17721	0.376239	77.7488	-3.61639	0.190798	260.869	2.95022	0.00304604	0.0152168	0	0	0	0	0	0	0	0	0	0	0	0
A_84_P20852	AT1G11920	pectate lyase family protein [AT1G11920.1]	-7.32257	0.372763	17.6217	-6.14685	0.073092	44.8317	2.25907	0.00584262	0.0231512	0	0	0	0	0	0	0	0	0	0	2	0
A_84_P13816	AT4G19420	pectinacetylesterase family protein [AT4G19420.1]	-0.182239	0.17619	2424.4	0.97989	0.179304	6276.15	2.23787	0.00131938	0.00915918	0	1	0	0	0	0	0	0	0	0	0	0
A_84_P15361	AT2G45220	pectinesterase family protein [AT2G45220.1]	-0.699461	0.0936292	1692.86	0.886167	0.0122101	5873.25	3.00138	8.31728e-06	0.00136666	0	0	0	0	0	0	0	0	0	0	0	0
A_84_P22106	AT3G10710	pectinesterase family protein [AT3G10710.1]	-2.4302	0.103308	510.359	-1.33805	0.129652	1257.9	2.13192	0.000336483	0.00436527	0	0	0	0	0	0	0	0	0	0	0	0
A_84_P20263	AT3G24130	pectinesterase family protein [AT3G24130.1]	-10.4099	0.0491566	2.01358	-7.82923	0.0812108	13.9913	5.98208	1.217e-06	0.000800618	0	0	0	0	0	0	0	0	0	0	1	0
A_84_P15824	AT5G04960	pectinesterase family protein [AT5G04960.1]	-1.81029	0.0623486	782.642	-0.697633	0.127992	1960.18	2.16244	0.000172385	0.00319443	0	0	0	0	0	0	0	0	0	0	0	0
A_84_P832535	AT5G51490	pectinesterase family protein [AT5G51490.1]	-2.08002	0.0907416	649.595	-0.764274	0.183578	1888.61	2.48931	0.000370983	0.00456432	0	0	0	0	0	0	0	0	0	0	0	0
A_84_P23514	AT5G51500	pectinesterase family protein [AT5G51500.1]	-4.44028	0.0996674	126.534	-3.10604	0.259489	375.03	2.52144	0.00114339	0.00842149	0	0	0	0	0	0	0	0	0	0	0	0
A_84_P12671	AT1G53600	pentatricopeptide (PPR) repeat-containing protein [AT1G53600.1]	-8.14035	0.296848	9.88011	-6.70893	0.224669	30.4755	2.69712	0.0026407	0.013904	0	0	0	0	0	0	0	0	0	0	1	0
A_84_P768849	AT5G09978	PEP7 (ELICITOR PEPTIDE 7 PRECURSOR) [AT5G09978.1]	-2.73608	0.157338	411.486	-0.913367	0.0567465	1690.56	3.53746	4.63984e-05	0.00198269	0	0	0	0	0	0	0	0	0	0	1	0
A_84_P21227	AT3G22920	peptidyl-prolyl cis-trans isomerase, putative / cyclophilin, putative / rotamase, putative [AT3G22920.1]	-9.90866	0.371021	2.90722	-7.89836	0.37495	13.5482	4.02866	0.00272915	0.0142004	0	0	0	0	0	0	0	0	0	0	0	0
A_84_P508448	AT3G23870	permease-related [AT3G23870.1]	-4.2232	0.163902	147.499	-3.20777	0.0669934	343.861	2.0215	0.000576827	0.00575942	0	0	0	0	0	0	0	0	0	0	0	0
A_84_P10624	AT2G37130	peroxidase 21 (PER21) (P21) (PRXR5) [AT2G37130.1]	1.29413	0.309091	6838.17	3.33241	0.217357	32265.2	4.10755	0.000730698	0.00657056	0	0	0	0	0	0	0	0	0	0	1	0
A_84_P17353	AT3G01190	peroxidase 27 (PER27) (P27) (PRXR7) [AT3G01190.1]	1.92813	0.0529261	10418	3.33527	0.13057	32204.6	2.65211	6.55319e-05	0.00225524	0	0	0	0	0	0	0	0	0	0	2	0
A_84_P807193	AT3G32980	peroxidase 32 (PER32) (P32) (PRXR3) [AT3G32980.1]	3.04126	0.0692079	22542.6	4.06269	0.0666742	53149.3	2.02993	5.1224e-05	0.00206552	0	0	0	0	0	0	0	0	0	0	0	0
A_84_P20591	AT5G17820	peroxidase 57 (PER57) (P57) (PRXR10) [AT5G17820.1]	2.03863	0.0495734	11272.5	3.33545	0.0544162	32123.6	2.45688	6.87158e-06	0.00131413	0	0	0	0	0	0	0	0	0	0	0	0
A_84_P15912	AT5G42180	peroxidase 64 (PER64) (P64) (PRXR4) [AT5G42180.1]	-0.579594	0.0912935	1837.82	1.00792	0.132943	6426.71	3.00531	6.94023e-05	0.00228121	0	0	0	0	0	0	0	0	0	0	0	0
A_84_P813677	AT5G66390	peroxidase 72 (PER72) (P72) (PRXR8) [AT5G66390.1]	0.826398	0.0667344	4860.18	1.95809	0.196607	12480.6	2.19116	0.000701941	0.00642729	0	0	0	0	0	0	0	1	0	0	0	0
A_84_P17901	AT5G67400	peroxidase 73 (PER73) (P73) (PRXR11) [AT5G67400.1]	-2.31524	0.112837	552.259	-1.28239	0.0609969	1307.51	2.04606	0.000153286	0.00306734	0	2	0	0	0	0	0	0	0	0	0	0
A_84_P277420	AT1G05250	peroxidase, putative [AT1G05250.1]	-0.0507857	0.108212	2651.14	1.3001	0.125182	7824	2.55069	0.000145201	0.00300057	0	0	0	0	0	0	0	0	0	0	0	0
A_84_P16503	AT1G34510	peroxidase, putative [AT1G34510.1]	-5.14996	0.259825	78.0746	-3.31133	0.497237	330.289	3.5767	0.00475297	0.020226	0	0	0	0	0	0	0	0	0	0	1	0
A_84_P17122	AT1G44970	peroxidase, putative [AT1G44970.1]	-1.18434	0.13019	1210.67	-0.149835	0.0882347	2874.14	2.04841	0.000338547	0.00437641	0	0	0	0	0	0	0	0	0	0	2	0
A_84_P23433	AT1G49570	peroxidase, putative [AT1G49570.1]	0.22489	0.301724	3271.32	1.76501	0.365524	11020.7	2.90818	0.00490227	0.0206545	0	0	0	0	0	0	0	0	0	0	2	0
A_84_P14650	AT3G49960	peroxidase, putative [AT3G49960.1]	-0.803609	0.159219	1581.44	0.309022	0.0627518	3945.42	2.1624	0.000354324	0.00445661	0	0	0	0	0	0	0	0	0	0	0	0
A_84_P17572	AT4G08780	peroxidase, putative [AT4G08780.1]	-2.14692	0.251531	627.144	-1.03637	0.148193	1556.47	2.15927	0.00274805	0.0142528	0	0	0	0	0	0	0	0	0	0	0	0
A_84_P18528	AT4G11290	peroxidase, putative [AT4G11290.1]	1.79464	0.109082	9516.38	2.94213	0.103354	24500.9	2.21529	0.000188808	0.00333826	0	0	0	0	0	0	0	0	0	0	0	0
A_84_P15735	AT4G26010	peroxidase, putative [AT4G26010.1]	0.306495	0.174995	3418.1	1.61283	0.0283359	9728.86	2.47312	0.000217126	0.00355247	0	0	0	0	0	0	0	0	0	0	1	0
A_84_P17646	AT4G30170	peroxidase, putative [AT4G30170.1]	2.67982	0.0402201	17564.8	4.6538	0.0621116	80077.2	3.9285	1.31229e-06	0.000805394	0	0	0	0	0	0	0	0	0	0	1	0
A_84_P18663	AT5G05340	peroxidase, putative [AT5G05340.1]	-4.08895	0.630633	168.823	-2.28151	0.36655	662.337	3.50021	0.0127273	0.0397288	0	0	0	0	0	0	0	0	0	0	0	0
A_84_P12049	AT5G06720	peroxidase, putative [AT5G06720.1]	-1.63022	0.0571745	884.329	-0.566849	0.0808494	2150.17	2.08982	4.91794e-05	0.00204169	0	0	0	0	0	0	0	0	0	0	0	0
A_84_P22479	AT5G15180	peroxidase, putative [AT5G15180.1]	-0.343514	0.0454194	2161.75	1.51602	0.0817275	9110.97	3.62889	4.23752e-06	0.00116207	0	1	0	0	0	0	0	0	0	0	0	0
A_84_P20750	AT5G19890	peroxidase, putative [AT5G19890.1]	-1.21573	0.473548	1228.7	-0.0934725	0.0762661	2985.7	2.17687	0.0154432	0.0459484	0	0	0	0	0	0	0	0	0	0	0	0
A_84_P17760	AT5G22410	peroxidase, putative [AT5G22410.1]	-2.37939	0.132195	528.562	-1.11721	0.306516	1478.86	2.39858	0.00281029	0.0144536	0	0	0	0	0	0	0	0	0	0	0	0
A_84_P15050	AT5G64100	peroxidase, putative [AT5G64100.1]	3.01467	0.20749	22298.2	4.83259	0.156463	90655.8	3.52572	0.000266179	0.00389078	0	0	0	0	0	0	0	0	0	0	0	0
A_84_P585411	AT1G60740	peroxiredoxin type 2, putative [AT1G60740.1]	-1.96815	0.0328171	700.406	-0.0172199	0.316032	3171.31	3.86624	0.000442596	0.00502084	0	0	0	0	0	0	0	0	0	0	0	0
A_84_P784171	AT5G43910	pfkB-type carbohydrate kinase family protein [AT5G43910.1]	-1.22112	0.0547767	1175.45	-0.119811	0.0985624	2923.27	2.14549	7.15903e-05	0.00230392	0	0	0	0	0	0	0	0	0	0	0	0
A_84_P22909	AT2G41850	PGAZAT (POLYGALACTURONASE ABSCISSION ZONE A. THALIANA); polygalacturonase [AT2G41850.1]	-8.18303	0.831267	10.5594	-4.747	0.143934	118.447	10.823	0.00212938	0.0122087	0	0	0	0	0	0	0	0	0	0	0	0
A_84_P11773	AT3G28380	PGP17 (P-GLYCOPROTEIN 17); ATP binding / ATPase/ ATPase, coupled to transmembrane movement of substances / nucleoside-triphosphatase/ nucleotide binding [AT3G28380.1]	-8.03579	0.415531	10.6492	-6.46473	0.0888276	36.1032	2.97121	0.00305404	0.0152254	0	0	0	0	0	0	0	0	0	0	0	0
A_84_P12718	AT3G28390	PGP18 (P-GLYCOPROTEIN 18); ATPase, coupled to transmembrane movement of substances [AT3G28390.1]	-10.3906	0.165964	2.04936	-9.07339	0.445499	6.03503	2.49179	0.00865531	0.0301773	0	0	0	0	0	0	0	0	0	0	1	0
A_84_P21712	AT1G54940	PGSIP4 (PLANT GLYCOGENIN-LIKE STARCH INITIATION PROTEIN 4); transferase, transferring glycosyl groups [AT1G54940.1]	-4.90352	0.0457366	91.6418	-3.80912	0.10087	226.821	2.13524	6.83642e-05	0.00228121	0	0	0	0	0	0	0	0	0	0	1	0
A_84_P12329	AT1G08990	PGSIP5 (PLANT GLYCOGENIN-LIKE STARCH INITIATION PROTEIN 5); transferase, transferring glycosyl groups [AT1G08990.1]	-2.98445	0.162674	346.828	-1.81995	0.046187	899.753	2.24156	0.000283064	0.00400729	0	0	0	0	0	0	0	0	0	0	0	0
A_84_P560759	AT3G23430	PHO1 (PHOSPHATE 1) [AT3G23430.1]	0.175809	0.0344853	3092.84	1.99747	0.0471256	12709.2	3.53489	7.02375e-07	0.00078136	0	0	0	0	0	0	0	0	0	0	0	0
A_84_P11421	AT1G20860	phosphate transporter family protein [AT1G20860.1]	-10.4188	0.0473391	2.00117	-7.83555	0.126317	13.9904	5.99291	4.92728e-06	0.00119943	0	0	0	0	0	0	0	0	0	0	1	0
A_84_P11464	AT1G76430	phosphate transporter family protein [AT1G76430.1]	-6.27156	0.177651	35.6622	-4.74382	0.0735514	118.739	2.88334	0.000161536	0.00312625	0	0	0	0	0	0	0	0	0	0	1	0
A_84_P805904	AT5G09440	phosphate-responsive protein, putative [AT5G09440.1]	2.17962	0.141405	12429.8	3.25029	0.0496296	30226.6	2.10041	0.000245114	0.00374339	1	1	0	0	0	0	0	0	0	1	0	0
A_84_P13848	AT4G26770	phosphatidate cytidylyltransferase, putative / CDP-diglyceride synthetase, putative [AT4G26770.1]	-5.22319	0.0893534	73.3132	-4.0562	0.0108472	191.075	2.24542	2.32852e-05	0.00158376	0	1	0	0	0	0	0	0	0	0	0	0
A_84_P16673	AT4G24340	phosphorylase family protein [AT4G24340.1]	-3.89224	0.292555	186.878	-2.26172	0.272574	668.159	3.09623	0.00211987	0.0121862	0	0	0	0	0	0	0	0	0	0	0	0
A_84_P11224	AT5G52390	photoassimilate-responsive protein, putative [AT5G52390.1]	-3.86002	0.202448	189.061	-2.80662	0.241396	458.99	2.07541	0.00441887	0.0192695	0	0	0	0	0	0	0	0	0	0	0	0
A_84_P535484	AT1G03010	phototropic-responsive NPH3 family protein [AT1G03010.1]	-3.97186	0.107714	174.835	-2.68471	0.0806918	495.777	2.44045	7.77881e-05	0.00236714	0	0	0	0	0	0	0	0	0	0	0	0
A_84_P568539	AT2G14820	phototropic-responsive NPH3 family protein [AT2G14820.1]	-3.04095	0.172952	334.51	-1.80578	0.154058	915.618	2.3541	0.000763625	0.00671873	0	0	0	0	0	0	0	0	0	1	0	0
A_84_P12154	AT5G48130	phototropic-responsive NPH3 family protein [AT5G48130.1]	-8.04417	0.0139589	10.3809	-7.01772	0.31205	25.017	2.03701	0.00470662	0.0200884	0	0	0	0	0	0	0	0	0	1	0	0
A_84_P767270	AT5G20240	PI (PISTILLATA); DNA binding / transcription factor [AT5G20240.1]	-2.76847	0.147408	402.74	-1.25318	0.155178	1337.17	2.85858	0.000253989	0.00380023	0	0	0	0	0	0	0	0	0	1	1	0
A_84_P808950	AT3G61430	PIP1A (PLASMA MEMBRANE INTRINSIC PROTEIN 1A) [AT3G61430.2]	3.70614	0.256594	36264.8	4.80704	0.0648463	89146.6	2.1449	0.00196722	0.0116655	0	0	0	0	0	0	0	0	0	0	1	0
A_84_P12200	AT5G60660	PIP2;4/PIP2F (plasma membrane intrinsic protein 2;4); water channel [AT5G60660.1]	-0.171848	0.143558	2439.47	1.65269	0.0487765	9992.62	3.54193	3.13093e-05	0.00172796	0	0	0	0	0	0	0	0	0	0	0	0
A_84_P20080	AT2G37170	PIP2B (plasma membrane intrinsic protein 2;2); water channel [AT2G37170.1]	3.01351	0.147	22225.6	4.01568	0.0410529	51378.1	2.003	0.000340878	0.00438833	0	0	0	0	0	0	0	0	0	0	0	0
A_84_P10649	AT2G26420	PIP5K3; 1-phosphatidylinositol-4-phosphate 5-kinase [AT2G26420.1]	-4.6548	0.137965	108.989	-3.57603	0.0568707	266.346	2.11224	0.000234064	0.00368178	0	0	0	0	0	0	0	0	0	0	1	0
A_84_P18792	AT5G53870	plastocyanin-like domain-containing protein [AT5G53870.1]	-5.4332	0.294262	64.0604	-3.6864	0.232288	247.831	3.35614	0.00128052	0.00898094	0	0	0	0	0	0	0	0	0	0	1	0
A_84_P287930	AT3G54800	pleckstrin homology (PH) domain-containing protein / lipid-binding START domain-containing protein [AT3G54800.1]	-8.01649	0.683585	11.6256	-6.0718	0.322083	47.8274	3.84955	0.0111825	0.0362385	0	0	0	0	0	0	0	0	0	0	0	0
A_84_P11091	AT5G02400	PLL2 (POL-like 2); protein serine/threonine phosphatase [AT5G02400.1]	-3.0835	0.11603	324.565	-1.9117	0.0702572	844.369	2.25293	0.000116212	0.00275452	0	0	0	0	0	0	0	0	0	0	1	0
A_84_P10409	AT1G51190	PLT2 (PLETHORA 2); transcription factor [AT1G51190.1]	-3.41592	0.143671	257.183	-2.37165	0.0642038	614.429	2.06232	0.000327096	0.00431285	0	0	0	0	0	0	0	0	0	0	2	0
A_84_P869688	AT2G33790	pollen Ole e 1 allergen and extensin family protein [AT2G33790.1]	0.26863	0.381147	3391.71	2.04093	0.351955	13394.4	3.41598	0.00408559	0.0182956	0	0	0	0	0	0	0	0	0	0	0	0
A_84_P513687	AT2G47540	pollen Ole e 1 allergen and extensin family protein [AT2G47540.1]	-1.2613	0.105033	1144.97	0.30882	0.0397932	3941.24	2.96928	1.72607e-05	0.00152129	0	0	0	0	0	0	0	0	0	0	0	0
A_84_P104356	AT3G09925	pollen Ole e 1 allergen and extensin family protein [AT3G09925.1]	-1.19589	0.0723106	1198.81	-0.0372899	0.140876	3097.76	2.2324	0.000223278	0.00360885	0	0	0	0	0	0	0	0	0	0	1	0
A_84_P116942	AT4G02270	pollen Ole e 1 allergen and extensin family protein [AT4G02270.1]	-0.0176922	0.0524212	2710.57	1.19619	0.10811	7279.33	2.31961	6.26154e-05	0.0022327	0	0	0	0	0	0	0	0	0	0	0	0
A_84_P211908	AT5G05500	pollen Ole e 1 allergen and extensin family protein [AT5G05500.1]	-0.0211175	0.0918676	2706.92	1.06861	0.0182976	6669.65	2.12834	3.58082e-05	0.00179878	0	1	0	0	0	0	0	1	0	0	0	0
A_84_P23409	AT5G10130	pollen Ole e 1 allergen and extensin family protein [AT5G10130.1]	-1.4799	0.241885	996.158	-0.32571	0.16932	2555.6	2.22559	0.00248288	0.0134185	0	1	0	0	0	0	0	0	0	0	0	0
A_84_P10687	AT2G43880	polygalacturonase, putative / pectinase, putative [AT2G43880.1]	-1.37089	0.135378	1065.5	-0.128824	0.221418	2942.56	2.36537	0.00115623	0.00847458	0	0	0	0	0	0	0	0	0	0	0	0
A_84_P20143	AT2G43890	polygalacturonase, putative / pectinase, putative [AT2G43890.1]	-3.56493	0.243899	234.021	-2.39564	0.267682	614.472	2.24902	0.00501597	0.0209445	0	0	0	0	0	0	0	0	0	0	5	0
A_84_P17423	AT3G26610	polygalacturonase, putative / pectinase, putative [AT3G26610.1]	-3.495	0.104555	243.208	-1.64576	0.158326	1023.13	3.6031	7.21806e-05	0.00230413	0	0	0	0	0	0	0	0	0	1	0	0
A_84_P20368	AT3G59850	polygalacturonase, putative / pectinase, putative [AT3G59850.1]	-4.40334	0.124773	129.968	-3.25606	0.251661	337.5	2.21496	0.00210694	0.0121423	0	0	0	0	0	0	0	0	0	0	1	0
A_84_P90769	AT2G24240	potassium channel tetramerisation domain-containing protein [AT2G24240.1]	-0.816612	0.0368795	1554.73	0.217745	0.226103	3724.62	2.0482	0.00144325	0.00965631	0	0	0	0	0	0	0	0	0	0	0	0
A_84_P18331	AT3G04530	PPCK2 (PHOSPHOENOLPYRUVATE CARBOXYLASE KINASE 2); kinase [AT3G04530.1]	-3.79366	0.143206	197.595	-1.06474	0.109066	1526.12	6.62962	1.25007e-05	0.00142613	0	0	0	0	0	0	0	0	0	0	1	0
A_84_P15334	AT2G19990	PR-1-LIKE (PATHOGENESIS-RELATED PROTEIN-1-LIKE) [AT2G19990.1]	-3.04462	0.202147	332.961	-1.65706	0.165882	1009.58	2.61637	0.000778454	0.00679402	0	0	0	0	0	0	0	1	0	0	0	0
A_84_P18736	AT5G38280	PR5K (PR5-like receptor kinase); kinase/ transmembrane receptor protein serine/threonine kinase [AT5G38280.1]	-3.59414	0.0568597	226.873	-2.58017	0.152793	533.006	2.01947	0.000421039	0.0048839	0	0	0	0	0	0	0	0	0	0	0	0
A_84_P19534	AT4G29340	PRF4 (PROFILIN 4); actin binding [AT4G29340.1]	-5.13718	0.106408	77.8044	-3.84188	0.0671692	222.005	2.45428	5.81541e-05	0.00218556	0	1	0	0	0	0	0	0	0	0	0	0
A_84_P804614	AT2G43150	proline-rich extensin-like family protein [AT2G43150.1]	3.40671	0.120716	29108	4.48568	0.0565669	71187.1	2.11253	0.000150231	0.00303828	0	0	0	0	0	0	0	0	0	0	0	0
A_84_P176794	AT1G70990	proline-rich family protein [AT1G70990.1]	-3.56658	0.15172	231.309	-2.41619	0.0934419	597.422	2.21975	0.00036409	0.00450943	0	0	0	0	0	0	0	0	0	0	1	0
A_84_P23422	AT1G18280	protease inhibitor/seed storage/lipid transfer protein (LTP) family protein [AT1G18280.1]	-8.89511	0.13364	5.78434	-6.3651	0.309061	38.8809	5.77574	0.000201177	0.00343459	0	0	0	0	0	0	0	0	0	0	1	1
A_84_P217278	AT3G22570	protease inhibitor/seed storage/lipid transfer protein (LTP) family protein [AT3G22570.1]	-1.7222	0.221061	834.006	0.0320908	0.155638	3257.59	3.3736	0.00035699	0.0044768	0	0	0	0	0	0	0	0	0	0	0	0
A_84_P824075	AT4G12510	protease inhibitor/seed storage/lipid transfer protein (LTP) family protein [AT4G12510.1]	1.66188	0.103951	8665.4	2.69582	0.0953458	20658.9	2.04761	0.00022168	0.0035906	0	0	0	0	0	0	0	1	0	0	0	0
A_84_P763492	AT4G12520	protease inhibitor/seed storage/lipid transfer protein (LTP) family protein [AT4G12520.1]	-4.32513	0.133201	137.345	-3.22402	0.20365	343.923	2.14518	0.00143137	0.0096081	0	0	0	0	0	0	0	1	0	0	0	0
A_84_P523657	AT4G12545	protease inhibitor/seed storage/lipid transfer protein (LTP) family protein [AT4G12545.1]	-1.66188	0.420846	885.582	-0.508277	0.278138	2251.1	2.2247	0.0166645	0.0485855	0	0	0	0	0	0	0	0	0	0	2	0
A_84_P800959	AT4G15160	protease inhibitor/seed storage/lipid transfer protein (LTP) family protein [AT4G15160.1]	-0.726777	0.079709	1659.79	0.504505	0.138018	4534.18	2.34775	0.000180398	0.00325796	0	0	0	0	0	0	0	0	0	0	0	0
A_84_P17611	AT4G22460	protease inhibitor/seed storage/lipid transfer protein (LTP) family protein [AT4G22460.1]	-3.31681	0.0514228	275.366	-2.3137	0.200862	645.887	2.00431	0.00110945	0.00829595	0	0	0	0	0	0	0	0	0	0	0	0
A_84_P267160	AT5G46890	protease inhibitor/seed storage/lipid transfer protein (LTP) family protein [AT5G46890.1]	-3.23129	0.199207	293.54	-2.10008	0.275396	755.102	2.19043	0.00449395	0.0194888	0	0	0	0	0	0	0	0	0	0	1	0
A_84_P81739	AT5G46900	protease inhibitor/seed storage/lipid transfer protein (LTP) family protein [AT5G46900.1]	-3.37014	0.163377	266.374	-2.15467	0.318767	730.31	2.32217	0.0041872	0.0185883	0	0	0	0	0	0	0	0	0	0	2	0
A_84_P593897	AT4G28890	protein binding / ubiquitin-protein ligase/ zinc ion binding [AT4G28890.1]	-2.8453	0.0608057	381.683	-1.34985	0.038244	1247.76	2.81953	3.53086e-06	0.00111887	0	0	0	0	0	0	0	0	0	0	1	0
A_84_P22858	AT1G18910	protein binding / zinc ion binding [AT1G18910.1]	-1.54327	0.0502744	939.519	-0.309484	0.0334952	2567.12	2.35183	3.8115e-06	0.00113017	0	0	0	0	0	0	0	0	0	0	1	0
A_84_P158985	AT2G02690	protein binding / zinc ion binding [AT2G02690.1]	-5.33867	0.146547	67.936	-4.22893	0.0762815	169.655	2.15807	0.000311953	0.00420467	0	0	0	0	0	0	0	0	0	0	1	0
A_84_P234169	AT2G21840	protein binding / zinc ion binding [AT2G21840.1]	-3.3533	0.0480876	268.145	-1.65434	0.0758864	1012.04	3.24666	5.18032e-06	0.0012079	0	0	0	0	0	0	0	0	0	0	0	0
A_84_P756461	AT2G21850	protein binding / zinc ion binding [AT2G21850.1]	-2.38681	0.0839061	523.994	-0.758362	0.0799602	1879.46	3.09179	1.69179e-05	0.00152129	0	0	0	0	0	0	0	0	0	0	0	0
A_84_P287050	AT2G25410	protein binding / zinc ion binding [AT2G25410.1]	-4.9961	0.200595	86.1188	-3.61977	0.117743	259.756	2.59607	0.000510936	0.00541131	0	0	0	0	0	0	0	0	0	0	0	0
A_84_P759212	AT3G45840	protein binding / zinc ion binding [AT3G45840.1]	-4.96171	0.292026	88.8859	-2.69441	0.0555102	491.897	4.81422	0.000189663	0.00334279	0	0	0	0	0	0	0	0	0	0	0	0
A_84_P15793	AT4G40070	protein binding / zinc ion binding [AT4G40070.1]	-3.53921	0.0298249	235.842	-1.71268	0.0987281	969.611	3.54684	6.72894e-06	0.00129726	0	0	0	0	0	0	0	0	0	0	0	0
A_84_P22699	AT1G23540	protein kinase family protein [AT1G23540.1]	-7.10661	0.0695565	19.8627	-5.69488	0.141572	61.6981	2.66055	0.000101084	0.00259758	0	1	0	0	0	0	0	0	0	0	0	0
A_84_P15237	AT1G70450	protein kinase family protein [AT1G70450.1]	-6.11041	0.129568	39.6949	-4.56967	0.108285	134.045	2.90942	9.36703e-05	0.00251292	0	0	0	0	0	0	0	0	0	0	0	0
A_84_P11333	AT1G71530	protein kinase family protein [AT1G71530.1]	-4.46774	0.0983397	123.877	-2.9705	0.0485907	405.222	2.82303	1.89772e-05	0.00153712	0	0	0	0	0	0	0	0	0	1	0	0
A_84_P23872	AT2G16750	protein kinase family protein [AT2G16750.1]	-1.53609	0.12366	945.063	0.0274789	0.112118	3250.17	2.95583	8.44421e-05	0.00242871	0	0	0	0	0	0	0	0	0	0	0	0
A_84_P14458	AT2G19410	protein kinase family protein [AT2G19410.1]	-5.52744	0.134356	59.492	-4.4104	0.0366253	149.434	2.169	0.000155623	0.00308339	0	0	0	0	0	0	0	0	0	0	0	0
A_84_P10756	AT3G07070	protein kinase family protein [AT3G07070.1]	-4.90146	0.198723	92.5651	-3.84053	0.105515	221.784	2.08628	0.00122369	0.00876926	0	0	0	0	0	0	0	0	0	0	0	0
A_84_P18420	AT3G46760	protein kinase family protein [AT3G46760.1]	-6.1461	0.0879848	38.786	-4.93447	0.166414	104.679	2.31598	0.000368436	0.0045394	0	0	0	0	0	0	0	0	0	0	0	0
A_84_P19475	AT4G11530	protein kinase family protein [AT4G11530.1]	-3.08247	0.128094	323.807	-1.8751	0.103661	869.678	2.30917	0.000222039	0.00359375	0	0	0	0	0	0	0	0	0	0	0	0
A_84_P10043	AT4G21230	protein kinase family protein [AT4G21230.1]	-2.90274	0.0487502	366.307	-1.52052	0.089555	1111.47	2.60669	1.95054e-05	0.00153712	0	0	0	0	0	0	0	0	0	0	0	0
A_84_P19499	AT4G21400	protein kinase family protein [AT4G21400.1]	-1.66882	0.0448603	861.633	-0.622864	0.212647	2069.7	2.06473	0.00113177	0.00836739	0	0	0	0	0	0	0	0	0	0	0	0
A_84_P20445	AT4G21410	protein kinase family protein [AT4G21410.1]	-0.898747	0.12981	1472.71	0.337429	0.0470086	4013.96	2.35573	0.000100903	0.00259758	0	0	0	0	0	0	0	0	0	0	0	0
A_84_P16668	AT4G23200	protein kinase family protein [AT4G23200.1]	-4.65148	0.247946	110.458	-3.30585	0.381359	326.491	2.54142	0.00686777	0.025764	0	0	0	0	0	0	0	0	0	0	0	0
A_84_P16705	AT4G31230	protein kinase family protein [AT4G31230.1]	-7.65206	0.322601	13.8532	-6.46198	0.175639	36.0931	2.28165	0.00495442	0.0207816	0	0	0	0	0	0	0	0	0	0	0	0
A_84_P79769	AT4G38470	protein kinase family protein [AT4G38470.1]	1.48792	0.169095	7697.1	2.79818	0.203769	22168.2	2.47987	0.00101782	0.00788518	0	0	0	0	0	0	0	0	0	0	0	0
A_84_P13030	AT5G18910	protein kinase family protein [AT5G18910.1]	-7.5347	0.565976	15.4306	-6.1233	0.166556	45.6234	2.65994	0.0143348	0.0434617	1	1	0	0	0	0	0	0	0	0	0	0
A_84_P566529	AT5G41730	protein kinase family protein [AT5G41730.1]	-8.32015	0.445868	8.93371	-7.04857	0.181349	24.1613	2.41426	0.0102169	0.0339316	0	0	0	0	0	0	0	0	0	1	0	0
A_84_P22567	AT5G51270	protein kinase family protein [AT5G51270.1]	-5.03643	0.0842554	83.7308	-3.87003	0.0972274	217.59	2.24452	9.60649e-05	0.00253581	0	0	0	0	0	0	0	0	0	0	0	0
A_84_P19754	AT5G58540	protein kinase family protein [AT5G58540.1]	-3.35851	0.0329596	266.949	-2.14092	0.0779224	720.417	2.32559	1.53766e-05	0.00149324	0	0	0	0	0	0	0	0	0	0	0	0
A_84_P17877	AT5G61550	protein kinase family protein [AT5G61550.1]	-5.22102	0.0961834	73.6248	-3.93599	0.0149264	207.666	2.43688	2.16671e-05	0.00155885	0	0	0	0	0	0	0	0	0	0	0	0
A_84_P20881	AT1G16440	protein kinase, putative [AT1G16440.1]	-4.79145	0.0621295	99.1185	-3.6593	0.178022	251.848	2.19185	0.000482742	0.00525437	0	0	0	0	0	0	0	0	0	0	0	0
A_84_P20817	AT1G61590	protein kinase, putative [AT1G61590.1]	-1.29146	0.118924	1120.71	1.0601	0.0956762	6647.78	5.10378	1.17224e-05	0.00142613	0	0	0	0	0	0	0	0	0	1	1	0
A_84_P16183	AT1G70460	protein kinase, putative [AT1G70460.1]	-3.26947	0.0739727	283.945	-2.04952	0.0867029	770.163	2.3294	4.98116e-05	0.00204725	0	0	0	0	0	0	0	1	0	0	1	0
A_84_P20129	AT2G39110	protein kinase, putative [AT2G39110.1]	-1.8242	0.111395	776.23	-0.786924	0.0969691	1845.64	2.05235	0.00026206	0.00385892	0	0	0	0	0	0	0	0	0	0	0	0
A_84_P14382	AT2G41970	protein kinase, putative [AT2G41970.1]	-2.47054	0.0777072	495.245	-0.923613	0.0825447	1674.9	2.92194	1.90025e-05	0.00153712	0	0	0	0	0	0	0	0	0	0	0	0
A_84_P24016	AT3G22750	protein kinase, putative [AT3G22750.1]	-2.20679	0.192807	597.793	-1.11724	0.0773262	1466.67	2.12808	0.000814063	0.006965	0	0	0	0	0	0	0	0	0	0	0	0
A_84_P20526	AT4G14780	protein kinase, putative [AT4G14780.1]	-4.97517	0.0573156	87.2448	-3.27606	0.219656	331.527	3.24701	0.000204256	0.00346409	0	0	0	0	0	0	0	0	0	0	0	0
A_84_P20731	AT5G65530	protein kinase, putative [AT5G65530.1]	-2.8327	0.104122	385.397	-1.80571	0.0697417	911.319	2.03777	0.000143055	0.00299541	0	0	0	0	0	0	0	0	0	0	1	0
A_84_P11459	AT1G63600	protein kinase-related [AT1G63600.1]	-8.3814	0.46564	8.42659	-6.50306	0.0885171	35.1555	3.6765	0.00235924	0.0129641	0	1	0	0	0	0	0	0	0	0	0	0
A_84_P16417	AT3G09240	protein kinase-related [AT3G09240.1]	-4.36358	0.158152	133.458	-3.07039	0.0974501	378.187	2.45069	0.000271306	0.00392103	0	0	0	0	0	0	0	0	0	0	0	0
A_84_P14585	AT3G16800	protein phosphatase 2C, putative / PP2C, putative [AT3G16800.1]	0.0668898	0.0382297	2867.88	1.15337	0.0309204	7066.02	2.12356	2.7836e-06	0.0010761	0	1	0	0	0	0	0	0	0	0	1	0
A_84_P13990	AT5G26010	protein serine/threonine phosphatase [AT5G26010.1]	-1.75785	0.0640849	810.231	-0.679093	0.153824	1994.41	2.11222	0.000360278	0.00449294	0	0	0	0	0	0	0	0	0	0	0	0
A_84_P20458	AT1G32450	proton-dependent oligopeptide transport (POT) family protein [AT1G32450.1]	2.42054	0.224273	14762.9	4.17397	0.123527	57634.2	3.37158	0.000289265	0.00404922	0	0	0	0	0	0	0	0	0	0	0	0
A_84_P21101	AT2G38100	proton-dependent oligopeptide transport (POT) family protein [AT2G38100.1]	-7.06104	0.291275	20.9333	-5.84764	0.176739	55.2757	2.31882	0.00350671	0.0166118	0	0	0	0	0	0	0	0	0	0	1	0
A_84_P23144	AT3G45700	proton-dependent oligopeptide transport (POT) family protein [AT3G45700.1]	-3.12976	0.240247	315.279	-1.07672	0.0630714	1507.55	4.14979	0.000138309	0.00296066	0	0	0	0	0	0	0	0	0	0	0	0
A_84_P10851	AT3G45720	proton-dependent oligopeptide transport (POT) family protein [AT3G45720.1]	-9.99026	0.542883	2.82908	-8.46245	0.277404	9.16196	2.88348	0.0122472	0.0386727	0	0	0	0	0	0	0	0	0	0	0	0
A_84_P19710	AT5G46040	proton-dependent oligopeptide transport (POT) family protein [AT5G46040.1]	-7.43498	0.252736	16.0175	-4.96179	0.166346	102.241	5.55272	0.000144494	0.00299646	0	0	0	0	0	0	0	0	0	0	1	0
A_84_P18487	AT3G62680	PRP3 (PROLINE-RICH PROTEIN 3); structural constituent of cell wall [AT3G62680.1]	-3.42275	0.127587	256.809	-1.95618	0.156577	822.807	2.76363	0.000230052	0.00365822	0	0	0	0	0	0	0	0	0	0	1	0
A_84_P762494	AT3G49832	pseudogene of kelch repeat-containing F-box family [AT3G49832.1]	-6.23959	0.25445	36.514	-5.17175	0.188589	88.3115	2.0963	0.00428659	0.018891	0	0	0	0	0	0	0	0	0	0	1	0
A_84_P795487	AT1G77131	pseudogene of PGSIP, glycogenin glucosyltransferase [AT1G77131.1]	-3.81603	0.12427	194.518	-2.67053	0.133908	501.426	2.21222	0.000407949	0.00480881	0	0	0	0	0	0	0	0	0	0	0	0
A_84_P789823	AT4G08093	pseudogene of unknown protein [AT4G08093.1]	-5.10121	0.273954	81.0645	-2.96465	0.0534501	407.024	4.39714	0.00018703	0.00331777	0	0	0	0	0	0	0	0	0	0	0	0
A_84_P760418	AT3G26805	pseudogene, aspartic protease, blastp match of 37% identity and 5.3e-11 P-value to GP [AT3G26805.1]	-9.95069	0.823166	3.0549	-7.14753	0.289505	22.8037	6.97964	0.00510961	0.0211701	0	0	0	0	0	0	0	0	0	0	0	0
A_84_P301570	AT2G13910	pseudogene, CHP-rich zinc finger protein, putative [AT2G13910.1]	-7.10134	0.158278	19.9828	-5.40565	0.146871	75.3444	3.23933	0.000169132	0.00317248	0	0	0	0	0	0	0	0	0	0	0	0
A_84_P838887	AT1G55410	pseudogene, CHP-rich zinc finger protein, putative, similar to putative CHP-rich zinc finger protein GB:CAB77744 GI:7268217 from (Arabidopsis thaliana) [AT1G55410.1]	-10.4836	0.038644	1.91331	-9.15447	0.460062	5.787	2.51258	0.00756223	0.0274747	0	0	0	0	0	0	0	0	0	0	1	0
A_84_P19089	AT1G43140	pseudogene, cullin family, low similarity to Hs-CUL-1 (Homo sapiens) GI:1381142; contains Pfam profile PF00888: Cullin family; contains a frameshift. Could be a pseudogene, or a sequencing error may exist.; blastp match of 60% identity and 2.9e-260 P-value to GP [AT1G43140.1]	-7.04282	0.203504	20.8562	-5.85082	0.174425	55.2857	2.2847	0.00152835	0.00998668	0	0	0	0	0	0	0	0	0	0	0	0
A_84_P750801	AT1G42490	pseudogene, glutamate dehydrogenase (fragment), blastp match of 78% identity and 1.6e-94 P-value to GP [AT1G42490.1]	0.818095	0.0804223	4836.76	2.30906	0.0981139	15743	2.81076	3.4389e-05	0.00178117	0	0	0	0	0	0	0	0	0	0	0	0
A_84_P804582	AT2G36120	pseudogene, glycine-rich protein [AT2G36120.1]	4.5367	0.102528	63592.7	5.79624	0.173689	176855	2.39418	0.000414454	0.00485092	0	0	0	0	0	0	0	0	0	0	0	0
A_84_P84909	AT3G17110	pseudogene, glycine-rich protein [AT3G17110.1]	-1.93963	0.203607	718.832	0.183321	0.124974	3608.03	4.35584	0.00010397	0.0026251	0	0	0	0	0	0	0	0	0	0	1	0
A_84_P760516	AT3G50290	pseudogene, hydroxycinnamoyl benzoyltransferase-related, similar to anthranilate N-hydroxycinnamoyl/benzoyltransferase, Dianthus caryophyllus (gi:2239091); contains Pfam transferase family domain PF002458; blastp match of 36% identity and 1.8e-58 P-value to GP [AT3G50290.1]	-6.39029	0.265367	33.2343	-4.26627	0.18638	165.535	4.35908	0.000344177	0.0044067	0	0	0	0	0	0	0	0	0	0	2	0
A_84_P767243	AT5G28287	pseudogene, hypothetical protein [AT5G28287.1]	-0.360396	0.154092	2142.46	0.888851	0.159495	5912.93	2.37717	0.0006182	0.0059898	0	0	0	0	0	0	0	0	0	0	0	0
A_84_P841184	AT3G27095	pseudogene, hypothetical protein, similar to putative CHP-rich zinc finger protein GB:AAD22655 from (Arabidopsis thaliana) [AT3G27095.1]	-4.1518	0.0678829	154.313	-3.06492	0.160513	382.7	2.12414	0.000416616	0.00486153	0	0	0	0	0	0	0	0	0	1	0	0
A_84_P17032	AT1G52110	pseudogene, jacalin lectin family, similar to myrosinase-binding protein homolog (Arabidopsis thaliana) GI:2997767; contains Pfam profile PF01419 jacalin-like lectin domain; blastp match of 39% identity and 1.6e-66 P-value to GP [AT1G52110.1]	-10.0454	0.164688	2.61338	-8.58273	0.507169	8.57973	2.75623	0.00896366	0.030975	0	0	0	0	0	0	0	0	0	0	0	0
A_84_P13258	AT1G61230	pseudogene, jacalin lectin family, similar to myrosinase-binding protein homolog (Arabidopsis thaliana) GI:2997767; contains Pfam profile PF01419 jacalin-like lectin domain; blastp match of 40% identity and 9.8e-76 P-value to GP [AT1G61230.1]	-7.83705	0.409275	12.2914	-6.14307	0.17334	45.3223	3.23547	0.00272873	0.0142001	0	0	0	0	0	0	0	0	0	0	0	0
A_84_P12567	AT2G21020	pseudogene, major intrinsic protein (MIP) family, contains Pfam profile: MIP PF00230; blastp match of 61% identity and 1.8e-40 P-value to PIR [AT2G21020.1]	-3.42625	0.138522	255.731	-1.68917	0.0585578	985.21	3.3336	3.68394e-05	0.00180484	0	0	0	0	0	0	0	0	0	0	0	0
A_84_P244315	AT1G03580	pseudogene, meprin and TRAF homology (MATH) domain protein -related, weak similarity to ubiquitin-specific protease 12 (Arabidopsis thaliana) GI:11993471; contains weak hit to Pfam PF00917: MATH domain [AT1G03580.1]	-5.90875	0.478263	47.1263	-4.37	0.210769	154.169	2.90543	0.00698543	0.0260776	0	0	0	0	0	0	0	0	0	0	0	0
A_84_P750600	AT1G56480	pseudogene, pectinesterase, blastp match of 65% identity and 9.5e-47 P-value to GP [AT1G56480.1]	-8.63129	0.215424	6.94622	-5.31364	0.143483	80.3791	9.97043	2.43677e-05	0.00158376	0	0	0	0	0	0	0	0	0	0	0	0
A_84_P19124	AT2G31860	pseudogene, poly (ADP-ribose) glycohydrolase, putative, contains Pfam domain, PF05028: poly (ADP-ribose) glycohydrolase (PARG); blastp match of 59% identity and 1.4e-19 P-value to EGAD [AT2G31860.1]	-8.37716	0.261946	8.35005	-6.55631	0.222825	33.8861	3.53291	0.000784998	0.00683199	0	0	0	0	0	0	0	0	0	0	0	0
A_84_P841268	AT3G30875	pseudogene, putative multidrug resistance protein, similar to multidrug resistance protein 1 homolog GB:T06165 GI:7442649 from (Hordeum vulgare); blastp match of 54% identity and 0. P-value to GP [AT3G30875.1]	-3.05807	0.163034	329.37	-1.99163	0.0519578	800.226	2.09426	0.000417682	0.00487087	0	0	0	0	0	0	0	0	0	0	1	0
A_84_P755118	AT2G29010	pseudogene, receptor protein kinase, contains a protein kinase domain (PS50011); contains a S-locus glycoprotein family domain (PF00954); contains LRR Leucine Rich Repeat domains; blastp match of 42% identity and 3.1e-185 P-value to GP [AT2G29010.1]	-7.51946	0.252353	15.0135	-6.08742	0.0046233	46.7391	2.69827	0.000601196	0.00590573	0	0	0	0	0	0	0	0	0	0	0	0
A_84_P868236	AT5G44417	pseudogene, similar to CPRD2, blastp match of 42% identity and 7.0e-94 P-value to GP [AT5G44417.1]	-3.75978	0.416744	206.206	-2.11752	0.188858	733.531	3.12154	0.00340744	0.0163251	0	0	0	0	0	0	0	0	0	0	2	0
A_84_P845010	AT4G00236	pseudogene, similar to leaf senescence-associated receptor-like protein kinase, blastp match of 56% identity and 4.7e-52 P-value to GP [AT4G00236.1]	-10.0044	0.450198	2.75708	-7.6971	0.0976738	15.3253	4.94957	0.000971696	0.00768945	0	0	0	0	0	0	0	0	0	0	0	0
A_84_P840283	AT3G46250	pseudogene, similar to leaf senescence-associated receptor-like protein kinase, serine/threonine-specific receptor protein kinase, Arabidopsis thaliana, PIR:S71277; blastp match of 31% identity and 2.8e-15 P-value to GP [AT3G46250.1]	-6.40729	0.12238	32.2815	-4.66402	0.0762535	125.315	3.34794	3.07355e-05	0.00171683	0	0	0	0	0	0	0	0	0	0	1	0
A_84_P750081	AT1G70860	pseudogene, similar to major latex-like protein, blastp match of 55% identity and 1.6e-32 P-value to GP [AT1G70860.1]	-4.5858	0.117086	114.275	-3.19347	0.0920379	347.696	2.62503	8.50939e-05	0.00243797	0	0	0	0	0	0	0	0	0	0	0	0
A_84_P750345	AT1G49370	pseudogene, similar to OSJNBa0072F16.8, blastp match of 42% identity and 6.6e-73 P-value to GP [AT1G49370.1]	-5.65246	0.211853	55.0152	-3.55739	0.081448	270.066	4.27246	8.94844e-05	0.0024729	0	0	0	0	0	0	0	0	0	0	0	0
A_84_P751521	AT1G47430	pseudogene, similar to OSJNBb0041J06.18, blastp match of 25% identity and 3.9e-10 P-value to GP [AT1G47430.1]	-8.77517	0.166564	6.26955	-7.59898	0.267692	16.5468	2.2598	0.0029542	0.0148933	0	0	0	0	0	0	0	0	0	0	0	0
A_84_P763649	AT4G03926	pseudogene, similar to Pectinesterase 3 precursor (EC 3.1.1.11) (Pectin methylesterase 3) (PE 3). (Tomato), blastp match of 61% identity and 9.6e-28 P-value to SP [AT4G03926.1]	2.49546	0.0956108	15485	3.67097	0.112981	40560.3	2.25872	0.000161805	0.00312868	0	0	0	0	0	0	0	0	0	0	0	0
A_84_P754913	AT2G12660	pseudogene, xyloglucan endotransglycosylase, blastp match of 82% identity and 5.9e-44 P-value to GP [AT2G12660.1]	-3.86771	0.0987676	188.053	-2.75402	0.111607	473.294	2.16399	0.000205543	0.00347435	0	0	0	0	0	0	0	1	0	0	0	0
A_84_P20594	AT5G18560	PUCHI; DNA binding / transcription factor [AT5G18560.1]	-4.533	0.137213	118.364	-2.77992	0.0696744	463.604	3.37078	3.89169e-05	0.00185453	0	0	0	0	0	0	0	0	0	0	0	0
A_84_P19655	AT1G23440	pyrrolidone-carboxylate peptidase family protein [AT1G23440.2]	-5.51282	0.279652	60.8208	-4.39152	0.161698	151.582	2.17543	0.00385372	0.0176265	0	0	0	0	0	0	0	0	0	0	0	0
A_84_P23051	AT3G04050	pyruvate kinase, putative [AT3G04050.1]	-8.8683	0.407637	6.06103	-7.65369	0.160949	15.8462	2.32078	0.00864652	0.0301539	0	0	0	0	0	0	0	0	0	0	0	0
A_84_P538499	AT2G37290	RabGAP/TBC domain-containing protein [AT2G37290.1]	-6.84929	0.0483284	23.7475	-5.44354	0.13217	73.0254	2.64956	6.5493e-05	0.00225524	0	0	0	0	0	0	0	0	0	0	1	0
A_84_P283670	AT4G14010	RALFL32 (RALF-LIKE 32) [AT4G14010.1]	-0.512124	0.0933232	1920.1	0.536732	0.103973	4612.12	2.06889	0.000201863	0.00344224	0	0	0	0	0	0	0	0	0	0	0	0
A_84_P844167	AT1G46768	RAP2.1 (related to AP2 1); DNA binding / transcription factor [AT1G46768.1]	-2.5933	0.0838933	453.654	-1.54668	0.187591	1090.18	2.06568	0.00091127	0.00739239	0	0	0	0	0	0	0	0	0	0	0	0
A_84_P23598	AT5G19790	RAP2.11 (related to AP2 11); DNA binding / transcription factor [AT5G19790.1]	-3.84753	0.0985828	191.031	-2.72314	0.0828287	481.937	2.1801	0.000111381	0.00269509	0	0	0	0	0	0	0	0	0	0	0	0
A_84_P16121	AT1G43160	RAP2.6 (related to AP2 6); DNA binding / transcription factor [AT1G43160.1]	-4.09415	0.187946	161.224	-2.05185	0.183078	768.102	4.11901	0.000175132	0.00321574	0	2	0	0	0	0	0	1	0	0	0	0
A_84_P14906	AT5G13330	RAP2.6L (related to AP2 6L); DNA binding / transcription factor [AT5G13330.1]	-3.21267	0.21943	298.417	-1.88209	0.193065	864.639	2.51505	0.00139864	0.00947185	0	0	0	0	0	0	0	0	0	0	0	0
A_84_P789539	AT4G06746	RAP2.9 (related to AP2 9); transcription factor [AT4G06746.1]	-2.26873	0.183068	570.945	-0.567573	0.220084	2152.57	3.25161	0.000502568	0.00537227	0	0	0	0	0	0	0	0	0	1	0	0
A_84_P265830	AT4G14020	rapid alkalinization factor (RALF) family protein [AT4G14020.1]	-0.865219	0.0461998	1503.08	0.437322	0.072913	4301.5	2.46663	1.27325e-05	0.00142613	0	0	0	0	0	0	0	0	0	1	0	0
A_84_P13235	AT1G13260	RAV1 (Related to ABI3/VP1 1); DNA binding / transcription factor [AT1G13260.1]	0.0301069	0.111502	2800.93	1.1436	0.206801	7053.35	2.16369	0.00120015	0.00866539	0	0	0	0	0	0	0	0	0	0	1	0
A_84_P10441	AT1G05260	RCI3 (RARE COLD INDUCIBLE GENE 3); peroxidase [AT1G05260.1]	1.49568	0.0787152	7728.72	2.74831	0.188248	21569	2.38275	0.000442922	0.00502253	0	0	0	0	0	0	0	0	0	0	1	0
A_84_P17242	AT2G37180	RD28 (plasma membrane intrinsic protein 2;3); water channel [AT2G37180.1]	0.328449	0.278365	3492.17	1.60681	0.039137	9685.14	2.42564	0.00140433	0.00949498	0	0	0	0	0	0	0	0	0	0	0	0
A_84_P13748	AT3G59740	receptor lectin kinase 3 (lecRK3) [AT3G59740.1]	-8.33754	0.0996899	8.46418	-6.66558	0.331354	32.0366	3.18648	0.00111477	0.00831742	0	0	0	0	0	0	0	0	0	0	0	0
A_84_P837793	AT3G45920	receptor protein kinase-related [AT3G45920.1]	-2.10466	0.0800567	638.735	-0.766336	0.0123778	1868.23	2.52858	8.87652e-06	0.00137716	0	0	0	0	0	0	0	0	0	0	0	0
A_84_P759796	AT3G46270	receptor protein kinase-related [AT3G46270.1]	-4.9412	0.164407	89.2805	-2.90452	0.120322	425.64	4.10298	6.52938e-05	0.00225524	0	0	0	0	0	0	0	0	0	0	1	0
A_84_P512324	AT5G41290	receptor-like protein kinase-related [AT5G41290.1]	-6.62081	0.329989	28.4752	-5.55512	0.177629	68.2159	2.09318	0.00789875	0.0283045	0	1	0	0	0	0	0	0	0	0	0	0
A_84_P612712	AT5G41300	receptor-like protein kinase-related [AT5G41300.1]	-4.78882	0.0927812	99.4418	-3.21097	0.281316	348.838	2.98524	0.000767082	0.00672844	0	0	0	0	0	0	0	0	0	0	0	0
A_84_P13799	AT4G11230	respiratory burst oxidase, putative / NADPH oxidase, putative [AT4G11230.1]	-4.62003	0.159492	111.632	-3.61022	0.0578188	260.263	2.01364	0.000499333	0.00535607	0	0	0	0	0	0	0	0	0	0	1	0
A_84_P763163	AT4G01770	RGXT1 (RHAMNOGALACTURONAN XYLOSYLTRANSFERASE 1); UDP-xylosyltransferase [AT4G01770.1]	-3.48959	0.132743	245.272	-2.43286	0.104177	589.892	2.08021	0.000409936	0.0048166	0	0	0	0	0	0	0	0	0	0	1	0
A_84_P821660	AT4G01750	RGXT2 (RHAMNOGALACTURONAN XYLOSYLTRANSFERASE 2); UDP-xylosyltransferase [AT4G01750.1]	-2.70831	0.141956	421.276	-1.55744	0.0992671	1083.67	2.22048	0.000325572	0.00430279	0	0	0	0	0	0	0	0	0	0	0	0
A_84_P70834	AT2G27535	ribosomal protein L10A family protein [AT2G27535.1]	-5.73871	0.309982	51.9243	-3.68681	0.274268	250.332	4.14652	0.00101059	0.0078575	0	0	0	0	0	0	0	0	0	0	0	0
A_84_P14550	AT3G06970	RNA binding [AT3G06970.1]	-10.2871	0.0702053	2.19166	-9.02238	0.475541	6.36796	2.40282	0.0103617	0.0343002	0	0	0	0	0	0	0	0	0	0	0	0
A_84_P12782	AT3G54770	RNA recognition motif (RRM)-containing protein [AT3G54770.1]	-2.52496	0.0769415	476.138	-1.51646	0.20686	1123.68	2.01183	0.00137907	0.00940109	0	0	0	0	0	0	0	0	0	0	0	0
A_84_P309483	AT4G24420	RNA recognition motif (RRM)-containing protein [AT4G24420.1]	-5.83051	0.148464	48.184	-4.74098	0.101436	119.296	2.12805	0.000465961	0.00515897	0	0	0	0	0	0	0	0	0	0	0	0
A_84_P19761	AT5G59860	RNA recognition motif (RRM)-containing protein [AT5G59860.1]	-10.3755	0.0575756	2.06207	-9.35049	0.25826	4.93971	2.03504	0.00256782	0.0136893	0	0	0	0	0	0	0	0	0	0	0	0
A_84_P10135	AT4G36380	ROT3 (ROTUNDIFOLIA 3); oxygen binding / steroid hydroxylase [AT4G36380.1]	-1.12899	0.13764	1254.11	0.564302	0.0588526	4697.97	3.23393	4.00221e-05	0.00188862	0	0	0	0	0	0	0	0	0	0	0	0
A_84_P16586	AT3G60300	RWD domain-containing protein [AT3G60300.1]	1.18508	0.181241	6238.92	2.19042	0.153165	14516.4	2.00741	0.00183598	0.0111698	0	0	0	0	0	0	0	1	0	0	0	0
A_84_P13383	AT1G68040	S-adenosyl-L-methionine:carboxyl methyltransferase family protein [AT1G68040.1]	-7.16086	0.0231888	19.1485	-5.61766	0.415069	67.1954	2.91441	0.00300901	0.0150755	0	0	0	0	0	0	0	0	0	0	0	0
A_84_P22521	AT5G38780	S-adenosyl-L-methionine:carboxyl methyltransferase family protein [AT5G38780.1]	-4.05702	0.0700424	164.659	-2.2697	0.165793	660.018	3.45174	6.7032e-05	0.00228121	0	0	0	0	0	0	0	0	0	0	0	0
A_84_P800816	AT3G10985	SAG20 (WOUND-INDUCED PROTEIN 12) [AT3G10985.1]	-4.66477	0.182649	108.978	-3.55559	0.243948	273.19	2.15723	0.00323671	0.0157811	0	3	0	0	0	0	0	0	0	0	0	0
A_84_P23233	AT4G02380	SAG21 (SENESCENCE-ASSOCIATED GENE 21) [AT4G02380.1]	1.18931	0.1381	6260.22	2.87783	0.0563428	23344.8	3.22326	3.98935e-05	0.00188459	0	0	0	0	0	0	0	0	0	0	0	0
A_84_P556286	AT3G12240	SCPL15 (serine carboxypeptidase-like 15); serine carboxypeptidase [AT3G12240.1]	-4.83457	0.079958	96.2838	-3.57078	0.195599	270.252	2.40126	0.000490216	0.00529903	0	0	0	0	0	0	0	0	0	1	0	0
A_84_P21241	AT3G12220	SCPL16 (serine carboxypeptidase-like 16); serine carboxypeptidase [AT3G12220.1]	-6.44419	0.120337	31.4549	-5.2704	0.125132	82.7905	2.25603	0.000304079	0.00414984	0	0	0	0	0	0	0	0	0	0	0	0
A_84_P285100	AT1G73300	SCPL2 (serine carboxypeptidase-like 2); serine carboxypeptidase [AT1G73300.1]	-7.32602	0.752709	18.6409	-2.88574	0.142561	430.253	21.7098	0.000553597	0.00562393	0	0	0	0	0	0	0	0	0	0	0	0
A_84_P18750	AT5G42230	SCPL41 (serine carboxypeptidase-like 41); serine carboxypeptidase [AT5G42230.1]	-5.36233	0.241859	66.8593	-3.17017	0.162704	353.461	4.56986	0.000200477	0.003428	0	0	0	0	0	0	0	0	0	0	1	0
A_84_P21893	AT1G73270	SCPL6 (serine carboxypeptidase-like 6); serine carboxypeptidase [AT1G73270.1]	-4.04746	0.136377	166.124	-2.6528	0.0887853	505.035	2.62925	0.000119924	0.00279704	0	0	0	0	0	0	0	0	0	0	0	0
A_84_P752720	AT1G60989	SCRL7 (SCR-Like 7) [AT1G60989.1]	0.9541	0.121821	5312.63	2.105	0.0307459	13676.7	2.22052	9.22313e-05	0.00250757	0	0	0	0	0	0	0	0	0	0	0	0
A_84_P18204	AT2G18450	SDH1-2 (Succinate dehydrogenase 1-2) [AT2G18450.1]	-3.51606	0.169942	240.658	-2.34973	0.0563631	624.557	2.24441	0.000351605	0.00444752	0	0	0	0	0	0	0	0	0	0	0	0
A_84_P22400	AT4G35770	SEN1 (DARK INDUCIBLE 1) [AT4G35770.1]	-1.13636	0.543486	1300.87	1.20649	0.486634	7537.44	5.07306	0.00511489	0.0211805	0	0	0	0	0	0	0	0	0	0	2	0
A_84_P612186	AT2G03370	serine carboxypeptidase [AT2G03370.1]	-6.17514	0.21109	38.1775	-4.7736	0.0484228	116.252	2.64184	0.000360741	0.00449539	0	0	0	0	0	0	0	0	0	1	0	0
A_84_P16384	AT2G25240	serine-type endopeptidase inhibitor [AT2G25240.1]	-3.22445	0.119179	294.521	-2.17269	0.073135	704.4	2.07307	0.000200334	0.003428	0	1	0	0	0	0	0	1	0	0	0	0
A_84_P211958	AT5G43580	serine-type endopeptidase inhibitor [AT5G43580.1]	2.75227	0.0826368	18473.7	3.81978	0.13992	44880	2.09582	0.000340247	0.0043841	0	0	0	0	0	0	0	1	0	0	1	0
A_84_P21996	AT2G26390	serpin, putative / serine protease inhibitor, putative [AT2G26390.1]	-5.67042	0.0882229	53.7584	-4.65592	0.362883	129.663	2.02021	0.00927249	0.0316807	0	0	0	0	0	0	0	0	0	0	1	0
A_84_P19136	AT1G64020	serpin-related / serine protease inhibitor-related [AT1G64020.1]	-8.89722	0.321168	5.79894	-7.61475	0.273467	16.3514	2.43255	0.00622908	0.0241493	0	0	0	0	0	0	0	0	0	0	1	0
A_84_P15701	AT4G13890	SHM5 (SERINE HYDROXYMETHYLTRANSFERASE 5); glycine hydroxymethyltransferase [AT4G13890.1]	-3.63027	0.321587	226.526	-1.73814	0.34213	965.114	3.71182	0.00221614	0.0124907	0	0	0	0	0	0	0	0	0	1	0	0
A_84_P13567	AT2G47130	short-chain dehydrogenase/reductase (SDR) family protein [AT2G47130.1]	-1.6702	0.147214	866.34	-0.23347	0.0297217	2702.1	2.70707	7.77016e-05	0.00236714	1	1	0	0	0	0	0	0	0	0	0	0
A_84_P23024	AT2G47140	short-chain dehydrogenase/reductase (SDR) family protein [AT2G47140.1]	-3.10227	0.157052	321.38	-2.02237	0.282817	796.381	2.11389	0.00444493	0.0193483	2	2	0	0	0	0	0	0	0	0	1	0
A_84_P20235	AT3G26770	short-chain dehydrogenase/reductase (SDR) family protein [AT3G26770.1]	-0.562794	0.021682	1854.01	0.662824	0.0304293	5035.43	2.33856	5.74636e-07	0.000759268	0	0	0	0	0	0	0	0	0	0	0	0
A_84_P52830	AT5G04470	SIM (SIAMESE) [AT5G04470.1]	-0.666403	0.066548	1725.96	0.453117	0.0717776	4350.55	2.17275	3.83029e-05	0.00185295	0	0	0	0	0	0	0	0	0	0	0	0
A_84_P11121	AT1G18420	similar to ATALMT9 (ALUMINUM-ACTIVATED MALATE TRANSPORTER 9), anion channel/ [Arabidopsis thaliana] (TAIR:AT3G18440.1); similar to Putative expressed protein [Brassica oleracea] (GB:AAW81734.1); contains InterPro domain Protein of unknown function UPF0005 (InterPro:IPR006214) [AT1G18420.1]	-3.60875	0.141122	225.247	-2.53696	0.045114	548.408	2.10204	0.000233426	0.00367705	0	0	0	0	0	0	0	0	0	0	0	0
A_84_P17452	AT3G14780	similar to ATGSL04 (GLUCAN SYNTHASE-LIKE 4), 1,3-beta-glucan synthase/ transferase, transferring glycosyl groups [Arabidopsis thaliana] (TAIR:AT3G14570.1); similar to hypothetical protein [Vitis vinifera] (GB:CAN81673.1) [AT3G14780.1]	-2.20862	0.0616621	593.249	-1.15984	0.177802	1434.97	2.06877	0.00064434	0.00611357	0	0	0	0	0	0	0	0	0	0	0	0
A_84_P141659	AT4G01360	similar to BPS1 (BYPASS 1) [Arabidopsis thaliana] (TAIR:AT1G01550.2); similar to BPS1 (BYPASS 1) [Arabidopsis thaliana] (TAIR:AT1G01550.1); similar to unknown [Populus trichocarpa] (GB:ABK94247.1) [AT4G01360.1]	-4.4522	0.0767972	125.238	-2.97816	0.0435702	403.183	2.77799	8.51491e-06	0.00137716	0	0	0	0	0	0	0	0	0	0	0	0
A_84_P21552	AT5G24880	similar to calmodulin-binding protein-related [Arabidopsis thaliana] (TAIR:AT5G10660.1) [AT5G24880.1]	-3.99397	0.0276764	172.012	-2.71375	0.0220155	484.311	2.42876	3.87538e-07	0.000648522	0	0	0	0	0	0	0	0	0	0	0	0
A_84_P589112	AT2G35612	similar to copper amine oxidase, putative [Arabidopsis thaliana] (TAIR:AT1G31670.1) [AT2G35612.1]	-7.21012	0.480283	19.1269	-5.60822	0.0138464	65.1507	3.03544	0.00446554	0.0193993	0	0	0	0	0	0	0	0	0	0	0	0
A_84_P791985	AT1G29179	similar to DC1 domain-containing protein [Arabidopsis thaliana] (TAIR:AT1G44020.1) [AT1G29179.1]	-7.4416	0.56351	16.6466	-5.38257	0.11525	76.2123	4.16706	0.00344086	0.0164057	0	0	0	0	0	0	0	0	0	0	0	0
A_84_P294994	AT3G59130	similar to DC1 domain-containing protein [Arabidopsis thaliana] (TAIR:AT3G59120.1); similar to DC1 domain-containing protein [Brassica oleracea] (GB:ABD65623.1); contains InterPro domain C1-like (InterPro:IPR011424); contains InterPro domain DC1 (InterPro:IPR004146) [AT3G59130.1]	-7.2965	0.286339	17.7321	-6.12499	0.287134	46.0947	2.25247	0.00746987	0.027256	0	0	0	0	0	0	0	0	0	0	1	0
A_84_P716829	AT1G58037	similar to DC1 domain-containing protein [Arabidopsis thaliana] (TAIR:AT5G45730.1); similar to DC1 domain-containing protein [Brassica oleracea] (GB:ABD65623.1); contains InterPro domain Protein kinase C, phorbol ester/diacylglycerol binding; (InterPro:IPR002219); contains InterPro domain C1-like (InterPro:IPR011424); contains InterPro domain DC1 (InterPro:IPR004146) [AT1G58037.1]	-8.3373	0.138528	8.49403	-6.86537	0.318721	27.6561	2.77393	0.00183793	0.0111801	0	0	0	0	0	0	0	0	0	0	0	0
A_84_P551331	AT5G42655	similar to disease resistance-responsive family protein [Arabidopsis thaliana] (TAIR:AT5G42500.1); similar to unnamed protein product [Vitis vinifera] (GB:CAO61237.1); similar to hypothetical protein [Vitis vinifera] (GB:CAN79165.1); contains domain DISEASE RESISTANCE RESPONSE PROTEIN-RELATED (PTHR21495:SF5); contains domain NUCLEOPORIN-RELATED (PTHR21495) [AT5G42655.1]	-4.22591	0.0315005	146.371	-2.76014	0.161643	472.848	2.76211	0.000103316	0.00262095	0	0	0	0	0	1	0	0	0	0	0	0
A_84_P566071	AT3G25950	similar to DNA-binding storekeeper protein-related [Arabidopsis thaliana] (TAIR:AT5G14280.1); similar to unnamed protein product [Vitis vinifera] (GB:CAO14611.1); contains InterPro domain TRAM, LAG1 and CLN8 homology; (InterPro:IPR006634) [AT3G25950.1]	-3.95507	0.234864	179.1	-2.55706	0.443012	552.337	2.63538	0.0084665	0.0297115	0	0	0	0	0	0	0	0	0	0	0	0
A_84_P250085	AT3G61270	similar to DTA2 (DOWNSTREAM TARGET OF AGL15 2) [Arabidopsis thaliana] (TAIR:AT2G45830.1); similar to unnamed protein product [Vitis vinifera] (GB:CAO39556.1); contains InterPro domain Protein of unknown function DUF821, CAP10-like (InterPro:IPR008539); contains InterPro domain Lipopolysaccharide-modifying protein (InterPro:IPR006598) [AT3G61270.1]	-2.23821	0.0812978	581.696	-0.798193	0.0702679	1832.17	2.71323	2.04183e-05	0.00153765	0	0	0	0	0	0	0	1	0	0	1	0
A_84_P14200	AT1G76980	similar to EMB2170 (EMBRYO DEFECTIVE 2170) [Arabidopsis thaliana] (TAIR:AT1G21390.1); similar to unnamed protein product [Vitis vinifera] (GB:CAO60933.1); similar to hypothetical protein [Vitis vinifera] (GB:CAN68526.1) [AT1G76980.1]	-5.33368	0.147286	68.0491	-4.22773	0.0943315	169.567	2.1524	0.000394831	0.00472475	0	0	0	0	0	0	0	0	0	0	0	0
A_84_P751801	AT1G52415	similar to Expressed protein [Arabidopsis thaliana] (TAIR:AT4G28405.1); contains InterPro domain Bifunctional inhibitor/plant lipid transfer protein/seed storage (InterPro:IPR016140); contains InterPro domain Plant lipid transfer protein and hydrophobic protein, helical; (InterPro:IPR013770) [AT1G52415.1]	-10.1075	0.0564638	2.4829	-8.69388	0.416087	7.81409	2.66409	0.00430969	0.0189565	0	0	0	0	0	0	0	0	0	0	0	0
A_84_P565128	AT3G10750	similar to F-box family protein [Arabidopsis thaliana] (TAIR:AT1G05080.1); similar to unnamed protein product [Vitis vinifera] (GB:CAO63564.1); contains InterPro domain Leucine-rich repeat 2 (InterPro:IPR013101); contains InterPro domain FBD (InterPro:IPR013596) [AT3G10750.1]	-8.86874	0.273583	5.94345	-7.65579	0.0540769	15.7514	2.31811	0.00166271	0.0104995	0	0	0	0	0	0	0	0	0	0	0	0
A_84_P857535	AT3G44326	similar to F-box family protein [Arabidopsis thaliana] (TAIR:AT2G27310.1); similar to unnamed protein product [Vitis vinifera] (GB:CAO15864.1); contains InterPro domain Cyclin-like F-box (InterPro:IPR001810) [AT3G44326.1]	-1.82504	0.145471	774.223	-0.614118	0.0998697	2075.44	2.31485	0.000286908	0.00403291	0	0	0	0	0	0	0	0	0	0	0	0
A_84_P532443	AT3G48020	similar to F-box family protein-related [Arabidopsis thaliana] (TAIR:AT5G62860.1); similar to unknown [Populus trichocarpa] (GB:ABK95323.1) [AT3G48020.1]	-4.43324	0.150115	127.36	-3.26077	0.15446	331.701	2.25398	0.000705511	0.00644913	0	0	0	0	0	0	0	0	0	0	0	0
A_84_P70584	AT4G15075	similar to F-box protein-related [Arabidopsis thaliana] (TAIR:AT4G15060.1); contains InterPro domain FBD (InterPro:IPR013596); contains InterPro domain FBD-like (InterPro:IPR006566) [AT4G15075.1]	-9.06122	0.913938	5.84815	-6.90716	0.123266	26.6202	4.45079	0.0155315	0.0461542	0	0	0	0	0	0	0	0	0	0	0	0
A_84_P552133	AT5G10625	similar to FPF1 (FLOWERING PROMOTING FACTOR 1) [Arabidopsis thaliana] (TAIR:AT5G24860.1); similar to FPF1 protein [Sinapis alba] (GB:CAA72716.1) [AT5G10625.1]	-2.09568	0.136463	644.342	-0.311358	0.0877168	2569.73	3.44456	4.47235e-05	0.00195203	0	0	0	0	0	0	0	0	0	0	0	0
A_84_P586009	AT5G28610	similar to glycine-rich protein [Arabidopsis thaliana] (TAIR:AT5G28630.1) [AT5G28610.1]	-5.65468	0.15187	54.5676	-4.20168	0.108554	173.368	2.73778	0.000175163	0.00321574	0	0	0	0	0	0	0	0	0	0	0	0
A_84_P755464	AT2G16190	similar to hydroxyproline-rich glycoprotein family protein [Arabidopsis thaliana] (TAIR:AT1G49330.1); similar to unnamed protein product [Vitis vinifera] (GB:CAO47655.1) [AT2G16190.1]	-8.2754	0.262785	8.88716	-6.45918	0.233582	36.354	3.52158	0.000863088	0.00718465	0	0	0	0	0	0	0	0	0	0	0	0
A_84_P541014	AT1G69450	similar to HYP1 (HYPOTHETICAL PROTEIN 1) [Arabidopsis thaliana] (TAIR:AT3G01100.1); similar to unnamed protein product [Vitis vinifera] (GB:CAO64743.1); similar to unnamed protein product [Vitis vinifera] (GB:CAO15025.1); similar to Protein of unknown function DUF221 [Medicago truncatula] (GB:ABN08272.1); contains InterPro domain Protein of unknown function DUF221; (InterPro:IPR003864) [AT1G69450…	-1.44391	0.0502841	1006.45	-0.280918	0.157353	2617.23	2.23921	0.00025962	0.00383996	0	0	0	0	0	0	0	0	0	0	0	0
A_84_P51860	AT3G19550	similar to hypothetical protein [Vitis vinifera] (GB:CAN60715.1) [AT3G19550.1]	-3.67738	0.116339	214.066	-1.39975	0.170225	1206.54	4.84882	4.39657e-05	0.00194228	0	0	0	0	0	0	0	1	0	0	0	0
A_84_P210598	AT3G14280	similar to hypothetical protein [Vitis vinifera] (GB:CAN62135.1) [AT3G14280.1]	-1.39971	0.17434	1042.24	1.43203	0.0864524	8571.72	7.11928	1.47133e-05	0.00147245	0	0	0	0	0	0	0	0	0	0	1	0
A_84_P11344	AT1G06320	similar to hypothetical protein [Vitis vinifera] (GB:CAN62841.1) [AT1G06320.1]	-6.42435	0.161908	32.1282	-5.19719	0.166361	87.3477	2.34106	0.000789864	0.00685299	0	0	0	0	0	0	0	0	0	0	0	0
A_84_P516606	AT4G22600	similar to hypothetical protein [Vitis vinifera] (GB:CAN67303.1) [AT4G22600.1]	-8.60435	0.232232	7.08467	-7.36996	0.278495	19.3319	2.35282	0.00413888	0.0184376	0	0	0	0	0	0	0	0	0	0	1	0
A_84_P187934	AT3G03170	similar to hypothetical protein [Vitis vinifera] (GB:CAN71065.1); similar to unnamed protein product [Vitis vinifera] (GB:CAO22226.1) [AT3G03170.1]	-1.38262	0.170173	1052.66	-0.0773694	0.0750722	3013.83	2.47126	0.000262909	0.00386866	0	1	0	0	0	0	0	1	0	0	0	0
A_84_P22760	AT1G30750	similar to Hypothetical protein CBG24759 [Caenorhabditis briggsae] (GB:CAE56916.1); contains InterPro domain Protein of unknown function DUF1720 (InterPro:IPR013182) [AT1G30750.1]	-1.0697	0.0291294	1305.92	0.251393	0.10241	3798.1	2.49855	2.77262e-05	0.0016467	0	0	0	0	0	0	0	0	0	0	0	0
A_84_P766729	AT5G57340	similar to hypothetical protein MtrDRAFT_AC155282g59v2 [Medicago truncatula] (GB:ABN08100.1) [AT5G57340.2]	-7.64098	0.200081	13.752	-6.34024	0.349257	40.0414	2.46356	0.0050009	0.0209146	0	0	0	0	0	0	0	0	0	0	0	0
A_84_P567707	AT2G31930	similar to hypothetical protein MtrDRAFT_AC155880g21v2 [Medicago truncatula] (GB:ABN08121.1) [AT2G31930.1]	-9.60161	0.682428	3.87435	-5.86588	0.102865	54.6109	13.3219	0.000720958	0.0065189	0	0	0	0	0	0	0	0	0	0	0	0
A_84_P513281	AT5G62330	similar to invertase/pectin methylesterase inhibitor family protein [Arabidopsis thaliana] (TAIR:AT5G62340.1) [AT5G62330.1]	-5.19191	0.135134	75.0887	-3.89226	0.369121	219.895	2.46169	0.00460288	0.0197636	0	0	0	0	0	0	0	0	0	0	0	0
A_84_P551884	AT3G23180	similar to lesion inducing protein-related [Arabidopsis thaliana] (TAIR:AT3G23190.1); similar to unknown [Populus trichocarpa] (GB:ABK92988.1); contains InterPro domain HR-like lesion-inducer (InterPro:IPR008637); contains InterPro domain Surfeit locus 4-related (InterPro:IPR011592) [AT3G23180.1]	-2.39503	0.115521	523.231	-1.17716	0.055816	1407.96	2.32602	8.01256e-05	0.00238332	0	0	0	0	0	0	0	0	0	0	1	0
A_84_P542377	AT5G03550	similar to meprin and TRAF homology domain-containing protein / MATH domain-containing protein [Arabidopsis thaliana] (TAIR:AT2G42460.1) [AT5G03550.1]	-7.75939	0.122341	12.6392	-6.22813	0.164382	42.4302	2.89039	0.000205536	0.00347435	0	0	0	0	0	0	0	0	0	0	0	0
A_84_P15661	AT1G12150	similar to myosin heavy chain-related [Arabidopsis thaliana] (TAIR:AT4G17210.1); similar to Prefoldin [Medicago truncatula] (GB:ABD28587.1); contains InterPro domain Protein of unknown function DUF827, plant (InterPro:IPR008545) [AT1G12150.1]	-4.28013	0.0306886	141.009	-3.04636	0.143839	384.873	2.35181	0.000130481	0.00288946	0	0	0	0	0	0	0	0	0	0	0	0
A_84_P762197	AT3G03341	similar to Os01g0644200 [Oryza sativa (japonica cultivar-group)] (GB:NP_001043697.1); similar to unknown [Picea sitchensis] (GB:ABK22613.1) [AT3G03341.1]	-6.02747	0.314513	42.4311	-3.74649	0.36699	241.964	4.86005	0.00121966	0.00875117	0	0	0	0	0	0	0	0	0	0	1	0
A_84_P575103	AT4G14305	similar to PMP22 (peroxisomal membrane protein 22) [Arabidopsis thaliana] (TAIR:AT4G04470.1); similar to hypothetical protein [Vitis vinifera] (GB:CAN76530.1); contains InterPro domain Mpv17/PMP22; (InterPro:IPR007248) [AT4G14305.1]	-3.06637	0.0798528	327.553	-2.00939	0.085483	791.919	2.08058	9.73464e-05	0.00254931	0	0	0	0	0	0	0	0	0	0	1	0
A_84_P10140	AT5G01280	similar to proline-rich family protein [Arabidopsis thaliana] (TAIR:AT3G09000.1); similar to Os01g0141900 [Oryza sativa (japonica cultivar-group)] (GB:NP_001041987.1); similar to putative proteophosphoglycan [Oryza sativa (japonica cultivar-group)] (GB:BAD61066.1) [AT5G01280.1]	-4.87957	0.167322	93.6003	-3.82438	0.0304885	224.367	2.078	0.000425108	0.0049089	0	0	0	0	0	0	0	0	0	0	0	0
A_84_P12284	AT1G15790	similar to protein binding / transcription cofactor [Arabidopsis thaliana] (TAIR:AT1G15780.1); similar to Os08g0564800 [Oryza sativa (japonica cultivar-group)] (GB:NP_001062533.1); similar to hypothetical protein OsJ_027171 [Oryza sativa (japonica cultivar-group)] (GB:EAZ43688.1); similar to CTV.22 [Poncirus trifoliata] (GB:AAN62354.1) [AT1G15790.1]	-3.25706	0.10753	287.171	-2.20022	0.0825466	691.262	2.08037	0.000174055	0.0032103	0	0	0	0	0	0	0	0	0	0	0	0
A_84_P17602	AT4G20160	similar to protein binding / zinc ion binding [Arabidopsis thaliana] (TAIR:AT1G30860.1); similar to unnamed protein product [Vitis vinifera] (GB:CAO15310.1); similar to hypothetical protein [Vitis vinifera] (GB:CAN63223.1); contains domain PTHR12429 (PTHR12429) [AT4G20160.1]	-6.70777	0.202952	26.3006	-5.583	0.104642	66.4277	2.18067	0.00103567	0.00797566	0	0	0	0	0	0	0	0	0	0	0	0
A_84_P759531	AT3G61410	similar to protein kinase family protein / U-box domain-containing protein [Arabidopsis thaliana] (TAIR:AT2G45910.1); similar to Protein kinase; U box [Medicago truncatula] (GB:ABD32822.1); contains domain Adenine nucleotide alpha hydrolases-like (SSF52402) [AT3G61410.1]	-4.03852	0.163796	166.947	-2.73537	0.0439047	477.157	2.46767	0.00018418	0.00328458	0	0	0	0	0	0	0	1	0	0	1	0
A_84_P186734	AT5G47740	similar to protein kinase family protein / U-box domain-containing protein [Arabidopsis thaliana] (TAIR:AT2G45910.1); similar to unnamed protein product [Vitis vinifera] (GB:CAO48333.1); contains InterPro domain Rossmann-like alpha/beta/alpha sandwich fold (InterPro:IPR014729) [AT5G47740.1]	-1.96731	0.0904804	701.004	-0.251481	0.058038	2670.93	3.28486	1.01808e-05	0.00139231	0	0	0	0	0	0	0	0	0	0	0	0
A_84_P526993	AT2G47530	similar to PRP3 (PROLINE-RICH PROTEIN 3), structural constituent of cell wall [Arabidopsis thaliana] (TAIR:AT3G62680.1); similar to ATPRP1 (PROLINE-RICH PROTEIN 1), structural constituent of cell wall [Arabidopsis thaliana] (TAIR:AT1G54970.1); similar to hypothetical protein [Vitis vinifera] (GB:CAN65163.1) [AT2G47530.1]	-6.6296	0.123924	27.7517	-4.98307	0.297923	102.466	3.13079	0.000904647	0.00735771	0	0	0	0	0	0	0	0	0	0	0	0
A_84_P765234	AT4G21745	similar to RIC10 (ROP-INTERACTIVE CRIB MOTIF-CONTAINING PROTEIN 10) [Arabidopsis thaliana] (TAIR:AT4G04900.1); similar to unnamed protein product [Vitis vinifera] (GB:CAO69681.1); contains InterPro domain PAK-box/P21-Rho-binding (InterPro:IPR000095) [AT4G21745.1]	-7.02984	0.224431	21.0315	-5.5618	0.11347	67.2742	2.76647	0.000538506	0.00553133	0	0	0	0	0	0	0	0	0	1	1	0
A_84_P307290	AT1G54740	similar to structural constituent of ribosome [Arabidopsis thaliana] (TAIR:AT1G22110.1); similar to unknown [Populus trichocarpa x Populus deltoides] (GB:ABK96485.1) [AT1G54740.1]	-0.338498	0.243998	2184.97	0.814899	0.191826	5600.05	2.22437	0.00299705	0.0150415	0	0	0	0	0	0	0	0	0	0	0	0
A_84_P20456	AT4G24180	similar to thaumatin, putative [Arabidopsis thaliana] (TAIR:AT4G38660.2); similar to unnamed protein product [Vitis vinifera] (GB:CAO48203.1); contains InterPro domain Thaumatin, pathogenesis-related (InterPro:IPR001938) [AT4G24180.1]	-2.9852	0.0561929	346.087	-1.31463	0.0358389	1277.16	3.18338	1.68304e-06	0.00089938	0	0	0	0	0	0	0	0	0	0	0	0
A_84_P551975	AT4G00130	similar to transcription regulator [Arabidopsis thaliana] (TAIR:AT4G25210.1); similar to unknown [Populus trichocarpa] (GB:ABK93310.1); contains InterPro domain Protein of unknown function DUF573 (InterPro:IPR007592) [AT4G00130.1]	-8.93702	0.2726	5.64686	-6.23348	0.323946	42.7687	6.51395	0.000380016	0.00463024	0	0	0	0	0	0	0	0	0	0	0	0
A_84_P752993	AT1G51270	similar to transmembrane receptor [Arabidopsis thaliana] (TAIR:AT5G45000.1); similar to unnamed protein product [Vitis vinifera] (GB:CAO24545.1); contains InterPro domain Toll-Interleukin receptor; (InterPro:IPR000157); contains InterPro domain PapD-like (InterPro:IPR008962); contains InterPro domain Major sperm protein; (InterPro:IPR000535) [AT1G51270.2]	-4.33275	0.122668	135.916	-3.02447	0.0677593	390.329	2.47646	8.55744e-05	0.00243797	0	0	0	0	0	0	0	0	0	0	0	0
A_84_P544120	AT4G32860	similar to unknown [Populus trichocarpa x Populus deltoides] (GB:ABK96753.1) [AT4G32860.1]	-4.4556	0.109467	124.875	-2.73816	0.123377	476.48	3.28854	5.55673e-05	0.00214226	0	0	0	0	0	0	0	0	0	1	1	0
A_84_P856001	AT5G17460	similar to unknown [Populus trichocarpa] (GB:ABK93757.1) [AT5G17460.1]	-1.51327	0.0645407	959.32	-0.351855	0.131277	2497.66	2.23677	0.000162026	0.00312887	0	1	0	0	1	0	0	0	0	0	0	0
A_84_P12073	AT1G18290	similar to unknown [Populus trichocarpa] (GB:ABK94840.1) [AT1G18290.1]	-5.42275	0.131888	63.8946	-3.38545	0.081813	304.559	4.10476	2.2167e-05	0.00156265	0	0	0	0	0	0	0	0	0	0	0	0
A_84_P538534	AT2G47360	similar to unknown protein [Arabidopsis thaliana] (TAIR:AT1G02570.1); similar to unnamed protein product [Vitis vinifera] (GB:CAO40120.1) [AT2G47360.1]	-2.44158	0.0625749	505.171	-1.03203	0.0269509	1555.47	2.65655	3.6202e-06	0.00113017	0	0	0	0	0	0	0	0	0	0	0	0
A_84_P754757	AT1G05220	similar to unknown protein [Arabidopsis thaliana] (TAIR:AT1G05210.1); similar to hypothetical protein [Vitis vinifera] (GB:CAN76235.1); contains InterPro domain Transmembrane protein 97, predicted (InterPro:IPR016964) [AT1G05220.2]	-6.97101	0.0233724	21.8312	-5.30726	0.0129183	80.2991	3.1684	4.42248e-08	0.000385667	0	0	0	0	0	0	0	0	0	0	0	0
A_84_P525165	AT2G31480	similar to unknown protein [Arabidopsis thaliana] (TAIR:AT1G05894.1) [AT2G31480.1]	-8.79291	0.508757	6.52425	-7.29684	0.351115	20.5452	2.82072	0.0137851	0.0421628	0	0	0	0	0	0	0	0	0	0	0	0
A_84_P147108	AT2G29620	similar to unknown protein [Arabidopsis thaliana] (TAIR:AT1G07330.1); similar to hypothetical protein [Vitis vinifera] (GB:CAN81231.1) [AT2G29620.1]	-4.78244	0.103779	99.9043	-3.54406	0.0136988	272.571	2.35934	3.35014e-05	0.00177508	0	0	0	0	0	0	0	0	0	0	0	0
A_84_P94999	AT4G00910	similar to unknown protein [Arabidopsis thaliana] (TAIR:AT1G08440.1); similar to unnamed protein product [Vitis vinifera] (GB:CAO14409.1); contains InterPro domain Protein of unknown function UPF0005 (InterPro:IPR006214) [AT4G00910.1]	-3.86158	0.111888	188.65	-2.24905	0.321526	684.813	3.05787	0.0012028	0.00867451	0	0	0	0	0	0	0	0	0	0	0	0
A_84_P15366	AT1G11210	similar to unknown protein [Arabidopsis thaliana] (TAIR:AT1G11220.1); similar to cotton fiber expressed protein 1 [Gossypium hirsutum] (GB:AAC33276.1); contains InterPro domain Protein of unknown function DUF761, plant (InterPro:IPR008480) [AT1G11210.1]	-3.69784	0.298435	213.132	-2.17125	0.526217	739.974	2.88104	0.0119606	0.0380421	0	1	0	0	0	0	0	1	0	0	0	0
A_84_P123262	AT1G61740	similar to unknown protein [Arabidopsis thaliana] (TAIR:AT1G11540.1); similar to unnamed protein product [Vitis vinifera] (GB:CAO38814.1); contains InterPro domain Protein of unknown function DUF81; (InterPro:IPR002781) [AT1G61740.1]	2.4545	0.276298	15212.9	3.50839	0.0484857	36144.8	2.07613	0.00287813	0.0146593	0	0	0	0	0	0	0	0	0	0	0	0
A_84_P277270	AT3G26440	similar to unknown protein [Arabidopsis thaliana] (TAIR:AT1G13000.2); similar to unknown protein [Arabidopsis thaliana] (TAIR:AT1G13000.1); similar to unnamed protein product [Vitis vinifera] (GB:CAO42517.1); contains InterPro domain Protein of unknown function DUF707 (InterPro:IPR007877) [AT3G26440.1]	-0.711926	0.119487	1677.5	0.3189	0.053093	3968.35	2.04319	0.000166566	0.00315415	0	0	0	0	0	0	0	0	0	0	0	0
A_84_P12272	AT2G04025	similar to unknown protein [Arabidopsis thaliana] (TAIR:AT1G13620.1) [AT2G04025.1]	-2.68752	0.200855	427.339	-1.57851	0.168525	1073.12	2.15697	0.00184725	0.0112224	0	0	0	0	0	0	0	0	0	0	1	0
A_84_P10500	AT1G15640	similar to unknown protein [Arabidopsis thaliana] (TAIR:AT1G15620.1); similar to hypothetical protein [Vitis vinifera] (GB:CAN70531.1) [AT1G15640.1]	-4.88765	0.0370068	92.4893	-3.59156	0.134986	265.042	2.45563	8.83666e-05	0.00247095	0	0	0	0	0	0	0	0	0	0	0	0
A_84_P13230	AT1G44010	similar to unknown protein [Arabidopsis thaliana] (TAIR:AT1G15640.1); similar to hypothetical protein [Vitis vinifera] (GB:CAN70531.1) [AT1G44010.1]	-10.057	0.0528896	2.57561	-8.74293	0.365573	7.61792	2.4864	0.00352114	0.016646	0	0	0	0	0	0	0	0	0	0	0	0
A_84_P857736	AT1G17300	similar to unknown protein [Arabidopsis thaliana] (TAIR:AT1G17285.1) [AT1G17300.1]	-3.01634	0.126285	338.622	-1.5559	0.157472	1088.46	2.75194	0.000233294	0.00367688	0	0	0	0	0	0	0	0	0	0	2	0
A_84_P837371	AT1G17285	similar to unknown protein [Arabidopsis thaliana] (TAIR:AT1G17300.1) [AT1G17285.1]	-4.70223	0.0778589	105.157	-3.41495	0.0801129	298.836	2.44067	3.71894e-05	0.0018179	0	0	0	0	0	0	0	0	0	0	1	0
A_84_P529506	AT1G76230	similar to unknown protein [Arabidopsis thaliana] (TAIR:AT1G20100.1) [AT1G76230.1]	-8.08275	0.141218	10.1054	-6.74225	0.0845642	29.6888	2.53239	0.000146611	0.00301115	0	0	0	0	0	0	0	0	0	0	0	0
A_84_P584570	AT1G76210	similar to unknown protein [Arabidopsis thaliana] (TAIR:AT1G20520.1); similar to hypothetical protein [Vitis vinifera] (GB:CAN69930.1); contains InterPro domain Protein of unknown function DUF241, plant (InterPro:IPR004320) [AT1G76210.1]	-10.1568	0.443698	2.50441	-6.62291	0.118194	32.3416	11.5824	0.0001831	0.00328031	0	0	0	0	0	0	0	0	0	0	0	0
A_84_P860987	AT1G20680	similar to unknown protein [Arabidopsis thaliana] (TAIR:AT1G20740.1); similar to hypothetical protein [Vitis vinifera] (GB:CAN74747.1); contains InterPro domain Protein of unknown function DUF833 (InterPro:IPR008551) [AT1G20680.1]	-10.1671	0.0634712	2.38297	-7.84485	0.110597	13.8866	5.00097	6.02091e-06	0.00125194	0	0	0	0	0	0	0	1	0	1	2	0
A_84_P752966	AT1G43020	similar to unknown protein [Arabidopsis thaliana] (TAIR:AT1G21060.1); similar to unnamed protein product [Vitis vinifera] (GB:CAO66316.1); contains InterPro domain Protein of unknown function DUF547 (InterPro:IPR006869) [AT1G43020.2]	-4.80471	0.092249	98.222	-3.29343	0.199422	327.697	2.85064	0.000284386	0.0040161	0	0	0	0	0	0	0	0	0	0	0	0
A_84_P750392	AT1G44608	similar to unknown protein [Arabidopsis thaliana] (TAIR:AT1G21830.1); similar to unnamed protein product [Vitis vinifera] (GB:CAO61865.1) [AT1G44608.1]	-2.75438	0.0874016	405.754	-1.63983	0.123766	1025.28	2.16527	0.000218635	0.00355898	0	0	0	0	0	0	0	0	0	0	1	0
A_84_P788686	AT1G23510	similar to unknown protein [Arabidopsis thaliana] (TAIR:AT1G23520.1); similar to hypothetical protein [Oryza sativa (japonica cultivar-group)] (GB:BAD23602.1); contains InterPro domain Protein of unknown function DUF220 (InterPro:IPR003863) [AT1G23510.2]	-10.1879	0.0783901	2.34854	-8.65906	0.251631	7.98466	2.88561	0.000551794	0.00561491	0	0	0	0	0	0	0	0	0	0	0	0
A_84_P14672	AT1G23850	similar to unknown protein [Arabidopsis thaliana] (TAIR:AT1G23840.1); similar to hypothetical protein [Vitis vinifera] (GB:CAN74577.1) [AT1G23850.1]	-3.77335	0.182359	201.373	-2.08996	0.234105	750.662	3.21182	0.000601608	0.00590573	0	0	0	0	0	0	0	0	0	0	0	0
A_84_P19863	AT1G23830	similar to unknown protein [Arabidopsis thaliana] (TAIR:AT1G23840.1); similar to unnamed protein product [Vitis vinifera] (GB:CAO14801.1) [AT1G23830.1]	-2.71518	0.103533	416.957	-1.63722	0.0342408	1021.25	2.11106	6.82585e-05	0.00228121	0	0	0	0	0	0	0	0	0	0	0	0
A_84_P15144	AT1G67330	similar to unknown protein [Arabidopsis thaliana] (TAIR:AT1G27930.1); similar to unknown [Populus trichocarpa] (GB:ABK93495.1); contains InterPro domain Protein of unknown function DUF579, plant (InterPro:IPR006514) [AT1G67330.1]	0.103063	0.106097	2949.64	1.1949	0.0842129	7298.32	2.13146	0.000152671	0.00306542	0	0	0	0	0	0	0	0	0	0	0	0
A_84_P588220	AT2G34330	similar to unknown protein [Arabidopsis thaliana] (TAIR:AT1G29540.1) [AT2G34330.1]	-7.14373	0.203002	19.5885	-6.07502	0.142044	47.1807	2.09756	0.00171571	0.0107163	0	0	0	0	0	0	0	0	0	0	0	0
A_84_P579087	AT1G29830	similar to unknown protein [Arabidopsis thaliana] (TAIR:AT1G29820.1); similar to unknown protein [Arabidopsis thaliana] (TAIR:AT1G29820.2); similar to unnamed protein product [Vitis vinifera] (GB:CAO66903.1) [AT1G29830.1]	-5.39563	0.110883	65.0595	-3.60624	0.126542	261.074	3.45669	5.10997e-05	0.00206552	0	0	0	0	0	0	0	1	0	0	0	0
A_84_P531386	AT2G34910	similar to unknown protein [Arabidopsis thaliana] (TAIR:AT1G30850.1); similar to unnamed protein product [Vitis vinifera] (GB:CAO15288.1) [AT2G34910.1]	-3.69546	0.0404816	211.709	-2.21389	0.0569844	684.598	2.79253	3.28683e-06	0.00111862	0	0	0	0	0	0	0	0	0	0	0	0
A_84_P500333	AT2G35585	similar to unknown protein [Arabidopsis thaliana] (TAIR:AT1G31940.1); similar to hypothetical protein [Vitis vinifera] (GB:CAN79460.1) [AT2G35585.1]	-3.51571	0.145654	239.609	-2.00128	0.0864924	796.186	2.85686	0.000101525	0.00259812	0	0	0	0	0	0	0	0	0	0	0	0
A_84_P791479	AT2G45403	similar to unknown protein [Arabidopsis thaliana] (TAIR:AT1G34095.1) [AT2G45403.1]	-8.01983	0.100359	10.5867	-6.39044	0.15985	38.1505	3.09381	0.000116535	0.00275556	0	0	0	0	0	0	0	0	0	0	0	0
A_84_P562501	AT3G17580	similar to unknown protein [Arabidopsis thaliana] (TAIR:AT1G48330.1); similar to unknown [Populus trichocarpa] (GB:ABK96144.1); similar to hypothetical protein MtrDRAFT_AC155891g7v1 [Medicago truncatula] (GB:ABN08338.1) [AT3G17580.1]	-5.28876	0.138969	70.4676	-4.21872	0.193162	172.281	2.0995	0.00146562	0.00972689	0	0	0	0	0	0	0	0	0	0	1	0
A_84_P609195	AT5G54790	similar to unknown protein [Arabidopsis thaliana] (TAIR:AT1G50930.1) [AT5G54790.1]	-7.8701	0.766577	12.8344	-6.00062	0.118746	49.6632	3.654	0.0139834	0.0426644	0	0	0	0	0	0	0	0	0	0	0	0
A_84_P751796	AT1G52440	similar to unknown protein [Arabidopsis thaliana] (TAIR:AT1G52460.1); similar to biostress-resistance-related protein [Triticum aestivum] (GB:AAM29178.1); contains domain PTHR10655:SF5 (PTHR10655:SF5); contains domain SSF53474 (SSF53474); contains domain G3DSA:3.40.50.1820 (G3DSA:3.40.50.1820); contains domain PTHR10655 (PTHR10655) [AT1G52440.1]	-9.30857	0.92107	4.84244	-6.28645	0.178103	40.9546	8.1236	0.0050583	0.0210445	0	0	0	0	0	0	0	0	0	0	0	0
A_84_P81409	AT3G15630	similar to unknown protein [Arabidopsis thaliana] (TAIR:AT1G52720.1); similar to unnamed protein product [Vitis vinifera] (GB:CAO46032.1); similar to hypothetical protein [Vitis vinifera] (GB:CAN71657.1) [AT3G15630.1]	-1.36003	0.25733	1075.54	0.80189	0.347754	5641.3	4.47509	0.000980057	0.00772896	0	0	0	0	0	0	0	0	0	0	0	0
A_84_P501308	AT3G14260	similar to unknown protein [Arabidopsis thaliana] (TAIR:AT1G53870.1); similar to unknown protein [Arabidopsis thaliana] (TAIR:AT1G53890.1); similar to unnamed protein product [Vitis vinifera] (GB:CAO62790.1); contains InterPro domain Protein of unknown function DUF567 (InterPro:IPR007612) [AT3G14260.1]	-4.63972	0.19174	110.241	-1.35818	0.209858	1248.3	9.72398	3.692e-05	0.00180676	0	0	0	0	0	0	0	0	0	0	1	0
A_84_P119322	AT3G14060	similar to unknown protein [Arabidopsis thaliana] (TAIR:AT1G54120.1); similar to unnamed protein product [Vitis vinifera] (GB:CAO45609.1) [AT3G14060.1]	-5.42999	0.119027	63.5557	-3.82943	0.287834	225.08	3.03261	0.000880676	0.00726256	0	0	0	0	0	0	0	0	0	0	0	0
A_84_P16120	AT1G10140	similar to unknown protein [Arabidopsis thaliana] (TAIR:AT1G58420.1); contains InterPro domain Uncharacterised conserved protein UCP031279 (InterPro:IPR016972) [AT1G10140.1]	-0.011452	0.1629	2722.43	1.34102	0.245912	8089.75	2.5535	0.0013613	0.0093254	0	0	0	0	0	0	0	0	0	0	1	0
A_84_P750667	AT1G11540	similar to unknown protein [Arabidopsis thaliana] (TAIR:AT1G61740.1); similar to unnamed protein product [Vitis vinifera] (GB:CAO38814.1); contains domain Multidrug efflux transporter AcrB transmembrane domain (SSF82866); contains domain ATP-DEPENDENT PROTEASE (CEREBLON) (PTHR14255) [AT1G11540.1]	0.504884	0.186923	3911.6	1.60991	0.079439	9694.05	2.15103	0.000706909	0.00644975	0	0	0	0	0	0	0	0	0	0	0	0
A_84_P754648	AT1G63057	similar to unknown protein [Arabidopsis thaliana] (TAIR:AT1G63055.1) [AT1G63057.2]	-10.4197	0.0677748	2.00031	-3.59463	0.095164	264.039	113.381	5.72066e-08	0.0003974	0	0	0	0	0	0	0	0	0	0	0	0
A_84_P525908	AT1G63055	similar to unknown protein [Arabidopsis thaliana] (TAIR:AT1G63057.2) [AT1G63055.1]	-8.15089	0.755619	10.3192	-1.35003	0.195738	1249.25	111.497	0.000112375	0.00270713	0	0	0	0	0	0	0	0	0	0	0	0
A_84_P194044	AT5G07330	similar to unknown protein [Arabidopsis thaliana] (TAIR:AT1G63060.1); similar to unknown [Xerophyta humilis] (GB:AAT45004.1) [AT5G07330.1]	-6.88985	0.331103	23.339	-4.99814	0.520299	104.078	3.71075	0.00603451	0.02366	0	0	0	0	0	0	0	0	0	0	1	0
A_84_P539238	AT1G65510	similar to unknown protein [Arabidopsis thaliana] (TAIR:AT1G65490.1) [AT1G65510.1]	-4.28376	0.193807	141.027	-2.1574	0.122602	712.672	4.36613	8.79165e-05	0.00247095	0	0	0	0	0	0	0	0	0	0	0	0
A_84_P15172	AT1G67150	similar to unknown protein [Arabidopsis thaliana] (TAIR:AT1G65985.1); similar to At1g67150-like protein [Arabidopsis lyrata] (GB:ABY59108.1); contains InterPro domain Protein of unknown function DUF247, plant (InterPro:IPR004158) [AT1G67150.1]	-5.2407	0.422996	73.8431	-2.31331	0.196189	641.189	7.60731	0.000405951	0.00479823	0	0	0	0	0	0	0	0	0	0	0	0
A_84_P180354	AT1G65985	similar to unknown protein [Arabidopsis thaliana] (TAIR:AT1G67150.2); similar to At1g67150-like protein [Arabidopsis lyrata] (GB:ABY59108.1); contains InterPro domain Protein of unknown function DUF247, plant (InterPro:IPR004158) [AT1G65985.1]	-0.112964	0.0466427	2533.64	1.14625	0.0364095	7040.68	2.39365	3.23459e-06	0.00111862	0	0	0	0	0	0	0	0	0	0	0	0
A_84_P10406	AT1G23560	similar to unknown protein [Arabidopsis thaliana] (TAIR:AT1G70480.2); similar to unknown protein [Arabidopsis thaliana] (TAIR:AT1G70480.1); similar to unnamed protein product [Vitis vinifera] (GB:CAO66084.1); contains InterPro domain Protein of unknown function DUF220 (InterPro:IPR003863) [AT1G23560.1]	-3.02388	0.0850689	336.574	-1.92613	0.0389776	836.172	2.14021	3.46357e-05	0.00178629	0	0	0	0	0	0	0	0	0	0	1	0
A_84_P107932	AT5G14020	similar to unknown protein [Arabidopsis thaliana] (TAIR:AT1G73390.2); similar to unknown protein [Arabidopsis thaliana] (TAIR:AT1G73390.1); similar to unknown protein [Arabidopsis thaliana] (TAIR:AT1G73390.3); similar to unnamed protein product [Vitis vinifera] (GB:CAO49073.1); contains InterPro domain BRO1 (InterPro:IPR004328) [AT5G14020.1]	-1.52973	0.0791843	950.64	-0.258996	0.159201	2675.93	2.41284	0.000244804	0.00374339	0	0	0	0	0	0	0	0	0	1	1	0
A_84_P23353	AT4G38390	similar to unknown protein [Arabidopsis thaliana] (TAIR:AT1G76270.1); similar to axi 1 [Nicotiana tabacum] (GB:CAA56570.1); similar to unnamed protein product [Vitis vinifera] (GB:CAO47467.1); contains InterPro domain Protein of unknown function DUF246, plant (InterPro:IPR004348) [AT4G38390.1]	-5.13249	0.128064	78.1298	-3.37012	0.218158	308.289	3.39255	0.000270498	0.00391974	0	0	0	0	0	0	0	0	0	0	0	0
A_84_P577286	AT1G22230	similar to unknown protein [Arabidopsis thaliana] (TAIR:AT1G78110.1); similar to unnamed protein product [Vitis vinifera] (GB:CAO61735.1) [AT1G22230.1]	-2.44269	0.0802448	503.723	-0.98171	0.061047	1612.09	2.75295	1.49639e-05	0.00147953	0	0	0	0	0	0	0	0	0	0	1	0
A_84_P765916	AT4G00695	similar to unknown protein [Arabidopsis thaliana] (TAIR:AT1G80245.1); similar to unknown protein [Arabidopsis thaliana] (TAIR:AT1G80245.3); similar to unknown protein [Arabidopsis thaliana] (TAIR:AT1G80245.2); similar to unnamed protein product [Vitis vinifera] (GB:CAO47083.1); contains InterPro domain Spc97/Spc98; (InterPro:IPR007259) [AT4G00695.2]	-5.86269	0.0652977	47.0442	-4.72547	0.0211366	120.154	2.19957	8.77335e-06	0.00137716	0	0	0	0	0	0	0	0	0	0	2	0
A_84_P507766	AT4G34600	similar to unknown protein [Arabidopsis thaliana] (TAIR:AT2G16385.1) [AT4G34600.1]	0.174754	0.126262	3091.6	1.77383	0.036358	10878.2	3.0295	2.99379e-05	0.00170638	0	0	0	0	0	0	0	0	0	0	0	0
A_84_P550817	AT2G17080	similar to unknown protein [Arabidopsis thaliana] (TAIR:AT2G17070.1); similar to CM0216.210.nc [Lotus japonicus] (GB:BAF98210.1); contains InterPro domain Protein of unknown function DUF241, plant (InterPro:IPR004320) [AT2G17080.1]	-3.2036	0.145381	299.202	-1.93454	0.143793	836.962	2.41004	0.000424562	0.00490758	0	0	0	0	0	0	0	0	0	1	0	0
A_84_P557026	AT2G17070	similar to unknown protein [Arabidopsis thaliana] (TAIR:AT2G17080.1); similar to CM0216.210.nc [Lotus japonicus] (GB:BAF98210.1); contains InterPro domain Protein of unknown function DUF241, plant (InterPro:IPR004320) [AT2G17070.1]	-3.57072	0.0998638	231.416	-1.98209	0.086404	807.021	3.00763	3.13468e-05	0.00172796	0	0	0	0	0	0	0	0	0	0	1	0
A_84_P818265	AT4G32480	similar to unknown protein [Arabidopsis thaliana] (TAIR:AT2G20670.1); similar to unnamed protein product [Vitis vinifera] (GB:CAO69754.1); contains InterPro domain Protein of unknown function DUF506, plant (InterPro:IPR006502) [AT4G32480.1]	-0.867434	0.218162	1512.23	0.978931	0.140158	6275.56	3.59593	0.000248359	0.00376667	0	0	0	0	0	0	0	0	0	0	0	0
A_84_P193944	AT5G66650	similar to unknown protein [Arabidopsis thaliana] (TAIR:AT2G23790.1); similar to unnamed protein product [Vitis vinifera] (GB:CAO22909.1); contains InterPro domain Protein of unknown function DUF607 (InterPro:IPR006769) [AT5G66650.1]	-3.43799	0.0667645	253.332	-1.38089	0.254893	1230.99	4.16147	0.000173098	0.00319949	0	0	0	0	0	0	0	0	0	0	0	0
A_84_P222036	AT4G32870	similar to unknown protein [Arabidopsis thaliana] (TAIR:AT2G25770.2); similar to unknown protein [Arabidopsis thaliana] (TAIR:AT2G25770.1); similar to unknown [Populus trichocarpa x Populus deltoides] (GB:ABK96434.1); contains domain SSF55961 (SSF55961) [AT4G32870.1]	-0.90567	0.148208	1468.83	0.644282	0.0515496	4964.31	2.92807	6.84675e-05	0.00228121	0	0	0	0	0	0	0	0	0	0	0	0
A_84_P605309	AT3G43930	similar to unknown protein [Arabidopsis thaliana] (TAIR:AT2G26270.1); similar to unnamed protein product [Vitis vinifera] (GB:CAO43909.1); contains InterPro domain BRCT; (InterPro:IPR001357) [AT3G43930.1]	-6.18461	0.0881073	37.6381	-4.68379	0.0625778	123.681	2.83004	1.77177e-05	0.00152129	0	0	0	0	0	0	0	0	0	0	1	0
A_84_P754636	AT1G07175	similar to unknown protein [Arabidopsis thaliana] (TAIR:AT2G29995.1) [AT1G07175.1]	-4.65903	0.195768	109.361	-3.61303	0.180297	261.73	2.06479	0.00243341	0.0132299	0	0	0	0	0	0	0	0	0	0	2	0
A_84_P11388	AT1G05340	similar to unknown protein [Arabidopsis thaliana] (TAIR:AT2G32210.1) [AT1G05340.1]	-4.98571	0.213817	87.1072	-3.94306	0.200123	207.037	2.06001	0.00351108	0.0166188	0	1	0	0	0	0	0	0	0	0	0	0
A_84_P10269	AT1G29640	similar to unknown protein [Arabidopsis thaliana] (TAIR:AT2G34340.1); similar to unknown [Cucumis melo] (GB:ABQ53634.1); contains InterPro domain Protein of unknown function DUF584 (InterPro:IPR007608) [AT1G29640.1]	-6.24029	0.0153497	36.2507	-5.15464	0.0833763	89.1736	2.12232	2.44578e-05	0.00158376	0	0	0	0	0	0	0	0	0	0	0	0
A_84_P18955	AT1G30850	similar to unknown protein [Arabidopsis thaliana] (TAIR:AT2G34910.1); similar to unnamed protein product [Vitis vinifera] (GB:CAO15288.1) [AT1G30850.1]	-3.72818	0.075224	207.189	-2.2134	0.0790423	685.16	2.85755	1.77449e-05	0.00152129	0	0	0	0	0	0	0	0	0	0	3	0
A_84_P255480	AT2G35070	similar to unknown protein [Arabidopsis thaliana] (TAIR:AT2G35090.1); similar to hypothetical protein [Vitis vinifera] (GB:CAN65547.1); contains domain PTHR14360 (PTHR14360) [AT2G35070.1]	-5.50663	0.337578	61.6095	-3.77575	0.142574	232.496	3.31929	0.00121574	0.00873454	0	0	0	0	0	0	0	0	0	0	0	0
A_84_P605175	AT2G39370	similar to unknown protein [Arabidopsis thaliana] (TAIR:AT2G37380.1); similar to unnamed protein product [Vitis vinifera] (GB:CAO41570.1) [AT2G39370.1]	-3.77701	0.161968	200.627	-1.75131	0.183211	952.944	4.07189	0.000137111	0.00294851	0	0	0	0	0	0	0	0	0	0	0	0
A_84_P146199	AT5G05440	similar to unknown protein [Arabidopsis thaliana] (TAIR:AT2G38310.1); similar to unnamed protein product [Vitis vinifera] (GB:CAO48777.1); contains InterPro domain Bet v I allergen; (InterPro:IPR000916); contains InterPro domain Streptomyces cyclase/dehydrase (InterPro:IPR005031) [AT5G05440.1]	-0.0654379	0.329159	2658.36	1.45676	0.0704995	8717.4	2.87228	0.00143491	0.00961822	0	0	0	0	0	0	0	0	0	0	0	0
A_84_P507007	AT5G41590	similar to unknown protein [Arabidopsis thaliana] (TAIR:AT2G38640.1); similar to unnamed protein product [Vitis vinifera] (GB:CAO65896.1); contains InterPro domain Protein of unknown function DUF567 (InterPro:IPR007612) [AT5G41590.1]	-5.70964	0.177146	52.645	-4.38441	0.124291	152.81	2.50573	0.000447165	0.00505469	0	0	0	0	0	0	0	0	0	0	0	0
A_84_P584762	AT3G12540	similar to unknown protein [Arabidopsis thaliana] (TAIR:AT2G39690.1); similar to At3g12540-like protein [Boechera stricta] (GB:ABB89771.1); contains InterPro domain Protein of unknown function DUF547 (InterPro:IPR006869) [AT3G12540.1]	-3.93163	0.0453679	179.476	-2.68198	0.0821291	494.893	2.37785	2.09232e-05	0.00155885	0	0	0	0	0	0	0	0	0	0	0	0
A_84_P577170	AT5G64190	similar to unknown protein [Arabidopsis thaliana] (TAIR:AT2G40390.1); similar to unnamed protein product [Vitis vinifera] (GB:CAO41445.1) [AT5G64190.1]	-5.40878	0.204271	64.6411	-4.36446	0.397894	157.055	2.06238	0.0155507	0.0461925	0	0	0	0	0	0	0	0	0	0	1	0
A_84_P280890	AT3G10320	similar to unknown protein [Arabidopsis thaliana] (TAIR:AT2G41640.1); similar to unnamed protein product [Vitis vinifera] (GB:CAO23616.1); contains InterPro domain Protein of unknown function DUF563 (InterPro:IPR007657) [AT3G10320.1]	-3.37626	0.0624028	264.325	-2.13385	0.200964	726.194	2.36593	0.000515327	0.00542749	0	0	0	0	0	0	0	0	0	0	0	0
A_84_P53570	AT2G41810	similar to unknown protein [Arabidopsis thaliana] (TAIR:AT2G41800.1); similar to unnamed protein product [Vitis vinifera] (GB:CAO23583.1); contains InterPro domain Protein of unknown function DUF642 (InterPro:IPR006946); contains InterPro domain Galactose-binding like (InterPro:IPR008979) [AT2G41810.1]	-1.92119	0.40488	743.026	-0.526622	0.0698828	2211	2.62909	0.00418318	0.0185802	0	0	0	0	0	0	0	0	0	1	1	0
A_84_P160753	AT2G41800	similar to unknown protein [Arabidopsis thaliana] (TAIR:AT2G41810.1); similar to unnamed protein product [Vitis vinifera] (GB:CAO23583.1); similar to hypothetical protein [Vitis vinifera] (GB:CAN80832.1); contains InterPro domain Protein of unknown function DUF642 (InterPro:IPR006946); contains InterPro domain Galactose-binding like (InterPro:IPR008979) [AT2G41800.1]	1.71938	0.0740115	9042.2	2.81794	0.179091	22614.3	2.14141	0.000603132	0.00591373	0	0	0	0	0	0	0	1	0	0	2	0
A_84_P86169	AT4G18610	similar to unknown protein [Arabidopsis thaliana] (TAIR:AT2G42610.2); similar to unknown protein [Arabidopsis thaliana] (TAIR:AT2G42610.1); similar to hypothetical protein [Vitis vinifera] (GB:CAN72178.1); similar to unknown [Populus trichocarpa] (GB:ABK93578.1); contains InterPro domain Protein of unknown function DUF640 (InterPro:IPR006936) [AT4G18610.1]	-1.77109	0.0874342	802.109	-0.65684	0.0194422	2015.98	2.16483	2.74418e-05	0.00164303	0	0	0	0	0	0	0	0	0	0	0	0
A_84_P579344	AT2G44220	similar to unknown protein [Arabidopsis thaliana] (TAIR:AT2G44240.1); similar to unnamed protein product [Vitis vinifera] (GB:CAO22094.1); similar to hypothetical protein [Vitis vinifera] (GB:CAN72570.1); contains InterPro domain Protein of unknown function DUF239, plant (InterPro:IPR004314) [AT2G44220.1]	-10.171	0.212113	2.38212	-7.8315	0.100106	13.9498	5.06121	6.58755e-05	0.00225902	0	0	0	0	0	0	0	0	0	1	0	0
A_84_P21165	AT3G07900	similar to unknown protein [Arabidopsis thaliana] (TAIR:AT2G44500.1); similar to unnamed protein product [Vitis vinifera] (GB:CAO15104.1); contains InterPro domain Protein of unknown function DUF246, plant (InterPro:IPR004348) [AT3G07900.1]	-2.80168	0.0349509	393.297	-1.50562	0.031568	1118.93	2.45556	1.15907e-06	0.000797057	0	0	0	0	0	0	0	0	0	0	0	0
A_84_P612806	AT1G02570	similar to unknown protein [Arabidopsis thaliana] (TAIR:AT2G47360.1); similar to unnamed protein product [Vitis vinifera] (GB:CAO40120.1) [AT1G02570.1]	-5.63346	0.284036	55.5474	-4.1007	0.0922411	185.132	2.89339	0.000884745	0.00727327	0	0	0	0	0	0	0	0	0	0	0	0
A_84_P174131	AT5G14730	similar to unknown protein [Arabidopsis thaliana] (TAIR:AT3G01513.1); similar to unnamed protein product [Vitis vinifera] (GB:CAO64332.1); similar to hypothetical protein [Vitis vinifera] (GB:CAN65788.1) [AT5G14730.1]	-0.734851	0.106007	1645.23	0.3292	0.032184	3996.64	2.09079	7.64869e-05	0.0023535	0	0	0	0	0	0	0	0	0	0	0	0
A_84_P299340	AT5G14690	similar to unknown protein [Arabidopsis thaliana] (TAIR:AT3G01516.1); similar to unnamed protein product [Vitis vinifera] (GB:CAO14758.1) [AT5G14690.1]	-0.566577	0.167479	1854.46	0.891166	0.0565232	5891.71	2.74678	0.000139527	0.00296625	0	0	0	0	0	0	0	0	0	0	0	0
A_84_P556661	AT5G43230	similar to unknown protein [Arabidopsis thaliana] (TAIR:AT3G01810.1); similar to unnamed protein product [Vitis vinifera] (GB:CAO46641.1); contains InterPro domain C2 calcium/lipid-binding region, CaLB (InterPro:IPR008973) [AT5G43230.1]	-5.20821	0.130942	74.515	-4.11935	0.138278	182.864	2.12705	0.000583556	0.00580005	0	0	0	0	0	0	0	0	0	0	0	0
A_84_P522030	AT5G14110	similar to unknown protein [Arabidopsis thaliana] (TAIR:AT3G01950.1); similar to unnamed protein product [Vitis vinifera] (GB:CAO68311.1) [AT5G14110.1]	-5.48473	0.382567	62.6437	-4.30824	0.209868	160.811	2.26025	0.00951877	0.0322944	0	0	0	0	0	0	0	0	0	0	0	0
A_84_P550058	AT3G02240	similar to unknown protein [Arabidopsis thaliana] (TAIR:AT3G02242.1) [AT3G02240.1]	-4.02846	0.126754	168.402	-2.77924	0.100376	463.975	2.37713	0.000180311	0.00325796	0	0	0	0	0	0	0	0	0	0	0	0
A_84_P111802	AT5G18130	similar to unknown protein [Arabidopsis thaliana] (TAIR:AT3G03870.2); similar to unknown [Medicago truncatula] (GB:ABK28852.1) [AT5G18130.1]	-0.141766	0.140789	2487	0.935755	0.19107	6095.89	2.11041	0.00141333	0.00953659	0	0	0	0	0	0	0	0	0	0	0	0
A_84_P759366	AT3G03700	similar to unknown protein [Arabidopsis thaliana] (TAIR:AT3G04440.1); similar to unnamed protein product [Vitis vinifera] (GB:CAO67493.1); contains InterPro domain Protein of unknown function DUF580 (InterPro:IPR007603) [AT3G03700.1]	-2.98729	0.0552851	345.502	-1.52407	0.0880749	1107.33	2.75723	1.68172e-05	0.00152129	0	0	0	0	0	0	0	0	0	0	0	0
A_84_P578638	AT4G01240	similar to unknown protein [Arabidopsis thaliana] (TAIR:AT3G05390.1); similar to unnamed protein product [Vitis vinifera] (GB:CAO39658.1); contains domain SSF53335 (SSF53335) [AT4G01240.1]	-3.64515	0.113062	219.976	-2.50424	0.160503	563.314	2.2052	0.000547995	0.00558929	0	0	0	0	0	0	0	0	0	1	0	0
A_84_P516750	AT5G26620	similar to unknown protein [Arabidopsis thaliana] (TAIR:AT3G05858.1); similar to unnamed protein product [Vitis vinifera] (GB:CAO70945.1) [AT5G26620.1]	-5.22517	0.135635	73.4423	-4.14257	0.105099	180.544	2.11785	0.000398216	0.00474046	0	0	0	0	0	0	0	0	0	0	0	0
A_84_P12564	AT2G44500	similar to unknown protein [Arabidopsis thaliana] (TAIR:AT3G07900.1); similar to unnamed protein product [Vitis vinifera] (GB:CAO15104.1); contains InterPro domain Protein of unknown function DUF246, plant (InterPro:IPR004348) [AT2G44500.1]	-1.20614	0.0987241	1186.62	0.142377	0.0242392	3509.04	2.54651	2.12594e-05	0.00155885	0	0	0	0	0	0	0	0	0	0	0	0
A_84_P281390	AT4G01140	similar to unknown protein [Arabidopsis thaliana] (TAIR:AT3G08600.1); similar to unknown protein [Arabidopsis thaliana] (TAIR:AT4G23720.1); similar to unnamed protein product [Vitis vinifera] (GB:CAO45372.1); contains InterPro domain Protein of unknown function DUF1191 (InterPro:IPR010605) [AT4G01140.1]	-2.31051	0.163166	552.775	-1.02707	0.139315	1569.31	2.43419	0.000489803	0.00529903	0	0	0	0	0	0	0	0	0	0	0	0
A_84_P19386	AT3G51540	similar to unknown protein [Arabidopsis thaliana] (TAIR:AT3G08670.1); similar to hypothetical protein [Vitis vinifera] (GB:CAN71240.1) [AT3G51540.1]	-4.10404	0.0678121	159.41	-2.95807	0.16612	409.274	2.21295	0.000379735	0.00462891	0	0	0	0	0	0	0	0	0	0	1	0
A_84_P19122	AT1G63410	similar to unknown protein [Arabidopsis thaliana] (TAIR:AT3G14260.1); similar to unnamed protein product [Vitis vinifera] (GB:CAO62792.1); contains InterPro domain Protein of unknown function DUF567 (InterPro:IPR007612) [AT1G63410.1]	-10.1166	0.300807	2.48793	-8.32941	0.284111	10.0385	3.45144	0.00170691	0.010675	0	0	0	0	0	0	0	0	0	0	0	0
A_84_P12474	AT1G71740	similar to unknown protein [Arabidopsis thaliana] (TAIR:AT3G18560.1); similar to hypothetical protein [Vitis vinifera] (GB:CAN60388.1) [AT1G71740.1]	-2.40276	0.104233	518.345	-1.01835	0.142719	1578.96	2.61064	0.000170815	0.00318176	0	0	0	0	0	0	0	1	0	0	0	0
A_84_P514346	AT1G50930	similar to unknown protein [Arabidopsis thaliana] (TAIR:AT3G20557.1) [AT1G50930.1]	-5.32502	0.120439	68.3264	-3.70512	0.189303	244.067	3.07355	0.000235238	0.00368695	0	0	0	0	0	0	0	0	0	0	1	0
A_84_P21222	AT3G21000	similar to unknown protein [Arabidopsis thaliana] (TAIR:AT3G20980.1); similar to putative polyprotein [Oryza sativa (japonica cultivar-group)] (GB:AAP46257.1); contains domain PTHR11439 (PTHR11439) [AT3G21000.1]	-6.47531	0.164962	30.8134	-5.22048	0.14027	85.7906	2.38639	0.000553975	0.00562397	0	0	0	0	0	0	0	0	0	1	0	0
A_84_P540960	AT1G51770	similar to unknown protein [Arabidopsis thaliana] (TAIR:AT3G21310.1); similar to unnamed protein product [Vitis vinifera] (GB:CAO45744.1); contains InterPro domain Protein of unknown function DUF266, plant (InterPro:IPR004949) [AT1G51770.1]	-5.80882	0.16355	49.2459	-4.65632	0.223692	127.655	2.22298	0.00196832	0.0116705	0	0	0	0	0	0	0	0	0	0	0	0
A_84_P762636	AT3G22961	similar to unknown protein [Arabidopsis thaliana] (TAIR:AT3G24093.1); contains InterPro domain Paired amphipathic helix; (InterPro:IPR003822) [AT3G22961.1]	-5.90727	0.216857	45.8802	-4.70136	0.130683	122.164	2.30684	0.0011777	0.00856853	0	1	0	0	0	0	0	0	0	0	1	0
A_84_P227239	AT5G13210	similar to unknown protein [Arabidopsis thaliana] (TAIR:AT3G24780.1); similar to unknown protein [Arabidopsis thaliana] (TAIR:AT5G43400.1); similar to unnamed protein product [Vitis vinifera] (GB:CAO70061.1); contains InterPro domain von Willebrand factor, type A (InterPro:IPR002035); contains InterPro domain Uncharacterized conserved protein UCP015417, vWA (InterPro:IPR011205) [AT5G13210.1]	-4.7106	0.121814	104.887	-3.51696	0.0279976	277.867	2.28729	7.82366e-05	0.00237135	0	0	0	0	0	0	0	0	0	0	0	0
A_84_P602945	AT5G40860	similar to unknown protein [Arabidopsis thaliana] (TAIR:AT3G27210.1); similar to hypothetical protein [Vitis vinifera] (GB:CAN62725.1) [AT5G40860.1]	-4.42225	0.084503	128.167	-2.96977	0.198938	406.624	2.73679	0.000311415	0.00420261	0	0	0	0	0	0	0	0	0	0	0	0
A_84_P10235	AT5G40510	similar to unknown protein [Arabidopsis thaliana] (TAIR:AT3G27570.1); similar to unnamed protein product [Vitis vinifera] (GB:CAO14698.1); contains InterPro domain Thioredoxin-like fold (InterPro:IPR012336); contains InterPro domain Thioredoxin fold (InterPro:IPR012335); contains InterPro domain Sucraseferredoxin-like (InterPro:IPR009737) [AT5G40510.1]	-0.405504	0.0108281	2068.83	1.02484	0.0485854	6476.81	2.69511	9.7523e-07	0.00078136	0	0	0	0	0	0	0	0	0	0	0	0
A_84_P156715	AT5G62770	similar to unknown protein [Arabidopsis thaliana] (TAIR:AT3G27880.1); similar to hypothetical protein [Vitis vinifera] (GB:CAN65788.1); contains InterPro domain Protein of unknown function DUF1645 (InterPro:IPR012442) [AT5G62770.1]	-3.17151	0.0442526	304.232	-2.13716	0.0954849	722.041	2.04819	6.98318e-05	0.00228722	0	0	0	0	0	0	0	0	0	0	1	0
A_84_P103806	AT5G21940	similar to unknown protein [Arabidopsis thaliana] (TAIR:AT3G43850.1); similar to unknown [Populus trichocarpa] (GB:ABK93792.1) [AT5G21940.1]	2.4753	0.227503	15331.1	3.8611	0.102178	46242.2	2.61316	0.000651676	0.00615977	0	1	0	0	0	0	0	0	0	0	0	0
A_84_P535977	AT3G43870	similar to unknown protein [Arabidopsis thaliana] (TAIR:AT3G44210.1) [AT3G43870.1]	-9.43784	0.604133	4.22477	-7.49843	0.246976	17.6501	3.83548	0.00675936	0.0254926	0	0	0	0	0	0	0	0	0	0	0	0
A_84_P568760	AT3G44700	similar to unknown protein [Arabidopsis thaliana] (TAIR:AT3G44710.1); similar to unnamed protein product [Vitis vinifera] (GB:CAO15956.1); contains InterPro domain Protein of unknown function DUF247, plant (InterPro:IPR004158) [AT3G44700.1]	-7.89983	0.436815	11.7894	-6.12123	0.0502674	45.7296	3.43093	0.00218484	0.0123843	0	0	0	0	0	0	0	0	0	0	0	0
A_84_P21815	AT1G05577	similar to unknown protein [Arabidopsis thaliana] (TAIR:AT3G46110.2); similar to unknown protein [Arabidopsis thaliana] (TAIR:AT5G59790.1); similar to unknown protein [Arabidopsis thaliana] (TAIR:AT3G46110.1); similar to unnamed protein product [Vitis vinifera] (GB:CAO67167.1); contains InterPro domain Protein of unknown function DUF966 (InterPro:IPR010369) [AT1G05577.1]	-6.54655	0.081641	29.3165	-5.48639	0.143209	71.352	2.08516	0.000369617	0.0045488	0	0	0	0	0	0	0	0	0	0	0	0
A_84_P156895	AT3G47210	similar to unknown protein [Arabidopsis thaliana] (TAIR:AT3G47250.1); similar to unknown protein [Arabidopsis thaliana] (TAIR:AT3G47250.3); similar to unknown protein [Arabidopsis thaliana] (TAIR:AT3G47250.2); similar to unnamed protein product [Vitis vinifera] (GB:CAO15956.1); contains InterPro domain Protein of unknown function DUF247, plant (InterPro:IPR004158) [AT3G47210.1]	-3.15427	0.0331977	307.684	-1.27436	0.0803662	1317.6	3.68054	3.03689e-06	0.00110042	0	0	0	0	0	0	0	0	0	1	0	0
A_84_P600237	AT5G23700	similar to unknown protein [Arabidopsis thaliana] (TAIR:AT3G48860.2); similar to hypothetical protein [Vitis vinifera] (GB:CAN81274.1) [AT5G23700.1]	-5.16216	0.0523374	76.5192	-3.66165	0.144298	251.357	2.82942	7.13376e-05	0.00230375	0	0	0	0	0	0	0	0	0	0	1	0
A_84_P505948	AT4G25070	similar to unknown protein [Arabidopsis thaliana] (TAIR:AT3G48860.2); similar to unnamed protein product [Vitis vinifera] (GB:CAO68373.1) [AT4G25070.1]	-3.32535	0.0888919	273.252	-1.98894	0.0267186	800.506	2.52521	1.53494e-05	0.00149324	0	0	0	0	0	0	0	0	0	0	0	0
A_84_P571830	AT5G65925	similar to unknown protein [Arabidopsis thaliana] (TAIR:AT3G49820.1) [AT5G65925.1]	-1.74092	0.278103	825.373	-0.530539	0.200838	2205.12	2.31399	0.00362908	0.0169735	0	0	0	0	0	0	0	0	0	0	0	0
A_84_P13706	AT3G50140	similar to unknown protein [Arabidopsis thaliana] (TAIR:AT3G50130.1); similar to unknown protein [Arabidopsis thaliana] (TAIR:AT3G50190.1); similar to unnamed protein product [Vitis vinifera] (GB:CAO71911.1); contains InterPro domain Protein of unknown function DUF247, plant (InterPro:IPR004158) [AT3G50140.1]	-4.84518	0.225622	95.9206	-3.83893	0.120929	222.02	2.00869	0.00243186	0.0132233	0	0	0	0	0	0	0	0	0	0	0	0
A_84_P760826	AT3G50190	similar to unknown protein [Arabidopsis thaliana] (TAIR:AT3G50140.1); similar to unknown protein [Arabidopsis thaliana] (TAIR:AT3G50130.1); similar to unnamed protein product [Vitis vinifera] (GB:CAO71911.1); contains InterPro domain Protein of unknown function DUF247, plant (InterPro:IPR004158) [AT3G50190.1]	-4.50672	0.240837	121.554	-3.20705	0.0896351	345.128	2.46171	0.000936147	0.00752698	0	0	0	0	0	0	0	0	0	0	0	0
A_84_P800684	AT3G50200	similar to unknown protein [Arabidopsis thaliana] (TAIR:AT3G50170.2); similar to unknown protein [Arabidopsis thaliana] (TAIR:AT3G50170.1); similar to hypothetical protein [Vitis vinifera] (GB:CAN59797.1); contains InterPro domain Protein of unknown function DUF247, plant (InterPro:IPR004158) [AT3G50200.1]	-6.87277	0.134193	23.4919	-5.52255	0.0739874	69.2222	2.54952	0.000107503	0.00266536	0	0	0	0	0	0	0	0	0	0	1	0
A_84_P140239	AT5G02580	similar to unknown protein [Arabidopsis thaliana] (TAIR:AT3G55240.1); similar to hypothetical protein OsI_019565 [Oryza sativa (indica cultivar-group)] (GB:EAY98332.1); similar to Os05g0462000 [Oryza sativa (japonica cultivar-group)] (GB:NP_001055765.1); contains InterPro domain Conserved hypothetical protein CHP01589, plant (InterPro:IPR006476) [AT5G02580.1]	-4.40474	0.230293	130.027	-2.99287	0.115484	399.182	2.66082	0.000687426	0.00634099	0	0	0	0	0	0	0	0	0	0	0	0
A_84_P762751	AT3G10986	similar to unknown protein [Arabidopsis thaliana] (TAIR:AT3G56180.1); similar to unknown [Picea sitchensis] (GB:ABK21409.1); contains InterPro domain Protein of unknown function DUF567 (InterPro:IPR007612) [AT3G10986.1]	-6.16916	0.0551889	38.1124	-5.07286	0.303746	95.4022	2.13806	0.00354441	0.0167146	0	0	0	0	0	0	0	0	0	0	0	0
A_84_P88159	AT2G45360	similar to unknown protein [Arabidopsis thaliana] (TAIR:AT3G60780.1); similar to unnamed protein product [Vitis vinifera] (GB:CAO24498.1); contains InterPro domain Protein of unknown function DUF1442 (InterPro:IPR009902) [AT2G45360.1]	-2.67725	0.0868592	428.673	-0.821608	0.0647821	1797.13	3.61912	7.69274e-06	0.0013562	0	0	0	0	0	0	0	0	0	0	0	0
A_84_P306640	AT3G60940	similar to unknown protein [Arabidopsis thaliana] (TAIR:AT3G61028.1); similar to unnamed protein product [Vitis vinifera] (GB:CAO17351.1); contains InterPro domain Protein of unknown function DUF537 (InterPro:IPR007491) [AT3G60940.1]	-6.93712	0.114327	22.3683	-5.90953	0.18183	53.1064	2.03861	0.00115778	0.00848187	0	0	0	0	0	0	0	0	0	0	1	0
A_84_P708146	AT1G01453	similar to unknown protein [Arabidopsis thaliana] (TAIR:AT4G01110.1); similar to unnamed protein product [Vitis vinifera] (GB:CAO39716.1); contains InterPro domain Harpin-induced 1 (InterPro:IPR010847) [AT1G01453.1]	-4.73179	0.174295	103.923	-3.6635	0.106355	250.68	2.09694	0.000821792	0.00699356	0	0	0	0	0	0	0	0	0	0	0	0
A_84_P544251	AT5G38700	similar to unknown protein [Arabidopsis thaliana] (TAIR:AT4G02170.1); similar to unnamed protein product [Vitis vinifera] (GB:CAO40081.1) [AT5G38700.1]	-4.57324	0.16436	116.007	-3.5433	0.0832207	272.623	2.04195	0.000636508	0.00608741	0	0	0	0	0	0	0	0	0	1	0	0
A_84_P163603	AT4G05095	similar to unknown protein [Arabidopsis thaliana] (TAIR:AT4G04650.1); similar to putative AP endonuclease/reverse transcriptase [Brassica napus] (GB:AAM82604.1) [AT4G05095.1]	-9.10076	0.842563	5.43184	-6.95254	0.0704687	25.6423	4.43279	0.0116848	0.0373939	0	0	0	0	0	0	0	0	0	0	0	0
A_84_P558224	AT4G15990	similar to unknown protein [Arabidopsis thaliana] (TAIR:AT4G16024.1) [AT4G15990.1]	-5.5128	0.547147	62.8034	-2.16607	0.0779008	709.6	10.1734	0.000467089	0.00516435	0	0	0	0	0	0	0	0	0	0	0	0
A_84_P552230	AT5G46090	similar to unknown protein [Arabidopsis thaliana] (TAIR:AT4G18425.1); similar to Protein of unknown function DUF679 [Medicago truncatula] (GB:ABN08714.1); contains InterPro domain Protein of unknown function DUF679 (InterPro:IPR007770) [AT5G46090.1]	-6.24021	0.153469	36.3604	-3.50266	0.17048	281.203	6.66938	3.23557e-05	0.00174717	0	0	0	0	0	0	0	0	0	0	0	0
A_84_P531612	AT4G04745	similar to unknown protein [Arabidopsis thaliana] (TAIR:AT4G21902.1); similar to hypothetical protein [Vitis vinifera] (GB:CAN76789.1) [AT4G04745.1]	-1.75602	0.231288	815.499	-0.4961	0.206789	2276.26	2.39482	0.00215292	0.0122828	0	0	0	0	0	0	0	0	0	0	2	0
A_84_P528968	AT4G12450	similar to unknown protein [Arabidopsis thaliana] (TAIR:AT4G22560.1); similar to unnamed protein product [Vitis vinifera] (GB:CAO70345.1); contains domain ADP-ribosylation (SSF56399) [AT4G12450.1]	-4.6377	0.0436912	109.977	-3.46965	0.0369157	287.19	2.24707	3.81331e-06	0.00113017	0	0	0	0	0	0	0	0	0	0	0	0
A_84_P151158	AT5G56550	similar to unknown protein [Arabidopsis thaliana] (TAIR:AT4G26288.1); similar to hypothetical protein [Vitis vinifera] (GB:CAN69977.1) [AT5G56550.1]	-1.64645	0.212633	879.264	-0.516953	0.12459	2228.58	2.18783	0.00136346	0.00933085	0	0	0	0	0	0	0	0	0	0	0	0
A_84_P296824	AT3G15450	similar to unknown protein [Arabidopsis thaliana] (TAIR:AT4G27450.1); similar to unknown [Populus trichocarpa] (GB:ABK93866.1); contains domain PTHR11772 (PTHR11772); contains domain G3DSA:3.60.20.10 (G3DSA:3.60.20.10); contains domain SSF56235 (SSF56235) [AT3G15450.1]	2.85755	0.38878	20293.3	5.15057	0.269561	113657	4.90079	0.00110166	0.00826837	0	0	0	0	0	0	0	0	0	0	0	0
A_84_P567667	AT2G20080	similar to unknown protein [Arabidopsis thaliana] (TAIR:AT4G28840.1); similar to unnamed protein product [Vitis vinifera] (GB:CAO65485.1) [AT2G20080.1]	-3.33532	0.151866	271.504	-2.17836	0.0663237	701.687	2.22986	0.000268267	0.00390559	0	0	0	0	0	0	0	0	0	0	0	0
A_84_P522798	AT4G20095	similar to unknown protein [Arabidopsis thaliana] (TAIR:AT4G29550.1) [AT4G20095.1]	-9.24265	0.519323	4.66047	-6.49554	0.103725	35.3594	6.7137	0.000849361	0.00713028	0	0	0	0	0	0	0	0	0	0	0	0
A_84_P540511	AT4G12950	similar to unknown protein [Arabidopsis thaliana] (TAIR:AT4G29980.1); similar to unnamed protein product [Vitis vinifera] (GB:CAO46771.1); contains InterPro domain Beta-Ig-H3/fasciclin (InterPro:IPR000782) [AT4G12950.1]	-10.3084	0.068105	2.16046	-8.7148	0.546929	7.97597	3.01806	0.00744761	0.0272016	0	0	0	0	0	0	0	0	0	0	0	0
A_84_P765930	AT4G25190	similar to unknown protein [Arabidopsis thaliana] (TAIR:AT4G30710.1); similar to predicted protein [Physcomitrella patens subsp. patens] (GB:EDQ50142.1); contains InterPro domain Protein of unknown function DUF566 (InterPro:IPR007573) [AT4G25190.2]	-4.89666	0.0986641	92.3179	-3.49571	0.102681	282.006	2.64075	6.95618e-05	0.00228121	0	1	0	0	0	0	0	0	0	0	0	0
A_84_P599251	AT4G30730	similar to unknown protein [Arabidopsis thaliana] (TAIR:AT4G30750.1) [AT4G30730.1]	-8.42841	0.392157	8.19402	-6.08804	0.33974	47.546	5.06432	0.0014486	0.00967161	0	0	0	0	0	0	0	0	0	0	1	0
A_84_P200714	AT5G10580	similar to unknown protein [Arabidopsis thaliana] (TAIR:AT4G31330.1); similar to hypothetical protein [Vitis vinifera] (GB:CAN79714.1); contains InterPro domain Protein of unknown function DUF599 (InterPro:IPR006747) [AT5G10580.1]	1.03248	0.164013	5636.27	2.55438	0.109181	18748.7	2.87169	0.000180503	0.00325796	0	0	0	0	0	0	0	0	0	0	1	0
A_84_P141359	AT2G24550	similar to unknown protein [Arabidopsis thaliana] (TAIR:AT4G31510.1); similar to unknown [Populus trichocarpa x Populus deltoides] (GB:ABK96563.1) [AT2G24550.1]	0.832471	0.0944793	4881.71	2.08421	0.189027	13520.9	2.38128	0.000508887	0.00540141	0	0	0	0	0	0	0	0	0	0	0	0
A_84_P132645	AT2G20670	similar to unknown protein [Arabidopsis thaliana] (TAIR:AT4G32480.1); similar to unnamed protein product [Vitis vinifera] (GB:CAO69754.1); contains InterPro domain Protein of unknown function DUF506, plant (InterPro:IPR006502) [AT2G20670.1]	2.21981	0.178623	12818.4	3.36933	0.0870292	32907.8	2.2184	0.000557572	0.00564444	0	0	0	0	0	0	0	0	0	0	0	0
A_84_P565014	AT2G25770	similar to unknown protein [Arabidopsis thaliana] (TAIR:AT4G32870.1); similar to hypothetical protein [Vitis vinifera] (GB:CAN83252.1); contains domain SSF55961 (SSF55961) [AT2G25770.1]	-6.17577	0.0639208	37.961	-4.83506	0.160215	111.853	2.53276	0.000176146	0.00322709	0	0	0	0	0	0	0	0	0	0	2	0
A_84_P501542	AT4G33590	similar to unknown protein [Arabidopsis thaliana] (TAIR:AT4G33600.1); similar to hypothetical protein [Vitis vinifera] (GB:CAN80154.1) [AT4G33590.1]	-7.26968	0.132681	17.7551	-5.9962	0.0511447	49.8721	2.41744	0.000100824	0.00259758	0	0	0	0	0	0	0	0	0	0	0	0
A_84_P543732	AT2G15590	similar to unknown protein [Arabidopsis thaliana] (TAIR:AT4G33985.1); similar to unnamed protein product [Vitis vinifera] (GB:CAO71847.1); similar to hypothetical protein [Vitis vinifera] (GB:CAN61779.1); contains InterPro domain Protein of unknown function DUF1685 (InterPro:IPR012881) [AT2G15590.1]	-7.57987	0.0355801	14.3296	-6.19191	0.222667	43.907	2.61709	0.000438392	0.00499222	0	0	0	0	0	0	0	0	0	0	0	0
A_84_P591083	AT3G51410	similar to unknown protein [Arabidopsis thaliana] (TAIR:AT4G35680.1); similar to unnamed protein product [Vitis vinifera] (GB:CAO23714.1); contains InterPro domain Protein of unknown function DUF241, plant (InterPro:IPR004320) [AT3G51410.1]	-5.91479	0.264496	45.9602	-4.86882	0.0427456	108.858	2.06476	0.00249512	0.013458	0	0	0	0	0	0	0	0	0	0	0	0
A_84_P601029	AT4G35660	similar to unknown protein [Arabidopsis thaliana] (TAIR:AT4G35680.1); similar to unnamed protein product [Vitis vinifera] (GB:CAO23714.1); contains InterPro domain Protein of unknown function DUF241, plant (InterPro:IPR004320) [AT4G35660.1]	-5.71077	0.203724	52.5993	-3.86054	0.00456941	218.823	3.60557	9.54993e-05	0.00253133	0	0	0	0	0	0	0	0	0	0	1	0
A_84_P526516	AT5G42690	similar to unknown protein [Arabidopsis thaliana] (TAIR:AT4G37080.2); similar to unnamed protein product [Vitis vinifera] (GB:CAO61290.1); contains InterPro domain Protein of unknown function DUF547 (InterPro:IPR006869) [AT5G42690.1]	-2.92015	0.151899	362.174	-1.85307	0.0425554	880.875	2.0952	0.000303502	0.00414555	0	0	0	0	0	0	0	0	0	0	1	0
A_84_P83919	AT2G21560	similar to unknown protein [Arabidopsis thaliana] (TAIR:AT4G39190.1); similar to hypothetical protein [Vitis vinifera] (GB:CAN77202.1) [AT2G21560.1]	0.673719	0.144132	4374.43	1.72546	0.0336556	10506.4	2.07303	0.000250353	0.0037771	0	0	0	0	0	0	0	0	0	0	0	0
A_84_P841699	AT1G33840	similar to unknown protein [Arabidopsis thaliana] (TAIR:AT5G01750.2); similar to unnamed protein product [Vitis vinifera] (GB:CAO48825.1); contains InterPro domain Protein of unknown function DUF567 (InterPro:IPR007612) [AT1G33840.1]	-5.54953	0.323254	59.3854	-2.12792	0.108026	728.927	10.7154	6.42101e-05	0.00224339	0	0	0	0	0	0	0	0	0	0	0	0
A_84_P535291	AT5G04730	similar to unknown protein [Arabidopsis thaliana] (TAIR:AT5G04700.1); similar to unnamed protein product [Vitis vinifera] (GB:CAO46503.1); contains InterPro domain Ankyrin (InterPro:IPR002110) [AT5G04730.1]	-9.9705	0.353081	2.76765	-7.52803	0.110472	17.2253	5.43572	0.000333722	0.00434626	0	0	0	0	0	0	0	0	0	0	0	0
A_84_P556737	AT5G65207	similar to unknown protein [Arabidopsis thaliana] (TAIR:AT5G10040.1); similar to 80A08_3 [Brassica rapa subsp. pekinensis] (GB:AAZ67588.1) [AT5G65207.1]	-0.260812	0.184291	2291.44	1.2163	0.255557	7438.59	2.78392	0.00125091	0.00888765	0	0	0	0	0	0	0	0	0	0	0	0
A_84_P287550	AT5G43180	similar to unknown protein [Arabidopsis thaliana] (TAIR:AT5G10580.1); similar to hypothetical protein [Vitis vinifera] (GB:CAN66486.1); contains InterPro domain Protein of unknown function DUF599 (InterPro:IPR006747) [AT5G43180.1]	1.43555	0.0468308	7418.44	2.6267	0.166272	19791.3	2.28335	0.000281576	0.00399688	0	0	0	0	0	0	0	1	0	0	0	0
A_84_P785451	AT4G31330	similar to unknown protein [Arabidopsis thaliana] (TAIR:AT5G10580.1); similar to hypothetical protein [Vitis vinifera] (GB:CAN79714.1); contains InterPro domain Protein of unknown function DUF599 (InterPro:IPR006747) [AT4G31330.1]	-0.717485	0.105422	1666.21	0.987918	0.0992619	6320.27	3.2612	3.40986e-05	0.00178117	0	0	0	0	0	0	0	0	0	1	1	0
A_84_P311003	AT5G14150	similar to unknown protein [Arabidopsis thaliana] (TAIR:AT5G11420.1); similar to hypothetical protein [Vitis vinifera] (GB:CAN70048.1); contains InterPro domain Protein of unknown function DUF642 (InterPro:IPR006946) [AT5G14150.1]	-1.13898	0.20806	1257.61	-0.131257	0.131756	2917.98	2.01074	0.00209233	0.0120903	0	0	0	0	0	0	0	0	0	0	0	0
A_84_P535431	AT5G53380	similar to unknown protein [Arabidopsis thaliana] (TAIR:AT5G12420.1); similar to unnamed protein product [Vitis vinifera] (GB:CAO48523.1); contains InterPro domain Protein of unknown function UPF0089 (InterPro:IPR004255); contains InterPro domain Protein of unknown function DUF1298 (InterPro:IPR009721) [AT5G53380.1]	-7.58452	0.304534	14.5283	-5.34196	0.933631	88.409	4.73236	0.0167441	0.0487574	0	0	0	0	0	0	0	0	0	0	0	0
A_84_P23602	AT1G28080	similar to unknown protein [Arabidopsis thaliana] (TAIR:AT5G13250.1); similar to unnamed protein product [Vitis vinifera] (GB:CAO70056.1); contains domain RING FINGER PROTEIN (PTHR10825:SF1); contains domain RING FINGER PROTEIN (PTHR10825) [AT1G28080.1]	-5.10115	0.136724	80.3019	-3.92111	0.106991	210.693	2.26583	0.000297866	0.00411138	0	0	0	0	0	0	0	0	0	0	0	0
A_84_P579358	AT3G01516	similar to unknown protein [Arabidopsis thaliana] (TAIR:AT5G14690.1); similar to unnamed protein product [Vitis vinifera] (GB:CAO14758.1) [AT3G01516.1]	-1.03847	0.238175	1344.43	0.0411119	0.0294671	3271.98	2.11342	0.00146359	0.00972076	0	0	0	0	0	0	0	0	0	0	0	0
A_84_P546863	AT5G15890	similar to unknown protein [Arabidopsis thaliana] (TAIR:AT5G15900.1); similar to hypothetical protein [Cleome spinosa] (GB:ABD96865.1); contains InterPro domain Protein of unknown function DUF231, plant (InterPro:IPR004253) [AT5G15890.1]	-3.34287	0.0919609	270.895	-1.97772	0.0232141	807.326	2.57603	1.53679e-05	0.00149324	0	0	0	0	0	0	0	0	0	0	0	0
A_84_P535878	AT3G03280	similar to unknown protein [Arabidopsis thaliana] (TAIR:AT5G17350.1); similar to unknown [Populus trichocarpa] (GB:ABK95625.1) [AT3G03280.1]	-4.69472	0.090798	105.838	-2.45447	0.117644	579.612	4.72481	1.27836e-05	0.00142613	0	0	0	0	0	0	0	0	0	1	0	0
A_84_P126941	AT3G44710	similar to unknown protein [Arabidopsis thaliana] (TAIR:AT5G22540.1); similar to unnamed protein product [Vitis vinifera] (GB:CAO15956.1); contains InterPro domain Protein of unknown function DUF247, plant (InterPro:IPR004158) [AT3G44710.1]	-4.66634	0.11631	108.159	-3.58054	0.0697492	266.245	2.12255	0.000156789	0.00309073	0	0	0	0	0	0	0	0	0	0	0	0
A_84_P575262	AT5G22560	similar to unknown protein [Arabidopsis thaliana] (TAIR:AT5G22550.2); similar to unnamed protein product [Vitis vinifera] (GB:CAO71911.1); contains InterPro domain Protein of unknown function DUF247, plant (InterPro:IPR004158) [AT5G22560.1]	-8.92264	0.381322	5.80297	-6.91824	0.167135	26.4522	4.01223	0.00113042	0.00836202	0	0	0	0	0	0	0	0	0	0	2	0
A_84_P202538	AT5G22550	similar to unknown protein [Arabidopsis thaliana] (TAIR:AT5G22560.1); similar to hypothetical protein [Vitis vinifera] (GB:CAN75021.1); contains InterPro domain Protein of unknown function DUF247, plant (InterPro:IPR004158) [AT5G22550.1]	-3.54445	0.194315	237.18	-2.29962	0.044976	646.186	2.3699	0.000415385	0.00485303	0	1	0	0	0	0	0	0	0	0	0	0
A_84_P513467	AT1G53935	similar to unknown protein [Arabidopsis thaliana] (TAIR:AT5G23180.1) [AT1G53935.1]	-9.88024	0.350245	2.97678	-8.5959	0.439917	8.39977	2.43572	0.0167328	0.0487309	0	0	0	0	0	0	0	2	0	0	0	0
A_84_P20131	AT1G07680	similar to unknown protein [Arabidopsis thaliana] (TAIR:AT5G23903.1) [AT1G07680.1]	-10.5051	0.0410238	1.88494	-8.82753	0.245293	7.07266	3.19889	0.000306878	0.00416977	0	0	0	0	0	0	0	0	0	0	0	0
A_84_P613615	AT5G46060	similar to unknown protein [Arabidopsis thaliana] (TAIR:AT5G24600.1); similar to unnamed protein product [Vitis vinifera] (GB:CAO66386.1); contains InterPro domain Protein of unknown function DUF599 (InterPro:IPR006747) [AT5G46060.1]	-4.21366	0.26338	148.973	-2.5636	0.150524	540.213	3.13848	0.000707604	0.00645069	0	0	0	0	0	0	0	0	0	0	0	0
A_84_P521606	AT2G25260	similar to unknown protein [Arabidopsis thaliana] (TAIR:AT5G25265.1); similar to unnamed protein product [Vitis vinifera] (GB:CAO44302.1) [AT2G25260.1]	-1.47726	0.0714133	984.76	-0.343883	0.0966855	2509.64	2.19371	8.2272e-05	0.00241569	0	0	0	0	0	0	0	0	0	0	1	0
A_84_P19401	AT3G54880	similar to unknown protein [Arabidopsis thaliana] (TAIR:AT5G25360.1); similar to unnamed protein product [Vitis vinifera] (GB:CAO68874.1) [AT3G54880.1]	0.79689	0.267957	4809.04	2.10064	0.111103	13624.5	2.4687	0.00146844	0.00973671	0	0	0	0	0	0	0	0	0	0	0	0
A_84_P211128	AT1G80240	similar to unknown protein [Arabidopsis thaliana] (TAIR:AT5G25460.1); similar to unnamed protein product [Vitis vinifera] (GB:CAO44183.1); contains InterPro domain Protein of unknown function DUF642 (InterPro:IPR006946) [AT1G80240.1]	-0.203306	0.190862	2396.31	1.48515	0.194095	8977.2	3.22312	0.000425516	0.0049123	0	0	0	0	0	0	0	0	0	0	0	0
A_84_P762555	AT3G05858	similar to unknown protein [Arabidopsis thaliana] (TAIR:AT5G26620.1); similar to hypothetical protein [Vitis vinifera] (GB:CAN81805.1); similar to unnamed protein product [Vitis vinifera] (GB:CAO70945.1) [AT3G05858.1]	-4.48614	0.188697	122.607	-2.67595	0.0441377	497.864	3.50688	8.53816e-05	0.00243797	0	1	0	0	0	0	0	0	0	0	0	0
A_84_P588887	AT1G30140	similar to unknown protein [Arabidopsis thaliana] (TAIR:AT5G27260.1); similar to unnamed protein product [Vitis vinifera] (GB:CAO47270.1) [AT1G30140.1]	-8.33173	0.350619	8.63572	-7.22485	0.139127	21.3181	2.15378	0.00706873	0.0262693	0	0	0	0	0	0	0	0	0	0	0	0
A_84_P583324	AT5G28960	similar to unknown protein [Arabidopsis thaliana] (TAIR:AT5G28910.2); similar to unknown protein [Arabidopsis thaliana] (TAIR:AT5G28910.1); similar to unnamed protein product [Vitis vinifera] (GB:CAO44656.1) [AT5G28960.1]	-8.09532	0.163372	10.0892	-6.45785	0.236103	36.6598	3.11119	0.000589304	0.00584094	0	0	0	0	0	0	0	0	0	0	0	0
A_84_P516247	AT2G04480	similar to unknown protein [Arabidopsis thaliana] (TAIR:AT5G35870.1); similar to unnamed protein product [Vitis vinifera] (GB:CAO41160.1) [AT2G04480.1]	-4.90301	0.201437	92.1236	-3.8039	0.0333151	227.789	2.14223	0.000736454	0.00660242	0	0	0	0	0	0	0	0	0	0	0	0
A_84_P815115	AT5G39520	similar to unknown protein [Arabidopsis thaliana] (TAIR:AT5G39530.1); similar to unnamed protein product [Vitis vinifera] (GB:CAO15021.1) [AT5G39520.1]	-9.87334	0.547191	3.10192	-7.87525	0.393587	14.0003	3.9947	0.00681765	0.0256356	0	0	0	0	0	0	0	0	0	0	0	0
A_84_P826141	AT3G27030	similar to unknown protein [Arabidopsis thaliana] (TAIR:AT5G40970.1); similar to hypothetical protein [Vitis vinifera] (GB:CAN81100.1) [AT3G27030.1]	0.47702	0.106561	3812.66	1.78216	0.120483	10927.7	2.47108	0.000148729	0.00303039	0	0	0	0	0	0	0	0	0	0	0	0
A_84_P603182	AT1G45545	similar to unknown protein [Arabidopsis thaliana] (TAIR:AT5G42880.1); similar to unnamed protein product [Vitis vinifera] (GB:CAO61337.1); contains InterPro domain Protein of unknown function DUF827, plant (InterPro:IPR008545) [AT1G45545.1]	-7.62849	0.14188	13.8793	-6.62466	0.131434	32.2586	2.00531	0.000847475	0.00711993	0	0	0	0	0	0	0	1	0	0	0	0
A_84_P91299	AT4G33980	similar to unknown protein [Arabidopsis thaliana] (TAIR:AT5G42900.2); similar to unknown protein [Arabidopsis thaliana] (TAIR:AT5G42900.3); similar to unknown protein [Arabidopsis thaliana] (TAIR:AT5G42900.1); similar to hypothetical protein [Vitis vinifera] (GB:CAN64989.1) [AT4G33980.1]	-4.8449	0.21389	95.8291	-3.24056	0.46757	348.757	3.04056	0.00567547	0.0227044	0	1	0	0	0	0	0	0	0	0	0	0
A_84_P791052	AT5G46140	similar to unknown protein [Arabidopsis thaliana] (TAIR:AT5G46130.1); contains InterPro domain Protein of unknown function DUF295 (InterPro:IPR005174) [AT5G46140.1]	-6.20456	0.28829	37.596	-4.93078	0.270467	105.561	2.41794	0.00505335	0.0210348	0	0	0	0	0	0	0	0	0	0	0	0
A_84_P507460	AT2G40113	similar to unknown protein [Arabidopsis thaliana] (TAIR:AT5G47635.1); similar to hypothetical protein 31.t00008 [Brassica oleracea] (GB:ABD65108.1) [AT2G40113.1]	-3.67817	0.174374	214.289	-2.13157	0.104226	727.511	2.92128	0.000191067	0.0033471	0	0	0	0	0	0	0	0	0	0	0	0
A_84_P828032	AT4G26060	similar to unknown protein [Arabidopsis thaliana] (TAIR:AT5G57060.1); similar to unnamed protein product [Vitis vinifera] (GB:CAO65021.1); contains domain PTHR10052 (PTHR10052); contains domain PTHR10052:SF2 (PTHR10052:SF2) [AT4G26060.1]	-0.731122	0.0351336	1651.4	0.279286	0.049432	3854.72	2.01448	8.58323e-06	0.00137716	0	0	0	0	0	0	0	0	0	0	1	0
A_84_P306860	AT5G10695	similar to unknown protein [Arabidopsis thaliana] (TAIR:AT5G57123.1); similar to unknown [Picea sitchensis] (GB:ABK22689.1) [AT5G10695.1]	-3.37698	0.109328	263.576	-2.18153	0.210229	702.282	2.29015	0.00094509	0.00756958	0	0	0	0	0	0	0	0	0	0	0	0
A_84_P570378	AT2G28690	similar to unknown protein [Arabidopsis thaliana] (TAIR:AT5G59760.1); similar to unnamed protein product [Vitis vinifera] (GB:CAO21721.1); contains InterPro domain Protein of unknown function DUF1635 (InterPro:IPR012862) [AT2G28690.1]	-3.45076	0.0832431	251.185	-2.39483	0.0976433	604.344	2.07907	0.0001407	0.00297938	0	0	0	0	0	0	0	0	0	0	0	0
A_84_P584694	AT2G40390	similar to unknown protein [Arabidopsis thaliana] (TAIR:AT5G64190.1); similar to unnamed protein product [Vitis vinifera] (GB:CAO41445.1) [AT2G40390.1]	-2.32139	0.0860777	548.955	-1.15732	0.0832295	1427.92	2.24089	7.29013e-05	0.00231075	0	0	0	0	0	0	0	0	0	0	0	0
A_84_P19005	AT1G22460	similar to unknown protein [Arabidopsis thaliana] (TAIR:AT5G64600.1); similar to unnamed protein product [Vitis vinifera] (GB:CAO61677.1); contains InterPro domain Protein of unknown function DUF246, plant (InterPro:IPR004348) [AT1G22460.1]	-3.76527	0.194991	203.078	-2.603	0.0668712	522.933	2.23809	0.000615975	0.00598146	0	0	0	0	0	0	0	0	0	0	0	0
A_84_P522895	AT5G10210	similar to unknown protein [Arabidopsis thaliana] (TAIR:AT5G65030.1); similar to 80A08_18 [Brassica rapa subsp. pekinensis] (GB:AAZ67603.1); contains InterPro domain C2 calcium-dependent membrane targeting (InterPro:IPR000008) [AT5G10210.1]	-2.63871	0.165588	442.041	-1.04289	0.125305	1543.62	3.02266	0.000184151	0.00328458	0	0	0	0	0	0	0	0	0	0	0	0
A_84_P283170	AT2G21045	similar to unknown protein [Arabidopsis thaliana] (TAIR:AT5G66170.2); similar to putative senescence-associated protein [Oryza sativa (japonica cultivar-group)] (GB:BAD07813.1); contains InterPro domain Rhodanese-like (InterPro:IPR001763) [AT2G21045.1]	0.906795	0.0555707	5140.48	1.97744	0.0476521	12527.2	2.10037	1.44202e-05	0.00146251	0	0	0	0	0	0	0	0	0	0	2	0
A_84_P803184	AT3G10020	similar to unnamed protein product [Vitis vinifera] (GB:CAO15981.1) [AT3G10020.2]	1.30613	0.136434	6776.47	2.56159	0.294564	18923.9	2.38743	0.00258412	0.0137275	0	0	0	0	0	0	0	0	0	0	0	0
A_84_P55070	AT4G13030	similar to unnamed protein product [Vitis vinifera] (GB:CAO18001.1); contains domain SSF52540 (SSF52540) [AT4G13030.1]	-2.46342	0.154798	499.015	-1.05787	0.0730538	1525.59	2.64919	0.000141926	0.00299053	0	0	0	0	0	0	0	0	0	0	0	0
A_84_P535721	AT1G76220	similar to unnamed protein product [Vitis vinifera] (GB:CAO23718.1); contains InterPro domain Protein of unknown function DUF241, plant (InterPro:IPR004320) [AT1G76220.1]	-6.12772	0.0856579	39.1783	-4.75598	0.0935424	117.704	2.58783	4.78177e-05	0.00200867	0	0	0	0	0	0	0	0	0	0	1	0
A_84_P209098	AT4G00770	similar to unnamed protein product [Vitis vinifera] (GB:CAO24470.1) [AT4G00770.1]	-4.49358	0.121754	121.904	-3.30746	0.157914	323.144	2.27541	0.000500618	0.00536334	0	0	0	0	0	0	0	0	0	0	2	0
A_84_P244565	AT4G02090	similar to unnamed protein product [Vitis vinifera] (GB:CAO40099.1) [AT4G02090.1]	-2.50555	0.135859	482.394	-1.20632	0.109936	1383.25	2.46097	0.000209768	0.0034924	0	0	0	0	0	0	0	0	0	0	0	0
A_84_P225309	AT3G11150	similar to unnamed protein product [Vitis vinifera] (GB:CAO41383.1); contains domain PTHR10209 (PTHR10209); contains domain SSF51197 (SSF51197); contains domain G3DSA:2.60.120.330 (G3DSA:2.60.120.330) [AT3G11150.1]	-5.13428	0.189483	78.5737	-4.07472	0.241833	191.059	2.0843	0.00394595	0.017888	0	0	0	0	0	0	0	0	0	0	0	0
A_84_P91619	AT2G17710	similar to unnamed protein product [Vitis vinifera] (GB:CAO42932.1) [AT2G17710.1]	-0.247163	0.0472608	2307.11	1.05078	0.212564	6604.59	2.45878	0.000496675	0.00533637	0	0	0	0	0	0	0	0	0	0	1	0
A_84_P13989	AT5G25770	similar to unnamed protein product [Vitis vinifera] (GB:CAO44054.1); contains domain PTHR10992 (PTHR10992); contains domain SSF53474 (SSF53474); contains domain G3DSA:3.40.50.1820 (G3DSA:3.40.50.1820) [AT5G25770.1]	0.596301	0.0927878	4143.08	2.26065	0.0776366	15227.3	3.16971	1.83971e-05	0.00153583	0	0	0	0	0	0	0	0	0	1	0	0
A_84_P159795	AT1G19530	similar to unnamed protein product [Vitis vinifera] (GB:CAO61141.1) [AT1G19530.1]	-2.4848	0.769063	540.782	1.56767	0.283696	9485.69	16.5927	0.00102141	0.00790584	0	1	0	0	0	0	0	0	0	0	1	0
A_84_P211588	AT4G24110	similar to unnamed protein product [Vitis vinifera] (GB:CAO62924.1) [AT4G24110.1]	-4.33289	0.148247	136.362	-2.92738	0.116061	418.779	2.64911	0.000206358	0.00347676	0	0	0	0	0	0	0	0	0	0	0	0
A_84_P610895	AT5G19970	similar to unnamed protein product [Vitis vinifera] (GB:CAO65601.1) [AT5G19970.1]	-1.45323	0.117665	1000.95	0.303194	0.122402	3921.53	3.3786	5.70204e-05	0.00216269	0	0	0	0	0	0	0	0	0	0	0	0
A_84_P762863	AT3G03660	similar to WOX12 (WUSCHEL RELATED HOMEOBOX 12), DNA binding / transcription factor [Arabidopsis thaliana] (TAIR:AT5G17810.1); similar to Homeodomain-related [Medicago truncatula] (GB:ABN08479.1); similar to Os07g0684900 [Oryza sativa (japonica cultivar-group)] (GB:NP_001060672.1); contains InterPro domain Homeodomain-like (InterPro:IPR009057); contains InterPro domain Homeobox; (InterPro:IPR00135…	-6.40825	0.178783	32.4705	-4.92438	0.102207	104.633	2.79698	0.000237076	0.0036998	0	0	0	0	0	0	0	1	0	0	0	0
A_84_P832572	AT5G53110	similar to zinc finger (C3HC4-type RING finger) family protein [Arabidopsis thaliana] (TAIR:AT2G46495.1); similar to hypothetical protein [Vitis vinifera] (GB:CAN79324.1) [AT5G53110.1]	-4.96606	0.225869	88.607	-3.88703	0.155804	216.277	2.11262	0.00242826	0.0132102	0	0	0	0	0	0	0	0	0	0	0	0
A_84_P513318	AT2G33350	similar to zinc finger CONSTANS-related [Arabidopsis thaliana] (TAIR:AT1G04500.1); similar to hypothetical protein [Vitis vinifera] (GB:CAN83004.1); contains InterPro domain CCT (InterPro:IPR010402) [AT2G33350.1]	-8.09524	0.574961	10.5051	-6.12412	0.111979	45.544	3.92073	0.004317	0.0189714	0	0	0	0	0	0	0	0	0	0	1	0
A_84_P757120	AT2G12646	similar to zinc-binding protein, putative [Arabidopsis thaliana] (TAIR:AT3G60670.1); similar to unnamed protein product [Vitis vinifera] (GB:CAO67744.1); contains InterPro domain Protein of unknown function DUF597 (InterPro:IPR006734) [AT2G12646.1]	-2.36708	0.125566	533.862	-1.07886	0.162585	1516.59	2.44227	0.000407788	0.00480821	0	0	0	0	0	0	0	0	0	0	0	0
A_84_P23059	AT3G02850	SKOR (stelar K+ outward rectifier); cyclic nucleotide binding / outward rectifier potassium channel [AT3G02850.1]	-1.91895	0.135756	727.588	0.373557	0.118824	4136.52	4.89906	2.52223e-05	0.00159618	0	0	0	0	0	0	0	0	0	0	1	0
A_84_P22431	AT4G37160	SKS15 (SKU5 Similar 15); copper ion binding [AT4G37160.1]	-1.9868	0.194439	698.436	-0.864539	0.0977426	1751.68	2.17688	0.000868775	0.00720434	0	0	0	0	0	0	0	0	0	0	0	0
A_84_P23972	AT2G23630	SKS16 (SKU5 Similar 16); copper ion binding / pectinesterase [AT2G23630.1]	-1.20053	0.269594	1212.24	-0.0358356	0.170428	3125.57	2.24186	0.00319753	0.0156724	0	0	0	0	0	0	0	0	0	0	0	0
A_84_P718154	AT1G62262	SLAH4 (SLAC1 HOMOLOGUE 4) [AT1G62262.1]	-7.77719	0.319857	12.7033	-6.26971	0.333611	42.1521	2.84312	0.00483562	0.0204639	0	0	0	0	0	0	0	0	0	0	0	0
A_84_P137719	AT5G09640	SNG2 (SINAPOYLGLUCOSE ACCUMULATOR 2); serine carboxypeptidase [AT5G09640.1]	-10.091	0.0568827	2.51234	-7.72121	0.369868	15.4742	5.16849	0.000392559	0.00471666	0	1	0	0	0	0	0	0	0	0	0	0
A_84_P12012	AT4G40010	SNRK2-7/SNRK2.7/SRK2F (SNF1-RELATED PROTEIN KINASE 2.7); kinase [AT4G40010.1]	-2.01204	0.0801469	679.943	-0.642921	0.0242383	2036.84	2.58312	9.24934e-06	0.00137716	0	1	0	0	0	0	0	0	0	0	0	0
A_84_P12575	AT2G23030	SNRK2-9/SNRK2.9 (SNF1-RELATED PROTEIN KINASE 2.9); kinase [AT2G23030.1]	-1.71055	0.135318	839.28	0.176251	0.268469	3624.81	3.69815	0.000406533	0.00480027	0	0	0	0	0	0	0	0	0	0	0	0
A_84_P14978	AT5G45380	sodium:solute symporter family protein [AT5G45380.1]	-0.79316	0.0495905	1582.98	0.576928	0.0690009	4749.31	2.58486	9.77977e-06	0.00138633	0	0	0	0	0	0	0	0	0	0	0	0
A_84_P22593	AT1G01640	speckle-type POZ protein-related [AT1G01640.1]	-3.6209	0.0563975	222.657	-2.18305	0.0506408	700.603	2.70918	5.11649e-06	0.00119943	0	0	0	0	0	0	0	0	0	0	0	0
A_84_P586382	AT2G05330	speckle-type POZ protein-related [AT2G05330.1]	-6.60075	0.212192	28.4042	-4.78277	0.239245	116.386	3.52586	0.000596635	0.00588104	0	0	0	0	0	0	0	0	0	0	0	0
A_84_P542928	AT2G40450	speckle-type POZ protein-related [AT2G40450.1]	-6.19662	0.0608649	37.3668	-5.06711	0.194358	95.79	2.18783	0.000656579	0.00618453	0	0	0	0	0	0	0	0	0	0	0	0
A_84_P16570	AT3G56230	speckle-type POZ protein-related [AT3G56230.1]	-2.4882	0.112393	489.608	-1.42785	0.123021	1181.75	2.08544	0.000385196	0.00466566	0	0	0	0	0	0	0	0	0	0	0	0
A_84_P579790	AT5G48510	speckle-type POZ protein-related [AT5G48510.1]	-8.09286	0.069999	10.0486	-6.28625	0.00891108	40.7178	3.49821	1.54634e-06	0.000887173	0	0	0	0	0	0	0	0	0	0	0	0
A_84_P750656	AT1G53160	SPL4 (SQUAMOSA PROMOTER BINDING PROTEIN-LIKE 4); DNA binding [AT1G53160.2]	-4.40141	0.0310775	129.566	-2.34239	0.246563	629.668	4.16705	0.000137005	0.00294851	0	0	0	0	0	0	0	0	0	0	0	0
A_84_P294924	AT2G38920	SPX (SYG1/Pho81/XPR1) domain-containing protein / zinc finger (C3HC4-type RING finger) protein-related [AT2G38920.1]	-6.85008	0.278777	24.0034	-5.74521	0.132287	59.5877	2.15079	0.00343817	0.0164002	0	0	0	0	0	0	0	0	0	0	0	0
A_84_P760050	AT3G47720	SRO4 (SIMILAR TO RCD ONE 4); NAD+ ADP-ribosyltransferase [AT3G47720.1]	-8.66336	0.516352	7.09637	-7.30924	0.214888	20.0945	2.55642	0.0137664	0.0421254	0	0	0	0	0	0	0	0	0	0	0	0
A_84_P250485	AT2G21400	SRS3 (SHI-RELATED SEQUENCE3) [AT2G21400.1]	-7.33189	0.205623	17.0539	-4.44622	0.136418	146.423	7.39047	3.50753e-05	0.00178849	0	0	0	0	0	0	0	0	0	0	1	0
A_84_P12029	AT4G37220	stress-responsive protein, putative [AT4G37220.1]	-3.41208	0.511411	268.472	-1.22785	0.114932	1356.57	4.54484	0.00195416	0.0116165	1	2	0	0	0	0	0	0	0	0	0	0
A_84_P16204	AT1G20150	subtilase family protein [AT1G20150.1]	-9.28227	0.459018	4.60026	-7.41464	0.165972	18.6415	3.64932	0.002689	0.0140653	0	0	0	0	0	0	0	0	0	0	0	0
A_84_P767846	AT5G58810	subtilisin-like serine protease, pseudogene, contains similarity to prepro-cucumisin GI:807698 from (Cucumis melo); non-consensus acceptor site AA at exon 6; blastp match of 43% identity and 2.1e-113 P-value to GP [AT5G58810.1]	-2.22973	0.166073	586.629	-0.132837	0.203205	2907.78	4.27787	0.000158026	0.003101	0	1	0	0	0	0	0	0	0	0	0	0
A_84_P753826	AT1G16905	sugar binding [AT1G16905.1]	-4.39184	0.299973	133.229	-3.30351	0.329444	326.723	2.12629	0.0133613	0.0411813	0	0	0	0	0	0	0	0	0	0	1	0
A_84_P18298	AT3G05150	sugar transporter family protein [AT3G05150.1]	-2.78656	0.0422068	397.131	-1.69741	0.0644788	982.127	2.12749	1.65256e-05	0.00152129	0	0	0	0	0	0	0	0	0	0	1	0
A_84_P542081	AT3G05155	sugar transporter, putative [AT3G05155.1]	-4.37228	0.188748	133.101	-2.101	0.0277249	741.132	4.82752	3.26679e-05	0.00175854	0	0	0	0	0	0	0	0	0	0	0	0
A_84_P11140	AT5G18840	sugar transporter, putative [AT5G18840.1]	-1.90412	0.153213	735.545	-0.59735	0.0640112	2104.78	2.47387	0.00016773	0.00316604	0	0	0	0	0	0	0	0	0	0	2	0
A_84_P16777	AT5G07010	sulfotransferase family protein [AT5G07010.1]	-5.70854	0.37406	53.8287	-4.26219	0.0951917	166.062	2.72517	0.00290604	0.014734	0	0	0	0	0	0	0	0	0	0	0	0
A_84_P11899	AT4G08620	SULTR1;1 (sulfate transporter 1;1); sulfate transmembrane transporter [AT4G08620.1]	-4.33321	0.137989	135.921	-3.12699	0.0866405	364.385	2.30734	0.000213224	0.003523	0	0	0	0	0	0	0	0	0	0	0	0
A_84_P15959	AT5G55170	SUM3 (SMALL UBIQUITIN-LIKE MODIFIER 3) [AT5G55170.1]	-2.25024	0.0184497	575.795	-0.306981	0.0209955	2569.22	3.84573	2.85175e-08	0.000385667	0	0	0	0	0	0	0	0	0	0	0	0
A_84_P23485	AT5G43890	SUPER1/YUCCA5 (SUPPRESSOR OF ER1); monooxygenase [AT5G43890.1]	-5.76895	0.252785	50.7826	-4.58176	0.243057	134.409	2.27709	0.00422305	0.0186986	0	0	0	0	0	0	0	0	0	0	1	0
A_84_P837574	AT3G03800	SYP131 (syntaxin 131); SNAP receptor [AT3G03800.1]	-10.2518	0.0733907	2.24658	-9.07936	0.251539	5.91071	2.25391	0.00149351	0.0098505	0	1	0	0	0	0	0	0	0	0	0	0
A_84_P505720	AT3G03500	tatD-related deoxyribonuclease family protein [AT3G03500.1]	-2.10499	0.346333	653.363	-0.771429	0.378658	1894.09	2.52023	0.010813	0.0353566	0	0	0	0	0	0	0	0	0	0	0	0
A_84_P22880	AT1G31950	terpene synthase/cyclase family protein [AT1G31950.1]	-3.08143	0.10467	324.41	-1.75095	0.0742519	945.538	2.51487	5.65307e-05	0.0021603	0	0	0	0	0	0	0	0	0	0	2	0
A_84_P16071	AT1G33750	terpene synthase/cyclase family protein [AT1G33750.1]	-1.18956	0.102176	1202.84	-0.00296338	0.0632683	3174.05	2.27615	6.85766e-05	0.00228121	0	0	0	0	0	0	0	0	0	0	1	0
A_84_P16105	AT1G70080	terpene synthase/cyclase family protein [AT1G70080.1]	-6.40741	0.0928399	32.3724	-4.83612	0.0588235	111.471	2.97169	1.57862e-05	0.00150289	0	0	0	0	0	0	0	0	0	0	0	0
A_84_P11776	AT3G29410	terpene synthase/cyclase family protein [AT3G29410.1]	-2.77083	0.30459	404.595	-0.785904	0.209208	1862.56	3.95843	0.000742573	0.00663085	0	0	0	0	0	0	0	0	0	0	0	0
A_84_P20440	AT4G20210	terpene synthase/cyclase family protein [AT4G20210.1]	-4.37686	0.202159	133.083	-3.14735	0.1089	360.086	2.34487	0.000751828	0.00666969	0	0	0	0	0	0	0	0	0	0	2	0
A_84_P11209	AT5G48110	terpene synthase/cyclase family protein [AT5G48110.1]	-0.823867	0.0604921	1547.09	1.14634	0.11705	7032.14	3.91823	1.32027e-05	0.00142613	0	0	0	0	0	0	0	0	0	0	0	0
A_84_P17762	AT5G23030	TET12 (TETRASPANIN12) [AT5G23030.1]	-3.65302	0.0913164	217.886	-2.30216	0.138227	645.507	2.55065	0.00014589	0.00300484	0	0	0	0	0	0	0	0	0	0	0	0
A_84_P787501	AT4G23410	TET5 (TETRASPANIN5) [AT4G23410.1]	-2.53708	0.144626	474.532	-0.900122	0.156678	1713.44	3.11009	0.000184887	0.0032912	0	0	0	0	0	0	0	0	0	0	0	0
A_84_P22184	AT3G12090	TET6 (TETRASPANIN6) [AT3G12090.1]	-0.29585	0.0869019	2232.32	0.783415	0.0514261	5474.88	2.11296	5.01075e-05	0.00204725	0	0	0	0	0	0	0	0	0	0	0	0
A_84_P23866	AT2G16980	tetracycline transporter [AT2G16980.1]	-3.07704	0.16057	325.847	-1.55554	0.0753593	1082.22	2.87088	0.000119506	0.00279252	0	0	0	0	0	0	0	0	0	0	0	0
A_84_P594929	AT5G43120	tetratricopeptide repeat (TPR)-containing protein [AT5G43120.1]	-7.86288	0.065189	11.7669	-6.77494	0.0893094	29.083	2.12571	6.95239e-05	0.00228121	0	0	0	0	0	0	0	0	0	0	0	0
A_84_P18838	AT5G65210	TGA1; DNA binding / calmodulin binding / transcription factor [AT5G65210.1]	0.841028	0.0547206	4909.54	2.16621	0.0590233	14282.6	2.50565	8.99801e-06	0.00137716	0	0	0	0	0	0	0	1	0	0	0	0
A_84_P17045	AT1G08630	THA1 (THREONINE ALDOLASE 1); aldehyde-lyase/ threonine aldolase [AT1G08630.1]	-5.48634	0.111865	61.1562	-4.065	0.182316	190.119	2.67834	0.000325395	0.00430279	0	0	0	0	0	0	0	0	0	0	1	0
A_84_P12578	AT2G40790	thioredoxin family protein [AT2G40790.1]	-6.38627	0.0915156	32.8311	-5.36768	0.166395	77.4341	2.02594	0.000746795	0.00664541	0	0	0	0	0	0	0	0	0	0	0	0
A_84_P20714	AT5G61440	thioredoxin family protein [AT5G61440.1]	-0.11779	0.140107	2532.18	0.958629	0.20177	6231.61	2.1088	0.00161639	0.0103373	0	0	0	0	0	0	0	0	0	0	0	0
A_84_P20019	AT1G17960	threonyl-tRNA synthetase, putative / threonine--tRNA ligase, putative [AT1G17960.1]	-3.78712	0.134144	198.52	-2.41684	0.142061	595.746	2.5852	0.000263568	0.00387078	0	0	0	0	0	0	0	0	0	0	0	0
A_84_P275730	AT3G02140	TMAC2 (TWO OR MORE ABRES-CONTAINING GENE 2) [AT3G02140.1]	-1.02325	0.181955	1354.74	0.381406	0.029928	4141.76	2.64755	0.000190642	0.0033471	2	4	0	0	0	0	0	0	0	0	0	0
A_84_P13311	AT1G20840	TMT1 (TONOPLAST MONOSACCHARIDE TRANSPORTER1); carbohydrate transmembrane transporter/ nucleoside transmembrane transporter/ sugar:hydrogen ion symporter [AT1G20840.1]	-0.613649	0.165414	1793.13	0.414916	0.101468	4250.36	2.03999	0.000781794	0.0068109	0	0	0	0	0	0	0	0	0	0	0	0
A_84_P17772	AT5G25810	TNY (TINY); DNA binding / transcription factor [AT5G25810.1]	-0.657393	0.0219257	1737.83	0.41508	0.170433	4264.94	2.10304	0.000415393	0.00485303	0	0	0	0	0	0	0	0	0	0	0	0
A_84_P14031	AT5G44920	Toll-Interleukin-Resistance (TIR) domain-containing protein [AT5G44920.1]	-1.45681	0.27482	1010.57	1.03354	0.0727872	6516.32	5.61912	0.000110022	0.00268154	0	0	0	0	0	0	0	0	0	0	0	0
A_84_P20653	AT5G45220	Toll-Interleukin-Resistance (TIR) domain-containing protein [AT5G45220.1]	-4.36358	0.101568	133.352	-2.90553	0.135717	424.177	2.74735	0.000118228	0.00277752	0	0	0	0	0	0	0	0	0	0	0	0
A_84_P584249	AT5G43380	TOPP6 (Type one serine/threonine protein phosphatase 6); protein serine/threonine phosphatase [AT5G43380.1]	-4.74973	0.061774	101.943	-3.64284	0.14442	255.961	2.15381	0.000258673	0.00383245	0	0	0	0	0	0	0	0	0	0	1	0
A_84_P169033	AT1G65970	TPX2 (THIOREDOXIN-DEPENDENT PEROXIDASE 2); antioxidant [AT1G65970.1]	1.2761	0.375251	6764.19	4.3016	0.200582	62795.7	8.14267	0.000249716	0.0037771	0	0	0	0	0	0	0	0	0	0	0	0
A_84_P604726	AT5G42290	transcription activator-related [AT5G42290.1]	-8.34266	0.0440343	8.44154	-7.05916	0.148175	23.9362	2.43429	0.000135852	0.00294411	0	0	0	0	0	0	0	0	0	0	0	0
A_84_P23649	AT1G31050	transcription factor [AT1G31050.1]	-1.95259	0.0465531	707.299	-0.556386	0.085249	2167.02	2.63208	1.54492e-05	0.0014952	0	0	0	0	0	0	0	1	0	0	0	0
A_84_P15812	AT5G01380	transcription factor [AT5G01380.1]	-4.51483	0.147061	120.546	-2.87833	0.144889	432.301	3.1091	0.000163029	0.00313567	0	0	0	0	0	0	0	0	0	0	0	0
A_84_P216308	AT2G47270	transcription factor/ transcription regulator [AT2G47270.1]	-1.55518	0.0799464	931.793	-0.126503	0.127593	2911.26	2.692	8.02562e-05	0.00238542	0	0	0	0	0	0	0	0	0	0	0	0
A_84_P13813	AT4G18650	transcription factor-related [AT4G18650.1]	-8.6344	0.287991	7.02819	-6.11565	0.227374	46.4365	5.73084	0.000286611	0.00403291	0	0	0	0	0	0	0	0	0	0	1	0
A_84_P98716	AT4G00390	transcription regulator [AT4G00390.1]	-5.64645	0.082139	54.8071	-4.62293	0.114043	129.064	2.03287	0.000227398	0.00363564	0	0	0	0	0	0	0	0	0	0	0	0
A_84_P550637	AT1G18830	transducin family protein / WD-40 repeat family protein [AT1G18830.1]	-6.60455	0.236278	28.4846	-4.31365	0.10166	159.867	4.8936	0.000103046	0.0026199	0	1	0	0	0	0	0	0	0	0	0	0
A_84_P15151	AT1G24130	transducin family protein / WD-40 repeat family protein [AT1G24130.1]	-3.98651	0.170224	172.984	-2.59443	0.118201	528.862	2.62456	0.00031192	0.00420467	0	0	0	0	0	0	0	0	0	0	1	0
A_84_P11362	AT1G24530	transducin family protein / WD-40 repeat family protein [AT1G24530.1]	-0.95488	0.389812	1446.89	1.03486	0.056758	6510.04	3.97166	0.000940711	0.00754836	1	1	0	0	0	0	0	0	0	0	0	0
A_84_P18051	AT1G47610	transducin family protein / WD-40 repeat family protein [AT1G47610.1]	-6.14537	0.274143	38.9321	-5.03579	0.315962	97.9193	2.15784	0.0100741	0.033593	0	1	0	0	0	0	0	0	0	0	1	0
A_84_P21447	AT4G34380	transducin family protein / WD-40 repeat family protein [AT4G34380.1]	-5.95897	0.143341	44.0508	-3.70483	0.0702724	244.06	4.7705	1.65853e-05	0.00152129	0	0	0	0	0	0	0	0	0	0	0	0
A_84_P22684	AT3G29635	transferase family protein [AT3G29635.1]	-8.29564	0.494888	9.01571	-7.08866	0.138162	23.3532	2.30852	0.0152395	0.0455098	0	0	0	0	0	0	0	0	0	0	0	0
A_84_P10871	AT3G50280	transferase family protein [AT3G50280.1]	-1.91933	0.134184	724.188	-0.847972	0.139537	1769.18	2.10141	0.000661918	0.0062175	0	0	0	0	0	0	0	0	0	0	0	0
A_84_P22420	AT4G15390	transferase family protein [AT4G15390.1]	-0.14536	0.15247	2478.75	2.06443	0.103354	13334.4	4.62607	3.16939e-05	0.00173731	0	0	0	0	0	0	0	0	0	0	0	0
A_84_P23366	AT4G15400	transferase family protein [AT4G15400.1]	-2.99225	0.142998	345.059	-0.344035	0.0393352	2502.98	6.26893	6.51244e-06	0.00128344	0	0	0	0	0	0	0	0	0	0	1	0
A_84_P14988	AT5G47950	transferase family protein [AT5G47950.1]	-2.86716	0.163313	377.795	-1.23022	0.198558	1357.95	3.11006	0.000384322	0.00466468	0	0	0	0	0	0	0	0	0	1	0	0
A_84_P229729	AT2G20142	transmembrane receptor [AT2G20142.1]	-4.06288	0.447096	170.906	-2.60813	0.138087	521.248	2.74109	0.00575041	0.0229003	0	0	0	0	0	0	0	0	0	0	0	0
A_84_P277650	AT1G31885	transporter [AT1G31885.1]	-4.71215	0.175048	105.369	-3.46074	0.180508	290.457	2.38073	0.000995641	0.00779173	0	0	0	0	0	0	0	0	0	0	0	0
A_84_P750943	AT1G30030	transposable element gene [AT1G30030.1]	-9.86044	0.736234	3.23173	-7.20261	0.270084	21.6973	6.31083	0.00420587	0.0186484	0	0	0	0	0	0	0	0	0	0	0	0
A_84_P751920	AT1G35186	transposable element gene [AT1G35186.1]	-9.44679	0.220048	3.95919	-6.95607	0.253036	25.9049	5.62057	0.000210486	0.00349631	0	0	0	0	0	0	0	0	0	0	0	0
A_84_P750060	AT1G36680	transposable element gene [AT1G36680.1]	-10.2974	0.0488239	2.1768	-6.50376	0.25137	35.2786	13.8675	1.36999e-05	0.00143941	0	0	0	0	0	0	0	0	0	0	0	0
A_84_P547158	AT1G47783	transposable element gene [AT1G47783.1]	-8.55414	0.240494	7.37065	-7.18626	0.174966	21.9269	2.58091	0.0013453	0.00926538	0	0	0	0	0	0	0	0	0	0	0	0
A_84_P750360	AT1G47860	transposable element gene [AT1G47860.1]	-4.30115	0.0752772	138.964	-3.03974	0.0595985	386.526	2.39729	2.20928e-05	0.00156265	0	0	0	0	0	0	0	0	0	0	0	0
A_84_P752105	AT1G60120	transposable element gene [AT1G60120.1]	-6.63048	0.1142	27.716	-5.15013	0.148557	89.523	2.79017	0.000165204	0.00314833	0	0	0	0	0	0	0	0	0	0	0	0
A_84_P704441	AT2G07635	transposable element gene [AT2G07635.1]	-10.3988	0.0800028	2.02932	-9.263	0.268999	5.25102	2.19746	0.00218036	0.0123733	0	0	0	0	0	0	0	0	0	0	0	0
A_84_P756228	AT2G14990	transposable element gene [AT2G14990.1]	-9.87241	0.845278	3.36302	-6.86276	0.356385	27.6472	8.05371	0.00473394	0.020174	0	0	0	0	0	0	0	0	0	0	1	0
A_84_P756592	AT2G19803	transposable element gene [AT2G19803.1]	-9.68004	1.18691	4.25934	-5.08585	0.293236	94.3482	24.154	0.00287589	0.0146544	0	0	0	0	0	0	0	0	0	0	0	0
A_84_P759411	AT3G33084	transposable element gene [AT3G33084.1]	-8.09122	0.379673	10.2375	-6.08512	0.25696	47.4275	4.01696	0.00162512	0.0103672	0	0	0	0	0	0	0	0	0	0	0	0
A_84_P542240	AT4G01525	transposable element gene [AT4G01525.1]	-2.18278	0.359441	615.304	-0.78045	0.0607817	1849.82	2.64328	0.00263601	0.0138915	0	0	0	0	0	0	0	0	0	0	0	0
A_84_P763707	AT4G06521	transposable element gene [AT4G06521.1]	-4.67476	0.220825	107.873	-3.05598	0.237135	384.185	3.07116	0.000981287	0.00773252	0	0	0	0	0	0	0	0	0	0	0	0
A_84_P12858	AT4G12180	transposable element gene [AT4G12180.1]	-9.1767	0.130099	4.75794	-8.06633	0.165258	11.9106	2.159	0.000793842	0.00687397	0	0	0	0	0	0	0	0	0	0	0	0
A_84_P786320	AT5G35935	transposable element gene [AT5G35935.1]	-6.89165	0.594807	24.213	-1.03348	0.0494685	1553.42	58.0073	7.02106e-05	0.00228977	0	0	0	0	0	0	0	0	0	0	0	0
A_84_P510578	AT5G49080	transposable element gene [AT5G49080.1]	-5.57494	0.132193	57.7669	-4.55241	0.109449	135.651	2.03148	0.000497487	0.00534284	0	0	0	0	0	0	0	0	0	0	0	0
A_84_P18225	AT2G29330	TRI (TROPINONE REDUCTASE); oxidoreductase [AT2G29330.1]	-1.15161	0.103807	1234.59	0.70286	0.155745	5210.48	3.61619	6.7639e-05	0.00228121	0	0	0	0	0	0	0	0	0	1	0	0
A_84_P23900	AT2G29370	tropinone reductase, putative / tropine dehydrogenase, putative [AT2G29370.1]	-5.23859	0.205354	73.0195	-3.86682	0.127391	217.986	2.58788	0.00060009	0.0058985	0	0	0	0	0	0	0	0	0	0	0	0
A_84_P14344	AT1G17860	trypsin and protease inhibitor family protein / Kunitz family protein [AT1G17860.1]	2.69073	0.0974636	17736	3.85085	0.121575	45899.5	2.23476	0.000208529	0.0034858	0	0	0	0	0	0	0	0	0	0	0	0
A_84_P22839	AT1G73260	trypsin and protease inhibitor family protein / Kunitz family protein [AT1G73260.1]	2.63792	0.228529	17157.8	4.22419	0.183852	59517.3	3.00271	0.000723402	0.00653189	0	1	0	0	0	0	0	0	0	0	1	0
A_84_P23062	AT3G04330	trypsin and protease inhibitor family protein / Kunitz family protein [AT3G04330.1]	-4.65828	0.362003	111.604	-3.55766	0.221964	272.121	2.14447	0.0109113	0.0356139	0	0	0	0	0	0	0	0	0	0	0	0
A_84_P10263	AT5G48100	TT10 (TRANSPARENT TESTA 10); laccase [AT5G48100.1]	-6.97612	0.263252	21.8788	-4.93425	0.11193	103.901	4.11779	0.000245988	0.00374766	0	0	0	0	0	0	0	0	0	0	0	0
A_84_P20620	AT5G35550	TT2 (TRANSPARENT TESTA 2); DNA binding / transcription factor [AT5G35550.1]	-8.2892	0.495446	9.11726	-6.04525	0.182094	48.3105	4.73693	0.00181256	0.0110908	0	0	0	0	0	0	0	0	0	0	1	0
A_84_P15752	AT4G29690	type I phosphodiesterase/nucleotide pyrophosphatase family protein [AT4G29690.1]	0.570009	0.00547384	4066.51	1.61761	0.226806	9833.25	2.06709	0.00132521	0.00918458	0	0	0	0	0	0	0	0	0	0	1	0
A_84_P587219	AT1G69526	UbiE/COQ5 methyltransferase family protein [AT1G69526.1]	-1.21802	0.0298052	1177.11	0.0197048	0.0444784	3220.74	2.35827	2.32469e-06	0.00105708	0	0	0	0	0	0	0	0	0	0	0	0
A_84_P11247	AT1G01660	U-box domain-containing protein [AT1G01660.1]	-5.47097	0.0640241	61.8199	-4.44777	0.107202	145.597	2.03242	0.000143087	0.00299541	0	0	0	0	0	0	0	0	0	0	0	0
A_84_P810188	AT5G03240	UBQ3 (POLYUBIQUITIN 3); protein binding [AT5G03240.1]	-3.07294	0.272212	330.549	-1.93615	0.173706	836.795	2.19891	0.00365946	0.0170729	0	0	0	0	0	0	0	0	0	0	0	0
A_84_P548483	AT4G14250	UBX domain-containing protein [AT4G14250.1]	-6.23182	0.267684	36.7723	-3.73118	0.384444	242.893	5.6594	0.000760755	0.00671191	0	0	0	0	0	0	0	0	0	0	0	0
A_84_P17269	AT2G32300	UCC1 (UCLACYANIN 1); copper ion binding [AT2G32300.1]	-1.26967	0.108682	1136.07	0.122559	0.108263	3474.19	2.62484	9.56703e-05	0.00253145	0	0	0	0	0	0	0	0	0	0	0	0
A_84_P828333	AT2G29740	UDP-glucoronosyl/UDP-glucosyl transferase family protein [AT2G29740.1]	-1.54665	0.149455	938.424	0.532191	0.124817	4594.79	4.22467	5.03327e-05	0.00204956	0	0	0	0	0	0	0	0	0	0	0	0
A_84_P12504	AT2G29750	UDP-glucoronosyl/UDP-glucosyl transferase family protein [AT2G29750.1]	0.120304	0.0589014	2975.55	1.21208	0.0966234	7372.24	2.13136	7.51394e-05	0.00234435	0	0	0	0	0	0	0	0	0	0	1	0
A_84_P74014	AT3G11340	UDP-glucoronosyl/UDP-glucosyl transferase family protein [AT3G11340.1]	0.0150299	0.0392709	2771.16	1.975	0.0765071	12517.8	3.89053	2.46035e-06	0.00106889	0	0	0	0	0	0	0	0	0	0	1	0
A_84_P267440	AT3G22250	UDP-glucoronosyl/UDP-glucosyl transferase family protein [AT3G22250.1]	-5.46348	0.360966	63.1675	-3.93046	0.0775424	208.38	2.89391	0.00198048	0.0117219	0	0	0	0	0	0	0	0	0	0	2	0
A_84_P11802	AT3G46690	UDP-glucoronosyl/UDP-glucosyl transferase family protein [AT3G46690.1]	-0.569743	0.152393	1856.03	0.968443	0.09422	6219.61	2.90429	0.000119104	0.00279046	0	0	0	0	0	0	0	0	0	0	0	0
A_84_P12962	AT4G15280	UDP-glucoronosyl/UDP-glucosyl transferase family protein [AT4G15280.1]	-7.20744	0.119773	18.5298	-6.07336	0.0816138	47.1888	2.19478	0.000171571	0.0031873	0	0	0	0	0	0	0	1	0	0	0	0
A_84_P17719	AT5G05880	UDP-glucoronosyl/UDP-glucosyl transferase family protein [AT5G05880.1]	-3.87621	0.154313	187.639	-2.55653	0.105546	542.494	2.49611	0.000256956	0.00382589	0	0	0	0	0	0	0	0	0	0	1	0
A_84_P19611	AT5G05900	UDP-glucoronosyl/UDP-glucosyl transferase family protein [AT5G05900.1]	-3.16319	0.0829014	306.576	-1.7082	0.03323	973.411	2.74155	9.38652e-06	0.00137742	0	0	0	0	0	0	0	0	0	0	0	0
A_84_P13140	AT5G59590	UDP-glucoronosyl/UDP-glucosyl transferase family protein [AT5G59590.1]	-4.00119	0.238324	172.398	-1.87803	0.108832	864.893	4.35648	0.00014949	0.00303547	0	1	0	0	0	0	0	0	0	0	1	0
A_84_P22742	AT1G10400	UDP-glycosyltransferase/ transferase, transferring glycosyl groups [AT1G10400.1]	-2.30896	0.221213	556.483	-1.14723	0.147937	1444.87	2.23726	0.00163978	0.0104238	0	0	0	0	0	0	0	0	0	0	0	0
A_84_P19012	AT1G05530	UGT2/UGT75B2 (UDP-glucosyl transferase 75B2); UDP-glucosyltransferase/ UDP-glycosyltransferase/ abscisic acid glucosyltransferase/ transferase, transferring glycosyl groups [AT1G05530.1]	-4.83342	0.0893905	96.3665	-3.81611	0.182584	227.757	2.02413	0.000974974	0.00770281	0	0	0	0	0	0	0	0	0	0	1	0
A_84_P76404	AT4G00080	UNE11 (unfertilized embryo sac 11); pectinesterase inhibitor [AT4G00080.1]	-0.907169	0.190204	1470.63	0.533427	0.206322	4637.8	2.71433	0.000883967	0.00726963	0	0	0	0	0	0	0	0	0	0	1	0
A_84_P529667	AT3G03290	universal stress protein (USP) family protein [AT3G03290.1]	-5.81159	0.239386	48.9835	-4.24988	0.063692	166.97	2.95205	0.0003994	0.004749	0	0	0	0	0	0	0	0	0	0	0	0
A_84_P106762	AT3G25930	universal stress protein (USP) family protein [AT3G25930.1]	0.651961	0.0531961	4307.11	2.78982	0.0526163	21973.7	4.40108	9.97527e-07	0.00078136	0	0	0	0	0	0	0	0	0	0	0	0
A_84_P602187	AT1G05575	unknown protein [AT1G05575.1]	-3.88904	0.224684	186.245	-2.63316	0.131924	513.524	2.38814	0.00112523	0.00833989	0	0	0	0	0	0	0	0	0	0	1	0
A_84_P516032	AT1G06930	unknown protein [AT1G06930.1]	-4.14083	0.219281	156.854	-2.71184	0.147697	488.008	2.69257	0.000725099	0.00654109	0	0	0	0	0	0	0	0	0	0	0	0
A_84_P753493	AT1G11785	unknown protein [AT1G11785.1]	-9.72879	0.606538	3.43554	-7.66769	0.261847	15.7311	4.17302	0.00567828	0.0227047	0	0	0	0	0	0	0	0	0	0	0	0
A_84_P603116	AT1G13670	unknown protein [AT1G13670.1]	-2.0022	0.128765	684.775	-0.450518	0.0657479	2325.45	2.93159	4.92934e-05	0.0020431	0	1	0	0	0	0	0	0	0	0	1	0
A_84_P571918	AT1G15385	unknown protein [AT1G15385.1]	-5.8575	0.17595	47.673	-4.71463	0.167486	121.69	2.2082	0.00123417	0.00882191	0	0	0	0	0	0	0	0	0	1	0	0
A_84_P12797	AT1G21528	unknown protein [AT1G21528.1]	-8.09804	0.691249	10.5847	-4.04596	0.0685388	192.863	16.5881	0.000539995	0.0055427	0	0	0	0	0	0	0	0	0	0	1	0
A_84_P754326	AT1G22065	unknown protein [AT1G22065.1]	-0.799796	0.131691	1573.62	0.786728	0.031697	5488.09	3.00325	3.48551e-05	0.00178849	0	0	0	0	0	0	0	0	0	0	0	0
A_84_P507215	AT1G27610	unknown protein [AT1G27610.1]	-6.86521	0.196485	23.6814	-5.61035	0.235877	65.3277	2.38644	0.00210077	0.0121212	0	0	0	0	0	0	0	0	0	0	0	0
A_84_P22818	AT1G27670	unknown protein [AT1G27670.1]	-3.44387	0.156526	251.894	-1.50144	0.14087	1124.55	3.84351	8.97341e-05	0.00247514	0	1	0	0	0	0	0	0	0	0	0	0
A_84_P22703	AT1G31060	unknown protein [AT1G31060.1]	-4.64317	0.227478	111.048	-3.59954	0.218253	265.472	2.06141	0.00458165	0.0197268	NR
A_84_P517001	AT1G33055	unknown protein [AT1G33055.1]	-6.06443	0.474984	42.3597	-3.11891	0.28337	369.165	7.70352	0.000767647	0.00672919	0	0	0	0	0	0	0	0	0	0	0	0
A_84_P97876	AT1G33860	unknown protein [AT1G33860.1]	-7.01488	0.168943	21.3148	-5.7945	0.198366	57.8865	2.33008	0.00125542	0.00890091	0	0	0	0	0	0	0	0	0	0	0	0
A_84_P540953	AT1G49110	unknown protein [AT1G49110.1]	-9.48066	0.607619	4.03306	-7.48362	0.341772	17.9641	3.99181	0.00769711	0.0277829	0	0	0	0	0	0	0	0	0	0	1	0
A_84_P66364	AT1G49310	unknown protein [AT1G49310.1]	-1.71475	0.0898699	834.782	-0.34332	0.0655909	2510.34	2.58728	2.84602e-05	0.00166399	0	0	0	0	0	0	0	0	0	0	0	0
A_84_P512586	AT1G53785	unknown protein [AT1G53785.1]	-4.64522	0.0618315	109.431	-3.1195	0.109864	365.6	2.8793	3.06109e-05	0.00171683	0	0	0	0	0	0	0	0	0	0	0	0
A_84_P503731	AT1G54575	unknown protein [AT1G54575.1]	-1.84905	0.105841	762.594	0.214452	0.0338187	3685.87	4.18	5.56874e-06	0.00123308	0	0	0	0	0	0	0	0	0	0	2	0
A_84_P586318	AT1G65845	unknown protein [AT1G65845.1]	-0.00994619	0.441525	2804.81	1.75391	0.161862	10725.2	3.39605	0.00289561	0.0147082	0	0	0	0	0	0	0	0	0	0	0	0
A_84_P753614	AT1G74458	unknown protein [AT1G74458.1]	-0.86633	0.0425126	1502.06	0.823226	0.103321	5621.92	3.22557	1.26247e-05	0.00142613	0	0	0	0	0	0	0	0	0	0	0	0
A_84_P566732	AT1G77885	unknown protein [AT1G77885.1]	-1.53168	0.112365	947.808	0.085776	0.0264453	3372.64	3.06834	1.71014e-05	0.00152129	0	0	0	0	0	0	0	0	0	0	0	0
A_84_P566753	AT2G03830	unknown protein [AT2G03830.1]	-6.01044	0.264806	42.8911	-4.95334	0.0711623	102.834	2.08075	0.00261468	0.0138207	0	0	0	0	0	0	0	0	0	0	0	0
A_84_P757457	AT2G04800	unknown protein [AT2G04800.2]	-3.63299	0.102684	220.752	-2.2398	0.123259	676.418	2.62658	0.000113839	0.00272781	0	0	0	0	0	0	0	0	0	0	1	0
A_84_P758251	AT2G07820	unknown protein [AT2G07820.1]	-9.43173	0.614414	4.23378	-7.87715	0.229733	13.6713	2.93747	0.0147944	0.0445251	0	0	0	0	0	0	0	0	0	0	0	0
A_84_P521571	AT2G13550	unknown protein [AT2G13550.1]	-7.94227	0.112215	11.1406	-6.80237	0.110031	28.6038	2.20366	0.000231032	0.00366183	0	0	0	0	0	0	0	0	0	0	0	0
A_84_P513598	AT2G22122	unknown protein [AT2G22122.1]	0.0241108	0.118292	2784.97	1.98488	0.214191	12642.7	3.89271	0.000156224	0.00308551	0	0	0	0	0	0	0	0	0	0	0	0
A_84_P858005	AT2G23440	unknown protein [AT2G23440.1]	-9.68959	0.646571	3.59455	-7.40796	0.0880337	18.7597	4.86227	0.00375198	0.0173303	0	1	0	0	0	0	0	0	0	0	0	0
A_84_P575745	AT2G36695	unknown protein [AT2G36695.1]	-6.89163	0.10646	23.0958	-5.52235	0.238266	70.1138	2.58342	0.00081286	0.00696192	0	1	0	0	0	0	0	0	0	0	0	0
A_84_P130216	AT2G37750	unknown protein [AT2G37750.1]	0.40416	0.176092	3642.79	2.39068	0.232453	16725.2	3.9628	0.000295323	0.00409313	0	0	0	0	0	0	0	0	0	0	1	0
A_84_P140429	AT2G41780	unknown protein [AT2G41780.1]	-1.69847	0.0730916	844.464	-0.447516	0.0442535	2333.84	2.37998	1.43613e-05	0.00146251	0	0	0	0	0	0	0	0	0	0	0	0
A_84_P282960	AT2G46360	unknown protein [AT2G46360.1]	-9.44153	0.534331	4.13687	-7.95262	0.0226551	12.8362	2.80676	0.0085106	0.0298302	0	0	0	0	0	0	0	0	0	0	0	0
A_84_P19226	AT2G48090	unknown protein [AT2G48090.1]	-2.26439	0.131879	571.617	0.0512304	0.148214	3315.45	4.97817	3.53422e-05	0.00178849	0	0	0	0	0	0	0	0	0	0	0	0
A_84_P601663	AT3G07425	unknown protein [AT3G07425.1]	-4.83434	0.0944024	96.0818	-3.73311	0.119073	239.354	2.14537	0.000231794	0.00366587	0	0	0	0	0	0	0	0	0	1	1	0
A_84_P504860	AT3G09280	unknown protein [AT3G09280.1]	-5.27874	0.28041	71.6669	-3.9651	0.196097	204.793	2.48569	0.00265572	0.0139532	0	0	0	0	0	0	0	0	0	0	1	0
A_84_P761767	AT3G13432	unknown protein [AT3G13432.1]	-4.91117	0.0300084	91.0044	-3.8918	0.11464	214.013	2.02703	0.000118184	0.00277752	0	0	0	0	0	0	0	0	0	1	1	0
A_84_P577620	AT3G13435	unknown protein [AT3G13435.1]	-2.84173	0.0867088	381.964	-0.892917	0.0922763	1711.23	3.86057	1.17709e-05	0.00142613	0	0	0	0	0	0	0	0	0	1	0	0
A_84_P563378	AT3G15357	unknown protein [AT3G15357.1]	0.0472161	0.175888	2839.57	1.13404	0.129669	7007.56	2.12406	0.000998138	0.0078038	0	2	0	0	0	0	0	0	0	0	1	0
A_84_P69564	AT3G21710	unknown protein [AT3G21710.1]	-0.664738	0.0257942	1727.34	0.452102	0.0835716	4345.05	2.16871	2.47355e-05	0.00158376	0	0	0	0	0	0	0	0	0	0	0	0
A_84_P567849	AT3G24750	unknown protein [AT3G24750.1]	-4.03761	0.0774558	167.18	-2.76971	0.0567858	466.677	2.4081	2.16719e-05	0.00155885	0	0	0	0	0	0	0	0	0	0	3	0
A_84_P762083	AT3G28291	unknown protein [AT3G28291.1]	-7.6479	0.214382	13.696	-5.65914	0.266411	63.9511	3.96896	0.000546333	0.00558017	0	0	0	0	0	0	0	0	0	0	0	0
A_84_P554570	AT3G29560	unknown protein [AT3G29560.1]	-8.03058	0.376537	10.7114	-6.93536	0.2535	26.3144	2.13646	0.0139283	0.042518	0	0	0	0	0	0	0	1	0	0	3	0
A_84_P227469	AT3G30350	unknown protein [AT3G30350.1]	-3.3817	0.186433	263.895	-2.06521	0.0951219	762.235	2.49058	0.000402989	0.00477487	0	0	0	0	0	0	0	0	0	0	0	0
A_84_P169053	AT3G45730	unknown protein [AT3G45730.1]	-1.63548	0.308042	890.982	0.535626	0.229995	4622.66	4.50367	0.000612063	0.00595831	0	1	0	0	0	0	0	0	0	0	1	0
A_84_P18432	AT3G49770	unknown protein [AT3G49770.1]	-10.069	0.392421	2.61432	-8.80507	0.25319	7.14372	2.40149	0.00939394	0.0319654	0	0	0	0	0	0	0	1	0	0	0	0
A_84_P762771	AT3G52561	unknown protein [AT3G52561.1]	-5.19853	0.0583584	74.742	-3.51599	0.226823	279.982	3.20992	0.000239885	0.0037157	0	0	0	0	0	0	0	0	0	0	0	0
A_84_P17498	AT3G52620	unknown protein [AT3G52620.1]	-5.71615	0.12834	52.4002	-4.69095	0.270455	123.834	2.03525	0.0040489	0.0181729	0	0	0	0	0	0	0	0	0	0	0	0
A_84_P514750	AT4G01735	unknown protein [AT4G01735.1]	-7.46555	0.32193	15.7921	-5.93606	0.12027	51.9747	2.88684	0.00152417	0.00997872	0	0	0	0	0	0	0	0	0	0	0	0
A_84_P765271	AT4G03298	unknown protein [AT4G03298.1]	-6.83489	0.482013	24.8151	-5.49561	0.249942	71.4037	2.53024	0.0129266	0.0401567	0	0	0	0	0	0	0	0	0	0	0	0
A_84_P765472	AT4G07408	unknown protein [AT4G07408.1]	-3.94165	0.0625558	178.23	-2.70496	0.324841	492.28	2.35656	0.00293161	0.0148222	0	0	0	0	0	0	0	0	0	0	0	0
A_84_P540493	AT4G07868	unknown protein [AT4G07868.1]	-9.97518	0.197906	2.75124	-6.76457	0.393369	30.0887	9.25741	0.000226361	0.00363107	0	0	0	0	0	0	0	0	0	0	0	0
A_84_P509470	AT4G15563	unknown protein [AT4G15563.1]	-3.14139	0.115925	310.391	-1.53734	0.0923084	1097.06	3.03994	4.76531e-05	0.00200648	0	0	0	0	0	0	0	0	0	0	0	0
A_84_P598306	AT4G15710	unknown protein [AT4G15710.1]	-9.94681	0.449011	2.86887	-7.90423	0.239556	13.3948	4.1198	0.00224975	0.0125877	0	0	0	0	0	0	0	0	0	0	1	0
A_84_P586725	AT4G16215	unknown protein [AT4G16215.1]	-5.96231	0.277935	44.4037	-4.79244	0.132664	115.078	2.24992	0.00276262	0.0142978	0	0	0	0	0	0	0	0	0	0	0	0
A_84_P548499	AT4G18500	unknown protein [AT4G18500.1]	-10.4952	0.0463449	1.89791	-8.14331	0.338033	11.3901	5.10502	0.000281962	0.00399688	0	0	0	0	0	0	0	0	0	0	0	0
A_84_P70794	AT4G19980	unknown protein [AT4G19980.1]	-3.81189	0.177985	195.738	-2.15445	0.0346393	713.642	3.15457	9.30062e-05	0.00251171	0	0	0	0	0	0	0	0	0	0	0	0
A_84_P545008	AT4G31875	unknown protein [AT4G31875.1]	-4.30569	0.220562	139.454	-2.18386	0.24388	702.446	4.35248	0.000364825	0.00451404	0	0	0	0	0	0	0	0	0	0	0	0
A_84_P560063	AT4G32080	unknown protein [AT4G32080.1]	-9.49968	0.467099	3.96195	-7.39182	0.25527	19.0139	4.31052	0.00236592	0.0129779	0	0	0	0	0	0	0	0	0	0	0	0
A_84_P765615	AT4G33145	unknown protein [AT4G33145.1]	-6.24587	0.139802	36.1827	-4.70403	0.12926	122.127	2.91167	0.000149917	0.00303547	0	0	0	0	0	0	0	0	0	0	0	0
A_84_P765846	AT4G34881	unknown protein [AT4G34881.1]	2.2213	0.185497	12844.7	3.27907	0.0418253	30836.6	2.08171	0.000648931	0.00614448	0	0	0	0	0	0	0	0	0	0	0	0
A_84_P524641	AT4G39675	unknown protein [AT4G39675.1]	-2.91524	0.806571	405.513	1.56483	0.234723	9439.44	22.3169	0.000763415	0.00671873	0	0	0	0	0	0	0	0	0	0	0	0
A_84_P582351	AT5G05965	unknown protein [AT5G05965.1]	-8.16584	0.213152	9.64412	-6.97309	0.345402	25.7047	2.28589	0.0070315	0.0261781	1	1	0	0	0	0	0	0	0	0	1	0
A_84_P557480	AT5G15725	unknown protein [AT5G15725.1]	-5.17689	0.193741	76.1404	-3.99316	0.123816	200.616	2.27164	0.000874356	0.00722699	0	0	0	0	0	0	0	0	0	0	0	0
A_84_P769252	AT5G18661	unknown protein [AT5G18661.1]	-4.94374	0.125791	89.0156	-3.47737	0.139395	287.133	2.76324	0.000172865	0.00319653	0	0	0	0	0	0	0	0	0	0	1	0
A_84_P512293	AT5G24313	unknown protein [AT5G24313.1]	-4.70341	0.118532	105.432	-3.58168	0.153176	265.663	2.17608	0.000555232	0.00563018	0	0	0	0	0	0	0	0	0	0	0	0
A_84_P551319	AT5G38790	unknown protein [AT5G38790.1]	-5.06424	0.242571	82.5183	-3.93024	0.179016	210.394	2.19466	0.0028652	0.0146272	0	0	0	0	0	0	0	0	0	0	1	0
A_84_P769102	AT5G39493	unknown protein [AT5G39493.1]	-7.2087	0.683361	19.7665	-5.57479	0.104302	66.8966	3.10354	0.0149272	0.0448133	0	0	0	0	0	0	0	0	0	0	0	0
A_84_P507009	AT5G42785	unknown protein [AT5G42785.1]	-3.31194	0.104463	275.915	-1.93871	0.107862	832.574	2.5905	9.28211e-05	0.00251151	0	0	0	0	0	0	0	0	0	0	0	0
A_84_P69014	AT5G51390	unknown protein [AT5G51390.1]	-2.89684	0.165505	368.225	-1.72958	0.141006	958.625	2.24585	0.000744267	0.00663646	0	1	0	0	0	0	0	0	0	0	0	0
A_84_P536341	AT5G57400	unknown protein [AT5G57400.1]	-6.76664	0.253648	25.5704	-5.49909	0.299727	71.3237	2.40753	0.00501994	0.0209539	0	0	0	0	0	0	0	0	0	0	1	0
A_84_P78009	AT5G66052	unknown protein [AT5G66052.1]	-1.53541	0.109493	945.694	-0.305548	0.0773738	2571.28	2.34544	9.17188e-05	0.00250655	0	0	0	0	0	0	0	0	0	0	0	0
A_84_P11157	AT1G55810	uracil phosphoribosyltransferase, putative / UMP pyrophosphorylase, putative / UPRTase, putative [AT1G55810.1]	-0.443071	0.145634	2023.57	0.641575	0.0677422	4954.91	2.12085	0.000305537	0.00416323	0	0	0	0	0	0	0	0	0	0	0	0
A_84_P20268	AT3G27190	uracil phosphoribosyltransferase, putative / UMP pyrophosphorylase, putative / UPRTase, putative [AT3G27190.1]	-1.18336	0.087742	1206.88	-0.07982	0.0737773	3013.11	2.14881	7.58088e-05	0.00234674	0	0	0	0	0	0	0	0	0	0	0	0
A_84_P12691	AT3G27440	uracil phosphoribosyltransferase, putative / UMP pyrophosphorylase, putative / UPRTase, putative [AT3G27440.1]	-7.51361	0.190326	15.1161	-6.47305	0.277607	36.0335	2.05703	0.00586724	0.0232108	0	0	0	0	0	0	0	0	0	0	0	0
A_84_P12301	AT1G30900	vacuolar sorting receptor, putative [AT1G30900.1]	-1.52551	0.0660673	953.578	-0.212312	0.0766455	2744.86	2.48491	2.31972e-05	0.00158376	0	0	0	0	0	0	0	0	0	1	0	0
A_84_P12558	AT2G34940	vacuolar sorting receptor, putative [AT2G34940.1]	-4.37682	0.0782566	131.77	-2.99905	0.0961853	398.468	2.59867	4.29628e-05	0.00192393	0	1	0	0	0	0	0	0	0	1	1	0
A_84_P15710	AT4G20110	vacuolar sorting receptor, putative [AT4G20110.1]	-0.369916	0.102845	2127.66	0.993848	0.0661859	6325.24	2.57356	4.23604e-05	0.00191972	0	0	0	0	0	0	0	0	0	0	0	0
A_84_P587368	AT2G42140	VQ motif-containing protein [AT2G42140.1]	-5.33153	0.106736	68.1465	-3.31636	0.0433441	318.878	4.04227	7.06888e-06	0.00131839	0	0	0	0	0	0	0	0	0	0	0	0
A_84_P561541	AT2G44340	VQ motif-containing protein [AT2G44340.1]	-5.95398	0.193994	44.651	-3.57482	0.0645896	267.296	5.20234	3.57752e-05	0.00179878	0	0	0	0	0	0	0	0	0	0	0	0
A_84_P607908	AT3G15300	VQ motif-containing protein [AT3G15300.1]	-1.94576	0.0819957	711.851	-0.754883	0.114649	1892.27	2.28291	0.000126862	0.00285427	0	0	0	0	0	0	0	0	0	0	0	0
A_84_P216278	AT1G21210	WAK4 (WALL ASSOCIATED KINASE 4); protein serine/threonine kinase [AT1G21210.1]	-7.22686	0.327691	18.6091	-5.33178	0.193239	79.595	3.71943	0.000992084	0.00777965	0	0	0	0	0	0	0	0	0	1	1	0
A_84_P14279	AT1G16120	WAKL1 (WALL ASSOCIATED KINASE-LIKE 1); kinase [AT1G16120.1]	-5.53024	0.04582	59.33	-4.42348	0.113948	148.076	2.15361	9.8382e-05	0.00256564	0	0	0	0	0	0	0	0	0	0	1	0
A_84_P10133	AT1G19390	wall-associated kinase, putative [AT1G19390.1]	-3.44244	0.0815749	251.874	-1.83908	0.0903699	887.72	3.03851	2.18778e-05	0.00155885	0	0	0	0	0	0	0	0	0	0	0	0
A_84_P21434	AT4G31100	wall-associated kinase, putative [AT4G31100.1]	-4.11266	0.0577347	158.436	-2.80699	0.093786	454.19	2.47198	3.32202e-05	0.00177078	0	0	0	0	0	0	0	0	0	0	0	0
A_84_P592287	AT5G49200	WD-40 repeat family protein / zfwd4 protein (ZFWD4) [AT5G49200.1]	-8.92239	0.608708	5.9244	-7.16183	0.318974	22.5558	3.38829	0.0113579	0.0366328	0	0	0	0	0	0	0	1	0	0	0	0
A_84_P18726	AT5G28080	WNK9 (Arabidopsis WNK kinase 9); kinase [AT5G28080.1]	-4.19564	0.414543	152.284	-0.983581	0.108283	1608.85	9.26673	0.000202956	0.00345413	0	0	0	0	0	0	0	0	0	0	0	0
A_84_P19755	AT5G58750	wound-responsive protein-related [AT5G58750.1]	-2.37607	0.0748148	528.029	-0.995169	0.0896008	1595.28	2.60431	3.35045e-05	0.00177508	0	0	0	0	0	0	0	0	0	0	0	0
A_84_P14247	AT1G30650	WRKY14 (WRKY DNA-binding protein 14); transcription factor [AT1G30650.1]	-2.09848	0.0678083	639.227	-0.501036	0.0337851	2244.79	3.02607	3.3556e-06	0.00111862	0	0	0	0	0	0	0	0	0	0	1	0
A_84_P10160	AT5G07100	WRKY26 (WRKY DNA-binding protein 26); transcription factor [AT5G07100.1]	-2.56931	0.192984	463.233	-0.579269	0.25267	2138.64	3.97248	0.000410765	0.00481985	0	0	0	0	0	0	0	0	0	0	0	0
A_84_P146918	AT5G52830	WRKY27 (WRKY DNA-binding protein 27); transcription factor [AT5G52830.1]	-1.22028	0.163473	1177.59	0.27731	0.0210778	3850.83	2.82371	9.52441e-05	0.0025303	0	0	0	0	0	0	0	0	0	0	0	0
A_84_P15394	AT2G34830	WRKY35 (WRKY DNA-BINDING PROTEIN 35); transcription factor [AT2G34830.1]	-2.95171	0.218203	355.321	-1.86178	0.127069	875.836	2.12864	0.00171118	0.0106941	1	1	0	0	0	0	0	1	0	0	0	0
A_84_P294174	AT1G69810	WRKY36 (WRKY DNA-binding protein 36); transcription factor [AT1G69810.1]	-2.51541	0.14431	482.217	-1.48604	0.0995091	1138.59	2.04114	0.000526243	0.0054679	0	0	0	0	0	0	0	2	0	0	0	0
A_84_P787840	AT1G69310	WRKY57 (WRKY DNA-binding protein 57); transcription factor [AT1G69310.2]	-3.33968	0.227528	272.668	-2.31002	0.0308111	641.299	2.04154	0.00148092	0.00979117	1	1	0	0	0	0	0	0	0	0	0	0
A_84_P18545	AT1G29280	WRKY65 (WRKY DNA-binding protein 65); transcription factor [AT1G29280.1]	0.67187	0.0386739	4361.8	2.31951	0.075943	15893.5	3.13321	4.74367e-06	0.001188	0	0	0	0	0	0	0	0	0	0	0	0
A_84_P22255	AT3G58710	WRKY69 (WRKY DNA-binding protein 69); transcription factor [AT3G58710.2]	-1.17361	0.222258	1218.07	0.116893	0.0783423	3448.62	2.44614	0.000689446	0.00635021	0	0	0	0	0	0	0	0	0	0	0	0
A_84_P18695	AT5G15130	WRKY72 (WRKY DNA-binding protein 72); transcription factor [AT5G15130.1]	-3.14677	0.0545327	309.101	-2.10065	0.0342076	740.758	2.06497	9.47907e-06	0.00137742	0	0	0	0	0	0	0	0	0	0	1	0
A_84_P21703	AT5G13080	WRKY75 (WRKY DNA-BINDING PROTEIN 75); transcription factor [AT5G13080.1]	-1.90358	0.038434	732.02	-0.747989	0.191264	1896.32	2.22776	0.000508852	0.00540141	0	1	0	0	0	0	0	0	0	0	0	0
A_84_P19991	AT1G68150	WRKY9 (WRKY DNA-binding protein 9); transcription factor [AT1G68150.1]	-1.64639	0.120973	879.579	-0.377355	0.0444038	2446.01	2.41	6.92894e-05	0.00228121	0	0	0	0	0	0	0	1	0	0	1	0
A_84_P14052	AT5G50300	xanthine/uracil/vitamin C permease family protein [AT5G50300.1]	-2.28837	0.142332	562.185	-1.20849	0.133251	1383.4	2.11386	0.000659907	0.00620395	0	0	0	0	0	0	0	0	0	0	0	0
A_84_P12765	AT3G50980	XERO1 (DEHYDRIN XERO 1) [AT3G50980.1]	-7.17766	0.748062	20.2564	-4.05174	0.194598	192.227	8.72961	0.00218677	0.0123895	0	0	0	0	0	0	0	0	0	0	1	0
A_84_P21943	AT1G32170	XTR4 (XYLOGLUCAN ENDOTRANSGLYCOSYLASE 4); hydrolase, acting on glycosyl bonds [AT1G32170.1]	1.11538	0.0979802	5934.76	2.34693	0.073751	16169	2.34819	6.41282e-05	0.00224339	0	0	0	0	0	0	0	0	0	0	0	0
A_84_P14848	AT4G14130	XTR7 (XYLOGLUCAN ENDOTRANSGLYCOSYLASE 7); hydrolase, acting on glycosyl bonds [AT4G14130.1]	-0.602839	0.165645	1810.06	0.715662	0.10106	5239.57	2.49407	0.000298217	0.0041119	0	0	0	0	0	0	0	0	0	0	0	0
A_84_P16680	AT4G25820	XTR9 (XYLOGLUCAN ENDOTRANSGLYCOSYLASE 9); hydrolase, acting on glycosyl bonds [AT4G25820.1]	0.00236829	0.0925617	2753.27	1.31558	0.169422	7919.78	2.48495	0.00029699	0.00410579	0	1	0	0	0	0	0	0	0	0	0	0
A_84_P15415	AT2G18800	xyloglucan:xyloglucosyl transferase, putative / xyloglucan endotransglycosylase, putative / endo-xyloglucan transferase, putative [AT2G18800.1]	-0.935917	0.216217	1439.85	0.196987	0.17451	3675.71	2.193	0.00212068	0.0121864	0	0	0	0	0	0	0	1	0	0	0	0
A_84_P15021	AT5G57530	xyloglucan:xyloglucosyl transferase, putative / xyloglucan endotransglycosylase, putative / endo-xyloglucan transferase, putative [AT5G57530.1]	-5.25398	0.293821	73.1833	-4.15166	0.128068	178.936	2.147	0.00398659	0.0180039	0	0	0	0	0	0	0	0	0	0	0	0
A_84_P132975	AT5G57655	xylose isomerase family protein [AT5G57655.2]	1.90946	0.056798	10299	3.03438	0.182784	26073.1	2.18089	0.000524583	0.00546359	0	0	0	0	0	0	0	0	0	0	0	0
A_84_P19616	AT5G07200	YAP169 (GIBBERELLIN 20 OXIDASE 3); gibberellin 20-oxidase [AT5G07200.1]	-5.61782	0.133418	55.7913	-4.07475	0.235563	191.116	2.91415	0.000590636	0.00584775	0	0	0	0	0	0	0	0	0	0	2	0
A_84_P235383	AT4G24120	YSL1 (YELLOW STRIPE LIKE 1); oligopeptide transporter [AT4G24120.1]	-1.04984	0.287549	1342.74	-0.0137491	0.090272	3145.9	2.05067	0.00399259	0.0180272	0	0	0	0	0	0	0	0	0	0	0	0
A_84_P11417	AT1G65730	YSL7 (YELLOW STRIPE LIKE 7); oligopeptide transporter [AT1G65730.1]	-3.56423	0.15637	232.144	-2.45901	0.0347882	578.04	2.15131	0.000280992	0.00399496	0	0	0	0	0	0	0	1	0	1	0	0
A_84_P14602	AT1G59590	ZCF37 [AT1G59590.1]	-2.92343	0.0652587	361.421	-1.8098	0.171232	908.045	2.1639	0.000460671	0.0051275	0	0	0	0	0	0	0	0	0	0	1	0
A_84_P815150	AT2G36320	zinc finger (AN1-like) family protein [AT2G36320.1]	2.67387	0.0822034	17472.4	3.97322	0.186947	50006.8	2.46119	0.00038542	0.00466566	0	0	0	0	0	0	0	0	0	0	3	0
A_84_P592391	AT1G04445	zinc finger (C2H2 type) family protein [AT1G04445.1]	-10.3173	0.0692883	2.14785	-7.37013	0.62051	20.1483	7.71225	0.00121881	0.00874938	0	0	0	0	0	0	0	0	0	0	0	0
A_84_P14476	AT2G37740	zinc finger (C2H2 type) family protein [AT2G37740.1]	-6.59323	0.091954	28.3799	-5.48148	0.140658	71.5107	2.16107	0.000331051	0.0043286	0	0	0	0	0	0	0	0	0	0	0	0
A_84_P10887	AT3G53820	zinc finger (C2H2 type) family protein [AT3G53820.1]	-7.86914	0.33945	11.8442	-5.51368	0.107405	69.6288	5.11757	0.000331017	0.0043286	0	0	0	0	0	0	0	0	0	0	0	0
A_84_P22491	AT5G22890	zinc finger (C2H2 type) family protein [AT5G22890.1]	-2.06309	0.0423836	656.394	-0.822027	0.0633921	1796.49	2.36373	9.42295e-06	0.00137742	0	0	0	0	0	0	0	0	0	0	0	0
A_84_P573674	AT5G43540	zinc finger (C2H2 type) family protein [AT5G43540.1]	-4.15578	0.0524203	153.602	-1.52899	0.104241	1102.97	6.17649	2.58397e-06	0.0010761	0	0	0	0	0	0	0	0	0	0	0	0
A_84_P18414	AT1G02610	zinc finger (C3HC4-type RING finger) family protein [AT1G02610.1]	-1.88747	0.264694	745.698	-0.731259	0.316568	1940.25	2.22871	0.00832081	0.0293419	0	0	0	0	0	0	0	0	0	0	0	0
A_84_P16167	AT1G22500	zinc finger (C3HC4-type RING finger) family protein [AT1G22500.1]	-0.758154	0.216027	1631.72	1.60196	0.147627	9663.75	5.1341	9.80167e-05	0.00256181	0	0	0	0	0	0	0	0	0	0	0	0
A_84_P20040	AT1G62370	zinc finger (C3HC4-type RING finger) family protein [AT1G62370.1]	-0.325457	0.0790675	2184.76	0.841935	0.0796285	5701.41	2.24605	5.57688e-05	0.00214614	0	0	0	0	0	0	0	0	0	0	0	0
A_84_P11484	AT1G63840	zinc finger (C3HC4-type RING finger) family protein [AT1G63840.1]	-0.189769	0.0832149	2401.56	1.0263	0.114981	6490.23	2.32314	0.000120055	0.00279704	0	0	0	0	0	0	0	0	0	0	0	0
A_84_P16227	AT1G72200	zinc finger (C3HC4-type RING finger) family protein [AT1G72200.1]	-1.63673	0.101548	881.171	0.456838	0.167275	4367.28	4.26804	4.9912e-05	0.00204725	0	0	0	0	0	0	0	0	0	0	0	0
A_84_P15281	AT1G72220	zinc finger (C3HC4-type RING finger) family protein [AT1G72220.1]	-3.2895	0.109638	280.224	-1.37682	0.0905007	1227.87	3.76508	2.00999e-05	0.00153712	0	0	0	0	0	0	0	0	0	0	0	0
A_84_P518918	AT2G19610	zinc finger (C3HC4-type RING finger) family protein [AT2G19610.2]	-8.15281	0.418824	9.89777	-6.21106	0.107608	43.0756	3.84169	0.00147361	0.0097576	0	0	0	0	0	0	0	0	0	0	0	0
A_84_P18244	AT2G35910	zinc finger (C3HC4-type RING finger) family protein [AT2G35910.1]	-5.34865	0.23859	67.526	-4.21116	0.103053	171.946	2.19997	0.00162382	0.0103624	0	0	0	0	0	0	0	0	0	0	0	0
A_84_P12601	AT2G42350	zinc finger (C3HC4-type RING finger) family protein [AT2G42350.1]	-0.646741	0.112156	1752.99	0.409542	0.0569102	4228.56	2.07957	0.000129872	0.00288624	0	0	0	0	0	0	0	0	0	0	0	0
A_84_P572262	AT3G10815	zinc finger (C3HC4-type RING finger) family protein [AT3G10815.1]	-4.22126	0.112725	147.526	-2.59269	0.119956	526.915	3.09205	6.80318e-05	0.00228121	0	0	0	0	0	0	0	0	0	0	3	0
A_84_P15484	AT3G10910	zinc finger (C3HC4-type RING finger) family protein [AT3G10910.1]	-1.4977	0.0531471	970.791	-0.397293	0.0696011	2418.66	2.14415	2.63679e-05	0.00162345	0	0	0	0	0	0	0	0	0	0	1	0
A_84_P17461	AT3G43430	zinc finger (C3HC4-type RING finger) family protein [AT3G43430.1]	-1.14352	0.0906144	1239.2	0.204421	0.046794	3659.86	2.54549	2.15695e-05	0.00155885	0	0	0	0	0	0	0	0	0	0	1	0
A_84_P147888	AT4G23450	zinc finger (C3HC4-type RING finger) family protein [AT4G23450.1]	-3.24152	0.0683542	289.66	-2.10851	0.157598	737.418	2.19315	0.000334995	0.00435763	0	0	0	0	0	0	0	0	0	0	0	0
A_84_P853626	AT4G30370	zinc finger (C3HC4-type RING finger) family protein [AT4G30370.1]	-8.02755	0.237063	10.6019	-6.65515	0.12323	31.6716	2.58902	0.000882006	0.00726312	0	1	0	0	0	0	0	0	0	0	0	0
A_84_P230699	AT5G05530	zinc finger (C3HC4-type RING finger) family protein [AT5G05530.1]	-6.03799	0.410052	42.8518	-4.59094	0.226342	132.539	2.72651	0.00588079	0.0232349	0	0	0	0	0	0	0	0	0	0	0	0
A_84_P14883	AT5G06490	zinc finger (C3HC4-type RING finger) family protein [AT5G06490.1]	-8.05642	0.427397	10.6053	-6.58133	0.214122	33.4554	2.78	0.00590683	0.0232998	0	0	0	0	0	0	0	1	0	1	1	0
A_84_P18669	AT5G07040	zinc finger (C3HC4-type RING finger) family protein [AT5G07040.1]	-4.5618	0.213707	117.326	-3.54086	0.17895	275.349	2.02924	0.00316203	0.0155754	0	0	0	0	0	0	0	0	0	0	0	0
A_84_P767439	AT5G37230	zinc finger (C3HC4-type RING finger) family protein [AT5G37230.1]	-10.3788	0.0592969	2.05723	-7.64955	0.288866	16.0911	6.63129	8.85443e-05	0.0024717	0	0	0	0	0	0	0	0	0	0	0	0
A_84_P14193	AT1G03790	zinc finger (CCCH-type) family protein [AT1G03790.1]	-9.99623	0.522636	2.80571	-7.66764	0.523787	16.1735	5.02313	0.00550358	0.0222568	0	0	0	0	0	0	0	0	0	0	1	0
A_84_P10681	AT2G45050	zinc finger (GATA type) family protein [AT2G45050.1]	-1.22239	0.0450149	1174.52	-0.0571454	0.0474617	3057.09	2.24272	6.57472e-06	0.00128555	0	0	0	0	0	0	0	0	0	0	0	0
A_84_P18718	AT5G25830	zinc finger (GATA type) family protein [AT5G25830.1]	-1.29462	0.0617854	1116.16	-0.200903	0.0518643	2769.35	2.13423	1.94923e-05	0.00153712	0	0	0	0	0	0	0	0	0	0	3	0
A_84_P590571	AT1G04500	zinc finger CONSTANS-related [AT1G04500.1]	-9.32687	0.793004	4.65498	-6.16822	0.20621	44.355	8.92991	0.00261538	0.0138207	0	0	0	0	0	0	0	0	0	0	0	0
A_84_P20196	AT1G36950	zinc finger protein-related [AT1G36950.1]	-6.605	0.212965	28.2322	-5.52802	0.0266231	68.882	2.10961	0.000964715	0.00766761	0	0	0	0	0	0	0	0	0	0	0	0
A_84_P572181	AT2G34000	zinc finger protein-related [AT2G34000.1]	-6.49308	0.550237	31.9768	-4.33759	0.276185	158.814	4.45519	0.00373418	0.0172768	0	0	0	0	0	0	0	0	0	0	0	0
A_84_P14562	AT3G27710	zinc finger protein-related [AT3G27710.1]	-6.9626	0.19266	22.1202	-5.92164	0.403721	53.4756	2.05759	0.0157268	0.0465275	0	0	0	0	0	0	0	0	0	0	1	0
A_84_P13119	AT5G54020	zinc ion binding [AT5G54020.1]	-3.85278	0.11183	190.227	-2.65845	0.141113	506.639	2.28838	0.000327637	0.004316	0	0	0	0	0	0	0	0	0	0	0	0
A_84_P11424	AT1G32700	zinc-binding family protein [AT1G32700.1]	0.37487	0.120844	3551.21	1.39701	0.194538	8385.74	2.03094	0.00150786	0.00990618	0	0	0	0	0	0	0	0	0	0	0	0
A_84_P154615	AT1G76590	zinc-binding family protein [AT1G76590.1]	-3.71904	0.161639	208.205	-1.91121	0.374082	858.357	3.50115	0.00154284	0.0100272	0	0	0	0	0	0	0	0	0	0	1	0
A_84_P20107	AT2G32270	ZIP3 (ZINC TRANSPORTER 3 PRECURSOR); zinc ion transmembrane transporter [AT2G32270.1]	-1.20359	0.212406	1203.97	0.970403	0.110214	6239.58	4.51271	9.5286e-05	0.0025303	0	0	0	0	0	0	0	0	0	0	0	0
A_84_P17125	AT1G10970	ZIP4 (ZINC TRANSPORTER 4 PRECURSOR); cation transmembrane transporter [AT1G10970.1]	-1.30058	0.0808623	1112.52	-0.25364	0.127111	2668.84	2.06615	0.000273142	0.00393532	0	0	0	0	0	0	0	1	0	0	0	0
aThe existence of 12 stress-imducible cis-elements was searched in the 1-kb promoter region of each upregulated gene. The 1-kb promoter regions upstream of transcriptional start sites (+1) were retrieved from TAIR10. NR (not registered) indicates gene of which the respective transcriptional start site and start codon are not predicted in TAIR10. Numbers indicate the frequency of the existence of …
bNumber of genes containing at least one stress-inducible cis-element.

## Sheet: Down >= 2
Supplemental Table S4B. List of genes downregulated in M-C/W-C
			W-C			M-C			M-C/W-C
Probe ID	AGI	Gene description	Mean of normalized intensity	SD of normalized intensity	Mean of raw intensity	Mean of normalized intensity	SD of normalized intensity	Mean of raw intensity	Fold change	p-value	q-value
A_84_P19085	AT1G22290	14-3-3 protein GF14, putative (GRF10) [AT1G22290.1]	-9.29565	0.409452	4.49742	-10.517	0.127497	2.17205	2.33172	0.00785559	0.0281967
A_84_P11439	AT1G52560	26.5 kDa class I small heat shock protein-like (HSP26.5-P) [AT1G52560.1]	-4.20007	0.181748	149.58	-6.56133	0.208153	34.0425	5.13818	0.000121329	0.00280652
A_84_P15207	AT1G14120	2-oxoglutarate-dependent dioxygenase, putative [AT1G14120.1]	0.270978	0.202309	3317.76	-2.00706	0.099779	791.451	4.85018	6.27246e-05	0.0022327
A_84_P23783	AT1G52820	2-oxoglutarate-dependent dioxygenase, putative [AT1G52820.1]	-4.03968	0.596319	175.386	-9.68297	1.32627	5.37666	49.9804	0.00255103	0.0136415
A_84_P515517	AT3G12410	3'-5' exonuclease/ nucleic acid binding [AT3G12410.1]	-8.43996	0.138117	7.90725	-10.0417	0.647859	3.26951	3.03519	0.013826	0.04227
A_84_P590991	AT3G12460	3'-5' exonuclease/ nucleic acid binding [AT3G12460.1]	-5.2364	0.186326	73.1881	-6.70731	0.167844	30.4384	2.77196	0.000528651	0.00548567
A_84_P585555	AT2G30660	3-hydroxyisobutyryl-coenzyme A hydrolase, putative / CoA-thioester hydrolase, putative [AT2G30660.1]	-5.56398	0.477267	60.4372	-8.26799	0.615506	11.0143	6.51614	0.00385132	0.0176208
A_84_P21573	AT5G38120	4-coumarate--CoA ligase family protein / 4-coumaroyl-CoA synthase family protein [AT5G38120.1]	-6.64162	0.124708	27.439	-9.27956	0.487158	5.33657	6.22443	0.000813539	0.00696363
A_84_P758982	AT3G20075	a pseudogene with cytochrome P450 domain [AT3G20075.1]	-6.44383	0.0546611	31.4684	-9.55104	0.331694	4.2881	8.61711	8.90108e-05	0.00247197
A_84_P582125	AT3G28570	AAA-type ATPase family protein [AT3G28570.1]	-7.41671	0.179373	16.1802	-8.76932	0.527883	7.71899	2.55374	0.0136724	0.0418916
A_84_P11071	AT1G30520	AAE14 (ACYL-ACTIVATING ENZYME 14); AMP binding [AT1G30520.1]	0.432782	0.0162847	3696.77	-0.757509	0.0954658	1879.25	2.28199	2.87898e-05	0.00167376
A_84_P18915	AT1G51460	ABC transporter family protein [AT1G51460.1]	-3.73922	0.109253	205.859	-5.89548	0.0510144	53.4049	4.45757	6.4736e-06	0.00128344
A_84_P14489	AT2G13610	ABC transporter family protein [AT2G13610.1]	0.261372	0.152756	3296.56	-0.91433	0.0920625	1685.77	2.25903	0.000335703	0.00435989
A_84_P12722	AT3G25620	ABC transporter family protein [AT3G25620.1]	-1.48481	0.0552551	979.544	-2.5254	0.264086	554.947	2.05706	0.00261068	0.0138094
A_84_P22240	AT3G55100	ABC transporter family protein [AT3G55100.1]	-3.23727	0.0361045	290.37	-5.06315	0.27912	95.9225	3.54522	0.000357278	0.00447912
A_84_P11008	AT4G25750	ABC transporter family protein [AT4G25750.1]	-5.11761	0.161496	79.1	-6.21427	0.253503	43.0382	2.13859	0.00320767	0.015697
A_84_P14060	AT5G52860	ABC transporter family protein [AT5G52860.1]	-2.9511	0.134621	354.34	-4.47665	0.0429797	142.935	2.87898	4.81635e-05	0.0020193
A_84_P15886	AT5G27630	ACBP5 (ACYL-COA BINDING PROTEIN 5); acyl-CoA binding [AT5G27630.1]	-5.79081	0.135237	49.5696	-6.86451	0.141122	27.3552	2.10482	0.000681209	0.00630781
A_84_P21046	AT2G38600	acid phosphatase class B family protein [AT2G38600.1]	-1.12615	0.343462	1275.95	-2.70283	0.299147	497.891	2.98282	0.0038927	0.0177499
A_84_P17642	AT4G29270	acid phosphatase class B family protein [AT4G29270.1]	0.172466	0.0823723	3085.18	-1.00989	0.0845497	1583.07	2.26946	6.47897e-05	0.00225281
A_84_P13167	AT5G65890	ACR1 (ACT DOMAIN REPEAT 1) [AT5G65890.1]	0.717037	0.156152	4511.57	-0.524762	0.0582289	2209.19	2.36493	0.000207874	0.00348208
A_84_P15474	AT3G01990	ACR6 (ACT Domain Repeat 6) [AT3G01990.1]	-1.66847	0.0975404	861.774	-3.54633	0.146173	272.72	3.67529	5.01448e-05	0.00204725
A_84_P12287	AT1G01480	ACS2 (1-Amino-cyclopropane-1-carboxylate synthase 2) [AT1G01480.1]	-3.60168	0.336623	230.509	-5.53626	0.135175	68.5105	3.82266	0.000763482	0.00671873
A_84_P842660	AT5G28360	ACS3 (1-AMINOCYCLOPROPANE-1-CARBOXYLATE SYNTHASE LIKE PSEUDOGENE); 1-aminocyclopropane-1-carboxylate synthase [AT5G28360.1]	-5.69461	0.203326	53.3431	-9.02449	0.69591	6.65042	10.0553	0.00135251	0.00929159
A_84_P17344	AT2G22810	ACS4 (1-AMINOCYCLOPROPANE-1-CARBOXYLATE SYNTHASE 4); 1-aminocyclopropane-1-carboxylate synthase [AT2G22810.1]	-3.8824	0.214006	186.334	-6.0818	0.554234	49.3489	4.59288	0.00303981	0.0151948
A_84_P17582	AT4G11280	ACS6 (1-AMINOCYCLOPROPANE-1-CARBOXYLIC ACID (ACC) SYNTHASE 6) [AT4G11280.1]	-0.814661	0.104459	1562.72	-1.82904	0.224367	903.718	2.02003	0.00207958	0.0120708
A_84_P825000	AT5G59370	ACT4 (ACTIN 4) [AT5G59370.2]	-7.95671	0.906301	12.4345	-10.5517	0.314743	2.1518	6.04177	0.00941377	0.0320179
A_84_P10495	AT1G65890	acyl-activating enzyme 12 (AAE12) [AT1G65890.1]	-3.34441	0.302235	272.727	-4.63583	0.0343776	127.936	2.44769	0.00182159	0.0111148
A_84_P20410	AT1G06080	ADS1 (DELTA 9 DESATURASE 1); oxidoreductase [AT1G06080.1]	1.76689	0.0788932	9342.7	0.252893	0.0394279	3785.52	2.85599	7.62009e-06	0.0013562
A_84_P825864	AT2G45190	AFO (ABNORMAL FLORAL ORGANS); transcription factor [AT2G45190.1]	-3.19389	0.171303	300.57	-4.22632	0.0793991	169.81	2.04546	0.000693356	0.00637143
A_84_P826247	AT4G18960	AG (AGAMOUS); transcription factor [AT4G18960.1]	-8.17822	0.212466	9.56957	-9.65839	0.587993	4.10002	2.78981	0.0148453	0.0446486
A_84_P15728	AT4G24540	AGL24 (AGAMOUS-LIKE 24); protein binding / protein heterodimerization/ protein homodimerization/ transcription factor [AT4G24540.1]	-0.279633	0.0908716	2256.71	-1.28479	0.199038	1311.84	2.00716	0.00135136	0.00929159
A_84_P137359	AT5G27070	AGL53; transcription factor [AT5G27070.1]	-8.03695	0.505652	10.9105	-9.84198	0.53953	3.61893	3.49436	0.0133909	0.0412433
A_84_P20117	AT2G45650	AGL6 (AGAMOUS LIKE-6); DNA binding / transcription factor [AT2G45650.1]	-5.98776	0.264532	43.4822	-8.32174	0.318809	10.1606	5.04194	0.000617777	0.0059898
A_84_P52180	AT5G60910	AGL8 (AGAMOUS-LIKE 8); transcription factor [AT5G60910.1]	-2.44111	0.23262	509.03	-5.0196	0.085206	98.2667	5.97314	5.56588e-05	0.00214389
A_84_P750837	AT1G22590	AGL87; transcription factor [AT1G22590.1]	-2.46125	0.202764	500.357	-3.77161	0.082819	233.122	2.48005	0.000489579	0.00529878
A_84_P153328	AT5G26950	AGL93; transcription factor [AT5G26950.1]	-7.28037	0.259	17.9003	-8.38033	0.306821	9.7517	2.14349	0.00900457	0.0310691
A_84_P175401	AT1G68725	AGP19/ATAGP19 (ARABINOGALACTAN-PROTEIN 19) [AT1G68725.1]	-3.01844	0.0755101	338.279	-4.20283	0.101981	173.01	2.27267	8.56417e-05	0.00243797
A_84_P88939	AT5G65510	AIL7 (AINTEGUMENTA-LIKE 7); DNA binding / transcription factor [AT5G65510.1]	-4.94055	0.090089	89.2712	-6.01916	0.0741874	49.0691	2.11201	8.90362e-05	0.00247197
A_84_P16156	AT1G32780	alcohol dehydrogenase, putative [AT1G32780.1]	-1.11062	0.0622586	1269.48	-2.71473	0.213853	485.499	3.04007	0.00023753	0.00370128
A_84_P861214	AT2G24270	ALDH11A3 (Aldehyde dehydrogenase 11A3); 3-chloroallyl aldehyde dehydrogenase/ glyceraldehyde-3-phosphate dehydrogenase (NADP+) [AT2G24270.1]	0.078962	0.369534	2969.77	-1.02863	0.0383102	1559.27	2.15486	0.00668077	0.0253036
A_84_P16280	AT2G19980	allergen V5/Tpx-1-related family protein [AT2G19980.1]	-4.7275	0.0612138	103.33	-5.78212	0.269249	58.0959	2.07718	0.00270699	0.0141255
A_84_P14558	AT3G22820	allergen-related [AT3G22820.1]	-2.8657	0.159904	376.136	-3.87915	0.0217035	215.921	2.01873	0.000405428	0.00479725
A_84_P12640	AT3G01420	ALPHA-DOX1 (ALPHA-DIOXYGENASE 1) [AT3G01420.1]	2.56744	0.243683	16401	1.23306	0.229425	7504.34	2.52168	0.00230652	0.0127952
A_84_P856333	AT3G56200	amino acid transporter family protein [AT3G56200.1]	-2.70466	0.401588	435.257	-3.77874	0.0391744	231.461	2.10538	0.00995102	0.0333048
A_84_P764897	AT4G28420	aminotransferase, putative [AT4G28420.2]	-5.70766	0.334149	53.7542	-8.92798	0.348011	6.60575	9.31994	0.000319742	0.00426352
A_84_P22369	AT4G28700	ammonium transporter, putative [AT4G28700.1]	-2.52412	0.188695	478.908	-4.2233	0.0877908	170.064	3.24717	0.000145159	0.00300057
A_84_P10891	AT3G54720	AMP1 (ALTERED MERISTEM PROGRAM 1); dipeptidase [AT3G54720.1]	0.723984	0.0851426	4527.74	-0.842271	0.0426799	1773.12	2.96135	9.04054e-06	0.00137716
A_84_P19416	AT1G21540	AMP-binding protein, putative [AT1G21540.1]	-2.82666	0.210397	388.846	-3.87431	0.286307	218.202	2.06717	0.00694761	0.0259653
A_84_P14452	AT2G02450	ANAC034/ANAC035 (Arabidopsis NAC domain containing protein 34, Arabidopsis NAC domain containing protein 35); transcription factor [AT2G02450.1]	-3.26776	0.263364	288.631	-4.47715	0.0640479	142.766	2.31239	0.0015094	0.00991328
A_84_P15376	AT2G43000	ANAC042 (Arabidopsis NAC domain containing protein 42); transcription factor [AT2G43000.1]	0.011426	0.237315	2792.44	-4.44432	0.402839	150.536	21.9439	7.88794e-05	0.00237362
A_84_P10075	AT4G28500	ANAC073 (Arabidopsis NAC domain containing protein 73); transcription factor [AT4G28500.1]	-2.6638	0.112529	434.155	-3.81206	0.0732642	226.422	2.21646	0.00012097	0.00280048
A_84_P17755	AT5G18300	ANAC088 (Arabidopsis NAC domain containing protein 88); transcription factor [AT5G18300.1]	-3.01006	0.205195	342.674	-4.4134	0.12846	149.551	2.64512	0.000553317	0.00562285
A_84_P16226	AT1G14540	anionic peroxidase, putative [AT1G14540.1]	0.106433	0.41646	3058.19	-3.82499	0.218969	227.103	15.2572	0.00013253	0.00291853
A_84_P22847	AT1G14550	anionic peroxidase, putative [AT1G14550.1]	-0.65203	0.613972	1875.13	-5.4561	0.423554	75.2485	27.9364	0.000367509	0.00453725
A_84_P15614	AT3G54070	ankyrin repeat family protein [AT3G54070.1]	-7.48166	0.520326	15.8176	-10.0517	0.75471	3.30663	5.93815	0.00830374	0.0293121
A_84_P14837	AT4G37750	ANT (AINTEGUMENTA); DNA binding / transcription factor [AT4G37750.1]	0.698793	0.116785	4458.1	-1.17121	0.206539	1425.83	3.65534	0.000166773	0.00315421
A_84_P85269	AT1G24909	anthranilate synthase beta subunit, putative [AT1G24909.1]	-3.95955	0.169668	176.879	-5.13429	0.0776084	90.5791	2.25751	0.000401422	0.00476278
A_84_P21945	AT1G32350	AOX1D (ALTERNATIVE OXIDASE 1D); alternative oxidase [AT1G32350.1]	-2.29411	0.58627	597.059	-6.76596	0.564779	30.4536	22.1901	0.000681169	0.00630781
A_84_P14181	AT1G69120	AP1 (APETALA1); DNA binding / transcription factor [AT1G69120.1]	-4.18244	0.359023	154.346	-9.3154	0.141239	4.992	35.0894	2.10124e-05	0.00155885
A_84_P21113	AT2G35700	AP2 domain-containing transcription factor, putative [AT2G35700.1]	-1.93239	0.0471347	718.719	-2.9956	0.054956	398.728	2.08957	1.41888e-05	0.00146251
A_84_P19792	AT5G67180	AP2 domain-containing transcription factor, putative [AT5G67180.1]	-1.45341	0.0928618	1000.39	-3.1066	0.063507	368.973	3.14529	1.41508e-05	0.00146212
A_84_P24129	AT3G54340	AP3 (APETALA 3); DNA binding / transcription factor [AT3G54340.1]	-5.22005	0.435918	75.6097	-6.33714	0.146312	39.5716	2.16909	0.0136094	0.0417423
A_84_P21013	AT2G21590	APL4 (large subunit of AGP 4); glucose-1-phosphate adenylyltransferase [AT2G21590.1]	-2.05066	0.226784	666.662	-3.57424	0.0585303	266.811	2.87504	0.000353541	0.00445532
A_84_P10992	AT4G21990	APR3 (APS REDUCTASE 3) [AT4G21990.1]	2.90053	0.264745	20778.7	1.60305	0.0700764	9674.85	2.458	0.00120174	0.00867113
A_84_P752030	AT1G35240	ARF20 (AUXIN RESPONSE FACTOR 20); transcription factor [AT1G35240.1]	-7.18732	0.272268	18.9429	-8.5716	0.0701604	8.35768	2.61042	0.00103763	0.00797969
A_84_P19176	AT2G27880	argonaute protein, putative / AGO, putative [AT2G27880.1]	-5.93417	0.13552	44.926	-7.45006	0.207975	18.3326	2.85974	0.0004521	0.00507934
A_84_P603366	AT2G33385	ARPC2B (actin-related protein C2B); structural molecule [AT2G33385.1]	-4.45224	0.06177	125.399	-5.88123	0.36323	55.3214	2.6926	0.00255676	0.013657
A_84_P22812	AT1G74890	ARR15 (RESPONSE REGULATOR 15); transcription regulator [AT1G74890.1]	-2.42647	0.231056	513.08	-4.88126	0.0935614	108.164	5.48231	6.92974e-05	0.00228121
A_84_P21088	AT2G40670	ARR16 (response regulator 16); transcription regulator/ two-component response regulator [AT2G40670.1]	-2.49798	0.242046	489.799	-4.41093	0.0673393	149.328	3.76578	0.000190975	0.0033471
A_84_P14680	AT3G56380	ARR17 (response regulator 17); transcription regulator/ two-component response regulator [AT3G56380.1]	-6.92255	0.186442	22.7639	-8.39594	0.1726	9.46359	2.77673	0.000552444	0.0056189
A_84_P11412	AT1G10470	ARR4 (RESPONSE REGULATOR 4); transcription regulator/ two-component response regulator [AT1G10470.1]	2.46051	0.149926	15137.7	1.04684	0.143623	6609.37	2.66413	0.000295837	0.00409505
A_84_P10395	AT1G19050	ARR7 (RESPONSE REGULATOR 7); transcription regulator/ two-component response regulator [AT1G19050.1]	-0.389296	0.20934	2105.23	-3.57509	0.190586	268.946	9.09954	4.08531e-05	0.00189906
A_84_P826615	AT1G65620	AS2 (ASYMMETRIC LEAVES 2) [AT1G65620.2]	-6.71492	0.343637	26.6867	-8.3293	0.270314	10.0588	3.06179	0.00306903	0.0152692
A_84_P837201	AT1G16530	ASL9/LBD3 (LOB DOMAIN-CONTAINING PROTEIN 3) [AT1G16530.1]	-1.62202	0.366479	909.807	-6.00981	0.405296	51.0989	20.9343	0.000154953	0.00308183
A_84_P208698	AT3G12890	ASML2 (ACTIVATOR OF SPOMIN::LUC2) [AT3G12890.1]	-4.74729	0.145378	102.565	-7.28605	0.28153	20.7475	5.81089	0.000156298	0.00308551
A_84_P21818	AT1G65240	aspartyl protease family protein [AT1G65240.1]	-4.73159	0.253948	103.86	-5.98446	0.298203	50.6565	2.38316	0.00518943	0.0213866
A_84_P13657	AT3G29590	AT5MAT; O-malonyltransferase/ transferase [AT3G29590.1]	-1.85139	0.202743	766.373	-3.38305	0.41572	315.53	2.89118	0.00457658	0.0197146
A_84_P21184	AT3G17790	ATACP5 (acid phosphatase 5); acid phosphatase/ protein serine/threonine phosphatase [AT3G17790.1]	1.46202	0.0924492	7566.14	-0.129167	0.0494043	2909.93	3.01296	1.24354e-05	0.00142613
A_84_P11090	AT5G02190	ATASP38/PCS1 (PROMOTION OF CELL SURVIVAL1); aspartic-type endopeptidase/ peptidase [AT5G02190.1]	-2.0241	0.133888	674.983	-3.34876	0.144995	313.134	2.50472	0.000312885	0.00421072
A_84_P814395	AT5G64940	ATATH13 (ABC2 homolog 13) [AT5G64940.2]	-0.164941	0.321327	2491.86	-1.22668	0.142664	1360.29	2.08744	0.00638059	0.0245403
A_84_P22208	AT3G47750	ATATH3 (ABC2 homolog 3); ATPase, coupled to transmembrane movement of substances [AT3G47750.1]	-3.72314	0.0165167	207.456	-5.31067	0.223115	80.3389	3.00536	0.000251738	0.00378501
A_84_P21792	AT1G10060	ATBCAT-1; branched-chain-amino-acid transaminase/ catalytic [AT1G10060.1]	0.009154	0.0480806	2760.98	-1.26106	0.340133	1345.64	2.41197	0.0030528	0.0152254
A_84_P21473	AT4G15210	ATBETA-AMY (BETA-AMYLASE); beta-amylase [AT4G15210.1]	-3.28938	0.093372	280.011	-5.16903	0.447671	90.8209	3.67985	0.00205757	0.0119864
A_84_P553871	AT4G38910	ATBPC5/BBR/BPC5/BPC5 (BASIC PENTACYSTEINE 5); DNA binding / transcription factor [AT4G38910.1]	-8.93666	0.224382	5.6651	-10.0936	0.203304	2.93954	2.22984	0.00270294	0.0141146
A_84_P10779	AT3G30530	ATBZIP42 (ARABIDOPSIS THALIANA BASIC LEUCINE-ZIPPER); DNA binding / protein heterodimerization/ protein homodimerization/ transcription factor [AT3G30530.1]	-6.55353	0.141818	29.3123	-8.93665	0.206457	6.50286	5.21663	7.93933e-05	0.00237464
A_84_P23467	AT5G38800	ATBZIP43 (ARABIDOPSIS THALIANA BASIC LEUCINE-ZIPPER 43); DNA binding / transcription factor [AT5G38800.1]	-6.41474	0.279711	32.3754	-8.84746	0.528772	7.27848	5.3991	0.00214142	0.0122472
A_84_P24081	AT1G02800	ATCEL2 (Arabidopsis thaliana Cellulase 2); hydrolase, hydrolyzing O-glycosyl compounds [AT1G02800.1]	-2.30895	0.166829	557.256	-4.57203	0.355985	137.338	4.80015	0.000568473	0.00570475
A_84_P62170	AT5G22910	ATCHX9 (cation/hydrogen exchanger 9); monovalent cation:proton antiporter [AT5G22910.1]	-8.43231	0.555306	8.28189	-10.3463	0.178858	2.463	3.76849	0.00473454	0.020174
A_84_P14421	AT2G41510	ATCKX1/CKX1 (CYTOKININ OXIDASE/DEHYDROGENASE 1); cytokinin dehydrogenase [AT2G41510.1]	-2.89317	0.0367034	368.645	-4.50582	0.14051	140.675	3.05814	4.30648e-05	0.00192393
A_84_P13763	AT3G63440	ATCKX6/ATCKX7/CKX6 (CYTOKININ OXIDASE/DEHYDROGENASE 6); cytokinin dehydrogenase [AT3G63440.1]	-0.677476	0.173355	1717.71	-3.05324	0.160815	385.389	5.1901	6.40073e-05	0.00224339
A_84_P21880	AT1G19780	ATCNGC8 (CYCLIC NUCLEOTIDE GATED CHANNEL 8); calmodulin binding / cyclic nucleotide binding / ion channel [AT1G19780.1]	-6.36733	0.209939	33.4582	-7.9732	0.186645	12.7705	3.04379	0.000583941	0.00580255
A_84_P17520	AT1G24070	ATCSLA10 (Cellulose synthase-like A10); transferase, transferring glycosyl groups [AT1G24070.1]	-1.28624	0.177583	1125.48	-3.59723	0.127841	262.707	4.96224	5.25296e-05	0.00208792
A_84_P11918	AT4G13410	ATCSLA15 (Cellulose synthase-like A15); transferase, transferring glycosyl groups [AT4G13410.1]	-2.25365	0.321158	583.542	-3.8782	0.0724956	215.992	3.08345	0.00102893	0.00794064
A_84_P11000	AT4G24010	ATCSLG1 (Cellulose synthase-like G1); transferase/ transferase, transferring glycosyl groups [AT4G24010.1]	-2.32156	0.332114	556.415	-4.26655	0.263288	167.063	3.85036	0.00135662	0.00930221
A_84_P10054	AT4G23990	ATCSLG3 (Cellulose synthase-like G3); transferase/ transferase, transferring glycosyl groups [AT4G23990.1]	-0.31856	0.215001	2215.2	-3.31117	0.136581	321.291	7.95913	3.44322e-05	0.00178117
A_84_P15409	AT2G36190	ATCWINV4 (ARABIDOPSIS THALIANA CELL WALL INVERTASE 4); hydrolase, hydrolyzing O-glycosyl compounds [AT2G36190.1]	-8.21398	0.29264	9.38037	-9.25916	0.240326	5.23108	2.06363	0.00877145	0.0304605
A_84_P16501	AT3G13784	ATCWINV5 (ARABIDOPSIS THALIANA CELL WALL INVERTASE 5); hydrolase, hydrolyzing O-glycosyl compounds [AT3G13784.1]	-3.7888	0.401845	203.025	-10.338	0.305744	2.495	93.6497	2.32477e-05	0.00158376
A_84_P16015	AT5G16080	ATCXE17 (ARABIDOPSIS THALIANA CARBOXYESTERASE 17); hydrolase [AT5G16080.1]	-4.1708	0.0281	152.062	-5.26302	0.05563	82.8158	2.13202	7.01717e-06	0.00131839
A_84_P576237	AT5G52340	ATEXO70A2 (exocyst subunit EXO70 family protein A2); protein binding [AT5G52340.1]	-5.56708	0.112039	57.8586	-7.38514	0.395194	19.4125	3.52608	0.00155644	0.0100781
A_84_P532349	AT3G09520	ATEXO70H4 (exocyst subunit EXO70 family protein H4); protein binding [AT3G09520.1]	-3.70482	0.0629977	210.529	-5.09053	0.200539	93.4881	2.61302	0.000335636	0.00435989
A_84_P815585	AT1G69530	ATEXPA1 (ARABIDOPSIS THALIANA EXPANSIN A1) [AT1G69530.1]	3.99103	0.0489476	43581.5	2.39424	0.1872	16765.5	3.02469	0.000139171	0.00296158
A_84_P853089	AT1G26770	ATEXPA10 (ARABIDOPSIS THALIANA EXPANSIN A10) [AT1G26770.2]	-1.89623	0.228125	745.956	-3.13153	0.200124	366.361	2.35429	0.00213378	0.0122211
A_84_P14510	AT2G03090	ATEXPA15 (ARABIDOPSIS THALIANA EXPANSIN A15) [AT2G03090.1]	1.23224	0.347243	6576.94	-0.435532	0.236172	2383.68	3.17723	0.00234045	0.0129036
A_84_P11841	AT3G55500	ATEXPA16 (ARABIDOPSIS THALIANA EXPANSIN A16) [AT3G55500.1]	-5.78203	0.225956	50.3704	-7.17592	0.304324	22.1983	2.62786	0.00311549	0.0154106
A_84_P10694	AT2G37640	ATEXPA3 (ARABIDOPSIS THALIANA EXPANSIN A3) [AT2G37640.1]	0.759255	0.103228	4655.81	-0.418147	0.178868	2389.87	2.26169	0.000590092	0.00584503
A_84_P15381	AT2G39700	ATEXPA4 (ARABIDOPSIS THALIANA EXPANSIN A4) [AT2G39700.1]	-4.87624	0.256681	94.8323	-6.18832	0.304148	44.5307	2.483	0.00465124	0.01993
A_84_P12680	AT3G29030	ATEXPA5 (ARABIDOPSIS THALIANA EXPANSIN A5) [AT3G29030.1]	1.69567	0.0443958	8884.78	0.0706069	0.012836	3338.95	3.08455	4.35263e-07	0.000654441
A_84_P16400	AT2G28950	ATEXPA6 (ARABIDOPSIS THALIANA EXPANSIN A6) [AT2G28950.1]	3.93497	0.0554315	41895.3	2.773	0.112779	21799.4	2.23762	8.88789e-05	0.00247197
A_84_P806966	AT2G40610	ATEXPA8 (ARABIDOPSIS THALIANA EXPANSIN A8) [AT2G40610.1]	2.65656	0.217442	17361.5	0.841029	0.268114	5754.89	3.51989	0.000805548	0.00692932
A_84_P57310	AT4G28250	ATEXPB3 (ARABIDOPSIS THALIANA EXPANSIN B3) [AT4G28250.1]	0.955869	0.192532	5341.45	-1.68426	0.137284	994.15	6.23389	4.21469e-05	0.00191972
A_84_P856663	AT5G63530	ATFP3 (Arabidopsis thaliana farnesylated protein 3) [AT5G63530.2]	1.39482	0.0389886	7210.43	0.372092	0.136314	4115.08	2.03176	0.000236048	0.003693
A_84_P21618	AT5G50160	ATFRO8/FRO8 (FERRIC REDUCTION OXIDASE 8); ferric-chelate reductase/ oxidoreductase [AT5G50160.1]	2.02255	0.116952	11149.4	0.978336	0.143218	6281.62	2.06224	0.000612149	0.00595831
A_84_P16177	AT1G78440	ATGA2OX1 (GIBBERELLIN 2-OXIDASE 1); gibberellin 2-beta-dioxygenase [AT1G78440.1]	-4.1565	0.092937	153.533	-7.23231	0.385962	21.7528	8.43163	0.00017836	0.00324492
A_84_P10045	AT4G21690	ATGA3OX3 (GIBBERELLIN 3-OXIDASE 3); iron ion binding / oxidoreductase [AT4G21690.1]	-8.86388	0.539881	6.0802	-10.6154	0.153201	2.0297	3.36724	0.00566975	0.0226948
A_84_P766972	AT5G24920	ATGDU5 (ARABIDOPSIS THALIANA GLUTAMINE DUMPER 5) [AT5G24920.1]	-3.83684	0.132166	192.325	-5.22852	0.465908	86.925	2.62383	0.00761207	0.0275903
A_84_P523893	AT5G49150	ATGEX2/GEX2 (GAMETE EXPRESSED2) [AT5G49150.1]	-6.02802	0.122198	41.9714	-7.31915	0.17554	20.0786	2.4472	0.00047284	0.00519719
A_84_P22068	AT2G44570	ATGH9B12 (ARABIDOPSIS THALIANA GLYCOSYL HYDROLASE 9B12); hydrolase, hydrolyzing O-glycosyl compounds [AT2G44570.1]	-5.53771	0.0471902	59.0064	-6.94941	0.152251	25.7467	2.66051	0.000105354	0.00264008
A_84_P17557	AT4G02290	ATGH9B13 (ARABIDOPSIS THALIANA GLYCOSYL HYDROLASE 9B13); hydrolase, hydrolyzing O-glycosyl compounds [AT4G02290.1]	-0.148108	0.0627003	2470.46	-1.16825	0.236745	1434.13	2.02812	0.00195704	0.011621
A_84_P14843	AT4G39010	ATGH9B18 (ARABIDOPSIS THALIANA GLYCOSYL HYDROLASE 9B18); hydrolase, hydrolyzing O-glycosyl compounds [AT4G39010.1]	-4.11126	0.075972	158.621	-5.15782	0.180133	89.8619	2.06559	0.000752467	0.00667002
A_84_P14433	AT2G32990	ATGH9B8 (ARABIDOPSIS THALIANA GLYCOSYL HYDROLASE 9B8); hydrolase, hydrolyzing O-glycosyl compounds [AT2G32990.1]	0.77769	0.157773	4704.31	-0.589225	0.182292	2132.3	2.57919	0.000602829	0.00591209
A_84_P242483	AT2G44540	ATGH9B9 (ARABIDOPSIS THALIANA GLYCOSYL HYDROLASE 9B9); hydrolase, hydrolyzing O-glycosyl compounds [AT2G44540.1]	-8.89471	0.234203	5.79057	-10.2932	0.51184	2.61322	2.6363	0.0126114	0.039487
A_84_P20957	AT1G64390	ATGH9C2 (ARABIDOPSIS THALIANA GLYCOSYL HYDROLASE 9C2); hydrolase, hydrolyzing O-glycosyl compounds [AT1G64390.1]	1.55947	0.157198	8116.3	0.237032	0.13686	3766.98	2.50088	0.000389612	0.00469418
A_84_P553120	AT5G48400	ATGLR1.2 (Arabidopsis thaliana glutamate receptor 1.2) [AT5G48400.1]	-5.99855	0.32192	43.8464	-8.65017	0.263538	7.95812	6.28368	0.000382821	0.00465222
A_84_P13955	AT5G11210	ATGLR2.5 (Arabidopsis thaliana glutamate receptor 2.5) [AT5G11210.1]	-4.79656	0.368042	101.015	-6.1494	0.186878	44.8575	2.55414	0.00475174	0.0202235
A_84_P23846	AT2G47180	ATGOLS1 (ARABIDOPSIS THALIANA GALACTINOL SYNTHASE 1); transferase, transferring hexosyl groups [AT2G47180.1]	0.585002	0.223976	4130.35	-0.600774	0.23037	2106.29	2.27486	0.00307484	0.0152911
A_84_P17929	AT1G56600	ATGOLS2 (ARABIDOPSIS THALIANA GALACTINOL SYNTHASE 2); transferase, transferring glycosyl groups / transferase, transferring hexosyl groups [AT1G56600.1]	-2.89925	0.350979	373.707	-5.76905	0.278397	59.2409	7.30967	0.000375315	0.00459946
A_84_P16114	AT1G09350	ATGOLS3 (ARABIDOPSIS THALIANA GALACTINOL SYNTHASE 3); transferase, transferring glycosyl groups / transferase, transferring hexosyl groups [AT1G09350.1]	-2.9566	0.218444	354.341	-5.13878	0.0644374	90.2578	4.53839	7.72214e-05	0.00236046
A_84_P13256	AT1G60470	ATGOLS4 (ARABIDOPSIS THALIANA GALACTINOL SYNTHASE 4); transferase, transferring glycosyl groups / transferase, transferring hexosyl groups [AT1G60470.1]	-2.79798	0.367997	402.187	-7.95372	0.408977	13.2957	35.6477	8.42974e-05	0.00242871
A_84_P311333	AT2G38110	ATGPAT6/GPAT6 (GLYCEROL-3-PHOSPHATE ACYLTRANSFERASE 6); 1-acylglycerol-3-phosphate O-acyltransferase/ acyltransferase [AT2G38110.1]	-0.240987	0.116767	2318.96	-2.3337	0.0554709	630.883	4.26551	9.6255e-06	0.00137742
A_84_P225239	AT3G13960	AtGRF5 (GROWTH-REGULATING FACTOR 5) [AT3G13960.1]	-2.49085	0.096743	488.088	-3.67893	0.254143	252.178	2.27848	0.00163473	0.0104053
A_84_P590512	AT5G53660	AtGRF7 (GROWTH-REGULATING FACTOR 7) [AT5G53660.1]	-4.34047	0.115496	135.87	-6.96084	0.0811281	25.5785	6.14911	5.57551e-06	0.00123308
A_84_P565344	AT4G24150	AtGRF8 (GROWTH-REGULATING FACTOR 8) [AT4G24150.1]	-5.93579	0.12463	44.9122	-7.45495	0.144146	18.2352	2.86624	0.000159413	0.00310893
A_84_P13969	AT5G17220	ATGSTF12 (GLUTATHIONE S-TRANSFERASE 26); glutathione transferase [AT5G17220.1]	-0.0717672	0.169762	2614.51	-1.19768	0.39401	1431.65	2.1824	0.0104531	0.0345015
A_84_P19949	AT1G02940	ATGSTF5 (Arabidopsis thaliana Glutathione S-transferase (class phi) 5); glutathione transferase [AT1G02940.1]	-5.41367	0.180432	64.865	-6.88671	0.142028	26.8702	2.77605	0.000373282	0.00458226
A_84_P812454	AT1G02930	ATGSTF6 (EARLY RESPONSIVE TO DEHYDRATION 11); glutathione transferase [AT1G02930.1]	4.26453	0.121961	52846.9	2.14817	0.11386	14086.2	4.33597	2.54024e-05	0.00159769
A_84_P22787	AT1G02920	ATGSTF7 (GLUTATHIONE S-TRANSFERASE 11); glutathione transferase [AT1G02920.1]	2.09673	0.109072	11763.3	-0.187092	0.141045	2793.11	4.86965	2.44338e-05	0.00158376
A_84_P12432	AT1G74590	ATGSTU10 (Arabidopsis thaliana Glutathione S-transferase (class tau) 10); glutathione transferase [AT1G74590.1]	-0.209945	0.181335	2387.11	-1.70117	0.231434	983.857	2.81127	0.000925971	0.0074741
A_84_P19046	AT1G69920	ATGSTU12 (Arabidopsis thaliana Glutathione S-transferase (class tau) 12); glutathione transferase [AT1G69920.1]	-1.19334	0.167252	1203.14	-3.94884	0.055334	206.185	6.75289	1.10377e-05	0.00140884
A_84_P20938	AT1G69880	ATH8 (thioredoxin H-type 8); thiol-disulfide exchange intermediate [AT1G69880.1]	-0.677342	0.347581	1748.16	-1.73564	0.159327	956.6	2.08247	0.00868626	0.0302489
A_84_P533968	AT2G02540	ATHB21/ZFHD4 (ZINC FINGER HOMEODOMAIN 4); DNA binding / transcription factor [AT2G02540.1]	-2.86867	0.126274	375.47	-4.09518	0.0184533	185.99	2.34	7.62872e-05	0.00235078
A_84_P847244	AT2G36610	ATHB22 (ARABIDOPSIS THALIANA HOMEOBOX PROTEIN 22); DNA binding / transcription factor [AT2G36610.1]	-6.36793	0.236583	33.6512	-7.91224	0.259835	13.2615	2.91664	0.00159888	0.0102614
A_84_P290774	AT5G65410	ATHB25/ZFHD2 (ZINC FINGER HOMEODOMAIN 2); transcription factor [AT5G65410.1]	-0.239198	0.105062	2330.43	-1.40989	0.16004	1203.27	2.2512	0.000449698	0.00506803
A_84_P106252	AT3G50890	ATHB28 (ARABIDOPSIS THALIANA HOMEOBOX PROTEIN 28); DNA binding / transcription factor [AT3G50890.1]	-0.957588	0.0871417	1410.04	-2.82111	0.168055	450.626	3.63894	6.93935e-05	0.00228121
A_84_P14379	AT1G14440	ATHB31 (ARABIDOPSIS THALIANA HOMEOBOX PROTEIN 31); transcription factor [AT1G14440.1]	-0.94794	0.0777031	1421.1	-2.22381	0.130529	683.89	2.42145	0.000129847	0.00288624
A_84_P555935	AT1G14687	ATHB32 (ARABIDOPSIS THALIANA HOMEOBOX PROTEIN 32); DNA binding / transcription factor [AT1G14687.1]	-6.76592	0.0948866	25.1627	-7.98474	0.263893	12.612	2.32756	0.00166736	0.0105152
A_84_P93079	AT1G75240	ATHB33 (ARABIDOPSIS THALIANA HOMEOBOX PROTEIN 33); DNA binding / transcription factor [AT1G75240.1]	0.265684	0.0789403	3293.34	-1.1261	0.0963545	1461.51	2.62403	4.20218e-05	0.00191972
A_84_P15821	AT5G03790	ATHB51/LMI1 (LATE MERISTEM IDENTITY1); DNA binding / sequence-specific DNA binding / transcription factor [AT5G03790.1]	-4.50523	0.0365284	120.652	-5.98238	0.102691	50.476	2.78399	1.95246e-05	0.00153712
A_84_P12528	AT2G40180	ATHPP2C5; protein serine/threonine phosphatase [AT2G40180.1]	-2.85463	0.123835	380.537	-4.96767	0.162256	101.64	4.32602	5.68606e-05	0.00216269
A_84_P22833	AT1G68460	ATIPT1 (ISOPENTENYLTRANSFERASE 1); adenylate dimethylallyltransferase [AT1G68460.1]	-6.71625	0.194893	26.1794	-9.38936	0.898315	5.44521	6.37801	0.00729811	0.026811
A_84_P20381	AT3G63110	ATIPT3 (Arabidopsis thaliana isopentenyltransferase 3); transferase, transferring alkyl or aryl (other than methyl) groups [AT3G63110.1]	-0.92598	0.26594	1460.49	-5.15566	0.149959	89.4024	18.7612	1.78901e-05	0.00152129
A_84_P23434	AT5G19040	ATIPT5 (Arabidopsis thaliana isopentenyltransferase 5); transferase, transferring alkyl or aryl (other than methyl) groups [AT5G19040.1]	-2.63781	0.0531353	440.825	-4.46467	0.00927581	143.974	3.54764	5.05656e-07	0.000711229
A_84_P12677	AT3G23630	ATIPT7 (Arabidopsis thaliana isopentenyltransferase 7); transferase, transferring alkyl or aryl (other than methyl) groups [AT3G23630.1]	-3.59791	0.146658	227.293	-10.5507	0.12372	2.12081	123.88	3.85998e-07	0.000648522
A_84_P11715	AT3G04290	ATLTL1/LTL1 (LI-TOLERANT LIPASE 1); carboxylesterase [AT3G04290.1]	3.2581	0.10143	26300	1.94131	0.0997506	12244.7	2.49112	8.85116e-05	0.0024717
A_84_P22337	AT4G21440	ATM4/ATMYB102 (ARABIDOPSIS MYB-LIKE 102); DNA binding / transcription factor [AT4G21440.1]	-5.25591	0.0616146	71.7614	-6.58021	0.277205	33.4185	2.50411	0.00127624	0.00896098
A_84_P16804	AT5G15310	AtMIXTA/AtMYB16 (myb domain protein 16); DNA binding / transcription factor [AT5G15310.1]	1.12707	0.0342781	5988.24	-0.293719	0.0352443	2593.18	2.67733	9.53316e-07	0.00078136
A_84_P15638	AT3G59790	ATMPK10 (Arabidopsis thaliana MAP kinase 10); MAP kinase/ kinase [AT3G59790.1]	-6.76105	0.271818	25.6749	-8.92797	0.752515	7.20787	4.49066	0.00937123	0.031908
A_84_P10559	AT1G01560	ATMPK11 (Arabidopsis thaliana MAP kinase 11); MAP kinase/ kinase [AT1G01560.1]	-4.08923	0.49056	168.919	-6.00947	0.401208	50.2354	3.78484	0.00630505	0.0243377
A_84_P12549	AT1G07880	ATMPK13 (ARABIDOPSIS THALIANA MAP KINASE 13); MAP kinase/ kinase [AT1G07880.1]	-2.01696	0.0936153	677.178	-3.09833	0.128838	373.141	2.11604	0.000299066	0.00411582
A_84_P17544	AT3G63260	ATMRK1 (Arabidopsis thaliana MLK/Raf-related protein kinase 1); kinase/ protein serine/threonine/tyrosine kinase [AT3G63260.1]	-0.0195932	0.0544991	2706.08	-10.4489	0.155352	2.27588	1378.89	4.13742e-08	0.000385667
A_84_P87509	AT3G60970	ATMRP15 (Arabidopsis thaliana multidrug resistance-associated protein 15) [AT3G60970.1]	-6.376	0.0245928	32.9859	-7.6553	0.163003	15.8208	2.4272	0.000177217	0.00323856
A_84_P21315	AT3G60160	ATMRP9 (Arabidopsis thaliana multidrug resistance-associated protein 9) [AT3G60160.1]	-4.13567	0.0665271	156.019	-5.44915	0.17075	73.3295	2.48541	0.000242022	0.00373491
A_84_P17156	AT1G63910	ATMYB103 (MYB DOMAIN PROTEIN 103); DNA binding / transcription factor [AT1G63910.1]	-5.56643	0.202872	58.4252	-7.4651	0.259176	18.1216	3.72871	0.000563817	0.00568156
A_84_P15939	AT5G49330	AtMYB111 (myb domain protein 111); DNA binding / transcription factor [AT5G49330.1]	-3.26382	0.0648653	285.645	-4.85795	0.214203	110.94	3.01913	0.000248048	0.0037651
A_84_P24157	AT3G61250	AtMYB17 (myb domain protein 17); DNA binding / transcription factor [AT3G61250.1]	-0.890159	0.0504373	1477.62	-2.37919	0.20058	617.346	2.807	0.00023785	0.00370128
A_84_P13338	AT1G18710	AtMYB47 (myb domain protein 47); DNA binding / transcription factor [AT1G18710.1]	-0.697535	0.140778	1696.59	-2.76166	0.147769	471.314	4.18181	6.23597e-05	0.00223039
A_84_P19329	AT3G13540	ATMYB5 (MYB DOMAIN PROTEIN 5); DNA binding / transcription factor [AT3G13540.1]	-4.60701	0.225264	113.723	-6.62898	0.417807	32.7004	4.06138	0.0017987	0.0110261
A_84_P20730	AT5G65230	AtMYB53 (myb domain protein 53); DNA binding / transcription factor [AT5G65230.1]	-4.22023	0.0383386	147.001	-5.65415	0.308092	64.5065	2.7018	0.00132415	0.00918096
A_84_P53580	AT5G52600	AtMYB82 (myb domain protein 82); DNA binding / transcription factor [AT5G52600.1]	-3.86728	0.261064	189.954	-7.38894	0.523247	19.8869	11.4849	0.000477165	0.00521775
A_84_P14571	AT3G20860	ATNEK5; kinase [AT3G20860.1]	-0.331294	0.158989	2186.89	-1.41596	0.0833196	1194.25	2.12088	0.000470971	0.00518423
A_84_P18819	AT5G60780	ATNRT2.3 (Arabidopsis thaliana high affinity nitrate transporter 2.3); nitrate transmembrane transporter [AT5G60780.1]	-4.64113	0.286221	111.576	-6.68037	0.450681	32.1887	4.11028	0.00270659	0.0141251
A_84_P593106	AT5G19470	ATNUDT24 (Arabidopsis thaliana Nudix hydrolase homolog 24); hydrolase [AT5G19470.1]	-4.90079	1.65172	128.212	-10.5756	0.127341	2.08788	51.0855	0.00404496	0.0181602
A_84_P228559	AT3G52540	ATOFP18/OFP18 (Arabidopsis thaliana ovate family protein 18) [AT3G52540.1]	-2.69544	0.0620154	422.623	-3.72879	0.0455097	239.645	2.04678	2.02203e-05	0.00153712
A_84_P67974	AT3G52525	ATOFP6/OFP6 (Arabidopsis thaliana ovate family protein 6) [AT3G52525.1]	-4.63478	0.207822	110.942	-6.02026	0.0832901	49.0483	2.61259	0.000429398	0.00493881
A_84_P269540	AT2G18500	ATOFP7/OFP7 (Arabidopsis thaliana ovate family protein 7) [AT2G18500.1]	-2.72712	0.0309569	413.768	-3.92746	0.114351	209.877	2.29794	6.19076e-05	0.00223039
A_84_P10290	AT5G55930	ATOPT1 (oligopeptide transporter 1); oligopeptide transporter [AT5G55930.1]	-0.910611	0.126001	1459.87	-2.09576	0.168474	744.71	2.27386	0.000618048	0.0059898
A_84_P15162	AT1G09930	ATOPT2 (oligopeptide transporter 2); oligopeptide transporter [AT1G09930.1]	-0.837598	0.247772	1543.61	-2.10568	0.111281	740.741	2.40841	0.00127088	0.00894496
A_84_P10130	AT4G16370	ATOPT3 (OLIGOPEPTIDE TRANSPORTER); oligopeptide transporter [AT4G16370.1]	1.61433	0.0884625	8397.22	0.314387	0.179187	3984.89	2.4622	0.000353522	0.00445532
A_84_P21430	AT4G30250	ATP binding / ATPase [AT4G30250.1]	-1.196	0.0475764	1196.63	-2.76109	0.0981959	470.474	2.95897	1.5581e-05	0.0014952
A_84_P753771	AT1G61575	ATP binding / protein kinase [AT1G61575.1]	-4.37464	0.286823	132.944	-6.30463	0.34345	40.6758	3.81052	0.00171614	0.0107172
A_84_P22007	AT2G32770	ATPAP13/PAP13; acid phosphatase [AT2G32770.1]	-1.71966	0.0231143	832.188	-2.94085	0.0527823	414.571	2.33138	3.28833e-06	0.00111862
A_84_P787940	AT2G46880	ATPAP14/PAP14; protein serine/threonine phosphatase [AT2G46880.2]	-2.63309	1.0626	514.958	-10.6528	0.1355	1.97683	259.518	0.000204055	0.00346409
A_84_P261020	AT3G10150	ATPAP16/PAP16 (purple acid phosphatase 16); acid phosphatase/ protein serine/threonine phosphatase [AT3G10150.1]	-1.09837	0.0572965	1281.65	-2.67519	0.068256	497.282	2.98312	6.75359e-06	0.00129726
A_84_P545024	AT4G36270	ATP-binding region, ATPase-like domain-containing protein [AT4G36270.1]	-3.27698	0.135233	282.689	-4.52183	0.0567444	138.258	2.36993	0.000124557	0.00283518
A_84_P19375	AT3G49110	ATPCA/ATPRX33/PRX33/PRXCA (PEROXIDASE 33); peroxidase [AT3G49110.1]	-0.149046	0.296748	2512.12	-2.93138	0.264706	418.819	6.87965	0.000265969	0.00388901
A_84_P14946	AT5G36150	ATPEN3 (PUTATIVE PENTACYCLIC TRITERPENE SYNTHASE 3); catalytic/ lupeol synthase [AT5G36150.1]	-7.34168	0.234178	16.9584	-10.4627	0.180909	2.25489	8.7001	5.28171e-05	0.00209552
A_84_P19160	AT2G14580	ATPRB1 (Arabidopsis thaliana basic pathogenesis-related protein 1) [AT2G14580.1]	-3.52083	0.495914	249.652	-6.08234	0.261575	47.6209	5.90324	0.00138001	0.00940341
A_84_P19185	AT2G21140	ATPRP2 (PROLINE-RICH PROTEIN 2) [AT2G21140.1]	-1.1623	0.196693	1231.93	-2.83337	0.419034	456.531	3.1845	0.00333607	0.0161132
A_84_P10840	AT3G12160	AtRABA4d (Arabidopsis Rab GTPase homolog A4d); GTP binding [AT3G12160.1]	-6.85774	0.284673	23.8538	-8.1281	0.383815	11.5597	2.4122	0.00999707	0.0334101
A_84_P23372	AT4G17160	AtRABB1a/AtRab2B (Arabidopsis Rab GTPase homolog B1a); GTP binding [AT4G17160.1]	-6.51629	0.175823	30.0978	-8.08777	0.37499	11.8746	2.97209	0.00277416	0.014349
A_84_P788302	AT2G28560	ATRAD51B/RAD51B; recombinase [AT2G28560.1]	-5.79265	0.172423	49.8531	-7.11595	0.0175154	22.9077	2.50237	0.000188888	0.00333826
A_84_P17148	AT1G01900	ATSBT1.1; subtilase [AT1G01900.1]	0.370168	0.232769	3587.44	-1.2173	0.0445296	1368.71	3.00521	0.000315358	0.00423094
A_84_P20677	AT5G51750	ATSBT1.3; subtilase [AT5G51750.1]	1.77951	0.0806731	9431.15	0.574398	0.05531	4740.02	2.30555	2.85135e-05	0.00166436
A_84_P14832	AT4G35640	ATSERAT3;2 (SERINE ACETYLTRANSFERASE 3;2); acetyltransferase/ serine O-acetyltransferase [AT4G35640.1]	-2.41315	0.349843	526.749	-5.4172	0.151468	74.7091	8.0225	0.000166887	0.00315421
A_84_P12538	AT1G04920	ATSPS3F (sucrose phosphate synthase 3F); sucrose-phosphate synthase/ transferase, transferring glycosyl groups [AT1G04920.1]	-3.97789	0.0150246	173.818	-5.01859	0.0516587	98.2077	2.05722	4.73302e-06	0.001188
A_84_P807374	AT5G01820	ATSR1 (SERINE/THREONINE PROTEIN KINASE 1); kinase [AT5G01820.1]	-5.13574	0.263758	79.2627	-6.20385	0.202126	43.5872	2.09668	0.005099	0.021142
A_84_P189924	AT4G13280	ATTPS12/TPS12 (TERPENOID SYNTHASE12); cyclase [AT4G13280.1]	-1.38968	0.159409	1046.81	-4.01846	0.0733569	196.611	6.18506	1.31065e-05	0.00142613
A_84_P19482	AT4G13300	ATTPS13/TPS13 (TERPENOID SYNTHASE13); cyclase [AT4G13300.1]	-1.55733	0.192738	933.163	-2.74994	0.205945	473.64	2.28565	0.00185003	0.0112287
A_84_P22364	AT4G27550	ATTPS4 (Arabidopsis thaliana trehalose phosphatase/synthase 4); transferase, transferring glycosyl groups [AT4G27550.1]	-8.63285	0.194304	6.91846	-10.3625	0.219977	2.44112	3.31638	0.000519128	0.00544444
A_84_P10774	AT1G26570	ATUGD1/UGD1 (UDP-glucose dehydrogenase 1); UDP-glucose 6-dehydrogenase [AT1G26570.1]	-0.649094	0.117505	1754.71	-1.9371	0.0766464	830.306	2.4419	9.14163e-05	0.00250378
A_84_P790950	AT2G03520	ATUPS4 (ARABIDOPSIS THALIANA UREIDE PERMEASE 4) [AT2G03520.1]	-5.51735	0.122657	60.106	-8.50062	0.177319	8.78495	7.90776	1.79793e-05	0.00152129
A_84_P15991	AT5G62850	ATVEX1 (VEGETATIVE CELL EXPRESSED1) [AT5G62850.1]	-6.064	0.155369	41.1635	-7.24591	0.419406	21.3271	2.26878	0.0102061	0.0339008
A_84_P23502	AT5G48070	ATXTH20 (XYLOGLUCAN ENDOTRANSGLUCOSYLASE/HYDROLASE 20); hydrolase, acting on glycosyl bonds [AT5G48070.1]	-0.520613	0.0648084	1912.67	-1.69918	0.200405	989.582	2.26351	0.000634329	0.00607215
A_84_P539272	AT1G76530	auxin efflux carrier family protein [AT1G76530.1]	-2.47989	0.0856259	491.32	-7.11073	0.283727	23.2932	24.7755	1.10826e-05	0.00140884
A_84_P11328	AT1G20470	auxin-responsive family protein [AT1G20470.1]	-0.323717	0.23667	2202.56	-1.47567	0.0155444	1142.79	2.22214	0.00109306	0.00823524
A_84_P10257	AT1G29430	auxin-responsive family protein [AT1G29430.1]	-3.76233	0.187851	203.671	-5.05406	0.0625416	95.6838	2.44822	0.000349493	0.00443508
A_84_P279980	AT1G29440	auxin-responsive family protein [AT1G29440.1]	0.735959	0.109893	4575.68	-0.662038	0.132349	2010.42	2.63535	0.000147836	0.00302124
A_84_P19956	AT1G76190	auxin-responsive family protein [AT1G76190.1]	-1.75575	0.224641	815.526	-2.87189	0.271234	436.746	2.16767	0.00536579	0.0218924
A_84_P546443	AT2G28085	auxin-responsive family protein [AT2G28085.1]	-7.27953	0.102342	17.6943	-8.85878	0.484939	7.04713	2.98816	0.00526209	0.021587
A_84_P21359	AT4G09530	auxin-responsive family protein [AT4G09530.1]	-7.99273	0.408763	11.0153	-10.0098	0.338373	3.11853	4.04761	0.00275568	0.0142805
A_84_P21449	AT4G34770	auxin-responsive family protein [AT4G34770.1]	-2.78353	0.0447416	398.164	-4.26887	0.143043	164.893	2.79983	6.7574e-05	0.00228121
A_84_P563710	AT5G27780	auxin-responsive family protein [AT5G27780.1]	-5.96881	0.0675237	43.8112	-7.36427	0.164429	19.3019	2.63073	0.000169361	0.00317248
A_84_P13367	AT1G48660	auxin-responsive GH3 family protein [AT1G48660.1]	-5.82111	0.176465	48.8945	-8.16047	0.346677	11.3668	5.06077	0.000479863	0.00523344
A_84_P12569	AT1G19830	auxin-responsive protein, putative [AT1G19830.1]	-5.31554	0.0723495	68.962	-6.87677	0.297354	27.5994	2.95105	0.000905508	0.00735922
A_84_P19713	AT1G29450	auxin-responsive protein, putative [AT1G29450.1]	-0.71378	0.0530269	1670.06	-1.88461	0.0852314	860.144	2.25141	3.54381e-05	0.00178878
A_84_P11207	AT1G29500	auxin-responsive protein, putative [AT1G29500.1]	-0.194495	0.0754282	2395.25	-1.45335	0.0297289	1161.13	2.39306	1.13651e-05	0.001424
A_84_P21135	AT3G03820	auxin-responsive protein, putative [AT3G03820.1]	-0.998912	0.224698	1382.44	-2.53268	0.135462	550.988	2.89542	0.000535562	0.00551603
A_84_P554482	AT3G03850	auxin-responsive protein, putative [AT3G03850.1]	-2.7985	0.234746	396.602	-3.9249	0.117802	209.423	2.18312	0.00175349	0.0108666
A_84_P292994	AT4G12980	auxin-responsive protein, putative [AT4G12980.1]	2.8986	0.078509	20449.9	1.10557	0.199042	6889.82	3.46541	0.000131016	0.00289546
A_84_P797355	AT4G36110	auxin-responsive protein, putative [AT4G36110.1]	-2.70891	0.0235477	418.892	-3.77239	0.0953116	232.447	2.08997	4.75177e-05	0.00200648
A_84_P196504	AT5G18010	auxin-responsive protein, putative [AT5G18010.1]	-0.921801	0.115566	1449.58	-2.38006	0.114457	612.453	2.74776	0.000100394	0.00259023
A_84_P147028	AT5G18020	auxin-responsive protein, putative [AT5G18020.1]	0.0842247	0.0293087	2905.91	-1.33565	0.122428	1260.06	2.67563	4.0484e-05	0.00189294
A_84_P152798	AT5G18030	auxin-responsive protein, putative [AT5G18030.1]	0.540441	0.102081	3991.54	-0.903652	0.110757	1701.35	2.72092	7.70349e-05	0.00236046
A_84_P141269	AT5G18050	auxin-responsive protein, putative [AT5G18050.1]	0.75401	0.132672	4632.1	-0.763567	0.0961595	1875.55	2.8631	8.83026e-05	0.00247095
A_84_P94979	AT5G18060	auxin-responsive protein, putative [AT5G18060.1]	-0.116748	0.113416	2533.22	-1.54329	0.132184	1094.07	2.68802	0.000143361	0.00299541
A_84_P272980	AT5G18080	auxin-responsive protein, putative [AT5G18080.1]	-0.610417	0.110313	1799.3	-2.08216	0.0629048	751.041	2.77357	3.6348e-05	0.00180484
A_84_P11461	AT1G33930	avirulence-responsive family protein / avirulence induced gene (AIG1) family protein [AT1G33930.1]	-3.32934	0.251239	274.754	-5.27653	0.104359	82.3384	3.85624	0.000243369	0.0037404
A_84_P853131	AT4G00490	BAM2/BMY9 (BETA-AMYLASE 2); beta-amylase [AT4G00490.1]	-4.13021	0.310939	159.784	-5.15316	0.131344	89.5555	2.03206	0.00630102	0.0243286
A_84_P22743	AT1G61720	BAN (BANYULS) [AT1G61720.1]	-7.95121	0.31374	11.1723	-9.91529	0.372542	3.34547	3.90164	0.00221026	0.0124707
A_84_P15537	AT1G12860	basic helix-loop-helix (bHLH) family protein / F-box family protein [AT1G12860.1]	1.75245	0.0114997	9232.25	0.558221	0.081552	4677.84	2.28823	1.49217e-05	0.00147871
A_84_P22306	AT1G06170	basic helix-loop-helix (bHLH) family protein [AT1G06170.1]	-5.15791	0.0798569	76.9525	-7.03123	0.262726	24.6676	3.66375	0.000293607	0.00407712
A_84_P513315	AT1G71200	basic helix-loop-helix (bHLH) family protein [AT1G71200.1]	-2.26681	0.0480816	569.091	-4.87143	0.171145	108.746	6.08232	1.43181e-05	0.00146251
A_84_P218028	AT3G47640	basic helix-loop-helix (bHLH) family protein [AT3G47640.1]	1.49963	0.337089	7858.92	0.220146	0.110748	3718.04	2.42752	0.00334957	0.0161525
A_84_P90919	AT3G61950	basic helix-loop-helix (bHLH) family protein [AT3G61950.1]	-2.90153	0.0797988	367.041	-4.32862	0.195807	159.749	2.68903	0.000306184	0.00416977
A_84_P16605	AT4G00870	basic helix-loop-helix (bHLH) family protein [AT4G00870.1]	-5.31964	0.250096	69.0967	-6.79547	0.315732	29.2118	2.78145	0.00315773	0.0155613
A_84_P17553	AT4G01460	basic helix-loop-helix (bHLH) family protein [AT4G01460.1]	0.759776	0.182394	4672.69	-0.765211	0.163729	1878.56	2.87784	0.000420437	0.00488142
A_84_P148468	AT4G20970	basic helix-loop-helix (bHLH) family protein [AT4G20970.1]	-4.30708	0.106827	138.505	-6.03287	0.160829	48.8892	3.30762	0.000101594	0.00259812
A_84_P16699	AT4G29930	basic helix-loop-helix (bHLH) family protein [AT4G29930.1]	-1.68689	0.0377209	850.382	-3.76744	0.166488	234.378	4.22969	2.97675e-05	0.00170517
A_84_P21605	AT5G46830	basic helix-loop-helix (bHLH) family protein [AT5G46830.1]	-0.0259593	0.406492	2760.52	-4.06216	0.161266	191.043	16.4066	8.95245e-05	0.0024729
A_84_P825374	AT5G50915	basic helix-loop-helix (bHLH) family protein [AT5G50915.2]	-1.26086	0.166552	1152.34	-2.81705	0.258456	455.874	2.94076	0.000933499	0.00751262
A_84_P528434	AT5G56960	basic helix-loop-helix (bHLH) family protein [AT5G56960.1]	-5.65236	0.0874308	54.6381	-8.15352	0.801558	12.3002	5.66142	0.00579651	0.0230077
A_84_P21523	AT1G18400	BEE1 (BR ENHANCED EXPRESSION 1); transcription factor [AT1G18400.1]	-1.69954	0.0930085	842.944	-2.93161	0.155344	416.763	2.34903	0.000296548	0.00410358
A_84_P10151	AT5G04530	beta-ketoacyl-CoA synthase family protein [AT5G04530.1]	0.483227	0.0942034	3840.81	-0.785236	0.11641	1845.2	2.40905	0.000125589	0.00283518
A_84_P21409	AT4G25700	BETA-OHASE 1 (BETA-HYDROXYLASE 1); beta-carotene hydroxylase [AT4G25700.1]	0.913248	0.151811	5170.99	-0.090003	0.189699	2996.01	2.00451	0.00202239	0.011862
A_84_P19734	AT5G52570	BETA-OHASE 2 (BETA-CAROTENE HYDROXYLASE 2); beta-carotene hydroxylase [AT5G52570.1]	0.165285	0.189079	3089.09	-1.18744	0.23882	1405.21	2.55394	0.0015368	0.0100133
A_84_P14829	AT4G35010	BGAL11 (beta-galactosidase 11); beta-galactosidase [AT4G35010.1]	-7.2979	0.47672	17.8946	-9.17951	0.399275	5.64506	3.68488	0.00633593	0.0244223
A_84_P13826	AT4G21760	BGLU47 (Beta-glucosidase 47); hydrolase, hydrolyzing O-glycosyl compounds [AT4G21760.1]	-1.39628	0.312556	1056.06	-4.9846	0.487544	105.519	12.028	0.000427282	0.00492301
A_84_P281230	AT5G15160	bHLH family protein [AT5G15160.1]	-1.39955	0.153142	1041.4	-2.60648	0.120169	523.414	2.30846	0.000426186	0.00491527
A_84_P295824	AT3G56970	BHLH038/ORG2 (OBP3-RESPONSIVE GENE 2); DNA binding / transcription factor [AT3G56970.1]	-1.17392	0.507688	1256.8	-5.9085	0.933624	62.6583	26.6226	0.00151829	0.00995171
A_84_P57900	AT3G56980	BHLH039/ORG3 (OBP3-RESPONSIVE GENE 3); DNA binding / transcription factor [AT3G56980.1]	-1.31443	0.3529	1117.91	-2.62023	0.389098	534.342	2.4722	0.01259	0.0394397
A_84_P178774	AT2G41240	BHLH100; DNA binding / transcription factor [AT2G41240.1]	0.0155036	0.496811	2862.19	-9.94029	0.93924	3.83523	993.098	8.43479e-05	0.00242871
A_84_P16041	AT5G04150	BHLH101; DNA binding / transcription factor [AT5G04150.1]	-0.682005	0.568274	1784.01	-5.37618	0.2684	77.8348	25.8873	0.000205923	0.00347462
A_84_P851796	AT3G18890	binding / catalytic/ coenzyme binding [AT3G18890.1]	0.0619173	0.161709	2878.54	-1.1148	0.111292	1467.56	2.26062	0.000485908	0.00527566
A_84_P591780	AT2G26695	binding [AT2G26695.1]	-0.758053	0.0614203	1621.01	-2.60806	0.198981	523.16	3.60503	0.000104083	0.0026251
A_84_P831459	AT4G28080	binding [AT4G28080.1]	-1.28398	0.137927	1128.15	-2.3501	0.165417	624.135	2.09379	0.00101644	0.00788038
A_84_P240415	AT5G11550	binding [AT5G11550.1]	0.711788	0.158257	4489.96	-0.366021	0.0466471	2465.13	2.11083	0.000347756	0.00442097
A_84_P16345	AT2G27220	BLH5 (BELL1-LIKE HOMEODOMAIN 5); DNA binding / transcription factor [AT2G27220.1]	-7.28867	0.598341	18.508	-10.0255	0.357378	3.09033	6.66597	0.00244111	0.0132569
A_84_P10667	AT2G27990	BLH8 (BEL1-LIKE HOMEODOMAIN 8); DNA binding / transcription factor [AT2G27990.1]	-2.11317	0.0695637	632.734	-3.59252	0.0686462	263.731	2.78823	1.25766e-05	0.00142613
A_84_P22732	AT1G08860	BON3 (BONZAI 3) [AT1G08860.1]	-6.98471	0.110574	21.717	-8.73794	0.717289	7.98116	3.37111	0.0138722	0.0423936
A_84_P750390	AT1G68800	BRC2/TCP12 (BRANCHED2); transcription factor [AT1G68800.1]	-5.09366	0.0798027	80.4019	-6.28999	0.195691	40.8103	2.29156	0.000606558	0.00593653
A_84_P12207	AT5G62040	brother of FT and TFL1 protein (BFT) [AT5G62040.1]	-3.86937	0.467229	193.046	-7.09912	0.329358	23.4898	9.38105	0.000611081	0.00595728
A_84_P145279	AT3G49900	BTB/POZ domain-containing protein [AT3G49900.1]	-2.01111	0.0135426	679.645	-3.47842	0.0366756	285.206	2.76505	3.35488e-07	0.000648522
A_84_P90379	AT5G03435	C2 domain-containing protein [AT5G03435.1]	-6.6868	0.43654	27.2178	-8.96959	0.687146	6.84259	4.86618	0.00829809	0.0293026
A_84_P843194	AT1G26310	CAL (CAULIFLOWER); DNA binding / transcription factor [AT1G26310.1]	-6.45695	0.167244	31.4079	-8.90092	0.247617	6.68851	5.4414	0.00014414	0.00299646
A_84_P23220	AT3G63380	calcium-transporting ATPase, plasma membrane-type, putative / Ca(2+)-ATPase, putative (ACA12) [AT3G63380.1]	-2.67113	0.233008	435.135	-3.74284	0.165691	237.993	2.10193	0.00290256	0.0147232
A_84_P15883	AT5G26920	calmodulin binding [AT5G26920.1]	-1.15919	0.403633	1267.64	-2.86331	0.271346	439.839	3.25829	0.00372359	0.0172503
A_84_P56360	AT5G57010	calmodulin-binding family protein [AT5G57010.1]	-3.30717	0.284034	280.918	-4.8682	0.174569	109.775	2.95063	0.0012569	0.00890262
A_84_P516715	AT5G15430	calmodulin-binding protein-related [AT5G15430.1]	-6.48337	0.303694	31.123	-8.65277	0.604746	8.42791	4.49839	0.00514818	0.0212748
A_84_P16998	AT2G13680	CALS5 (CALLOSE SYNTHASE 5); 1,3-beta-glucan synthase [AT2G13680.1]	-5.65239	0.133232	54.5966	-6.87984	0.113054	27.0092	2.34153	0.000261875	0.00385858
A_84_P838519	AT1G11300	carbohydrate binding / kinase [AT1G11300.1]	-1.19954	0.151236	1198.02	-2.44363	0.0726499	584.821	2.36869	0.000211893	0.0035115
A_84_P19457	AT4G04750	carbohydrate transmembrane transporter/ sugar:hydrogen ion symporter [AT4G04750.1]	-0.834062	0.076286	1537.38	-2.08026	0.154112	756.885	2.37215	0.0002318	0.00366587
A_84_P573065	AT2G28210	carbonic anhydrase family protein [AT2G28210.1]	-3.5021	0.326749	247.861	-4.7374	0.199351	120.406	2.3543	0.00502487	0.0209644
A_84_P19344	AT3G14820	carboxylesterase/ lipase [AT3G14820.1]	0.359469	0.239753	3541.83	-1.35496	0.425521	1269.14	3.28167	0.00369877	0.0171883
[truncated: 1,246 more rows]
