# Supplementary material for: Transcriptome Analyses of a Salt-Tolerant Cytokinin-Deficient Mutant Reveal Differential Regulation of Salt Stress Response by Cytokinin Deficiency
Source: PLoS One. 2012 Feb 15;7(2):e32124. doi: 10.1371/journal.pone.0032124 (PMC3280229; doi:10.1371/journal.pone.0032124)
Supplement: Table S5 — List of genes upregulated or downregulated in comparison M-S/M-C ( ipt1,3,5,7 -200 mM NaCl vs. ipt1,3,5,7 -0 mM NaCl). (XLS) [file pone.0032124.s005.xls]

## Sheet: Up >= 2
Supplemental Table S5A. List of genes uregulated in M-S/M-C
			M-C			M-S			M-S/M-C			Stress-responsive cis-elementsa												Number of genes containing cis-elementb	Number of upregulated genes	Percentage (%)
Probe ID	AGI	Description	Mean of normalized intensity	SD of normalized intensity	Mean of raw intensity	Mean of normalized intensity	SD of normalized intensity	Mean of raw intensity	Fold change	p-value	q-value	ABRE1	ABRE2	CE1	CE3	CRT	DRE	ICEr1	ICEr2	LTRE	MYBR	MYCR	NACR				Cis-elements	Sequence	Stress conditions
A_84_P801332	AT1G09070	(AT)SRC2/SRC2 (SOYBEAN GENE REGULATED BY COLD-2); protein binding [AT1G09070.1]	-2.72689	0.0943171	480.07	-1.47178	0.164524	1333.5	2.38686	0.000330515	0.00266173	0	0	0	0	0	0	0	0	0	0	1	0	1203	2818	42.7	ABRE1	[TC]ACGTGGC	Drought, ABA
A_84_P15215	AT1G73050	(R)-mandelonitrile lyase, putative / (R)-oxynitrilase, putative [AT1G73050.1]	-10.1559	0.63337	2.97828	-6.90252	0.105469	30.7786	9.53612	0.000929517	0.00482612	1	1	0	0	0	0	0	0	0	1	1	0				ABRE2	ACGTG[GT]C	ABA
A_84_P19085	AT1G22290	14-3-3 protein GF14, putative (GRF10) [AT1G22290.1]	-10.517	0.127497	2.17205	-7.38019	0.354433	22.5542	8.79602	0.000134269	0.0016989	0	0	0	0	0	0	0	0	0	0	0	0				CE1	TGCCACCGG	ABA
A_84_P23899	AT2G29500	17.6 kDa class I small heat shock protein (HSP17.6B-CI) [AT2G29500.1]	-1.07622	0.0332591	1507.92	0.517984	0.0338953	5267.14	3.01929	5.23826e-07	0.000433735	0	0	0	0	0	0	0	0	0	0	0	0				CE3	ACGCGTGCCTC	ABA
A_84_P10555	AT1G53540	17.6 kDa class I small heat shock protein (HSP17.6C-CI) (AA 1-156) [AT1G53540.1]	-4.03918	0.152324	193.505	0.190588	0.207898	4226.81	18.7623	9.11423e-06	0.000765235	0	0	0	0	0	0	0	0	0	0	0	0				CRT	GGCCGACAT	Cold
A_84_P15440	AT1G07400	17.8 kDa class I heat shock protein (HSP17.8-CI) [AT1G07400.1]	-3.01212	0.175123	395.507	1.35864	0.237998	9502.41	20.6885	1.37855e-05	0.000801453	0	0	0	0	0	0	0	0	0	0	0	0				DRE	TACCGACAT	Drought, cold
A_84_P11709	AT3G08590	2,3-biphosphoglycerate-independent phosphoglycerate mutase, putative / phosphoglyceromutase, putative [AT3G08590.1]	-0.291792	0.0517028	2599.32	0.946259	0.1147	7095.42	2.3588	6.94982e-05	0.00129324	0	0	0	0	0	0	0	1	0	0	0	0				ICEr1	GGACACATGTCAGA	Cold
A_84_P15946	AT5G51440	23.5 kDa mitochondrial small heat shock protein (HSP23.5-M) [AT5G51440.1]	-3.08515	0.18976	377.112	0.162477	0.202352	4146.38	9.49803	3.49228e-05	0.00101373	0	0	0	0	0	0	0	0	0	0	0	0				ICEr2	ACTCCG	Cold
A_84_P11439	AT1G52560	26.5 kDa class I small heat shock protein-like (HSP26.5-P) [AT1G52560.1]	-6.56133	0.208153	34.0425	-3.27182	0.222245	383.625	9.77779	4.803e-05	0.0011336	0	0	0	0	0	0	0	0	0	0	0	0				LTRE	GGCCGACGT	Cold
A_84_P812444	AT2G25450	2-oxoglutarate-dependent dioxygenase, putative [AT2G25450.1]	2.08526	0.0914052	13498.4	3.14232	0.109788	32510.2	2.08069	0.000213648	0.00212216	0	0	0	0	0	0	0	0	0	0	0	0				MYBR	TGGTTAG	Drought, ABA
A_84_P17310	AT2G30830	2-oxoglutarate-dependent dioxygenase, putative [AT2G30830.1]	-9.96424	0.685766	3.48052	-8.18082	0.518417	13.1927	3.44241	0.0228961	0.0488137	0	0	0	0	0	0	0	0	0	0	0	0				MYCR	CACATG	Drought, ABA
A_84_P18754	AT5G43450	2-oxoglutarate-dependent dioxygenase, putative [AT5G43450.1]	-0.813243	0.150175	1809.56	2.66649	0.0553715	23353.1	11.1559	2.97028e-06	0.000606583	0	0	0	0	0	0	0	0	0	0	0	0				NACR	ACACGCATGT	Drought
A_84_P17152	AT1G21400	2-oxoisovalerate dehydrogenase, putative / 3-methyl-2-oxobutanoate dehydrogenase, putative / branched-chain alpha-keto acid dehydrogenase E1 alpha subunit, putative [AT1G21400.1]	0.214138	0.263996	3706.49	1.85915	0.294435	13491.1	3.1275	0.00196707	0.00782073	0	0	0	0	0	0	0	0	0	0	0	0
A_84_P515517	AT3G12410	3'-5' exonuclease/ nucleic acid binding [AT3G12410.1]	-10.0417	0.647859	3.26951	-7.22746	0.217594	24.7847	7.03366	0.00204328	0.00801487	0	0	0	0	0	0	0	0	0	0	0	0	aThe existence of 12 stress-imducible cis-elements was searched in the 1-kb promoter region of each upregulated gene. The 1-kb promoter regions upstream of transcriptional start sites (+1) were retrieved from TAIR10. NR (not registered) indicates gene of which the respective transcriptional start site and start codon are not predicted in TAIR10. Numbers indicate the frequency of the existence of …
A_84_P590991	AT3G12460	3'-5' exonuclease/ nucleic acid binding [AT3G12460.1]	-6.70731	0.167844	30.4384	-5.23493	0.284652	98.8257	2.77479	0.00151757	0.00656001	0	0	0	0	0	0	0	0	0	0	0	0	bNumber of genes containing at least one stress-inducible cis-element.
A_84_P17605	AT4G20930	3-hydroxyisobutyrate dehydrogenase, putative [AT4G20930.1]	-1.4255	0.0139903	1183.03	-0.354847	0.0650464	2876.57	2.10038	9.85772e-06	0.000765235	0	0	0	0	0	0	0	0	0	0	1	0
A_84_P11289	AT5G16010	3-oxo-5-alpha-steroid 4-dehydrogenase family protein / steroid 5-alpha-reductase family protein [AT5G16010.1]	2.27491	0.124716	15377.5	3.78804	0.0672823	50831	2.85428	5.02988e-05	0.00114653	0	0	0	0	0	0	0	0	0	0	0	0
A_84_P18276	AT2G39590	40S ribosomal protein S15A (RPS15aC) [AT2G39590.1]	-8.09877	0.289079	11.6741	-6.87253	0.140403	31.5038	2.33957	0.00271701	0.00973616	0	0	0	0	0	0	0	0	0	0	0	0
A_84_P179534	AT5G16200	50S ribosomal protein-related [AT5G16200.1]	-0.85654	0.1911	1766	0.598908	0.144466	5596.49	2.74242	0.000461195	0.00320238	0	1	0	0	0	0	0	0	0	1	0	0
A_84_P18742	AT5G40040	60S acidic ribosomal protein P2 (RPP2E) [AT5G40040.1]	-5.67225	0.173048	62.8748	-3.86267	0.358118	257.417	3.50539	0.00140197	0.00623841	0	0	0	0	0	0	0	0	0	0	0	0
A_84_P21218	AT1G12960	60S ribosomal protein L27A (RPL27aA) [AT1G12960.1]	-4.15541	0.229026	180.773	-3.04416	0.346263	455.968	2.16033	0.00976148	0.024879	0	0	0	0	0	0	0	0	0	0	0	0
A_84_P15561	AT3G10950	60S ribosomal protein L37a (RPL37aB) [AT3G10950.1]	-9.56812	0.231266	4.24016	-7.77841	0.610079	17.6183	3.45745	0.00896311	0.0233241	0	0	0	0	0	0	0	0	0	0	0	0
A_84_P756849	AT2G24730	60S ribosomal protein L4/L1 (RPL4C), pseudogene, blastp match of 68% identity and 7.9e-28 P-value to SP [AT2G24730.1]	-8.53993	0.375794	8.78833	-7.22347	0.121045	24.6669	2.49054	0.00446319	0.0138679	0	0	0	0	0	0	0	0	0	0	0	0
A_84_P18091	AT1G63040	a pseudogene member of the DREB subfamily A-4 of ERF/AP2 transcription factor family. The translated product contains one AP2 domain. There are 17 members in this subfamily including TINY. [AT1G63040.1]	-5.78416	0.0464219	57.7334	-4.67834	0.464711	149.207	2.15221	0.0148393	0.0344829	0	0	0	0	0	0	0	0	0	0	0	0
A_84_P23633	AT1G43910	AAA-type ATPase family protein [AT1G43910.1]	-0.640367	0.183693	2055.37	1.45592	0.339665	10241.8	4.27608	0.000713006	0.004103	0	0	0	0	0	0	0	0	0	0	0	0
A_84_P23860	AT1G64110	AAA-type ATPase family protein [AT1G64110.1]	-2.82121	0.290148	456.451	-0.183667	0.0927738	3240.44	6.2227	0.00011518	0.00158932	0	0	0	0	0	0	0	0	0	1	0	0
A_84_P19194	AT2G18190	AAA-type ATPase family protein [AT2G18190.1]	-10.5898	0.140199	2.0639	-2.44353	0.432069	696.668	283.317	6.40091e-06	0.000736366	0	0	0	0	0	0	0	0	0	0	0	0
A_84_P511815	AT2G18193	AAA-type ATPase family protein [AT2G18193.1]	-0.799206	0.103163	1831.4	2.87669	0.0598502	27020.9	12.7807	7.37104e-07	0.000497558	0	1	0	0	0	0	0	0	0	0	0	0
A_84_P84999	AT3G28580	AAA-type ATPase family protein [AT3G28580.1]	-2.32504	0.162522	634.855	0.630428	0.272391	5749.08	7.75686	8.62278e-05	0.00139933	0	0	0	0	0	0	0	0	0	0	1	0
A_84_P21275	AT3G50930	AAA-type ATPase family protein [AT3G50930.1]	-3.25599	0.287258	335.665	2.13113	0.172102	16185.4	41.8489	9.86862e-06	0.000765235	0	0	0	0	0	0	0	0	0	0	0	0
A_84_P22221	AT3G50940	AAA-type ATPase family protein [AT3G50940.1]	-5.93069	0.116097	52.1112	-2.16527	0.270112	829.884	13.5989	2.44462e-05	0.000913202	0	0	0	0	0	0	0	0	0	0	0	0
A_84_P16622	AT4G05380	AAA-type ATPase family protein [AT4G05380.1]	-7.45385	0.211657	18.3049	-3.90112	0.272231	248.99	11.7349	5.7949e-05	0.0012164	0	0	0	0	0	0	0	0	0	0	0	0
A_84_P16807	AT5G17760	AAA-type ATPase family protein [AT5G17760.1]	-0.272574	0.0649547	2636.92	1.46957	0.114343	10210.1	3.34531	2.13725e-05	0.000888013	0	0	0	0	0	0	0	0	0	0	1	0
A_84_P14013	AT5G40000	AAA-type ATPase family protein [AT5G40000.1]	-5.45614	0.0884896	72.6385	-0.146399	0.395116	3392.02	39.6634	2.22553e-05	0.000893304	0	0	0	0	0	0	0	0	0	0	1	0
A_84_P784293	AT5G13490	AAC2 (ADP/ATP CARRIER 2); ATP:ADP antiporter/ binding [AT5G13490.1]	0.583758	0.142939	4794.72	2.0575	0.0549873	15326.1	2.77742	7.59187e-05	0.00133264	0	0	0	0	0	0	0	0	0	0	0	0
A_84_P15746	AT4G28390	AAC3 (ADP/ATP CARRIER 3); ATP:ADP antiporter/ binding [AT4G28390.1]	-1.30397	0.0759277	1289.64	0.0104405	0.0798908	3710.56	2.48701	3.2449e-05	0.000989082	0	0	0	0	0	0	0	0	0	0	1	0
A_84_P811841	AT5G60360	AALP (ARABIDOPSIS ALEURAIN-LIKE PROTEASE) [AT5G60360.3]	0.182548	0.0880593	3604.39	1.26027	0.159778	8846.36	2.1107	0.000514258	0.0033831	0	1	0	0	0	0	0	0	0	0	0	0
A_84_P20174	AT2G27150	AAO3 (ABSCISIC ALDEHYDE OXIDASE 3) [AT2G27150.1]	0.804401	0.0156685	5549.37	2.08169	0.142554	15607.7	2.42383	0.000103045	0.00150844	0	0	0	0	0	0	0	0	0	0	1	0
A_84_P20841	AT1G04580	AAO4 (ALDEHYDE OXIDASE 4); aldehyde oxidase [AT1G04580.1]	-9.51821	0.767429	4.87094	-6.87061	0.891201	35.923	6.26624	0.0175537	0.0394655	0	0	0	0	0	0	0	0	0	2	0	0
A_84_P11515	AT1G58360	AAP1 (AMINO ACID PERMEASE 1); amino acid transmembrane transporter [AT1G58360.1]	1.73802	0.128607	10607.2	3.69696	0.0474512	47701.1	3.88774	1.58139e-05	0.000827499	0	0	0	0	0	0	0	0	0	0	0	0
A_84_P18552	AT4G21120	AAT1 (CATIONIC AMINO ACID TRANSPORTER 1); cationic amino acid transmembrane transporter [AT4G21120.1]	-1.96058	0.230289	819.949	-0.736676	0.0536284	2207.6	2.33578	0.000856432	0.00458729	0	0	0	0	0	0	0	0	0	0	1	0
A_84_P14958	AT5G40010	AATP1 (AAA-ATPASE 1); ATP binding / ATPase [AT5G40010.1]	-2.75852	0.195253	471.508	-0.72136	0.0475471	2232.6	4.10436	6.17884e-05	0.00124212	0	1	0	0	0	0	0	0	0	0	1	0
A_84_P18335	AT3G02480	ABA-responsive protein-related [AT3G02480.1]	-2.99342	0.653944	427.669	3.67549	0.352071	47781.9	101.752	9.9783e-05	0.00148639	0	1	0	0	0	0	0	0	0	0	0	0
A_84_P20908	AT1G53270	ABC transporter family protein [AT1G53270.1]	-2.96477	0.170329	410.235	-1.31024	0.144078	1487.97	3.14819	0.000211745	0.00211251	0	0	0	0	0	0	0	0	0	0	0	0
A_84_P10697	AT2G37360	ABC transporter family protein [AT2G37360.1]	-1.80719	0.0945093	910.982	-0.567766	0.264922	2513.59	2.36104	0.00158278	0.00675628	0	0	0	0	0	0	0	0	0	0	0	0
A_84_P17328	AT2G39350	ABC transporter family protein [AT2G39350.1]	-0.580285	0.0260771	2126.78	0.815341	0.161809	6495.31	2.63103	0.000123004	0.00163716	0	1	0	0	0	0	0	0	0	0	1	0
A_84_P835353	AT3G28345	ABC transporter family protein [AT3G28345.1]	-4.13583	0.0878427	181.387	-2.88266	0.172444	501.937	2.38365	0.00035989	0.00279024	0	0	0	0	0	0	0	0	0	0	0	0
A_84_P16557	AT3G53510	ABC transporter family protein [AT3G53510.1]	-1.36822	0.184411	1242.47	0.171127	0.219777	4170.86	2.90664	0.000745853	0.00422536	0	0	0	0	0	0	0	1	0	0	0	0
A_84_P62700	AT5G06530	ABC transporter family protein [AT5G06530.1]	-0.239145	0.222369	2705.48	1.72953	0.0309887	12198.8	3.91407	0.000109591	0.00155559	0	0	0	0	0	0	0	0	0	1	0	0
A_84_P23420	AT5G13580	ABC transporter family protein [AT5G13580.1]	-0.951096	0.229759	1666.11	1.64847	0.28925	11691.2	6.06102	0.000260044	0.0023345	0	0	0	0	0	0	0	0	0	0	0	0
A_84_P286080	AT5G19410	ABC transporter family protein [AT5G19410.1]	-2.90901	0.236056	429.051	-0.791918	0.259299	2147.47	4.33819	0.000472546	0.00324173	0	0	0	0	0	0	0	0	0	0	0	0
A_84_P804142	AT1G17840	ABCG11/COF1/DSO/WBC11 (DESPERADO); ATPase, coupled to transmembrane movement of substances [AT1G17840.1]	-3.45832	0.234964	291.642	-2.11155	0.15801	854.459	2.54342	0.0011839	0.0056019	0	0	0	0	0	0	0	0	0	1	0	0
A_84_P576436	AT1G45249	ABF2 (ABSCISIC ACID RESPONSIVE ELEMENTS-BINDING FACTOR 2) [AT1G45249.1]	-0.298999	0.052239	2582.69	0.805045	0.229954	6468.07	2.14956	0.00125731	0.00580441	0	0	0	0	0	0	0	0	0	0	0	0
A_84_P18573	AT4G26080	ABI1 (ABA INSENSITIVE 1); calcium ion binding / protein serine/threonine phosphatase [AT4G26080.1]	1.6848	0.141291	10240.6	2.89959	0.146095	27508.2	2.32107	0.000491367	0.00330634	0	0	0	0	0	0	0	0	0	0	0	0
A_84_P18803	AT5G57050	ABI2 (ABA INSENSITIVE 2); protein serine/threonine phosphatase [AT5G57050.1]	-1.92338	0.102711	837.482	-0.07573	0.207534	3510.47	3.59913	0.000158882	0.00183153	1	1	0	0	0	0	0	0	0	0	0	0
A_84_P19332	AT3G24650	ABI3 (ABA INSENSITIVE 3); DNA binding / transcription activator/ transcription factor [AT3G24650.1]	-9.41568	0.296002	4.75107	-7.9837	0.397105	14.9031	2.69817	0.00744962	0.0202321	0	0	0	0	0	0	0	0	0	0	1	0
A_84_P22976	AT2G36270	ABI5 (ABA INSENSITIVE 5); DNA binding / transcription activator/ transcription factor [AT2G36270.1]	-4.65032	0.256266	127.971	-2.69779	0.11398	568.571	3.87054	0.000271273	0.00238589	0	2	0	0	0	0	0	0	0	0	0	0
A_84_P20728	AT5G64750	ABR1 (ABA REPRESSOR1); DNA binding / transcription factor [AT5G64750.1]	-5.02024	0.0857359	98.1856	-0.550441	0.296615	2553.79	22.1587	1.50188e-05	0.000813499	0	0	0	0	0	0	0	0	0	0	0	0
A_84_P703970	AT4G29900	ACA10 (autoinhibited Ca2+ -ATPase 10); calcium-transporting ATPase/ calmodulin binding [AT4G29900.1]	-4.44817	0.129348	145.832	-2.92396	0.260119	488.736	2.87629	0.000812963	0.00444987	0	0	0	0	0	0	0	0	0	0	0	0
A_84_P19438	AT3G44880	ACD1 (ACCELERATED CELL DEATH 1) [AT3G44880.1]	0.990545	0.177015	6335.35	2.25936	0.313367	17832.7	2.40964	0.00364042	0.0119926	0	0	0	0	0	0	0	0	0	0	0	0
A_84_P19272	AT1G53100	acetylglucosaminyltransferase [AT1G53100.1]	-5.17391	0.255702	89.2829	-3.59091	0.217523	307.13	2.99592	0.00122357	0.00570724	0	0	0	0	0	0	0	0	0	0	0	0
A_84_P859177	AT4G22780	ACR7 (ACT Domain Repeat 7) [AT4G22780.1]	-3.15416	0.120302	358.554	-2.13681	0.271268	846.439	2.02419	0.00403296	0.0129127	0	0	0	0	0	0	0	0	0	0	3	0
A_84_P12287	AT1G01480	ACS2 (1-Amino-cyclopropane-1-carboxylate synthase 2) [AT1G01480.1]	-5.53626	0.135175	68.5105	-0.123421	0.229432	3399.05	42.6016	3.88424e-06	0.000634328	0	0	0	0	0	0	0	0	0	0	1	0
A_84_P17582	AT4G11280	ACS6 (1-AMINOCYCLOPROPANE-1-CARBOXYLIC ACID (ACC) SYNTHASE 6) [AT4G11280.1]	-1.82904	0.224367	903.718	2.06813	0.217689	15551.3	14.8993	2.72126e-05	0.000928991	0	0	0	0	0	0	0	0	0	0	0	0
A_84_P17628	AT4G26200	ACS7 (1-Amino-cyclopropane-1-carboxylate synthase 7); 1-aminocyclopropane-1-carboxylate synthase [AT4G26200.1]	-3.66619	0.176867	250.953	-0.290282	0.210506	3025.93	10.3813	2.89038e-05	0.000944038	0	2	0	0	0	0	0	0	0	0	0	0
A_84_P16729	AT4G37770	ACS8 (1-Amino-cyclopropane-1-carboxylate synthase 8) [AT4G37770.1]	-5.59762	0.322711	66.5048	-3.87211	0.37633	256.328	3.30697	0.00381541	0.012417	0	0	0	0	0	0	0	0	0	1	1	0
A_84_P10278	AT5G52360	actin-depolymerizing factor, putative [AT5G52360.1]	-10.4642	0.170635	2.25194	-8.67438	0.456737	9.36149	3.45769	0.00313621	0.0107684	0	0	0	0	0	0	0	0	0	1	0	0
A_84_P15803	AT4G16760	ACX1 (ACYL-COA OXIDASE 1) [AT4G16760.1]	2.29121	0.0230471	15564.1	3.67428	0.0941328	47055.4	2.60823	1.58978e-05	0.000827499	0	0	0	0	0	0	0	0	0	0	1	0
A_84_P23436	AT5G22500	acyl CoA reductase, putative / male-sterility protein, putative [AT5G22500.1]	-0.816483	0.100223	1803.69	0.422254	0.104884	4934.21	2.35992	0.00012167	0.00162785	0	0	0	0	0	0	0	0	1	0	0	0
A_84_P10495	AT1G65890	acyl-activating enzyme 12 (AAE12) [AT1G65890.1]	-4.63583	0.0343776	127.936	-2.23196	0.460685	808.239	5.29221	0.000839219	0.00453157	0	0	0	0	0	0	0	0	0	0	0	0
A_84_P14827	AT4G34710	ADC2 (ARGININE DECARBOXYLASE 2) [AT4G34710.1]	2.20031	0.0983423	14650.2	3.63237	0.0381521	45617.9	2.69831	1.93905e-05	0.000869428	0	0	0	0	0	0	0	0	0	0	1	0
A_84_P809484	AT5G15950	adenosylmethionine decarboxylase family protein [AT5G15950.1]	-0.81387	0.295117	1842.03	0.445345	0.228044	5052.12	2.39366	0.00426479	0.0134411	0	3	0	0	0	0	0	0	0	0	1	0
A_84_P867324	AT3G01820	adenylate kinase family protein [AT3G01820.1]	-0.116281	0.103347	2938.48	1.19627	0.0758491	8440	2.48381	5.93962e-05	0.0012275	0	0	0	0	0	0	0	0	0	0	1	0
A_84_P14413	AT2G16700	ADF5 (ACTIN DEPOLYMERIZING FACTOR 5); actin binding [AT2G16700.1]	0.675673	0.0196525	5079.64	2.13342	0.114347	16164.2	2.74678	2.63801e-05	0.000919464	0	0	0	0	0	0	0	0	0	0	0	0
A_84_P863274	AT1G77120	ADH1 (ALCOHOL DEHYDROGENASE 1) [AT1G77120.1]	-1.0968	0.0260018	1486.91	3.39988	0.032133	38840	22.5754	4.75938e-09	6.91745e-05	0	0	0	0	0	0	0	0	0	1	0	0
A_84_P15254	AT1G51700	ADOF1 (Arabidopsis dof zinc finger protein 1); DNA binding / transcription factor [AT1G51700.1]	0.149012	0.0628352	3523.26	1.58439	0.144838	11053.5	2.70453	9.50105e-05	0.00145362	0	0	0	0	0	0	0	0	0	0	0	0
A_84_P15324	AT1G33560	ADR1 (ACTIVATED DISEASE RESISTANCE 1) [AT1G33560.1]	-0.812133	0.0696475	1814.52	0.22443	0.106685	4305.6	2.05134	0.000147182	0.00176259	0	0	0	0	0	0	0	0	0	0	2	0
A_84_P19932	AT1G11790	ADT1 (AROGENATE DEHYDRATASE 1); arogenate dehydratase/ prephenate dehydratase [AT1G11790.1]	0.0813392	0.0785228	3371.68	1.24109	0.0595503	8696.89	2.23419	3.42088e-05	0.0010031	0	0	0	0	0	0	0	0	0	0	0	0
A_84_P272230	AT2G24540	AFR (ATTENUATED FAR-RED RESPONSE) [AT2G24540.1]	0.640465	0.0510644	4952.31	1.91465	0.0635106	13883.8	2.41863	1.10542e-05	0.000765235	0	0	0	0	0	0	0	0	0	1	0	0
A_84_P18359	AT3G25250	AGC2-1 (OXIDATIVE SIGNAL-INDUCIBLE1); kinase [AT3G25250.1]	-1.82879	0.119318	899.201	1.62815	0.140908	11403.7	10.981	5.39131e-06	0.000710497	0	0	0	0	0	0	0	0	0	0	0	0
A_84_P859484	AT1G68580	agenet domain-containing protein / bromo-adjacent homology (BAH) domain-containing protein [AT1G68580.1]	-4.32172	0.225218	161.026	-3.2489	0.149727	388.442	2.10353	0.00235053	0.00881788	0	0	0	0	0	0	0	1	1	0	0	0
A_84_P87399	AT3G06520	agenet domain-containing protein [AT3G06520.1]	-3.26489	0.0656001	331.375	-1.26424	0.157505	1535.27	4.00181	3.4702e-05	0.00101144	0	0	0	0	0	0	0	0	0	0	0	0
A_84_P185684	AT5G26870	AGL26; transcription factor [AT5G26870.1]	-5.17531	0.100038	88.2615	-3.96375	0.0236666	235.809	2.31587	3.40083e-05	0.00100198	NR
A_84_P11577	AT2G28700	AGL46; DNA binding / transcription factor [AT2G28700.1]	-4.898	0.0809341	106.89	-3.49305	0.129315	327.607	2.6481	9.02939e-05	0.00143219	0	0	0	0	0	0	0	0	0	0	1	0
A_84_P155305	AT1G59810	AGL50; transcription factor [AT1G59810.1]	-9.55279	0.622463	4.5143	-8.16073	0.133791	12.9035	2.62454	0.0193183	0.0425787	0	0	0	0	0	0	0	0	0	0	0	0
A_84_P13775	AT4G02235	AGL51; transcription factor [AT4G02235.1]	-9.43993	0.410509	4.73521	-7.81798	0.300546	16.5159	3.07791	0.00525268	0.0156145	0	0	0	0	0	0	0	0	0	0	0	0
A_84_P274620	AT4G11250	AGL52; transcription factor [AT4G11250.1]	-10.1235	0.313082	2.9141	-7.82833	0.279765	16.3869	4.90809	0.000694189	0.00404068	0	0	0	0	0	0	0	0	0	0	0	0
A_84_P20224	AT3G04100	AGL57; DNA binding / transcription factor [AT3G04100.1]	-10.606	0.135778	2.04252	-3.2181	0.257481	399.227	167.487	1.60113e-06	0.000556507	0	0	0	0	0	0	0	0	0	0	0	0
A_84_P14244	AT1G31140	AGL63 (AGAMOUS-LIKE 63); DNA binding / transcription factor [AT1G31140.1]	-10.6792	0.136946	1.94156	-9.33773	0.248246	5.73593	2.534	0.00120788	0.00566923	0	0	0	0	0	0	0	0	0	0	0	0
A_84_P133615	AT5G41200	AGL75; DNA binding / transcription factor [AT5G41200.1]	-10.4263	0.397639	2.369	-6.79972	0.552695	34.5694	12.3515	0.00076718	0.004298	0	0	0	0	0	0	0	0	0	0	0	0
A_84_P821066	AT5G60910	AGL8 (AGAMOUS-LIKE 8); transcription factor [AT5G60910.1]	-5.22215	0.299105	86.8687	-4.13067	0.186342	211.328	2.13093	0.00582825	0.0168677	0	0	0	0	0	0	0	0	0	0	0	0
A_84_P203718	AT5G39750	AGL81/EMB3008 (EMBRYO DEFECTIVE 3008); transcription factor [AT5G39750.1]	-10.3243	0.601619	2.59678	-7.41285	0.412755	22.1859	7.52379	0.00229878	0.00867149	0	0	0	0	0	0	0	1	0	0	1	0
A_84_P18404	AT3G66656	AGL91; transcription factor [AT3G66656.1]	-8.77764	0.960724	8.18518	-4.62192	0.110337	149.562	17.8237	0.00174007	0.00720191	0	0	0	0	0	0	0	0	0	0	0	0
A_84_P14106	AT5G64310	AGP1 (ARABINOGALACTAN-PROTEIN 1) [AT5G64310.1]	1.75429	0.197421	10838.1	3.71012	0.211731	48532.2	3.8794	0.000304979	0.00254507	0	0	0	0	0	0	0	0	0	0	0	0
A_84_P22303	AT4G09030	AGP10 (Arabinogalactan protein 10) [AT4G09030.1]	0.665305	0.186481	5082.62	1.89849	0.113806	13751.2	2.35086	0.000613226	0.00376387	0	0	0	0	0	0	0	0	0	0	1	0
A_84_P19632	AT5G11740	AGP15 (ARABINOGALACTAN PROTEIN 15) [AT5G11740.1]	3.38717	0.201753	33538.2	4.65983	0.0858037	93137.8	2.41606	0.000550341	0.00352579	0	0	0	0	0	0	0	0	0	0	0	0
A_84_P23884	AT2G23130	AGP17 (ARABINOGALACTAN PROTEIN 17) [AT2G23130.1]	0.903469	0.367218	6053.64	2.75287	0.09584	24849.6	3.6035	0.00107928	0.00528651	0	0	0	0	0	0	0	0	0	0	0	0
A_84_P20511	AT4G37450	AGP18 (Arabinogalactan protein 18) [AT4G37450.1]	-1.49467	0.173658	1136.45	-0.178184	0.371223	3334.23	2.49058	0.00511087	0.0152919	0	0	0	0	0	0	0	0	0	0	1	0
A_84_P206488	AT1G35230	AGP5 (ARABINOGALACTAN-PROTEIN 5) [AT1G35230.1]	-5.71774	0.604652	63.398	-3.52412	0.256652	322.786	4.57449	0.00443858	0.0138173	0	0	0	0	0	0	0	0	0	0	0	0
A_84_P10184	AT5G14380	AGP6 (ARABINOGALACTAN PROTEINS 6) [AT5G14380.1]	-7.21766	0.123733	21.427	-5.6954	0.0959581	71.1083	2.87239	7.29088e-05	0.00131597	0	0	0	0	0	0	0	0	0	0	0	0
A_84_P19774	AT5G62670	AHA11 (ARABIDOPSIS H(+)-ATPASE 11); ATPase [AT5G62670.1]	0.077679	0.180537	3365.27	1.23876	0.0635711	8681.64	2.23625	0.000463942	0.00321172	0	1	0	0	0	0	0	0	0	0	1	0
A_84_P18935	AT1G80660	AHA9 (Arabidopsis H(+)-ATPase 9); hydrogen-exporting ATPase, phosphorylative mechanism [AT1G80660.1]	-7.50412	0.258882	17.593	-5.79603	0.149482	66.5278	3.26728	0.000585062	0.00365375	0	1	0	0	0	0	0	0	0	0	0	0
A_84_P849218	AT3G11410	AHG3/ATPP2CA (ARABIDOPSIS THALIANA PROTEIN PHOSPHATASE 2CA); protein binding / protein serine/threonine phosphatase [AT3G11410.1]	1.88181	0.186054	11740.5	3.57345	0.156382	43908.3	3.23024	0.000271496	0.00238623	0	1	0	0	0	0	0	0	0	0	1	0
A_84_P22136	AT3G16360	AHP4 (HPT PHOSPHOTRANSMITTER 4); histidine phosphotransfer kinase/ transferase, transferring phosphorus-containing groups [AT3G16360.1]	-5.33497	0.135854	79.162	-2.68226	0.174558	575.889	6.2885	3.17367e-05	0.00098004	0	0	0	0	0	0	0	0	0	0	0	0
A_84_P93389	AT2G04160	AIR3 (Auxin-Induced in Root cultures 3); subtilase [AT2G04160.1]	0.385382	0.0847107	4159.9	1.65847	0.0875501	11617.8	2.41678	5.47788e-05	0.00119426	0	0	0	0	0	0	0	0	0	0	0	0
A_84_P10509	AT1G72330	ALAAT2 (ALANINE AMINOTRANSFERASE 2); alanine transaminase [AT1G72330.1]	-1.9948	0.130358	801.1	-0.920115	0.177414	1953.88	2.10627	0.00107213	0.00526496	0	0	0	0	0	0	0	0	0	0	0	0
A_84_P12638	AT3G08860	alanine--glyoxylate aminotransferase, putative / beta-alanine-pyruvate aminotransferase, putative / AGT, putative [AT3G08860.1]	-0.983308	0.121682	1611.12	0.60104	0.731151	5993.12	2.99872	0.0207935	0.0451412	0	0	0	0	0	0	0	0	0	0	0	0
A_84_P23968	AT2G13810	ALD1 (AGD2-LIKE DEFENSE RESPONSE PROTEIN1); transaminase [AT2G13810.1]	-5.4094	0.297271	76.1317	-3.53594	0.194363	319.428	3.66411	0.000796469	0.00439489	0	0	0	0	0	0	0	0	0	0	1	0
A_84_P863296	AT5G62530	ALDH12A1 (Aldehyde dehydrogenase 12A1); 1-pyrroline-5-carboxylate dehydrogenase/ 3-chloroallyl aldehyde dehydrogenase [AT5G62530.1]	-8.24905	0.150012	10.4535	-7.21033	0.0500157	24.8492	2.0544	0.000340359	0.00270252	0	0	0	0	0	0	0	0	0	0	0	0
A_84_P813779	AT3G48000	ALDH2B4 (ALDEHYDE DEHYDROGENASE 2); 3-chloroallyl aldehyde dehydrogenase/ aldehyde dehydrogenase (NAD) [AT3G48000.1]	0.591625	0.0956139	4794.77	1.71713	0.098792	12105.2	2.18178	0.000143637	0.0017389	0	0	0	0	0	0	0	0	0	0	0	0
A_84_P17025	AT1G23800	ALDH2B7 (Aldehyde dehydrogenase 2B7); 3-chloroallyl aldehyde dehydrogenase/ aldehyde dehydrogenase (NAD) [AT1G23800.1]	-0.374329	0.0585728	2456.19	1.1407	0.03172	8111.34	2.85804	2.48044e-06	0.000606583	0	0	0	0	0	0	0	1	0	0	0	0
A_84_P19924	AT1G54100	ALDH7B4 (ALDEHYDE DEHYDROGENASE 7B4); 3-chloroallyl aldehyde dehydrogenase [AT1G54100.1]	2.64398	0.0277669	19871.2	4.50322	0.144522	83596	3.62817	2.58085e-05	0.000919216	0	0	0	0	0	0	0	0	0	0	1	0
A_84_P17984	AT1G60730	aldo/keto reductase family protein [AT1G60730.1]	0.0328	0.0871153	3254.27	2.26777	0.196853	17847.8	4.70753	5.62131e-05	0.00120784	0	0	0	0	0	0	0	0	0	0	0	0
A_84_P15421	AT2G37760	aldo/keto reductase family protein [AT2G37760.1]	0.769284	0.118896	5421.14	2.96602	0.0125536	28739	4.58443	5.81085e-06	0.000718991	0	0	0	0	0	0	0	0	0	0	0	0
A_84_P17313	AT2G37770	aldo/keto reductase family protein [AT2G37770.1]	-2.32682	0.322026	641.549	2.23239	0.0906757	17320.8	23.5753	1.90991e-05	0.000869285	0	0	0	0	0	0	0	0	0	0	0	0
A_84_P12640	AT3G01420	ALPHA-DOX1 (ALPHA-DIOXYGENASE 1) [AT3G01420.1]	1.23306	0.229425	7504.34	3.17884	0.113675	33377.6	3.85245	0.000192423	0.00201441	0	0	0	0	0	0	0	0	0	0	0	0
A_84_P17339	AT2G25940	ALPHA-VPE (ALPHA-VACUOLAR PROCESSING ENZYME); cysteine-type endopeptidase [AT2G25940.1]	-2.76434	0.157388	467.98	-1.64278	0.0428271	1177.99	2.17583	0.000284709	0.00244566	0	0	0	0	0	0	0	0	0	0	0	0
A_84_P170983	AT1G31820	amino acid permease family protein [AT1G31820.1]	-0.523543	0.140449	2211.06	0.891478	0.0884888	6834.62	2.66664	0.000122498	0.00163338	0	0	0	0	0	0	0	0	0	0	0	0
A_84_P19955	AT1G08230	amino acid transporter family protein [AT1G08230.2]	-1.02374	0.0554942	1563.94	0.274051	0.136682	4457.41	2.45853	0.000108168	0.00154536	0	0	0	0	0	0	0	0	0	0	0	0
A_84_P256260	AT2G41190	amino acid transporter family protein [AT2G41190.1]	0.00289091	0.123739	3183.6	2.60794	0.646939	23748.5	6.08414	0.0023768	0.00888205	0	0	0	0	0	0	0	0	0	0	1	0
A_84_P812457	AT3G30390	amino acid transporter family protein [AT3G30390.1]	-4.94588	0.155063	103.737	-3.82131	0.0195115	260.217	2.18037	0.000238355	0.00224048	0	0	0	0	0	0	0	0	0	0	1	0
A_84_P14679	AT3G56200	amino acid transporter family protein [AT3G56200.1]	-0.685017	0.0621247	1975.73	0.722554	0.0341847	6071.33	2.6529	4.26959e-06	0.000663984	0	0	0	0	0	0	0	0	0	0	0	0
A_84_P787384	AT5G15240	amino acid transporter family protein [AT5G15240.1]	-2.44068	0.0703868	585.035	-1.3913	0.101275	1403.71	2.06964	0.000123389	0.00163889	0	0	0	0	0	0	0	0	0	0	1	0
A_84_P18841	AT5G65990	amino acid transporter family protein [AT5G65990.1]	0.268394	0.0768727	3830.51	2.21627	0.136643	17124.2	3.85806	2.75819e-05	0.00093411	0	1	0	0	0	0	0	0	0	0	1	0
A_84_P764897	AT4G28420	aminotransferase, putative [AT4G28420.2]	-8.92798	0.348011	6.60575	-6.56891	0.640115	40.9332	5.13039	0.00496624	0.0149857	0	0	0	0	0	0	0	0	0	0	0	0
A_84_P23522	AT5G53970	aminotransferase, putative [AT5G53970.1]	-1.074	0.088729	1508.83	0.551574	0.116556	5402.12	3.08564	4.3179e-05	0.00108892	1	1	0	0	0	0	0	0	0	0	1	0
A_84_P15892	AT5G36160	aminotransferase-related [AT5G36160.1]	1.97534	0.0451277	12500.5	3.15931	0.0345963	32876.9	2.272	3.52901e-06	0.00061806	0	0	0	0	0	0	0	0	0	0	1	0
A_84_P22369	AT4G28700	ammonium transporter, putative [AT4G28700.1]	-4.2233	0.0877908	170.064	-3.13918	0.13443	418.223	2.12009	0.000305655	0.00254682	0	0	0	0	0	0	0	0	0	0	0	0
A_84_P12442	AT1G76290	AMP-dependent synthetase and ligase family protein [AT1G76290.1]	-10.4936	0.184154	2.20819	-6.34087	0.140188	45.4661	17.7866	6.38787e-06	0.000736366	0	0	0	0	0	0	0	1	0	0	0	0
A_84_P862527	AT3G48990	AMP-dependent synthetase and ligase family protein [AT3G48990.1]	-1.33423	0.136765	1265.25	-0.162939	0.21802	3314.33	2.25214	0.00140035	0.00623375	1	1	0	0	0	0	0	0	0	0	1	0
A_84_P16676	AT4G25000	AMY1/ATAMY1 (ALPHA-AMYLASE-LIKE); alpha-amylase [AT4G25000.1]	-5.55706	0.396579	69.649	-2.66599	0.946628	653.127	7.41817	0.00816682	0.0217332	0	0	0	0	0	0	0	1	0	0	1	0
A_84_P22495	AT1G01010	ANAC001 (Arabidopsis NAC domain containing protein 1); transcription factor [AT1G01010.1]	-1.47216	0.0880978	1145.91	-0.352036	0.0309192	2883.02	2.17365	3.16906e-05	0.000980005	0	0	0	0	0	0	0	0	0	0	0	0
A_84_P19986	AT1G01720	ANAC002/ATAF1 (Arabidopsis NAC domain containing protein 2); transcription factor [AT1G01720.1]	1.21073	0.151349	7359.36	2.90841	0.0614467	27629.5	3.24378	5.59828e-05	0.0012069	0	2	0	0	0	0	0	0	0	0	0	0
A_84_P799508	AT1G02220	ANAC003 (Arabidopsis NAC domain containing protein 3); transcription factor [AT1G02220.1]	-0.988136	0.105437	1608.95	1.1763	0.204372	8381.78	4.48291	8.28665e-05	0.00137487	0	0	0	0	0	0	0	0	0	0	0	0
A_84_P17119	AT1G28470	ANAC010 (Arabidopsis NAC domain containing protein 10); transcription factor [AT1G28470.1]	-3.05675	0.0866641	382.894	-1.03821	0.139015	1794.45	4.05176	2.85006e-05	0.000941345	0	0	0	0	0	0	0	0	0	1	0	0
A_84_P11450	AT1G32870	ANAC013 (Arabidopsis NAC domain containing protein 13); transcription factor [AT1G32870.1]	-0.92647	0.0404236	1671.22	1.57243	0.0479716	10945.1	5.65254	2.64405e-07	0.000433735	0	2	0	0	0	0	0	0	0	0	0	0
A_84_P18048	AT1G34180	ANAC016 (Arabidopsis NAC domain containing protein 16); transcription factor [AT1G34180.1]	-3.1375	0.180636	361.641	-1.94509	0.0885741	956.055	2.28534	0.000507686	0.00336153	0	0	0	0	0	0	0	0	0	0	2	0
A_84_P15269	AT1G52890	ANAC019 (Arabidopsis NAC domain containing protein 19); transcription factor [AT1G52890.1]	-3.51662	0.189205	278.88	0.742579	0.253988	6206.92	19.1491	2.0135e-05	0.000874988	0	2	0	0	0	0	0	0	0	0	0	0
A_84_P16192	AT1G77450	ANAC032 (Arabidopsis NAC domain containing protein 32); transcription factor [AT1G77450.1]	-0.108871	0.047772	2950.07	1.47654	0.0305527	10238	3.00093	1.08803e-06	0.000542027	1	3	0	0	0	0	0	0	0	0	0	0
A_84_P13202	AT2G17040	ANAC036 (Arabidopsis NAC domain containing protein 36); transcription factor [AT2G17040.1]	-2.38515	0.521983	629.63	-0.238702	0.465596	3225.69	4.42735	0.00602519	0.0172738	0	0	0	0	0	0	0	0	0	0	0	0
A_84_P12617	AT2G24430	ANAC038/ANAC039; transcription factor [AT2G24430.1]	-2.37334	0.0492841	614.167	-0.585702	0.23041	2477.35	3.45248	0.000193676	0.00201885	0	0	0	0	0	0	0	0	0	0	1	0
A_84_P12622	AT2G27300	ANAC040/NTL8 (ARABIDOPSIS NAC DOMAIN CONTAINING PROTEIN 40); transcription factor [AT2G27300.1]	-6.16301	0.0924379	44.5074	-4.85631	0.173122	127.414	2.47375	0.000322872	0.00262869	0	0	0	0	0	0	0	0	0	0	0	0
A_84_P15376	AT2G43000	ANAC042 (Arabidopsis NAC domain containing protein 42); transcription factor [AT2G43000.1]	-4.44432	0.402839	150.536	-2.77372	0.345397	546.22	3.18347	0.00549566	0.0161365	0	0	0	0	0	0	0	0	0	0	0	0
A_84_P601268	AT3G01600	ANAC044 (Arabidopsis NAC domain containing protein 44); transcription factor [AT3G01600.1]	-5.47683	0.358477	73.1361	-2.85138	0.169548	512.612	6.17077	0.000330053	0.00265915	0	0	0	0	0	0	0	0	0	0	0	0
A_84_P10758	AT3G04070	ANAC047 (Arabidopsis NAC domain containing protein 47); transcription factor [AT3G04070.1]	-1.02144	0.198132	1573.38	0.194401	0.26316	4247.88	2.32275	0.00307345	0.0106081	0	0	0	0	0	0	0	0	0	1	0	0
A_84_P257110	AT3G04420	ANAC048 (Arabidopsis NAC domain containing protein 48); transcription factor [AT3G04420.1]	-6.25091	0.197779	41.8278	-4.60635	0.403954	155.743	3.12653	0.00318222	0.010887	0	0	0	0	0	0	0	0	0	0	2	0
A_84_P11721	AT3G15500	ANAC055/ATNAC3 (ARABIDOPSIS NAC DOMAIN CONTAINING PROTEIN 55); transcription factor [AT3G15500.1]	-3.26172	0.251094	333.276	0.0523586	0.225857	3840.84	9.94572	7.02691e-05	0.00129993	0	1	0	0	0	0	0	0	0	0	0	0
A_84_P13635	AT3G18400	ANAC058 (Arabidopsis NAC domain containing protein 58); transcription factor [AT3G18400.1]	-1.39681	0.153303	1215.66	-0.178667	0.302869	3305.78	2.32647	0.00341032	0.0114392	0	0	0	0	0	0	0	0	0	0	0	0
A_84_P18409	AT3G44290	ANAC060 (Arabidopsis NAC domain containing protein 60); transcription factor [AT3G44290.1]	-3.58219	0.0840266	265.748	-2.26777	0.145478	767.414	2.48701	0.000171643	0.00190194	0	0	0	0	0	0	0	0	0	0	0	0
A_84_P10846	AT3G44350	ANAC061 (Arabidopsis NAC domain containing protein 61); transcription factor [AT3G44350.1]	-6.32406	0.226338	39.8073	-4.55684	0.273796	158.345	3.40399	0.000997214	0.00502561	0	0	0	0	0	0	0	1	0	0	0	0
A_84_P17485	AT3G49530	ANAC062 (Arabidopsis NAC domain containing protein 62); transcription factor [AT3G49530.1]	0.387088	0.0575429	4153.9	1.44227	0.110342	10015.1	2.07797	0.000125086	0.0016443	0	1	0	0	0	0	0	0	0	0	0	0
A_84_P18457	AT3G55210	ANAC063 (Arabidopsis NAC domain containing protein 63); transcription factor [AT3G55210.1]	-9.30543	0.484159	5.25728	-8.05549	0.193407	13.904	2.37833	0.0142309	0.033401	0	0	0	0	0	0	0	0	0	0	0	0
A_84_P23229	AT4G01520	ANAC067 (Arabidopsis NAC domain containing protein 67); transcription factor [AT4G01520.1]	-6.99037	0.232304	25.083	-5.88464	0.161969	62.5243	2.15207	0.0024938	0.00918421	0	0	0	0	0	0	0	0	0	0	0	0
A_84_P765204	AT4G01550	ANAC069 (Arabidopsis NAC domain containing protein 69) [AT4G01550.2]	-1.88446	0.117592	863.355	-0.817256	0.196992	2097.03	2.09536	0.00128861	0.00590303	0	0	0	0	0	0	0	0	0	0	0	0
A_84_P10030	AT4G17980	ANAC071 (Arabidopsis NAC domain containing protein 71); transcription factor [AT4G17980.1]	-5.39823	0.0498495	75.4697	-3.61846	0.0889534	299.647	3.4337	7.13131e-06	0.000742257	0	0	0	0	0	0	0	0	0	0	0	0
A_84_P11961	AT4G27410	ANAC072/RD26 (RESPONSIVE TO DESSICATION 26); transcription factor [AT4G27410.1]	0.478063	0.179277	4448.42	2.82777	0.139847	26164.7	5.09722	5.72538e-05	0.00121228	0	3	0	0	0	0	0	0	0	0	0	0
A_84_P853155	AT5G04410	ANAC078/NAC2 (Arabidopsis NAC domain containing protein 78); transcription factor [AT5G04410.1]	-4.44946	0.112075	146.106	-3.31818	0.200211	371.128	2.19053	0.00103194	0.00514294	0	1	0	0	0	0	0	0	0	1	1	0
A_84_P17727	AT5G07680	ANAC079/ANAC080/ATNAC4 (Arabidopsis NAC domain containing protein 79, Arabidopsis NAC domain containing protein 80); transcription factor [AT5G07680.1]	-0.793428	0.108068	1841.52	0.648453	0.0963559	5779.11	2.71675	6.62883e-05	0.00127361	0	0	0	0	0	0	0	0	0	0	0	0
A_84_P300030	AT5G08790	ANAC081/ATAF2 (Arabidopsis NAC domain containing protein 81) [AT5G08790.1]	2.07808	0.0245409	13429.5	4.15327	0.150071	65651.3	4.21399	1.89941e-05	0.000869285	0	0	0	0	0	0	0	0	0	0	0	0
A_84_P507132	AT5G14490	ANAC085 (Arabidopsis NAC domain containing protein 85); transcription factor [AT5G14490.1]	-9.95719	0.558711	3.36929	-7.52481	0.496438	20.6664	5.39786	0.00487479	0.0147865	0	0	0	0	0	0	0	0	0	0	0	0
A_84_P15863	AT5G18270	ANAC087; transcription factor [AT5G18270.1]	-0.257295	0.143003	2659.76	0.911726	0.11741	6933.38	2.24859	0.000396062	0.00293267	0	0	0	0	0	0	0	0	0	0	0	0
A_84_P15868	AT5G22380	ANAC090 (Arabidopsis NAC domain containing protein 90); transcription factor [AT5G22380.1]	-9.83525	0.682886	3.77944	-5.65738	0.560432	76.6837	18.0994	0.00120998	0.00567651	1	1	0	0	0	0	0	0	0	0	0	0
A_84_P17794	AT5G39610	ANAC092/ATNAC2/ATNAC6 (Arabidopsis NAC domain containing protein 92); protein heterodimerization/ protein homodimerization/ transcription factor [AT5G39610.1]	-0.722264	0.0339504	1925.48	1.49809	0.135636	10408.5	4.66007	1.03915e-05	0.000765235	0	0	0	0	0	0	0	0	0	0	0	0
A_84_P559432	AT5G41090	ANAC095 (Arabidopsis NAC domain containing protein 95); transcription factor [AT5G41090.1]	-9.15433	0.332936	5.69659	-7.60257	0.227035	19.1232	2.93176	0.00262598	0.0095203	0	0	0	0	0	0	0	0	0	0	0	0
A_84_P603958	AT5G56620	ANAC099 (Arabidopsis NAC domain containing protein 99); transcription factor [AT5G56620.1]	-6.49202	0.0894863	35.2879	-5.45428	0.250379	84.9228	2.053	0.00249763	0.00919565	0	0	0	0	0	0	0	0	0	0	0	0
A_84_P19768	AT5G61430	ANAC100/ATNAC5 (Arabidopsis NAC domain containing protein 100); transcription factor [AT5G61430.1]	-3.65236	0.122079	253.685	-1.86557	0.0777814	1010.17	3.45046	2.83013e-05	0.000941345	0	0	0	0	0	0	0	0	0	0	0	0
A_84_P20724	AT5G63790	ANAC102 (Arabidopsis NAC domain containing protein 102); transcription factor [AT5G63790.1]	2.2719	0.0204806	15356.4	4.37968	0.162835	76921	4.31028	2.41772e-05	0.000909192	0	1	0	0	0	0	0	0	0	0	0	0
A_84_P19548	AT4G32510	anion exchanger [AT4G32510.1]	-5.77854	0.0729325	57.9591	-4.41977	0.119143	172.066	2.56466	7.27599e-05	0.00131532	0	0	0	0	0	0	0	0	0	0	0	0
A_84_P16226	AT1G14540	anionic peroxidase, putative [AT1G14540.1]	-3.82499	0.218969	227.103	0.158622	0.630449	4329.77	15.8193	0.000493984	0.00331202	0	0	0	0	0	0	0	0	0	0	0	0
A_84_P22847	AT1G14550	anionic peroxidase, putative [AT1G14550.1]	-5.4561	0.423554	75.2485	-2.20455	0.485273	823.375	9.52392	0.000942869	0.00486762	0	0	0	0	0	0	0	0	0	0	0	0
A_84_P10364	AT1G34050	ankyrin repeat family protein [AT1G34050.1]	-5.74597	0.0887341	59.1843	-0.159073	0.371933	3354.19	48.0644	1.44764e-05	0.000808583	0	0	0	0	0	0	0	0	0	0	0	0
A_84_P283560	AT2G24600	ankyrin repeat family protein [AT2G24600.1]	-1.47743	0.411249	1163.58	-0.0905438	0.107893	3461.04	2.61514	0.0048341	0.0146907	0	0	0	0	0	0	0	0	0	0	0	0
A_84_P576883	AT4G11000	ankyrin repeat family protein [AT4G11000.1]	-5.89113	0.36506	54.3234	-3.94696	0.319048	242.428	3.84815	0.00225726	0.00856278	0	0	0	0	0	0	0	0	0	0	1	0
A_84_P834918	AT5G14230	ankyrin repeat family protein [AT5G14230.1]	-7.28646	0.347289	20.8689	-5.98505	0.273919	58.8028	2.4647	0.00700111	0.0193147	0	0	0	0	0	0	0	0	0	0	0	0
A_84_P297634	AT5G15500	ankyrin repeat family protein [AT5G15500.1]	-0.883912	0.163586	1725.39	2.09448	0.849641	17300.1	7.88109	0.00397357	0.0127782	0	1	0	0	0	0	0	0	0	0	0	0
A_84_P17283	AT2G14210	ANR1; DNA binding / transcription factor [AT2G14210.1]	-5.80851	0.26909	57.3806	-4.28774	0.207575	189.983	2.86945	0.00149303	0.00649318	0	1	0	0	0	0	0	0	0	0	0	0
A_84_P850898	AT3G22370	AOX1A (alternative oxidase 1A); alternative oxidase [AT3G22370.1]	1.68267	0.103978	10218.3	4.45861	0.164053	81140	6.84918	1.58058e-05	0.000827499	0	1	0	0	0	0	0	0	0	0	0	0
A_84_P18337	AT3G22360	AOX1B (alternative oxidase 1B); alternative oxidase [AT3G22360.1]	-7.45031	0.44416	18.5916	-3.37298	0.27751	358.47	16.8809	0.000175013	0.0019188	0	0	0	0	0	0	0	0	0	0	0	0
A_84_P19291	AT3G27620	AOX1C (alternative oxidase 1C); alternative oxidase [AT3G27620.1]	-4.84209	0.0952431	111.15	-3.60883	0.247756	303.875	2.35097	0.00129442	0.00591805	0	0	0	0	0	0	0	1	0	0	0	0
A_84_P21945	AT1G32350	AOX1D (ALTERNATIVE OXIDASE 1D); alternative oxidase [AT1G32350.1]	-6.76596	0.564779	30.4536	0.237137	0.391817	4428.28	128.275	6.05763e-05	0.00123253	0	1	0	0	0	0	0	0	0	0	1	0
A_84_P19780	AT5G64210	AOX2 (alternative oxidase 2); alternative oxidase [AT5G64210.1]	-9.15556	0.718118	6.09988	-5.43103	0.22957	85.9552	13.2189	0.00102418	0.00511767	0	0	0	0	0	0	0	0	0	0	0	0
A_84_P14181	AT1G69120	AP1 (APETALA1); DNA binding / transcription factor [AT1G69120.1]	-9.3154	0.141239	4.992	-7.68179	0.10402	17.9446	3.10287	8.63962e-05	0.0013999	0	0	0	0	0	0	0	0	0	0	0	0
A_84_P20470	AT1G21910	AP2 domain-containing transcription factor family protein [AT1G21910.1]	-2.00213	0.379576	809.104	0.64349	0.355649	5879.79	6.25766	0.000916057	0.00477863	0	0	0	0	0	0	0	0	0	0	0	0
A_84_P17350	AT2G33710	AP2 domain-containing transcription factor family protein [AT2G33710.1]	-3.30334	0.139262	323.484	-2.19004	0.0535695	806.554	2.16341	0.000206777	0.00209141	0	0	0	0	0	0	0	0	0	0	0	0
A_84_P15041	AT5G61890	AP2 domain-containing transcription factor family protein [AT5G61890.1]	-3.8312	0.118149	223.39	-0.504448	0.0956236	2595.52	10.0335	2.89168e-06	0.000606583	0	0	0	0	0	0	0	0	0	0	1	0
A_84_P19239	AT1G44830	AP2 domain-containing transcription factor TINY, putative [AT1G44830.1]	-3.04088	0.259184	392.216	-1.24613	0.189136	1557.02	3.46956	0.00063518	0.0038413	0	0	0	0	0	0	0	0	0	0	1	0
A_84_P22740	AT1G77200	AP2 domain-containing transcription factor TINY, putative [AT1G77200.1]	-3.32483	0.211451	320.989	-2.20275	0.0640562	799.093	2.1766	0.000921304	0.00479486	0	1	0	0	0	0	0	0	0	0	0	0
A_84_P20495	AT4G32800	AP2 domain-containing transcription factor TINY, putative [AT4G32800.1]	-1.87745	0.241198	873.795	0.758316	0.0863084	6234.04	6.21506	5.82591e-05	0.00122011	0	0	0	0	0	0	0	0	0	0	0	0
A_84_P10708	AT2G38340	AP2 domain-containing transcription factor, putative (DRE2B) [AT2G38340.1]	-6.90445	0.247497	26.642	-0.106681	0.0500617	3418.8	111.258	1.26538e-06	0.000542027	0	1	0	0	0	0	0	0	0	0	0	0
A_84_P19207	AT2G40340	AP2 domain-containing transcription factor, putative (DRE2B) [AT2G40340.1]	-4.87203	0.278479	110.114	-0.847649	0.136486	2051.78	16.2727	2.32038e-05	0.000897691	0	0	0	0	0	0	0	0	0	0	0	0
A_84_P17366	AT1G01250	AP2 domain-containing transcription factor, putative [AT1G01250.1]	-1.98582	0.195237	804.294	0.129572	0.242979	4052.83	4.33309	0.00029965	0.00251698	0	0	0	0	0	0	0	0	0	1	0	0
A_84_P19323	AT1G12890	AP2 domain-containing transcription factor, putative [AT1G12890.1]	-6.02083	0.238384	49.661	-3.49826	0.0596954	325.546	5.74604	5.8799e-05	0.00122495	0	0	0	0	0	0	0	0	0	0	2	0
A_84_P20976	AT1G19210	AP2 domain-containing transcription factor, putative [AT1G19210.1]	-10.3531	0.599404	2.58249	-1.79428	0.337178	1078.25	377.097	2.73986e-05	0.00093065	0	1	0	0	0	0	0	0	0	0	0	0
A_84_P15185	AT1G22810	AP2 domain-containing transcription factor, putative [AT1G22810.1]	-7.1211	0.333152	23.3687	0.138254	0.144105	4067.07	153.208	4.14433e-06	0.000651357	0	0	0	0	0	0	0	0	0	0	1	0
A_84_P18908	AT1G33760	AP2 domain-containing transcription factor, putative [AT1G33760.1]	-9.38907	1.00716	5.45635	-5.65666	0.0922463	73.066	13.2913	0.00307519	0.0106124	0	0	0	0	0	0	0	0	0	0	1	0
A_84_P23626	AT1G71450	AP2 domain-containing transcription factor, putative [AT1G71450.1]	-10.4896	0.180934	2.21363	-1.1723	0.335867	1663.33	637.948	1.86689e-06	0.000562454	0	0	0	0	0	0	0	0	0	0	0	0
A_84_P15113	AT1G71520	AP2 domain-containing transcription factor, putative [AT1G71520.1]	-5.00621	0.241189	100.128	-0.802372	0.185979	2119.95	18.4282	1.81552e-05	0.000858306	0	0	0	0	0	0	0	0	0	0	1	0
A_84_P512655	AT1G77640	AP2 domain-containing transcription factor, putative [AT1G77640.1]	-3.00865	0.15364	395.696	-1.55871	0.324317	1272.39	2.73196	0.00219449	0.00840314	0	0	0	0	0	0	0	0	0	0	0	0
A_84_P10627	AT2G20880	AP2 domain-containing transcription factor, putative [AT2G20880.1]	-4.68925	0.171652	124.248	-3.61199	0.18784	302.138	2.11002	0.00184107	0.00748357	0	0	0	0	0	0	0	0	0	0	0	0
A_84_P23870	AT2G47520	AP2 domain-containing transcription factor, putative [AT2G47520.1]	-7.49765	0.204706	17.655	-0.82279	0.324738	2114.16	102.172	7.23958e-06	0.000742257	0	0	0	0	0	0	0	0	0	0	0	0
A_84_P17637	AT4G28140	AP2 domain-containing transcription factor, putative [AT4G28140.1]	-4.81919	0.327243	113.679	-3.7769	0.258708	270.833	2.05949	0.0123726	0.0298866	0	0	0	0	0	0	0	0	0	0	0	0
A_84_P11046	AT4G34410	AP2 domain-containing transcription factor, putative [AT4G34410.1]	-9.47002	1.58815	6.66525	-0.414565	0.175439	2777.72	532.063	0.000603812	0.00372549	0	0	0	0	0	0	0	0	0	0	0	0
A_84_P16779	AT5G07310	AP2 domain-containing transcription factor, putative [AT5G07310.1]	-9.60335	0.528811	4.23898	-4.65332	0.171096	146.757	30.9107	0.000103059	0.00150844	0	0	0	0	0	0	0	0	0	0	0	0
A_84_P272600	AT5G21960	AP2 domain-containing transcription factor, putative [AT5G21960.1]	-9.90175	0.616774	3.58596	-2.30843	0.380253	756.794	193.114	5.41714e-05	0.00118636	0	0	0	0	0	0	0	0	0	0	2	0
A_84_P296724	AT5G51190	AP2 domain-containing transcription factor, putative [AT5G51190.1]	-2.69666	0.111914	491.559	-0.573218	0.0297535	2473.1	4.35732	5.8578e-06	0.000721518	0	0	0	0	0	0	0	0	0	0	0	0
A_84_P15054	AT5G65130	AP2 domain-containing transcription factor, putative [AT5G65130.1]	-6.62216	0.066876	32.3321	-5.02018	0.0756893	113.383	3.0356	1.04415e-05	0.000765235	0	0	0	0	0	0	0	0	0	0	1	0
A_84_P16958	AT5G15450	APG6/CLPB-P/CLPB3 (ALBINO AND PALE GREEN 6); ATP binding / ATPase [AT5G15450.1]	0.871417	0.097083	5821.18	2.09151	0.115806	15694.5	2.32962	0.000151677	0.00178648	0	1	0	0	0	0	0	1	0	0	0	0
A_84_P12954	AT4G39210	APL3 (large subunit of AGP 3) [AT4G39210.1]	-0.32719	0.0433386	2535.01	3.05916	0.305421	31038.7	10.4567	4.50738e-05	0.00110599	0	1	0	0	0	0	0	0	0	0	2	0
A_84_P21013	AT2G21590	APL4 (large subunit of AGP 4); glucose-1-phosphate adenylyltransferase [AT2G21590.1]	-3.57424	0.0585303	266.811	-0.780442	0.710639	2298.75	6.93453	0.00246155	0.00909786	0	1	0	0	0	0	0	0	0	0	2	0
A_84_P164693	AT1G64810	APO1 (ACCUMULATION OF PHOTOSYSTEM ONE 1) [AT1G64810.1]	0.164937	0.0170262	3564.95	1.69121	0.0850969	11883.1	2.8804	6.9186e-06	0.000739644	0	0	0	0	0	0	0	0	0	0	0	0
A_84_P10432	AT1G62180	APR2 (5'ADENYLYLPHOSPHOSULFATE REDUCTASE 2) [AT1G62180.1]	2.90894	0.0133053	23873.6	4.06409	0.0591776	61574	2.22707	5.037e-06	0.000707221	0	0	0	0	0	0	0	0	0	0	0	0
A_84_P10992	AT4G21990	APR3 (APS REDUCTASE 3) [AT4G21990.1]	1.60305	0.0700764	9674.85	2.89096	0.159537	27424.7	2.44174	0.000214578	0.00212749	0	0	0	0	0	0	0	0	0	1	0	0
A_84_P19747	AT5G56510	APUM12 (ARABIDOPSIS PUMILIO 12); RNA binding [AT5G56510.1]	-10.1475	0.0527156	2.80154	-7.6739	1.00147	20.5638	5.55435	0.0129272	0.0309315	0	0	0	0	0	0	0	0	0	0	0	0
A_84_P19419	AT1G21620	APUM20 (ARABIDOPSIS PUMILIO 20); RNA binding [AT1G21620.1]	-10.636	0.130196	2.00032	-6.46948	0.150135	41.6488	17.958	3.43254e-06	0.00061806	0	1	0	0	0	0	0	0	0	0	0	0
A_84_P585947	AT5G09610	APUM21 (ARABIDOPSIS PUMILIO 21); RNA binding [AT5G09610.1]	-10.08	0.651741	3.15469	-6.66462	0.0569987	36.2594	10.6695	0.000828788	0.00450201	0	0	0	0	0	0	0	0	0	0	0	0
A_84_P79245	AT1G78160	APUM7 (ARABIDOPSIS PUMILIO 7); RNA binding [AT1G78160.1]	-10.425	0.183329	2.31579	-7.70624	0.344084	17.9527	6.58308	0.000269488	0.00237816	0	0	0	0	0	0	0	0	0	0	0	0
A_84_P24079	AT1G35730	APUM9 (ARABIDOPSIS PUMILIO 9); RNA binding [AT1G35730.1]	-10.0782	0.591754	3.1246	-4.58979	0.542606	160.002	44.893	0.000291285	0.00247581	0	0	0	0	0	0	0	0	0	0	0	0
A_84_P17379	AT3G09640	APX2 (ASCORBATE PEROXIDASE 2); L-ascorbate peroxidase [AT3G09640.1]	-8.78895	0.170075	7.19331	-4.72978	0.519119	143.791	16.6699	0.000210137	0.00210683	0	0	0	0	0	0	0	0	0	0	0	0
A_84_P18211	AT2G26530	AR781 [AT2G26530.1]	0.824814	0.143911	5630.13	2.5285	0.0861357	21263	3.25733	6.12891e-05	0.00123667	0	0	0	0	0	0	0	0	0	0	1	0
A_84_P16009	AT5G67360	ARA12; subtilase [AT5G67360.1]	3.27241	0.0568134	30761	4.3017	0.0207418	72558.9	2.04102	7.88706e-06	0.00075916	0	0	0	0	0	0	0	0	0	0	1	0
A_84_P610807	AT4G32630	ARF GTPase activator/ zinc ion binding [AT4G32630.1]	-10.4105	0.139755	2.34239	-7.72712	0.227276	17.467	6.42364	6.37493e-05	0.0012543	0	0	0	0	0	0	0	0	0	0	0	0
A_84_P752030	AT1G35240	ARF20 (AUXIN RESPONSE FACTOR 20); transcription factor [AT1G35240.1]	-8.5716	0.0701604	8.35768	-6.39046	0.192328	44.1798	4.53511	5.07473e-05	0.00114694	0	0	0	0	0	0	0	0	0	0	0	0
A_84_P763091	AT4G08870	arginase, putative [AT4G08870.1]	2.10534	0.168188	13687.4	3.30478	0.287404	36734.5	2.29651	0.00336362	0.011335	0	0	0	0	0	0	0	0	0	0	0	0
A_84_P854898	AT2G46610	arginine/serine-rich splicing factor, putative [AT2G46610.1]	-4.54484	0.112097	136.711	-3.2978	0.151468	375.903	2.37354	0.000330617	0.00266173	0	0	0	0	0	0	0	0	0	0	0	0
A_84_P549850	AT1G60190	armadillo/beta-catenin repeat family protein / U-box domain-containing protein [AT1G60190.1]	-6.48209	0.08981	35.6296	-0.948563	0.234869	1921.82	46.3189	2.82974e-06	0.000606583	0	3	0	0	0	0	0	0	0	0	0	0
A_84_P562050	AT5G67340	armadillo/beta-catenin repeat family protein / U-box domain-containing protein [AT5G67340.1]	-1.23924	0.11375	1347	-0.173416	0.187346	3274.88	2.09336	0.00108789	0.00531308	0	0	0	0	0	0	0	0	0	0	0	0
A_84_P821119	AT3G09350	armadillo/beta-catenin repeat family protein [AT3G09350.2]	0.00855064	0.114239	3211.91	2.032	0.140486	15093.6	4.06554	4.20004e-05	0.00108063	0	0	0	0	0	0	0	1	0	0	1	0
A_84_P846062	AT3G26600	armadillo/beta-catenin repeat family protein [AT3G26600.1]	-2.44502	0.0781381	584.393	-1.44377	0.165201	1358.39	2.00172	0.000688139	0.00402328	0	0	0	0	0	0	0	0	0	0	1	0
A_84_P826766	AT5G58680	armadillo/beta-catenin repeat family protein [AT5G58680.1]	-6.51298	0.375856	35.326	-2.39664	0.187141	703.17	17.3437	7.05248e-05	0.00130135	0	0	0	0	0	0	0	0	0	0	0	0
A_84_P165183	AT4G17650	aromatic-rich family protein [AT4G17650.1]	0.347736	0.0667349	4044.57	1.5033	0.0597611	10429.4	2.22772	2.37593e-05	0.000902939	0	0	0	0	0	0	0	0	0	0	0	0
A_84_P603366	AT2G33385	ARPC2B (actin-related protein C2B); structural molecule [AT2G33385.1]	-5.88123	0.36323	55.3214	-4.72451	0.169111	139.595	2.22951	0.00748822	0.0203061	0	0	0	0	0	0	0	0	0	0	1	0
A_84_P16342	AT2G26290	ARSK1 (ROOT-SPECIFIC KINASE 1); kinase [AT2G26290.1]	-2.53109	0.0732631	551.24	-0.616921	0.0156913	2398.71	3.76898	1.55957e-06	0.000556507	0	0	0	0	0	0	0	0	0	0	0	0
A_84_P14572	AT3G21860	ASK10 (ARABIDOPSIS SKP1-LIKE 10); ubiquitin-protein ligase [AT3G21860.1]	-10.2101	0.579667	2.87468	-6.04527	0.186067	56.1067	17.9368	0.000290441	0.00247152	0	0	0	0	0	0	0	0	0	1	0	0
A_84_P763740	AT4G34210	ASK11 (ARABIDOPSIS SKP1-LIKE 11); ubiquitin-protein ligase [AT4G34210.1]	-7.90473	0.567465	13.91	-2.72124	0.127362	559.485	36.34	0.000102757	0.00150844	0	0	0	0	0	0	0	0	0	0	0	0
A_84_P764277	AT4G34470	ASK12 (ARABIDOPSIS SKP1-LIKE 12); protein binding / ubiquitin-protein ligase [AT4G34470.1]	-7.6311	0.315877	16.4087	-2.72454	0.134277	558.232	29.9931	1.57923e-05	0.000827499	0	0	0	0	0	0	0	0	0	0	0	0
A_84_P12804	AT3G60010	ASK13 (ARABIDOPSIS SKP1-LIKE 13); protein binding / ubiquitin-protein ligase [AT3G60010.1]	-9.06904	1.13423	6.89608	-6.44003	0.187299	42.5697	6.18601	0.0166633	0.0378487	0	0	0	0	0	0	0	0	0	0	2	0
A_84_P14612	AT3G25650	ASK15 (ARABIDOPSIS SKP1-LIKE 15); ubiquitin-protein ligase [AT3G25650.1]	-10.336	0.347145	2.4874	-7.74548	0.656595	18.2981	6.02305	0.0037864	0.0123484	0	0	0	0	0	0	0	0	0	0	2	0
A_84_P13749	AT3G60020	ASK5 (ARABIDOPSIS SKP1-LIKE 5); ubiquitin-protein ligase [AT3G60020.1]	-9.63751	0.788217	4.39691	-6.34751	0.346288	46.056	9.78115	0.00270171	0.00969971	0	0	0	0	0	0	0	0	0	0	0	0
A_84_P228319	AT3G53060	ASK6 (ARABIDOPSIS SKP1-LIKE 6); ubiquitin-protein ligase [AT3G53060.1]	-10.3908	0.154309	2.37703	-9.02988	0.33828	7.17665	2.56842	0.00317038	0.0108567	0	0	0	0	0	0	0	0	0	0	0	0
A_84_P13627	AT3G21840	ASK7 (ARABIDOPSIS SKP1-LIKE 7); ubiquitin-protein ligase [AT3G21840.1]	-10.404	0.134272	2.34995	-8.27641	0.463959	12.3416	4.36981	0.00158483	0.00676033	0	0	0	0	0	0	0	0	0	0	1	0
A_84_P230149	AT3G21850	ASK9 (ARABIDOPSIS SKP1-LIKE 9); ubiquitin-protein ligase [AT3G21850.1]	-9.94194	0.589295	3.37434	-7.32927	0.379409	23.5032	6.11632	0.00296265	0.0103378	0	0	0	0	0	0	0	0	0	0	1	0
A_84_P837201	AT1G16530	ASL9/LBD3 (LOB DOMAIN-CONTAINING PROTEIN 3) [AT1G16530.1]	-6.00981	0.405296	51.0989	-4.66959	0.213177	145.568	2.53192	0.00713487	0.0195994	0	0	0	0	0	0	0	0	0	0	0	0
A_84_P208698	AT3G12890	ASML2 (ACTIVATOR OF SPOMIN::LUC2) [AT3G12890.1]	-7.28605	0.28153	20.7475	-4.80174	0.400616	135.175	5.59565	0.000924746	0.00480879	0	0	0	0	0	0	0	0	0	0	0	0
A_84_P19368	AT3G47340	ASN1 (DARK INDUCIBLE 6) [AT3G47340.1]	0.105747	0.32244	3451.88	1.69418	0.253308	11996.6	3.00722	0.00256811	0.00937599	0	0	0	0	0	0	0	0	0	0	2	0
A_84_P18942	AT1G62290	aspartyl protease family protein [AT1G62290.1]	-1.20814	0.103162	1378.04	0.455884	0.272401	5095.63	3.16899	0.000585483	0.00365481	0	0	0	0	0	0	0	0	0	0	0	0
A_84_P21818	AT1G65240	aspartyl protease family protein [AT1G65240.1]	-5.98446	0.298203	50.6565	-2.89033	0.139988	498.282	8.5394	8.35455e-05	0.00137934	0	0	0	0	0	0	0	0	0	0	0	0
A_84_P23843	AT2G03200	aspartyl protease family protein [AT2G03200.1]	-0.713623	0.101292	1944.85	0.41892	0.217745	4958.93	2.19245	0.00122304	0.0057067	0	0	0	0	0	0	0	0	0	0	0	0
A_84_P22972	AT2G42980	aspartyl protease family protein [AT2G42980.1]	-2.96661	0.3406	412.111	-1.59103	0.0348774	1221.41	2.59474	0.00224105	0.00852155	0	0	0	0	0	0	0	0	0	1	1	0
A_84_P820387	AT3G12700	aspartyl protease family protein [AT3G12700.1]	-1.7873	0.115582	924.397	-0.718844	0.115329	2239.04	2.09719	0.000345454	0.00272547	0	0	0	0	0	0	0	0	0	1	0	0
A_84_P15635	AT3G59080	aspartyl protease family protein [AT3G59080.1]	-2.36945	0.337101	623.742	-0.823018	0.127608	2086.33	2.92093	0.00175088	0.00723019	0	0	0	0	0	0	0	0	0	0	0	0
A_84_P842072	AT1G67370	ASY1 (ASYNAPTIC 1); DNA binding [AT1G67370.1]	-7.61185	0.35199	16.6593	-6.17774	0.0953214	50.8471	2.70216	0.00242779	0.00902231	0	0	0	0	0	0	0	0	0	0	0	0
A_84_P766764	AT5G54930	AT hook motif-containing protein [AT5G54930.1]	-2.63609	0.189809	515.707	-1.56805	0.10958	1241.85	2.09658	0.00107919	0.00528651	0	0	0	0	0	0	0	0	0	1	0	0
A_84_P159845	AT3G28290	AT14A [AT3G28290.1]	-0.908822	0.196732	1703.95	1.74681	0.641633	13140.5	6.30123	0.00237232	0.00887253	0	0	0	0	0	0	0	0	0	0	0	0
A_84_P13657	AT3G29590	AT5MAT; O-malonyltransferase/ transferase [AT3G29590.1]	-3.38305	0.41572	315.53	-0.301003	0.232245	3005.28	8.46813	0.000360575	0.00279207	0	0	0	0	0	0	0	0	0	0	0	0
A_84_P21184	AT3G17790	ATACP5 (acid phosphatase 5); acid phosphatase/ protein serine/threonine phosphatase [AT3G17790.1]	-0.129167	0.0494043	2909.93	2.32364	0.384139	18779.6	5.4748	0.000392437	0.00291548	0	0	0	0	0	0	0	0	0	0	0	0
A_84_P92689	AT5G16970	AT-AER (ALKENAL REDUCTASE); 2-alkenal reductase [AT5G16970.1]	-0.940846	0.181205	1665.96	0.247769	0.0710936	4373.12	2.27934	0.000452202	0.00316656	0	0	0	0	0	0	0	2	0	0	0	0
A_84_P11300	AT5G08380	ATAGAL1 (ARABIDOPSIS THALIANA ALPHA-GALACTOSIDASE 1); alpha-galactosidase [AT5G08380.1]	0.245723	0.112405	3769.92	1.40498	0.0907918	9745.91	2.23343	0.000155495	0.00181306	0	0	0	0	0	0	0	0	0	0	0	0
A_84_P18626	AT4G38880	ATASE3 (GLN PHOSPHORIBOSYL PYROPHOSPHATE AMIDOTRANSFERASE 3); amidophosphoribosyltransferase [AT4G38880.1]	-10.3061	0.283101	2.52662	-8.69017	0.334719	9.08707	3.06501	0.00308885	0.0106503	0	0	0	0	0	0	0	0	0	0	1	0
A_84_P838664	AT3G47760	ATATH4 (ABC2 homolog 4); ATPase, coupled to transmembrane movement of substances [AT3G47760.1]	-2.59742	0.0818453	526.23	-1.56803	0.201215	1247.45	2.04116	0.00120065	0.00564687	0	0	0	0	0	0	0	0	0	0	0	0
A_84_P24100	AT3G47780	ATATH6 (ABC2 homolog 6); ATPase, coupled to transmembrane movement of substances [AT3G47780.1]	-2.05847	0.098555	765.701	-0.662373	0.142276	2329.92	2.63188	0.000152234	0.00179011	0	0	0	0	0	0	0	0	0	0	0	0
A_84_P12241	AT5G20230	ATBCB (ARABIDOPSIS BLUE-COPPER-BINDING PROTEIN); copper ion binding [AT5G20230.1]	1.0185	0.362062	6533.21	3.42837	0.141235	39682.7	5.31427	0.000425997	0.00305897	0	0	0	0	0	0	0	0	0	1	0	0
A_84_P567982	AT4G15210	ATBETA-AMY (BETA-AMYLASE); beta-amylase [AT4G15210.2]	-3.66494	0.421556	256.44	-1.3605	0.691763	1541.35	4.93978	0.00788903	0.0211358	0	0	0	0	0	0	0	0	0	0	1	0
A_84_P553871	AT4G38910	ATBPC5/BBR/BPC5/BPC5 (BASIC PENTACYSTEINE 5); DNA binding / transcription factor [AT4G38910.1]	-10.0936	0.203304	2.93954	-7.65	0.205415	18.4211	5.43999	0.000126493	0.00165217	0	0	0	0	0	0	0	0	0	0	0	0
A_84_P17436	AT1G59530	ATBZIP4 (ARABIDOPSIS THALIANA BASIC LEUCINE-ZIPPER); DNA binding / transcription factor [AT1G59530.1]	-6.29635	0.203343	40.6004	-3.83239	0.180518	259.61	5.51727	9.62535e-05	0.00146388	0	0	0	0	0	0	0	0	0	0	1	0
A_84_P860907	AT3G62420	ATBZIP53 (BASIC REGION/LEUCINE ZIPPER MOTIF 53); DNA binding / protein heterodimerization/ sequence-specific DNA binding / transcription factor [AT3G62420.1]	-3.57316	0.214213	270.231	-2.56909	0.174971	622.864	2.00566	0.00326808	0.0110942	0	0	0	0	0	0	0	0	0	0	1	0
A_84_P15067	AT1G42990	ATBZIP60 (BASIC REGION/LEUCINE ZIPPER MOTIF 60); DNA binding / transcription factor [AT1G42990.1]	1.71108	0.0872663	10418.5	3.30635	0.161433	36515	3.02151	0.000113384	0.00157582	0	1	0	0	0	0	0	0	0	0	0	0
A_84_P20567	AT5G08141	ATBZIP75 (ARABIDOPSIS THALIANA BASIC LEUCINE-ZIPPER 75); DNA binding / transcription factor [AT5G08141.1]	-10.3592	0.153502	2.42975	-8.66271	0.346014	9.23024	3.24121	0.00148422	0.00646906	0	0	0	0	0	0	0	0	0	0	0	0
A_84_P13438	AT2G30490	ATC4H/C4H/CYP73A5 (CINNAMATE 4-HYDROXYLASE, CINNAMATE-4-HYDROXYLASE); trans-cinnamate 4-monooxygenase [AT2G30490.1]	3.55601	0.0427454	37415.2	4.622	0.0804692	90723	2.09361	3.50179e-05	0.00101373	0	0	0	0	0	0	0	0	0	0	0	0
A_84_P124252	AT2G41010	ATCAMBP25 (ARABIDOPSIS THALIANA CALMODULIN (CAM)-BINDING PROTEIN OF 25 KDA); calmodulin binding [AT2G41010.1]	-0.0747105	0.186786	3024.68	1.26224	0.0344261	8826.43	2.52617	0.000259782	0.0023338	0	1	0	0	0	0	0	0	0	0	1	0
A_84_P21021	AT2G30240	ATCHX13 (cation/H+ exchanger 13); monovalent cation:proton antiporter [AT2G30240.1]	-10.6729	0.143984	1.95052	-7.39165	0.697647	23.7461	9.72185	0.00133772	0.00605633	0	0	0	0	0	0	0	0	0	0	0	0
A_84_P11514	AT1G06970	ATCHX14/CHX14 (CATION/HYDROGEN EXCHANGER 14); monovalent cation:proton antiporter/ sodium:hydrogen antiporter [AT1G06970.1]	-7.94208	0.298624	13.1999	-5.68083	0.124138	71.8075	4.79405	0.000266676	0.00236535	0	0	0	0	0	0	0	1	0	0	0	0
A_84_P17802	AT5G41610	ATCHX18 (cation/hydrogen exchanger 18); monovalent cation:proton antiporter [AT5G41610.1]	-2.44866	0.182929	583.838	-1.09449	0.156957	1726.94	2.5565	0.000624558	0.00379972	0	0	0	0	0	0	0	0	0	0	0	0
A_84_P62170	AT5G22910	ATCHX9 (cation/hydrogen exchanger 9); monovalent cation:proton antiporter [AT5G22910.1]	-10.3463	0.178858	2.463	-9.27024	0.443909	6.15104	2.10827	0.0176256	0.0395965	0	0	0	0	0	0	0	0	0	0	0	0
A_84_P22539	AT5G43860	ATCLH2 (Chlorophyll-chlorophyllido hydrolase 2) [AT5G43860.1]	-1.83819	0.170225	892.956	-0.453418	0.110738	2691.83	2.6113	0.000294137	0.00248986	0	0	0	0	0	0	0	0	0	0	0	0
A_84_P23069	AT3G17690	ATCNGC19 (cyclic nucleotide gated channel 19); calmodulin binding / cyclic nucleotide binding / ion channel [AT3G17690.1]	-4.60104	0.0766329	131.186	-1.95146	0.191287	956.408	6.27487	2.40662e-05	0.000906966	1	1	0	0	0	0	0	0	0	0	0	0
A_84_P14065	AT5G54250	ATCNGC4 (DEFENSE, NO DEATH 2); calmodulin binding / cation channel/ cyclic nucleotide binding [AT5G54250.1]	-1.02147	0.0757908	1564.56	0.0480684	0.0322793	3804.49	2.09876	2.31564e-05	0.000897691	0	0	0	0	0	0	0	0	0	0	1	0
A_84_P18640	AT4G16590	ATCSLA01 (Cellulose synthase-like A1); glucosyltransferase/ transferase, transferring glycosyl groups [AT4G16590.1]	-4.46221	0.471153	150.359	0.715467	0.543494	6282.24	36.194	0.000237997	0.00223963	0	0	0	0	0	0	0	0	0	0	2	0
A_84_P17520	AT1G24070	ATCSLA10 (Cellulose synthase-like A10); transferase, transferring glycosyl groups [AT1G24070.1]	-3.59723	0.127841	262.707	-2.44887	0.530524	700.581	2.21663	0.0218706	0.0470229	0	0	0	0	0	0	0	0	0	0	0	0
A_84_P524292	AT2G32530	ATCSLB03 (Cellulose synthase-like B3); transferase/ transferase, transferring glycosyl groups [AT2G32530.1]	-2.38318	0.0804079	609.3	-0.888111	0.23421	2004.5	2.81878	0.000472544	0.00324173	0	0	0	0	0	0	0	0	0	0	0	0
A_84_P822012	AT4G24000	ATCSLG2 (Cellulose synthase-like G2); transferase/ transferase, transferring glycosyl groups [AT4G24000.1]	-7.14949	0.630141	24.2643	-1.86847	0.990195	1174.4	38.8817	0.00146229	0.00640934	0	1	0	0	0	0	0	0	0	0	0	0
A_84_P10054	AT4G23990	ATCSLG3 (Cellulose synthase-like G3); transferase/ transferase, transferring glycosyl groups [AT4G23990.1]	-3.31117	0.136581	321.291	-1.65421	0.249232	1177.83	3.15352	0.000541122	0.00348826	0	0	0	0	0	0	0	0	0	0	2	0
A_84_P16501	AT3G13784	ATCWINV5 (ARABIDOPSIS THALIANA CELL WALL INVERTASE 5); hydrolase, hydrolyzing O-glycosyl compounds [AT3G13784.1]	-10.338	0.305744	2.495	-2.78035	0.675284	572.607	188.4	6.04016e-05	0.00123242	0	1	0	0	0	0	0	0	0	0	1	0
A_84_P20319	AT3G48690	ATCXE12 (ARABIDOPSIS THALIANA CARBOXYESTERASE 12); carboxylesterase [AT3G48690.1]	1.97983	0.115901	12531.5	3.23919	0.147348	34812.9	2.3939	0.000311842	0.00257687	0	1	0	0	0	0	0	0	0	0	0	0
A_84_P766097	AT5G63770	ATDGK2 (DIACYLGLYCEROL KINASE 2); diacylglycerol kinase [AT5G63770.1]	-5.21514	0.115422	85.9106	-3.88915	0.0438049	248.234	2.50704	4.91436e-05	0.00114161	0	0	0	0	0	0	0	1	0	0	0	0
A_84_P120372	AT2G04040	ATDTX1; antiporter/ multidrug efflux pump/ multidrug transporter/ transporter [AT2G04040.1]	-4.93849	0.188953	103.832	-2.41684	0.175747	692.307	5.74237	7.14418e-05	0.00130732	0	0	0	0	0	0	0	0	0	0	1	0
A_84_P18221	AT2G36640	ATECP63 (EMBRYONIC CELL PROTEIN 63) [AT2G36640.1]	-5.9268	0.641823	56.1334	-0.451407	0.157285	2703.39	44.4895	0.000136974	0.00171278	1	2	0	0	0	0	0	0	0	0	0	0
A_84_P162633	AT1G17870	ATEGY3 [AT1G17870.1]	-2.67642	0.0812712	498.588	1.17578	0.405627	8491.36	14.442	8.64406e-05	0.0014001	0	0	0	0	0	0	0	0	0	0	1	0
A_84_P14711	AT3G51810	ATEM1 (Early methionine labelled) [AT3G51810.1]	-6.8861	1.08232	32.1393	-0.205794	0.192902	3213.26	102.558	0.000460909	0.00320238	0	1	0	0	0	0	0	0	0	0	0	0
A_84_P10637	AT2G40170	ATEM6/GEA6 (ARABIDOPSIS EARLY METHIONINE-LABELLED 6) [AT2G40170.1]	-6.4825	1.7561	60.2198	0.094896	0.262375	3962.77	95.4976	0.0030326	0.0105003	1	1	0	0	0	0	0	0	0	0	0	0
A_84_P869292	AT4G17500	ATERF-1 (ETHYLENE RESPONSIVE ELEMENT BINDING FACTOR 1); DNA binding / transcription activator/ transcription factor [AT4G17500.1]	0.578006	0.229753	4765.82	1.64972	0.106733	11553.5	2.10193	0.0018462	0.00749703	0	0	0	0	0	0	0	0	0	0	0	0
A_84_P21194	AT3G23240	ATERF1/ERF1 (ETHYLENE RESPONSE FACTOR 1); DNA binding / transcription activator/ transcription factor [AT3G23240.1]	-4.66664	0.414318	127.913	-0.912379	0.136656	1957.86	13.4941	0.000118011	0.00160274	0	0	0	0	0	0	0	0	0	0	0	0
A_84_P13248	AT1G03800	ATERF10/ERF10 (ERF domain protein 10); DNA binding / transcription factor/ transcription repressor [AT1G03800.1]	-5.31642	0.252568	80.8445	-4.18432	0.117336	202.567	2.19178	0.00214472	0.00827649	0	0	0	0	0	0	0	0	0	0	0	0
A_84_P21931	AT1G28370	ATERF11/ERF11 (ERF domain protein 11); DNA binding / transcription factor/ transcription repressor [AT1G28370.1]	-2.97794	0.366117	409.748	-0.923691	0.165778	1944.86	4.15329	0.00089888	0.00472272	0	1	0	0	0	0	0	0	0	0	0	0
A_84_P17343	AT2G44840	ATERF13/EREBP (ETHYLENE-RESPONSIVE ELEMENT BINDING FACTOR 13); DNA binding / transcription factor [AT2G44840.1]	-2.9509	0.699493	438.801	2.98022	0.226951	29299.6	61.0165	0.000152313	0.00179011	0	0	0	0	0	0	0	0	0	0	0	0
A_84_P11410	AT1G04370	ATERF14 (ETHYLENE-RESPONSIVE ELEMENT BINDING FACTOR 14); DNA binding / transcription factor [AT1G04370.1]	-5.82822	0.108739	56.0021	-4.55776	0.518647	161.874	2.4124	0.0142312	0.033401	0	0	0	0	0	0	0	0	0	0	1	0
A_84_P14985	AT5G47220	ATERF-2/ATERF2/ERF2 (ETHYLENE RESPONSE FACTOR 2); DNA binding / transcription activator/ transcription factor [AT5G47220.1]	-1.6546	0.164242	1010.28	0.663687	0.171159	5859.17	4.9874	7.14121e-05	0.00130732	0	0	0	0	0	0	0	0	0	0	1	0
A_84_P167943	AT3G15210	ATERF-4/ATERF4/ERF4/RAP2.5 (ETHYLENE RESPONSIVE ELEMENT BINDING FACTOR 4); DNA binding / protein binding / transcription factor/ transcription repressor [AT3G15210.1]	0.171273	0.0736445	3578.95	1.36974	0.0574176	9515.33	2.29495	2.42457e-05	0.000909192	1	1	0	0	0	0	0	0	0	0	1	0
A_84_P820417	AT4G17490	ATERF6 (ETHYLENE RESPONSIVE ELEMENT BINDING FACTOR 6); DNA binding / transcription factor [AT4G17490.1]	-0.577752	0.188833	2132.7	1.80105	0.0967204	12836.1	5.20103	4.14487e-05	0.00107568	0	0	0	0	0	0	0	0	0	0	0	0
A_84_P11798	AT3G45970	ATEXLA1 (ARABIDOPSIS THALIANA EXPANSIN-LIKE A1) [AT3G45970.1]	-0.0951455	0.267352	2999.7	2.16491	0.190033	16620.6	4.7901	0.00028243	0.00243837	0	0	0	0	0	0	0	0	0	1	1	0
A_84_P10114	AT4G38400	ATEXLA2 (ARABIDOPSIS THALIANA EXPANSIN-LIKE A2) [AT4G38400.1]	-2.11527	0.233256	741.728	-0.629493	0.196645	2396.54	2.80067	0.00108182	0.00529401	0	0	0	0	0	0	0	0	0	0	2	0
A_84_P24091	AT3G45960	ATEXLA3 (ARABIDOPSIS THALIANA EXPANSIN-LIKE A3) [AT3G45960.1]	-4.88084	0.0908214	107.797	-1.52459	0.325577	1296.45	10.2408	6.70609e-05	0.001278	0	0	0	0	0	0	0	0	0	0	2	0
A_84_P825792	AT4G17030	ATEXLB1 (ARABIDOPSIS THALIANA EXPANSIN-LIKE B1) [AT4G17030.1]	-0.93072	0.0201324	1668.28	0.292507	0.234823	4537.87	2.33468	0.000847621	0.00456056	0	0	0	0	0	0	0	0	0	0	0	0
A_84_P513461	AT1G51640	ATEXO70G2 (exocyst subunit EXO70 family protein G2); protein binding [AT1G51640.1]	-4.86672	0.0784809	109.102	-3.08682	0.371973	443.168	3.43404	0.00125719	0.00580441	0	0	0	0	0	0	0	0	0	0	0	0
A_84_P532349	AT3G09520	ATEXO70H4 (exocyst subunit EXO70 family protein H4); protein binding [AT3G09520.1]	-5.09053	0.200539	93.4881	-2.43966	0.28494	685.102	6.28048	0.000191577	0.00201285	0	0	0	0	0	0	0	0	0	0	0	0
A_84_P825227	AT1G07725	ATEXO70H6 (exocyst subunit EXO70 family protein H6); protein binding [AT1G07725.1]	-9.63571	0.354561	4.05221	-8.53255	0.266112	10.029	2.14825	0.0125452	0.0302364	1	1	0	0	0	0	0	0	0	0	0	0
A_84_P197554	AT2G28650	ATEXO70H8 (exocyst subunit EXO70 family protein H8); protein binding [AT2G28650.1]	-1.92466	0.179703	840.6	-0.85145	0.0633444	2041.05	2.10411	0.000618436	0.00377935	0	0	0	0	0	0	0	0	0	0	0	0
A_84_P10804	AT1G26770	ATEXPA10 (ARABIDOPSIS THALIANA EXPANSIN A10) [AT1G26770.1]	-2.08145	0.271005	763.642	2.51686	0.242563	21300.5	24.2231	2.57333e-05	0.000919216	0	0	0	0	0	0	0	0	0	0	1	0
A_84_P11841	AT3G55500	ATEXPA16 (ARABIDOPSIS THALIANA EXPANSIN A16) [AT3G55500.1]	-7.17592	0.304324	22.1983	-4.5341	0.466582	164.393	6.24119	0.00119717	0.005639	0	0	0	0	0	0	0	0	0	0	0	0
A_84_P14717	AT4G01630	ATEXPA17 (ARABIDOPSIS THALIANA EXPANSIN A17) [AT4G01630.1]	1.05027	0.119188	6615.04	2.29605	0.084068	18098.3	2.37147	0.000121532	0.00162678	0	0	0	0	0	0	0	1	0	0	1	0
A_84_P12060	AT5G10000	ATFD4 (FERREDOXIN 4); electron carrier [AT5G10000.1]	-10.1464	0.513964	2.93637	-3.41641	0.150203	345.453	106.151	2.63442e-05	0.000919464	0	1	0	0	0	0	0	0	0	0	1	0
A_84_P12977	AT5G01600	ATFER1 (FERRETIN 1); ferric iron binding [AT5G01600.1]	2.65825	0.14923	20115	4.51262	0.205693	84492.7	3.61593	0.000225633	0.00218143	0	0	0	0	0	0	0	1	0	0	1	0
A_84_P20154	AT2G40300	ATFER4 (FERRITIN 4); ferric iron binding [AT2G40300.1]	0.789937	0.257525	5565.36	1.90404	0.130703	13801.2	2.1646	0.00260823	0.00947563	0	1	0	0	0	0	0	0	0	0	0	0
A_84_P13022	AT5G15250	ATFTSH6/FTSH6 (FtsH protease 6); ATP-dependent peptidase/ ATPase/ metallopeptidase/ peptidase/ zinc ion binding [AT5G15250.1]	-7.85803	0.538675	14.2007	-5.12539	0.476073	108.638	6.6467	0.00275578	0.00982583	0	0	0	0	0	0	0	0	0	0	0	0
A_84_P290764	AT1G44090	ATGA20OX5 (GIBBERELLIN 20-OXIDASE 5); iron ion binding / oxidoreductase [AT1G44090.1]	-9.97056	0.692345	3.48629	-3.2471	0.367124	397.149	105.673	0.000119411	0.00161548	0	1	0	0	0	0	0	0	0	0	0	0
A_84_P22015	AT1G30040	ATGA2OX2; gibberellin 2-beta-dioxygenase [AT1G30040.1]	-3.72704	0.0914801	239.923	-2.31505	0.365469	752.348	2.66104	0.00290406	0.0101978	0	0	0	0	0	0	0	0	0	0	0	0
A_84_P12607	AT2G34555	ATGA2OX3 (GIBBERELLIN 2-OXIDASE 3); gibberellin 2-beta-dioxygenase [AT2G34555.1]	-10.0032	0.595243	3.242	-7.38738	0.519631	22.9923	6.12979	0.00458137	0.0141224	0	0	0	0	0	0	0	0	0	0	1	0
A_84_P15062	AT1G47990	ATGA2OX4 (GIBBERELLIN 2-OXIDASE 4); gibberellin 2-beta-dioxygenase [AT1G47990.1]	-5.59986	0.0545887	65.4869	-4.0397	0.12402	224.035	2.94885	3.73065e-05	0.00103676	0	0	0	0	0	0	0	0	0	0	0	0
A_84_P21745	AT1G02400	ATGA2OX6/DTA1 (GIBBERELLIN 2-OXIDASE 6); gibberellin 2-beta-dioxygenase [AT1G02400.1]	-1.11479	0.0110332	1467.36	0.00976372	0.0326061	3704	2.18035	5.8403e-07	0.000433735	0	0	0	0	0	0	0	0	0	0	0	0
A_84_P12417	AT1G50960	ATGA2OX7 (GIBBERELLIN 2-OXIDASE 7); gibberellin 2-beta-dioxygenase/ gibberellin 20-oxidase [AT1G50960.1]	-10.1507	0.10674	2.8072	-8.19698	0.563232	13.2042	3.87368	0.00412131	0.0131151	0	0	0	0	0	0	0	0	0	0	2	0
A_84_P21390	AT4G21200	ATGA2OX8 (GIBBERELLIN 2-OXIDASE 8); gibberellin 2-beta-dioxygenase [AT4G21200.1]	-6.4429	0.158435	36.5844	-5.29033	0.412882	96.5143	2.22309	0.0107064	0.026758	0	0	0	0	0	0	0	0	0	0	0	0
A_84_P22462	AT5G09930	ATGCN2 (Arabidopsis thaliana general control non-repressible 2) [AT5G09930.1]	-5.88627	0.220247	54.0591	-1.87118	0.213936	1011.01	16.1682	2.25071e-05	0.0008943	1	1	0	0	0	0	0	0	0	0	1	0
A_84_P540757	AT5G55490	ATGEX1/GEX1 (GAMETE EXPRESSED PROTEIN1) [AT5G55490.1]	-8.05139	0.704306	13.1731	-5.42593	0.0757911	85.6254	6.1708	0.00302658	0.0104836	0	0	0	0	0	0	0	0	0	0	0	0
A_84_P11946	AT4G24260	ATGH9A3/KOR3 (ARABIDOPSIS THALIANA GLYCOSYL HYDROLASE 9A3); hydrolase, hydrolyzing O-glycosyl compounds [AT4G24260.1]	-5.00208	0.185007	99.481	-3.77252	0.0708135	269.466	2.34496	0.00042439	0.00305192	1	1	0	0	0	0	0	0	0	0	0	0
A_84_P553120	AT5G48400	ATGLR1.2 (Arabidopsis thaliana glutamate receptor 1.2) [AT5G48400.1]	-8.65017	0.263538	7.95812	-6.07783	0.236671	54.9276	5.9477	0.000229916	0.00219687	0	0	0	0	0	0	0	0	0	0	0	0
A_84_P13100	AT5G48410	ATGLR1.3 (Arabidopsis thaliana glutamate receptor 1.3) [AT5G48410.1]	-3.11136	0.151365	369.129	-2.09504	0.034794	861.225	2.02275	0.000345473	0.00272547	0	0	0	0	0	0	0	0	0	1	0	0
A_84_P13955	AT5G11210	ATGLR2.5 (Arabidopsis thaliana glutamate receptor 2.5) [AT5G11210.1]	-6.1494	0.186878	44.8575	-3.49768	0.263891	328.603	6.28416	0.000142668	0.00173375	0	0	0	0	0	0	0	0	0	0	0	0
A_84_P14509	AT2G29120	ATGLR2.7 (Arabidopsis thaliana glutamate receptor 2.7) [AT2G29120.1]	-3.1398	0.320851	364.098	-1.97681	0.0731366	935.411	2.2392	0.00360783	0.0119185	0	0	0	0	0	0	0	0	0	0	0	0
A_84_P10728	AT2G29110	ATGLR2.8 (Arabidopsis thaliana glutamate receptor 2.8) [AT2G29110.1]	-7.98966	0.309221	12.6122	-6.97257	0.179172	29.3915	2.02382	0.00787667	0.0211097	0	0	0	0	0	0	0	0	0	0	0	0
A_84_P23967	AT2G29100	ATGLR2.9 (Arabidopsis thaliana glutamate receptor 2.9) [AT2G29100.1]	-9.03536	0.632487	6.35857	-7.38635	0.198757	22.0967	3.13618	0.0125652	0.0302798	0	0	0	0	0	0	0	0	0	0	0	0
A_84_P811558	AT1G11840	ATGLX1 (GLYOXALASE I HOMOLOG); lactoylglutathione lyase [AT1G11840.5]	0.545196	0.112347	4657.51	1.54724	0.114046	10762.2	2.00284	0.000410729	0.00299917	0	0	0	0	0	0	0	0	0	0	1	0
A_84_P23846	AT2G47180	ATGOLS1 (ARABIDOPSIS THALIANA GALACTINOL SYNTHASE 1); transferase, transferring hexosyl groups [AT2G47180.1]	-0.600774	0.23037	2106.29	0.627204	0.0735007	5683.67	2.34238	0.000921564	0.0047951	0	0	0	0	0	1	0	0	0	0	0	0
A_84_P17929	AT1G56600	ATGOLS2 (ARABIDOPSIS THALIANA GALACTINOL SYNTHASE 2); transferase, transferring glycosyl groups / transferase, transferring hexosyl groups [AT1G56600.1]	-5.76905	0.278397	59.2409	1.74134	0.181565	12366.1	182.328	2.54604e-06	0.000606583	0	2	0	0	0	0	0	0	0	0	0	0
A_84_P13256	AT1G60470	ATGOLS4 (ARABIDOPSIS THALIANA GALACTINOL SYNTHASE 4); transferase, transferring glycosyl groups / transferase, transferring hexosyl groups [AT1G60470.1]	-7.95372	0.408977	13.2957	-0.971867	0.248085	1894.43	126.4	1.45363e-05	0.000808583	0	0	0	0	0	0	0	0	0	0	1	0
A_84_P297054	AT4G26250	ATGOLS6 (ARABIDOPSIS THALIANA GALACTINOL SYNTHASE 6); transferase, transferring glycosyl groups / transferase, transferring hexosyl groups [AT4G26250.1]	-10.4515	0.153745	2.28003	-8.54781	0.172818	9.88813	3.7418	0.00014065	0.00172459	0	0	0	0	0	0	0	0	0	0	0	0
A_84_P15183	AT1G60450	ATGOLS7 (ARABIDOPSIS THALIANA GALACTINOL SYNTHASE 7); transferase, transferring glycosyl groups / transferase, transferring hexosyl groups [AT1G60450.1]	-10.2864	0.159334	2.5568	-8.67551	0.579039	9.49978	3.05448	0.00969039	0.0247455	0	0	0	0	0	0	0	0	0	0	0	0
A_84_P20799	AT1G02390	ATGPAT2/GPAT2 (GLYCEROL-3-PHOSPHATE ACYLTRANSFERASE 2); acyltransferase [AT1G02390.1]	-3.65731	0.117042	253.137	-1.99844	0.119409	921.743	3.1577	6.72827e-05	0.00127919	0	0	0	0	0	0	0	0	0	0	0	0
A_84_P312153	AT3G11430	ATGPAT5/GPAT5 (GLYCEROL-3-PHOSPHATE ACYLTRANSFERASE 5); 1-acylglycerol-3-phosphate O-acyltransferase/ acyltransferase/ organic anion transmembrane transporter [AT3G11430.1]	-2.52711	0.185581	556.712	-0.23767	0.29669	3166.09	4.88865	0.000345782	0.00272564	0	0	0	0	0	0	0	0	0	0	1	0
A_84_P311333	AT2G38110	ATGPAT6/GPAT6 (GLYCEROL-3-PHOSPHATE ACYLTRANSFERASE 6); 1-acylglycerol-3-phosphate O-acyltransferase/ acyltransferase [AT2G38110.1]	-2.3337	0.0554709	630.883	-1.06321	0.0654716	1760.92	2.41244	1.37343e-05	0.000800771	0	0	0	0	0	0	0	1	0	0	1	0
A_84_P609053	AT5G06090	ATGPAT7/GPAT7 (GLYCEROL-3-PHOSPHATE ACYLTRANSFERASE 7); 1-acylglycerol-3-phosphate O-acyltransferase/ acyltransferase [AT5G06090.1]	-3.65896	0.213388	254.541	-0.392808	0.191021	2816.25	9.62079	3.87484e-05	0.00105729	0	0	0	0	0	0	0	0	0	0	1	0
A_84_P12926	AT4G31870	ATGPX7 (GLUTATHIONE PEROXIDASE 7); glutathione peroxidase [AT4G31870.1]	-3.57572	0.096579	266.626	-1.80897	0.175652	1053.58	3.40286	0.000107383	0.00153682	0	0	0	0	0	0	0	1	0	0	0	0
A_84_P22155	AT3G24170	ATGR1 (GLUTATHIONE-DISULFIDE REDUCTASE); glutathione-disulfide reductase [AT3G24170.1]	2.99411	0.125895	25384.9	4.31321	0.0980049	73286.1	2.4951	0.000138146	0.00171759	0	0	0	0	0	0	0	0	0	0	0	0
A_84_P13969	AT5G17220	ATGSTF12 (GLUTATHIONE S-TRANSFERASE 26); glutathione transferase [AT5G17220.1]	-1.19768	0.39401	1431.65	2.21003	0.2941	17222.4	10.6127	0.000276006	0.00240666	0	0	0	0	0	0	0	0	0	0	1	0
A_84_P805186	AT4G02520	ATGSTF2 (Arabidopsis thaliana Glutathione S-transferase (class phi) 2); glutathione transferase [AT4G02520.1]	2.59861	0.0796995	19290.3	4.27509	0.0793452	71322.8	3.19648	1.3366e-05	0.000794164	0	0	0	0	0	0	0	0	0	0	0	0
A_84_P277490	AT2G02930	ATGSTF3 (GLUTATHIONE S-TRANSFERASE 16); glutathione transferase [AT2G02930.1]	-2.3867	0.133586	607.89	0.061389	0.122399	3848.4	5.45693	1.97602e-05	0.000869428	1	1	0	0	0	0	0	0	0	0	0	0
A_84_P19949	AT1G02940	ATGSTF5 (Arabidopsis thaliana Glutathione S-transferase (class phi) 5); glutathione transferase [AT1G02940.1]	-6.88671	0.142028	26.8702	-5.36732	0.542623	93.0676	2.86669	0.00936506	0.024094	0	0	0	0	0	0	0	0	0	0	0	0
A_84_P812454	AT1G02930	ATGSTF6 (EARLY RESPONSIVE TO DEHYDRATION 11); glutathione transferase [AT1G02930.1]	2.14817	0.11386	14086.2	3.84023	0.266651	53160.5	3.23117	0.000539111	0.00348146	0	0	0	0	0	0	0	0	0	0	0	0
A_84_P22787	AT1G02920	ATGSTF7 (GLUTATHIONE S-TRANSFERASE 11); glutathione transferase [AT1G02920.1]	-0.187092	0.141045	2793.11	0.875668	0.153197	6768.1	2.08892	0.000904131	0.00473935	0	0	0	0	0	0	0	0	0	0	0	0
A_84_P12432	AT1G74590	ATGSTU10 (Arabidopsis thaliana Glutathione S-transferase (class tau) 10); glutathione transferase [AT1G74590.1]	-1.70117	0.231434	983.857	-0.560729	0.242108	2511.74	2.20448	0.00413493	0.0131439	0	0	0	0	0	0	0	0	0	0	0	0
A_84_P18100	AT1G69930	ATGSTU11 (Arabidopsis thaliana Glutathione S-transferase (class tau) 11); glutathione transferase [AT1G69930.1]	-4.4593	0.230172	145.686	-2.38426	0.155467	707.728	4.21357	0.000205763	0.00208697	0	0	0	0	0	0	0	0	0	0	0	0
A_84_P19046	AT1G69920	ATGSTU12 (Arabidopsis thaliana Glutathione S-transferase (class tau) 12); glutathione transferase [AT1G69920.1]	-3.94884	0.055334	206.185	-0.865106	0.311253	2044.65	8.47808	7.19458e-05	0.00131024	0	0	0	0	0	0	0	0	0	0	0	0
A_84_P19928	AT1G59700	ATGSTU16 (Arabidopsis thaliana Glutathione S-transferase (class tau) 16); glutathione transferase [AT1G59700.1]	0.938366	0.0805504	6086.12	2.4335	0.0954923	19910.9	2.8189	3.19985e-05	0.000984637	0	0	0	0	0	0	0	0	0	0	0	0
A_84_P784916	AT1G10370	ATGSTU17/ERD9/GST30/GST30B (EARLY-RESPONSIVE TO DEHYDRATION 9); glutathione transferase [AT1G10370.1]	2.2193	0.167864	14857.2	3.8487	0.106283	53137.4	3.09385	0.000142632	0.00173375	0	1	0	0	1	0	0	0	0	0	0	0
A_84_P11606	AT2G29480	ATGSTU2 (GLUTATHIONE S-TRANSFERASE 20); glutathione transferase [AT2G29480.1]	-1.94441	0.119521	827.527	-0.443261	0.152325	2719.16	2.83068	0.000177876	0.00193608	0	0	0	0	0	0	0	0	0	0	0	0
A_84_P11431	AT1G17170	ATGSTU24 (ARABIDOPSIS THALIANA GLUTATHIONE S-TRANSFERASE (CLASS TAU) 24); glutathione transferase [AT1G17170.1]	1.45332	0.195034	8795.45	3.02716	0.135851	30109.7	2.97696	0.000329892	0.00265904	0	0	0	0	0	0	0	0	0	0	0	0
A_84_P23724	AT1G17180	ATGSTU25 (Arabidopsis thaliana Glutathione S-transferase (class tau) 25); glutathione transferase [AT1G17180.1]	1.50174	0.156127	9054.12	2.588	0.205793	22224.6	2.12323	0.00188829	0.00762011	0	0	0	0	0	0	0	0	0	0	0	0
A_84_P12551	AT2G29470	ATGSTU3 (GLUTATHIONE S-TRANSFERASE 21); glutathione transferase [AT2G29470.1]	-10.0651	0.821198	3.38777	-6.46028	0.105177	41.8099	12.1662	0.00165591	0.00696517	0	0	0	0	0	0	0	0	0	2	2	0
A_84_P14441	AT2G29460	ATGSTU4 (GLUTATHIONE S-TRANSFERASE 22); glutathione transferase [AT2G29460.1]	-2.92964	0.203943	418.97	-0.819105	0.0731908	2085.93	4.31852	7.23593e-05	0.00131188	0	0	0	0	0	0	0	0	0	0	0	0
A_84_P11264	AT5G62480	ATGSTU9 (GLUTATHIONE S-TRANSFERASE TAU 9); glutathione transferase [AT5G62480.1]	0.18098	0.0578964	3609.35	2.52454	0.143493	21209.5	5.07554	1.25468e-05	0.000786212	1	2	0	0	0	0	0	0	0	0	0	0
A_84_P812121	AT2G02390	ATGSTZ1 (GLUTATHIONE S-TRANSFERASE 18); glutathione transferase [AT2G02390.3]	1.30326	0.0560431	7838.86	2.50476	0.0687244	20903.3	2.29979	1.95454e-05	0.000869428	0	0	0	0	0	0	0	0	0	0	0	0
A_84_P20938	AT1G69880	ATH8 (thioredoxin H-type 8); thiol-disulfide exchange intermediate [AT1G69880.1]	-1.73564	0.159327	956.6	-0.730084	0.324827	2248.02	2.00771	0.00856086	0.0225282	0	0	0	0	0	0	0	0	0	0	1	0
A_84_P15646	AT3G61890	ATHB-12 (ARABIDOPSIS THALIANA HOMEOBOX PROTEIN 12); transcription factor [AT3G61890.1]	-0.108189	0.0396585	2947.44	2.68653	0.278555	23909.6	6.93895	6.69747e-05	0.001278	0	0	0	0	0	0	0	0	0	0	2	0
A_84_P22048	AT2G18550	ATHB21/HB-2 (homeobox-2); DNA binding / transcription factor [AT2G18550.1]	-3.10778	0.160681	370.274	-1.21253	0.0251714	1587.04	3.71987	3.55696e-05	0.0010217	0	0	0	0	0	0	0	0	0	0	1	0
A_84_P10659	AT2G46680	ATHB-7 (ARABIDOPSIS THALIANA HOMEOBOX 7); transcription factor [AT2G46680.1]	0.516651	0.0601431	4544.26	3.51832	0.322604	42721.1	8.00928	9.27606e-05	0.00144503	0	0	0	0	0	0	0	0	0	0	1	0
A_84_P817413	AT3G12500	ATHCHIB (BASIC CHITINASE); chitinase [AT3G12500.1]	-1.60532	0.057725	1046.55	-0.540473	0.176314	2538.08	2.09194	0.000574932	0.00361429	0	0	0	0	0	0	0	0	0	0	0	0
A_84_P10912	AT3G59700	ATHLECRK (ARABIDOPSIS THALIANA LECTIN-RECEPTOR KINASE); kinase [AT3G59700.1]	-2.42136	0.01653	593.171	-1.39472	0.134055	1403.09	2.03727	0.00019229	0.00201399	0	0	0	0	0	0	0	0	0	0	1	0
A_84_P12528	AT2G40180	ATHPP2C5; protein serine/threonine phosphatase [AT2G40180.1]	-4.96767	0.162256	101.64	-1.69993	0.224433	1138.96	9.63134	3.38517e-05	0.00100011	0	0	0	0	0	0	0	0	0	0	0	0
A_84_P14739	AT4G10020	ATHSD5 (HYDROXYSTEROID DEHYDROGENASE 5); oxidoreductase [AT4G10020.1]	-10.6244	0.137018	2.01579	-8.16137	0.35706	13.1662	5.51368	0.000367627	0.00281762	1	1	0	0	0	0	0	0	0	0	0	0
A_84_P14998	AT5G50770	ATHSD6 (HYDROXYSTEROID DEHYDROGENASE 6); oxidoreductase [AT5G50770.1]	-7.46296	0.57614	19.1008	-5.87898	0.266909	63.1371	2.99796	0.0124398	0.0300305	0	0	0	0	0	0	0	1	0	0	0	0
A_84_P10767	AT3G02990	ATHSFA1E (Arabidopsis thaliana heat shock transcription factor A1E); DNA binding / transcription factor [AT3G02990.1]	-3.41545	0.0349223	297.755	-1.60598	0.156973	1213.71	3.50513	4.08674e-05	0.0010739	0	0	0	0	0	0	0	0	0	0	0	0
A_84_P19231	AT2G26150	ATHSFA2 (Arabidopsis thaliana heat shock transcription factor A2); DNA binding / transcription factor [AT2G26150.1]	-4.30669	0.181392	162.117	1.25693	0.271278	8895.59	47.2951	7.83108e-06	0.00075916	0	0	0	0	0	0	0	0	0	0	1	0
A_84_P22442	AT5G03720	AT-HSFA3 (Arabidopsis thaliana heat shock transcription factor A3); DNA binding / transcription factor [AT5G03720.1]	-3.14615	0.142752	359.248	-1.67369	0.0599601	1153.31	2.77496	7.95398e-05	0.00136354	0	0	0	0	0	0	0	0	0	0	0	0
A_84_P17597	AT4G18880	AT-HSFA4A (Arabidopsis thaliana heat shock transcription factor A4A); DNA binding / transcription factor [AT4G18880.1]	-1.00461	0.06657	1583.17	0.116684	0.181134	4007.82	2.17542	0.000548297	0.00351729	0	0	0	0	0	0	0	0	0	0	0	0
A_84_P311113	AT5G43840	AT-HSFA6A (Arabidopsis thaliana heat shock transcription factor A6A); DNA binding / transcription factor [AT5G43840.1]	-7.59589	0.149294	16.4331	-2.15772	0.666437	876.454	43.3562	0.000160176	0.00183824	0	1	0	0	0	0	0	0	0	1	0	0
A_84_P15503	AT3G22830	AT-HSFA6B (Arabidopsis thaliana heat shock transcription factor A6B); DNA binding / transcription factor [AT3G22830.1]	-5.60198	0.269978	66.1745	2.30592	0.180794	18270.6	240.169	1.893e-06	0.000562454	0	0	0	0	0	0	0	0	0	0	0	0
A_84_P10316	AT5G62020	AT-HSFB2A (Arabidopsis thaliana heat shock transcription factor B2A); DNA binding / transcription factor [AT5G62020.1]	-0.534522	0.0992647	2193.78	0.773554	0.112617	6296.01	2.47611	0.000112339	0.00156958	0	0	0	0	0	0	0	0	0	0	1	0
A_84_P14746	AT4G11660	AT-HSFB2B (Arabidopsis thaliana heat shock transcription factor B2B); transcription factor [AT4G11660.1]	-2.71036	0.076009	485.785	-1.48821	0.092351	1313.55	2.33294	5.98773e-05	0.00123128	0	0	0	0	0	0	0	0	0	0	0	0
A_84_P23879	AT2G41690	AT-HSFB3 (Arabidopsis thaliana heat shock transcription factor B3); DNA binding / transcription factor [AT2G41690.1]	-5.7581	0.152445	59.1248	-4.40648	0.0733789	173.569	2.55198	0.000158117	0.0018273	0	0	0	0	0	0	0	0	0	0	0	0
A_84_P14320	AT1G74310	ATHSP101 (HEAT SHOCK PROTEIN 101); ATP binding / ATPase [AT1G74310.1]	-2.55664	0.0778657	540.722	-1.31473	0.260319	1497.17	2.36512	0.00137771	0.00617251	0	0	0	0	0	0	0	0	0	0	0	0
A_84_P19363	AT3G46230	ATHSP17.4 (Arabidopsis thaliana heat shock protein 17.4) [AT3G46230.1]	-9.29525	0.731846	5.42789	-2.28789	0.209794	758.686	128.655	9.05024e-05	0.00143234	0	0	0	0	0	0	0	0	0	0	0	0
A_84_P21525	AT5G12030	AT-HSP17.6A (Arabidopsis thaliana heat shock protein 17.6A) [AT5G12030.1]	-9.31023	0.474225	5.14856	-2.96622	0.116868	471.925	81.2342	2.31155e-05	0.000897691	0	0	0	0	0	0	0	0	0	0	0	0
A_84_P15686	AT4G10250	ATHSP22.0 (Arabidopsis thaliana heat shock protein 22.0) [AT4G10250.1]	-8.70917	0.980593	8.90539	-5.43231	0.827369	93.688	9.69242	0.0114775	0.0282376	0	0	0	0	0	0	0	0	0	0	2	0
A_84_P15731	AT4G25200	ATHSP23.6-MITO (MITOCHONDRION-LOCALIZED SMALL HEAT SHOCK PROTEIN 23.6) [AT4G25200.1]	-8.27307	0.119461	10.2913	-2.47209	0.231845	668.776	55.7529	2.71188e-06	0.000606583	0	0	0	0	0	0	0	0	0	0	0	0
A_84_P12209	AT5G62490	ATHVA22B (Arabidopsis thaliana HVA22 homologue B) [AT5G62490.1]	-4.9052	0.358836	108.349	-0.187059	0.571669	3375.08	26.3209	0.000266954	0.00236585	1	1	0	0	0	0	0	0	0	0	1	0
A_84_P12894	AT4G24960	ATHVA22D (Arabidopsis thaliana HVA22 homologue D) [AT4G24960.1]	-0.852055	0.221643	1783.56	1.28052	0.187673	9000.99	4.38499	0.00022016	0.0021533	0	0	0	0	0	0	0	0	0	0	0	0
A_84_P17216	AT1G30220	ATINT2 (INOSITOL TRANSPORTER 2); carbohydrate transmembrane transporter/ sugar:hydrogen ion symporter [AT1G30220.1]	-4.44733	0.453899	149.303	-0.724118	0.28422	2249.67	13.2069	0.000272711	0.00239231	0	1	0	0	0	0	0	0	0	0	0	0
A_84_P16385	AT2G35740	ATINT3 (INOSITOL TRANSPORTER 3); carbohydrate transmembrane transporter/ sugar:hydrogen ion symporter [AT2G35740.1]	-9.73511	0.699407	4.02849	-7.41567	0.201063	21.6902	4.99139	0.00525734	0.0156205	0	0	0	0	0	0	0	0	0	0	0	0
A_84_P12677	AT3G23630	ATIPT7 (Arabidopsis thaliana isopentenyltransferase 7); transferase, transferring alkyl or aryl (other than methyl) groups [AT3G23630.1]	-10.5507	0.12372	2.12081	-9.42517	0.451909	5.52833	2.18183	0.0141362	0.0332154	0	0	0	0	0	0	0	0	0	0	0	0
A_84_P818351	AT3G16720	ATL2 (Arabidopsis T?xicos en Levadura 2); protein binding / zinc ion binding [AT3G16720.1]	-4.39259	0.154013	152.393	-2.96958	0.171348	471.871	2.68145	0.000432565	0.00308642	0	0	0	0	0	0	0	0	0	1	0	0
A_84_P15244	AT1G75030	ATLP-3 (Arabidopsis thaumatin-like protein 3) [AT1G75030.1]	-2.4563	0.00789203	579.087	-1.13392	0.252153	1695.01	2.50078	0.000815941	0.00446225	0	1	0	0	0	0	0	0	0	0	1	0
A_84_P22337	AT4G21440	ATM4/ATMYB102 (ARABIDOPSIS MYB-LIKE 102); DNA binding / transcription factor [AT4G21440.1]	-6.58021	0.277205	33.4185	-2.71469	0.0746974	560.673	14.5759	2.00384e-05	0.000873733	0	0	0	0	0	0	0	0	0	1	0	0
A_84_P12435	AT1G79900	ATMBAC2/BAC2 (Arabidopsis mitochondrial basic amino acid carrier 2); L-ornithine transmembrane transporter/ binding / carnitine:acyl carnitine antiporter [AT1G79900.1]	-4.13534	0.0957905	181.212	-3.06988	0.385243	446.686	2.09285	0.00967026	0.0247071	0	0	0	0	0	0	0	0	0	0	0	0
A_84_P12315	AT1G64660	ATMGL; catalytic/ methionine gamma-lyase [AT1G64660.1]	1.17326	0.130021	7166.6	2.9534	0.0413446	28488.6	3.43459	2.27071e-05	0.000894735	0	0	0	0	0	0	0	0	0	0	2	0
A_84_P10559	AT1G01560	ATMPK11 (Arabidopsis thaliana MAP kinase 11); MAP kinase/ kinase [AT1G01560.1]	-6.00947	0.401208	50.2354	-2.90301	0.517152	513.071	8.61265	0.00119371	0.00562614	0	0	0	0	0	0	0	0	0	0	0	0
A_84_P18473	AT3G59140	ATMRP14 (Arabidopsis thaliana multidrug resistance-associated protein 14) [AT3G59140.1]	-0.782206	0.0394667	1849.96	0.288927	0.145101	4514.86	2.10108	0.000247985	0.00229071	0	0	0	0	0	0	0	0	0	0	0	0
A_84_P87509	AT3G60970	ATMRP15 (Arabidopsis thaliana multidrug resistance-associated protein 15) [AT3G60970.1]	-7.6553	0.163003	15.8208	-5.09974	0.112531	107.444	5.87893	2.37411e-05	0.000902939	0	0	0	0	0	0	0	0	0	0	0	0
A_84_P20267	AT3G13080	ATMRP3 (Arabidopsis thaliana multidrug resistance-associated protein 3) [AT3G13080.1]	-0.317881	0.107525	2552.74	2.6633	0.0179259	23305	7.89634	1.18827e-06	0.000542027	0	0	0	0	0	0	0	0	0	0	0	0
A_84_P11579	AT2G47800	ATMRP4 (Arabidopsis thaliana multidrug resistance-associated protein 4) [AT2G47800.1]	-0.46052	0.136184	2317.73	0.621879	0.387363	5804.6	2.11755	0.0102929	0.0259348	0	0	0	0	0	0	0	0	0	0	0	0
A_84_P21315	AT3G60160	ATMRP9 (Arabidopsis thaliana multidrug resistance-associated protein 9) [AT3G60160.1]	-5.44915	0.17075	73.3295	-3.08628	0.163296	435.063	5.14391	6.51873e-05	0.00126608	0	1	0	0	0	0	0	0	0	0	0	0
A_84_P15962	AT5G56110	ATMYB103/ATMYB80/MS188/MYB103 (MYB DOMAIN PROTEIN 80); DNA binding / transcription factor [AT5G56110.1]	-8.56759	0.217439	8.41592	-5.39181	0.137024	87.7739	9.03659	2.81858e-05	0.000941345	0	0	0	0	0	0	0	0	0	0	0	0
A_84_P870349	AT3G23250	AtMYB15/AtY19/MYB15 (myb domain protein 15); DNA binding [AT3G23250.2]	-2.74825	0.308235	477.539	1.15062	0.11521	8179.99	14.9169	3.32983e-05	0.000991738	0	0	0	0	0	0	0	0	0	0	1	0
A_84_P19845	AT3G27810	ATMYB21 (MYB DOMAIN PROTEIN 21); DNA binding / transcription factor [AT3G27810.1]	-5.91231	0.584094	55.3595	-3.47439	0.0858383	331.579	5.41858	0.00202184	0.0079535	0	0	0	0	0	0	0	0	0	1	0	0
A_84_P12939	AT4G34990	AtMYB32 (myb domain protein 32); DNA binding / transcription factor [AT4G34990.1]	-0.995868	0.0695394	1592.72	0.351576	0.130475	4711.7	2.54461	9.41057e-05	0.00145095	0	1	0	0	0	0	0	0	0	0	0	0
A_84_P16498	AT3G28470	AtMYB35 (myb domain protein 35); DNA binding / transcription factor [AT3G28470.1]	-9.74034	0.676341	4.0632	-8.16572	0.326927	13.0061	2.97858	0.0221486	0.0475156	0	0	0	0	0	0	0	0	0	0	0	0
A_84_P595580	AT4G00540	ATMYB3R2/MYB3R-2/PC-MYB2 (MYB DOMAIN PROTEIN 3R2, PUTATIVE C-MYB-LIKE TRANSCRIPTION FACTOR); DNA binding / transcription factor [AT4G00540.2]	-10.4607	0.137631	2.26295	-6.93281	0.326628	30.624	11.5345	6.64276e-05	0.00127361	0	0	0	0	0	0	0	0	0	0	0	0
A_84_P15745	AT4G28110	AtMYB41 (myb domain protein 41); DNA binding / transcription factor [AT4G28110.1]	-5.34157	0.196851	79.0886	-1.13435	0.315798	1707.3	18.4714	4.01037e-05	0.00107147	0	1	0	0	0	0	0	0	0	0	1	0
A_84_P13173	AT5G67300	ATMYB44/ATMYBR1/MYBR1 (MYB DOMAIN PROTEIN 44); DNA binding / transcription factor [AT5G67300.1]	3.58205	0.14516	38125.1	4.71808	0.0666096	96936.8	2.19774	0.000249394	0.00229525	0	0	0	0	0	0	0	0	0	0	0	0
A_84_P19329	AT3G13540	ATMYB5 (MYB DOMAIN PROTEIN 5); DNA binding / transcription factor [AT3G13540.1]	-6.62898	0.417807	32.7004	-5.45884	0.146395	83.8116	2.25034	0.0101986	0.0257478	0	0	0	0	0	0	0	0	0	1	0	0
A_84_P20730	AT5G65230	AtMYB53 (myb domain protein 53); DNA binding / transcription factor [AT5G65230.1]	-5.65415	0.308092	64.5065	-4.44705	0.191651	169.615	2.30873	0.00450044	0.0139538	0	0	0	0	0	0	0	0	0	0	0	0
A_84_P15465	AT3G01530	AtMYB57 (myb domain protein 57); DNA binding / transcription factor [AT3G01530.1]	-10.0778	0.726689	3.20971	-8.06716	0.355992	13.9791	4.0297	0.0126084	0.0303539	0	0	0	0	0	0	0	0	0	0	1	0
A_84_P13637	AT3G12720	AtMYB67/AtY53 (myb domain protein 67); DNA binding / transcription factor [AT3G12720.1]	-3.86732	0.129333	218.585	-2.46923	0.427703	686.49	2.63552	0.00561917	0.0164075	1	1	0	0	0	0	0	0	0	0	0	0
A_84_P10949	AT4G05100	AtMYB74 (myb domain protein 74); DNA binding / transcription factor [AT4G05100.1]	-3.74781	0.0650158	236.78	-1.78682	0.0340104	1066.51	3.89329	1.30265e-06	0.000542027	0	0	0	0	0	0	0	0	0	0	1	0
A_84_P16645	AT4G13480	AtMYB79 (myb domain protein 79); DNA binding / transcription factor [AT4G13480.1]	-7.16687	0.26611	22.5031	-1.34021	0.0841548	1453.62	56.7542	3.49185e-06	0.00061806	0	1	0	0	0	0	0	0	0	0	0	0
A_84_P17675	AT4G37780	AtMYB87/MYB87 (myb domain protein 87); DNA binding / transcription factor [AT4G37780.1]	-5.75736	0.305953	60.0539	-4.0512	0.0869064	221.985	3.26292	0.000746497	0.00422721	0	0	0	0	0	0	0	0	0	0	0	0
A_84_P19800	AT5G16770	AtMYB9 (myb domain protein 9); DNA binding / transcription factor [AT5G16770.1]	-6.03049	0.154404	48.968	-3.96316	0.111138	236.255	4.19108	4.69217e-05	0.00113158	0	0	0	0	0	0	0	0	0	0	0	0
A_84_P17106	AT1G34670	AtMYB93 (myb domain protein 93); DNA binding / transcription factor [AT1G34670.1]	-3.26219	0.196298	334.799	-0.852213	0.317672	2073.29	5.31467	0.000364634	0.00280953	0	0	0	0	0	0	0	0	0	1	0	0
A_84_P17140	AT1G32640	ATMYC2 (JASMONATE INSENSITIVE 1); DNA binding / transcription factor [AT1G32640.1]	2.11984	0.128984	13821	3.28131	0.0669155	35784.3	2.23686	0.000157787	0.00182691	0	0	0	0	0	0	0	0	0	0	0	0
A_84_P17227	AT2G19900	ATNADP-ME1 (NADP-MALIC ENZYME 1); malate dehydrogenase (oxaloacetate-decarboxylating) (NADP+)/ malic enzyme/ oxidoreductase, acting on NADH or NADPH, NAD or NADP as acceptor [AT2G19900.1]	-2.28799	0.15437	651.084	1.48934	0.0987621	10335.3	13.7117	3.67421e-06	0.000620956	1	1	0	0	0	0	0	0	0	0	1	0
A_84_P12340	AT1G10170	ATNFXL1; transcription factor [AT1G10170.1]	-1.55698	0.0463862	1081.75	0.191661	0.0649779	4204.63	3.36042	2.88334e-06	0.000606583	0	0	0	0	0	0	0	0	0	0	0	0
A_84_P21247	AT3G44310	ATNIT1/NIT1/NITI (NITRILASE 1) [AT3G44310.2]	3.98017	0.0188288	50144.3	5.77607	0.00600479	201570	3.47232	9.77431e-09	0.000106547	0	0	0	0	0	0	0	0	0	0	0	0
A_84_P24087	AT3G45060	ATNRT2.6 (Arabidopsis thaliana high affinity nitrate transporter 2.6); nitrate transmembrane transporter [AT3G45060.1]	-6.02888	0.364161	49.3228	-1.91365	0.0640596	977.312	17.3304	4.26801e-05	0.0010869	0	0	0	0	0	0	0	0	0	0	1	0
A_84_P21532	AT5G14570	ATNRT2.7 (ARABIDOPSIS THALIANA HIGH AFFINITY NITRATE TRANSPORTER 2.7); nitrate transmembrane transporter [AT5G14570.1]	-0.447696	0.0700865	2329.18	0.855989	0.11439	6678.48	2.46859	7.30263e-05	0.0013167	0	0	0	0	0	0	0	0	0	0	0	0
A_84_P17624	AT4G25434	ATNUDT10 (ARABIDOPSIS THALIANA NUDIX HYDROLASE HOMOLOG 10); catalytic [AT4G25434.1]	-3.69281	0.162296	247.244	-2.50579	0.0922802	648.985	2.27682	0.00038647	0.00289094	0	0	0	0	0	0	0	0	0	0	0	0
A_84_P16642	AT4G12720	AtNUDT7 (ARABIDOPSIS THALIANA NUDIX HYDROLASE HOMOLOG 7); hydrolase/ nucleoside-diphosphatase [AT4G12720.1]	1.10837	0.115474	6850.12	2.68564	0.125749	23729.1	2.98405	8.91757e-05	0.00142055	0	0	0	0	0	0	0	0	0	0	0	0
A_84_P550860	AT2G30395	ATOFP17/OFP17 (Arabidopsis thaliana ovate family protein 17) [AT2G30395.1]	-6.16303	0.123881	44.3395	-4.88627	0.093814	124.513	2.42295	0.000141597	0.00173088	0	0	0	0	0	0	0	0	0	0	0	0
A_84_P15705	AT4G18830	ATOFP5/OFP5 (ARABIDOPSIS THALIANA OVATE FAMILY PROTEIN 5) [AT4G18830.1]	-2.78696	0.226144	462.503	-1.24088	0.144713	1561.63	2.92021	0.000567672	0.00358884	0	0	0	0	0	0	0	1	0	0	0	0
A_84_P15162	AT1G09930	ATOPT2 (oligopeptide transporter 2); oligopeptide transporter [AT1G09930.1]	-2.10568	0.111281	740.741	0.357658	0.247927	4751.83	5.5149	9.61332e-05	0.00146256	0	0	0	0	0	0	0	1	0	0	0	0
A_84_P534708	AT1G28500	ATP binding / aminoacyl-tRNA ligase [AT1G28500.1]	-10.5082	0.174953	2.18492	-8.22599	0.497115	12.7723	4.86419	0.00169028	0.00705681	0	0	0	0	0	0	0	0	0	0	0	0
A_84_P549255	AT3G28600	ATP binding / ATPase [AT3G28600.1]	-8.02347	0.393819	12.5077	-3.94163	0.405156	244.601	16.9339	0.000234672	0.00222327	0	0	0	0	0	0	0	0	0	0	0	0
A_84_P500464	AT3G28610	ATP binding / ATPase [AT3G28610.1]	-10.2054	0.470884	2.82126	-4.78006	0.390275	136.572	42.972	0.000104686	0.00151599	0	0	0	0	0	0	0	0	0	0	0	0
A_84_P603542	AT3G48770	ATP binding / DNA binding [AT3G48770.1]	-6.58478	0.349747	33.6951	-5.25435	0.0991617	96.4473	2.51479	0.00317161	0.01086	1	1	0	0	0	0	0	0	0	0	0	0
A_84_P14294	AT1G63750	ATP binding / nucleoside-triphosphatase/ nucleotide binding / protein binding [AT1G63750.1]	-1.23831	0.216137	1351.82	0.464421	0.170997	5097.32	3.25517	0.000432087	0.00308503	0	0	0	0	0	0	0	0	0	0	0	0
A_84_P220748	AT5G56075	ATP binding / nucleotide binding / phenylalanine-tRNA ligase [AT5G56075.1]	-10.5293	0.130668	2.15675	-9.11106	0.621099	7.0555	2.67261	0.0179884	0.0402429	0	0	0	0	0	0	0	0	0	0	0	0
A_84_P570789	AT5G11360	ATP binding / protein kinase [AT5G11360.1]	-7.48685	0.357469	18.0572	-4.22408	0.075181	197.116	9.59826	0.000101884	0.00150337	0	0	0	0	0	0	0	0	0	0	0	0
A_84_P20108	AT2G43020	ATPAO2 (POLYAMINE OXIDASE 2); amine oxidase [AT2G43020.1]	1.24333	0.112872	7540.59	2.94411	0.130527	28358	3.25078	6.90582e-05	0.00128953	0	0	0	0	0	0	0	0	0	0	0	0
A_84_P13745	AT3G59050	ATPAO3 (POLYAMINE OXIDASE 3); oxidoreductase [AT3G59050.1]	0.061581	0.0331403	3316.24	1.06801	0.0316369	7711.13	2.00893	2.85018e-06	0.000606583	0	2	0	0	0	0	0	0	0	0	0	0
A_84_P20272	AT3G20500	ATPAP18/PAP18 (purple acid phosphatase 18); acid phosphatase/ protein serine/threonine phosphatase [AT3G20500.1]	0.637597	0.0801885	4942.95	2.04226	0.073147	15157.7	2.64755	2.34545e-05	0.000900252	0	1	0	0	0	0	0	0	0	0	0	0
A_84_P14662	AT3G52780	ATPAP20/PAP20; acid phosphatase/ protein serine/threonine phosphatase [AT3G52780.1]	-5.51545	0.104968	69.5563	-2.67278	0.721076	618.148	7.17348	0.00250175	0.00920617	0	0	0	0	0	0	0	0	0	0	1	0
A_84_P21294	AT3G55090	ATPase, coupled to transmembrane movement of substances [AT3G55090.1]	-5.01657	0.0599729	98.372	-0.755916	0.138339	2182.95	19.1684	1.04271e-06	0.000542027	0	1	0	0	0	0	0	0	0	0	0	0
A_84_P19476	AT4G11730	ATPase, plasma membrane-type, putative / proton pump, putative [AT4G11730.1]	-10.5356	0.168428	2.14487	-5.53108	0.769345	86.0103	32.1011	0.000387315	0.00289568	0	0	0	0	0	0	0	0	0	0	0	0
A_84_P213128	AT5G44316	ATP-binding-cassette transporter, putative [AT5G44316.1]	-10.494	0.130382	2.20518	-8.91591	0.554699	8.00698	2.98567	0.00866868	0.022748	0	0	0	0	0	0	0	0	0	0	0	0
A_84_P94659	AT3G30842	ATPDR10/PDR10 (PLEIOTROPIC DRUG RESISTANCE 10); ATP binding / ATPase/ nucleoside-triphosphatase/ nucleotide binding [AT3G30842.1]	-7.33906	0.0463223	19.6332	-5.2609	0.267694	97.1111	4.22268	0.000187526	0.00198704	0	1	0	0	0	0	0	0	0	0	1	0
A_84_P11446	AT1G15520	ATPDR12/PDR12 (PLEIOTROPIC DRUG RESISTANCE 12); ATPase, coupled to transmembrane movement of substances [AT1G15520.1]	-5.5182	0.230286	69.7626	-2.14551	0.583827	872.672	10.3581	0.000741381	0.00421136	0	0	0	0	0	0	0	0	0	0	0	0
A_84_P856356	AT5G40770	ATPHB3 (PROHIBITIN 3) [AT5G40770.1]	-3.67334	0.118169	250.252	-2.06112	0.0668482	881.854	3.05721	3.30045e-05	0.000989082	0	0	0	0	0	0	0	0	0	0	1	0
A_84_P19639	AT5G14300	ATPHB5 (PROHIBITIN 5) [AT5G14300.1]	-10.599	0.137076	2.05099	-8.04637	0.243564	14.0478	5.86703	9.33095e-05	0.00144986	1	1	0	0	0	0	0	0	0	0	0	0
A_84_P17380	AT3G08720	ATPK19 (ARABIDOPSIS THALIANA PROTEIN KINASE 19); kinase [AT3G08720.1]	-1.26477	0.0544572	1322.3	0.490616	0.179599	5190.76	3.37617	8.49337e-05	0.0013912	0	1	0	0	0	0	0	0	0	0	1	0
A_84_P21341	AT4G02330	ATPMEPCRB; pectinesterase [AT4G02330.1]	-0.253486	0.459103	2737.67	2.19566	0.192304	16981.5	5.46091	0.00104005	0.0051685	0	0	0	0	0	0	0	0	0	0	0	0
A_84_P12385	AT1G80110	ATPP2-B11; carbohydrate binding [AT1G80110.1]	-3.25231	0.0986253	334.086	-0.296073	0.209589	3015.62	7.76099	2.47892e-05	0.000913202	0	0	0	0	0	0	0	0	0	0	0	0
A_84_P825767	AT1G56240	ATPP2-B13 (Phloem protein 2-B13); carbohydrate binding [AT1G56240.1]	-5.37848	0.218345	76.6087	-0.72733	0.390118	2266.91	25.1267	5.57551e-05	0.0012047	0	0	0	0	0	0	0	0	0	0	0	0
A_84_P595029	AT1G56250	ATPP2-B14 (Phloem protein 2-B14); carbohydrate binding [AT1G56250.1]	-8.12341	0.108875	11.4166	-3.38	0.263938	356.385	26.7861	8.68071e-06	0.000765235	0	0	0	0	0	0	0	0	0	0	0	0
A_84_P18235	AT2G02250	ATPP2-B2 (Phloem protein 2-B2); carbohydrate binding [AT2G02250.1]	-5.32918	0.0892563	79.2314	-3.56157	0.159823	312.425	3.40488	7.48925e-05	0.00132799	0	1	0	0	0	0	0	0	0	0	1	0
A_84_P816338	AT1G53310	ATPPC1 (PHOSPHOENOLPYRUVATE CARBOXYLASE 1); phosphoenolpyruvate carboxylase [AT1G53310.3]	-5.43184	0.294782	75.0629	-4.35068	0.337805	183.599	2.11573	0.0139547	0.0328723	0	0	0	0	0	0	0	0	0	0	2	0
A_84_P853908	AT3G19170	ATPREP1/ATZNMP (PRESEQUENCE PROTEASE 1); metalloendopeptidase [AT3G19170.1]	-5.61009	0.222942	65.6974	-4.57612	0.142256	154.693	2.04765	0.00248133	0.00914957	0	0	0	0	0	0	0	0	0	0	0	0
A_84_P553867	AT4G37720	ATPSK6 (PHYTOSULFOKINE 6 PRECURSOR); growth factor [AT4G37720.1]	-10.0722	0.797158	3.30078	-7.35382	0.308453	22.8236	6.58124	0.00529883	0.0157184	0	0	0	0	0	0	0	0	0	0	0	0
A_84_P793199	AT2G38940	ATPT2 (PHOSPHATE TRANSPORTER 2); carbohydrate transmembrane transporter/ phosphate transmembrane transporter/ sugar:hydrogen ion symporter [AT2G38940.1]	-3.14938	0.203866	362.163	-1.86459	0.196132	1017.55	2.43646	0.0014115	0.00626673	0	0	0	0	0	0	0	0	0	0	1	0
A_84_P109442	AT3G52180	ATPTPKIS1/DSP4/SEX4 (STARCH-EXCESS 4); polysaccharide binding / protein tyrosine/serine/threonine phosphatase [AT3G52180.1]	1.81147	0.303523	11308.4	3.02207	0.270913	30155.8	2.31434	0.00672625	0.018751	0	0	0	0	0	0	0	0	0	0	0	0
A_84_P517047	AT1G57943	ATPUP17 (Arabidopsis thaliana purine permease 17) [AT1G57943.1]	-8.41658	0.217143	9.32971	-7.10232	0.588751	28.292	2.48674	0.0222077	0.047628	0	0	0	0	0	0	0	0	0	0	0	0
A_84_P23372	AT4G17160	AtRABB1a/AtRab2B (Arabidopsis Rab GTPase homolog B1a); GTP binding [AT4G17160.1]	-8.08777	0.37499	11.8746	-5.79116	0.310134	67.3821	4.91301	0.00121953	0.00569817	0	0	0	0	0	0	0	0	0	0	1	0
A_84_P13601	AT3G09910	AtRABC2b/AtRab18C (Arabidopsis Rab GTPase homolog C2b); GTP binding [AT3G09910.1]	-2.35066	0.0280993	622.883	-0.800175	0.191473	2121.09	2.92916	0.000156348	0.00182078	0	0	0	0	0	0	0	0	0	0	0	0
A_84_P12717	AT3G18610	ATRANGAP1 (RAN GTPASE-ACTIVATING PROTEIN 1); nucleic acid binding [AT3G18610.1]	-3.74794	0.0466528	236.647	-1.75627	0.234197	1100.88	3.97699	0.000133477	0.00169382	0	1	0	0	0	0	0	0	0	0	1	0
A_84_P793234	AT4G27000	ATRBP45C; RNA binding [AT4G27000.1]	-9.42826	0.271282	4.68491	-8.01644	0.232583	14.3399	2.66073	0.00238598	0.00891022	0	0	0	0	0	0	0	0	0	1	1	0
A_84_P568860	AT4G13240	ATROPGEF9/ROPGEF9 (KINASE PARTNER PROTEIN-LIKE); Rho guanyl-nucleotide exchange factor/ [AT4G13240.1]	-10.3883	0.101087	2.37657	-8.31913	0.0994008	11.5299	4.19658	1.45387e-05	0.000808583	0	0	0	0	0	0	0	0	0	0	0	0
A_84_P11958	AT4G26740	ATS1 (ARABIDOPSIS THALIANA SEED GENE 1); calcium ion binding [AT4G26740.1]	-10.3739	0.290826	2.43027	-6.6697	0.49552	37.3323	13.0338	0.00036611	0.00281306	0	1	0	0	0	0	0	0	0	0	1	0
A_84_P787050	AT5G66020	ATSAC1B/IBS2 (IMPAIRED IN BABA-INDUCED STERILITY 2); phosphoinositide 5-phosphatase [AT5G66020.1]	-10.6532	0.13607	1.97681	-8.97726	0.551071	7.65029	3.19522	0.00691529	0.019147	0	0	0	0	0	0	0	0	0	0	1	0
A_84_P19013	AT1G32960	ATSBT3.3; subtilase [AT1G32960.1]	-6.85746	0.0693397	27.3987	-3.8148	0.0844002	261.615	8.24013	1.10416e-06	0.000542027	0	0	0	0	0	0	0	0	0	0	0	0
A_84_P17121	AT1G32940	ATSBT3.5; subtilase [AT1G32940.1]	-3.73514	0.181887	239.049	-2.61788	0.116564	600.702	2.16934	0.000859261	0.0045951	0	0	0	0	0	0	0	0	0	0	0	0
A_84_P14832	AT4G35640	ATSERAT3;2 (SERINE ACETYLTRANSFERASE 3;2); acetyltransferase/ serine O-acetyltransferase [AT4G35640.1]	-5.4172	0.151468	74.7091	-3.51656	0.132425	322.696	3.73378	8.16645e-05	0.00137113	0	0	0	0	0	0	0	0	0	0	0	0
A_84_P803534	AT3G08760	ATSIK; kinase [AT3G08760.1]	-6.32726	0.295632	40.3348	-5.14123	0.311946	105.821	2.27525	0.00877671	0.0229555	0	0	0	0	0	0	0	0	0	1	0	0
A_84_P21709	AT5G11110	ATSPS2F/SPS1 (SUCROSE PHOSPHATE SYNTHASE 1); sucrose-phosphate synthase [AT5G11110.1]	-1.44046	0.123742	1175.18	1.09878	0.194002	7925.91	5.81286	4.41486e-05	0.00109958	0	0	0	0	0	1	0	0	0	0	0	0
A_84_P807374	AT5G01820	ATSR1 (SERINE/THREONINE PROTEIN KINASE 1); kinase [AT5G01820.1]	-6.20385	0.202126	43.5872	-4.87918	0.180144	125.481	2.50476	0.00106289	0.00523733	0	0	0	0	0	0	0	0	0	1	0	0
A_84_P151538	AT1G66570	ATSUC7 (SUCROSE-PROTON SYMPORTER 7); carbohydrate transmembrane transporter/ sucrose:hydrogen symporter/ sugar:hydrogen ion symporter [AT1G66570.1]	-8.54564	0.505425	8.95796	-6.54991	0.763368	42.8769	3.9882	0.0195086	0.042905	0	0	0	0	0	0	0	0	0	0	0	0
A_84_P13406	AT1G20350	ATTIM17-1 (Arabidopsis thaliana translocase inner membrane subunit 17-1); P-P-bond-hydrolysis-driven protein transmembrane transporter [AT1G20350.1]	-3.73755	0.324915	240.71	-2.14734	0.0435611	830.751	3.01093	0.00109824	0.00534749	0	1	0	0	0	0	0	1	0	0	0	0
A_84_P22364	AT4G27550	ATTPS4 (Arabidopsis thaliana trehalose phosphatase/synthase 4); transferase, transferring glycosyl groups [AT4G27550.1]	-10.3625	0.219977	2.44112	-7.30282	0.296635	23.6235	8.33762	0.000137029	0.00171298	0	0	0	0	0	0	0	0	0	0	1	0
A_84_P17955	AT1G22380	ATUGT85A3 (UDP-GLUCOSYL TRANSFERASE 85A3); glucuronosyltransferase/ transcription factor/ transferase, transferring glycosyl groups [AT1G22380.1]	-4.39599	0.0966364	150.863	-3.03107	0.405095	461.47	2.57563	0.00475198	0.0145098	0	0	0	0	0	0	0	0	0	0	2	0
A_84_P12604	AT2G25340	ATVAMP712 (Arabidopsis thaliana vesicle-associated membrane protein 712) [AT2G25340.1]	-10.2923	0.148294	2.53687	-7.05182	0.350676	28.3816	9.45101	0.000123252	0.00163889	0	0	0	0	0	0	0	0	0	1	1	0
A_84_P15991	AT5G62850	ATVEX1 (VEGETATIVE CELL EXPRESSED1) [AT5G62850.1]	-7.24591	0.419406	21.3271	-5.97911	0.36563	59.6075	2.40627	0.0169106	0.0383181	0	1	0	0	0	0	0	0	0	0	0	0
A_84_P23217	AT3G62720	ATXT1; UDP-xylosyltransferase/ transferase/ transferase, transferring glycosyl groups [AT3G62720.1]	0.0695152	0.194877	3354.5	1.42319	0.281164	10001.5	2.55562	0.00237242	0.00887253	0	0	0	0	1	0	0	0	0	0	0	0
A_84_P212828	AT4G30280	ATXTH18/XTH18 (XYLOGLUCAN ENDOTRANSGLUCOSYLASE/HYDROLASE 18); hydrolase, acting on glycosyl bonds [AT4G30280.1]	1.76719	0.0841012	10839.8	2.80376	0.0763845	25708	2.05135	9.36905e-05	0.00145058	0	1	0	0	0	0	0	0	0	0	0	0
A_84_P10083	AT4G30290	ATXTH19 (XYLOGLUCAN ENDOTRANSGLUCOSYLASE/HYDROLASE 19); hydrolase, acting on glycosyl bonds [AT4G30290.1]	-3.34351	0.198951	316.524	-2.05857	0.331722	901.76	2.43673	0.00452477	0.0140064	0	0	0	0	0	0	0	0	0	0	2	0
A_84_P596946	AT1G43560	ATY2 (Arabidopsis thioredoxin y2); thiol-disulfide exchange intermediate [AT1G43560.1]	-2.07927	0.137494	752.53	-1.04368	0.139179	1788.43	2.04995	0.0007858	0.00435808	0	0	0	0	0	0	0	0	0	0	0	0
A_84_P502754	AT1G20925	auxin efflux carrier family protein [AT1G20925.1]	-10.5075	0.15185	2.18535	-6.97845	0.559047	30.6092	11.5439	0.000456381	0.00318511	0	0	0	0	0	0	0	0	0	0	1	0
A_84_P514181	AT5G65980	auxin efflux carrier family protein [AT5G65980.1]	-7.57274	0.138169	16.6935	-6.0869	0.385257	55.2289	2.80081	0.00326753	0.0110942	0	0	0	0	0	0	0	0	0	0	0	0
A_84_P12371	AT1G16510	auxin-responsive family protein [AT1G16510.1]	-1.23037	0.207915	1369.51	1.09109	0.111595	7855.18	4.99839	6.95642e-05	0.00129348	0	0	0	0	0	0	0	1	0	0	0	0
A_84_P785340	AT1G56150	auxin-responsive family protein [AT1G56150.1]	-3.15881	0.133395	356.345	-0.962133	0.0592808	1888.28	4.58421	1.28736e-05	0.000786212	0	0	0	0	0	0	0	1	0	0	0	0
A_84_P546443	AT2G28085	auxin-responsive family protein [AT2G28085.1]	-8.85878	0.484939	7.04713	-7.17243	0.412546	26.1802	3.21841	0.010125	0.0256034	0	0	0	0	0	0	0	0	0	0	2	0
A_84_P16437	AT3G09870	auxin-responsive family protein [AT3G09870.1]	-7.38124	0.670306	20.7229	-3.98257	0.166749	234.021	10.5463	0.00104009	0.0051685	0	0	0	0	0	0	0	0	0	0	1	0
A_84_P12859	AT4G12410	auxin-responsive family protein [AT4G12410.1]	-3.65764	0.0795288	251.897	-1.72827	0.34745	1128.56	3.80888	0.000720991	0.00413215	0	0	0	0	0	0	0	0	0	0	0	0
A_84_P179084	AT5G35735	auxin-responsive family protein [AT5G35735.1]	0.784212	0.166809	5485.33	2.43124	0.196248	19926.9	3.13188	0.000377916	0.00285139	0	0	0	0	0	0	0	0	0	0	0	0
A_84_P523871	AT5G42410	auxin-responsive family protein [AT5G42410.1]	-10.3382	0.154901	2.4578	-8.37339	0.588933	11.6471	3.90358	0.00502977	0.0151198	0	0	0	0	0	0	0	0	0	0	0	0
A_84_P12422	AT1G48670	auxin-responsive GH3 family protein [AT1G48670.1]	-4.94076	0.103147	103.901	-3.83517	0.12758	258.667	2.15188	0.000308024	0.00256034	0	0	0	0	0	0	0	1	0	0	0	0
A_84_P312323	AT5G13370	auxin-responsive GH3 family protein [AT5G13370.1]	-0.756259	0.124851	1881.16	0.741761	0.0624444	6155.73	2.82455	4.93177e-05	0.00114322	0	1	0	0	0	0	0	1	0	0	1	0
A_84_P23871	AT2G21220	auxin-responsive protein, putative [AT2G21220.1]	-6.03461	0.241459	48.8834	-4.18665	0.267147	204.881	3.59991	0.000885181	0.00467599	0	0	0	0	0	0	0	0	0	1	0	0
A_84_P22626	AT5G66260	auxin-responsive protein, putative [AT5G66260.1]	-10.5792	0.133595	2.07986	-8.89451	0.24579	7.79465	3.21461	0.000477317	0.0032601	0	0	0	0	0	0	0	0	0	0	2	0
A_84_P79425	AT5G20820	auxin-responsive protein-related [AT5G20820.1]	-1.617	0.030953	1035.73	-0.432781	0.126013	2731.27	2.2724	9.35902e-05	0.00145058	0	0	0	0	0	0	0	0	0	0	0	0
A_84_P13351	AT1G33910	avirulence-responsive family protein / avirulence induced gene (AIG1) family protein [AT1G33910.1]	-9.18521	0.478601	5.63127	-7.8756	0.369692	16.006	2.47875	0.0199335	0.0436282	0	0	0	0	0	0	0	0	0	0	0	0
A_84_P22733	AT1G04560	AWPM-19-like membrane family protein [AT1G04560.1]	-8.98098	1.99301	12.1046	-2.2724	0.392365	780.715	104.589	0.00462142	0.0142087	0	1	0	0	0	0	0	0	0	0	0	0
A_84_P21219	AT3G19580	AZF2 (ARABIDOPSIS ZINC-FINGER PROTEIN 2); nucleic acid binding / transcription factor/ zinc ion binding [AT3G19580.1]	-1.19721	0.19403	1388.75	0.72496	0.116867	6091.13	3.78994	0.000124677	0.00164139	0	0	0	0	0	0	0	0	0	0	0	0
A_84_P24062	AT3G23920	BAM1/BMY7/TR-BAMY (BETA-AMYLASE 1); beta-amylase [AT3G23920.1]	1.32628	0.0960704	7967.69	3.39998	0.167317	38967.1	4.20964	4.90087e-05	0.00114112	0	1	0	0	0	0	0	0	0	0	0	0
A_84_P22743	AT1G61720	BAN (BANYULS) [AT1G61720.1]	-9.91529	0.372542	3.34547	-8.01307	0.159528	14.2882	3.73789	0.00124515	0.0057684	0	0	0	0	0	0	0	0	0	0	0	0
A_84_P13372	AT1G69840	band 7 family protein [AT1G69840.1]	0.0258945	0.112601	3235.93	1.59881	0.270963	11278.2	2.97506	0.000748564	0.00423103	0	0	0	0	0	0	0	0	0	0	0	0
A_84_P156125	AT3G61190	BAP1 (BON ASSOCIATION PROTEIN 1) [AT3G61190.1]	-2.69397	0.142582	491.601	-0.656945	0.189999	2342.39	4.104	0.000119651	0.00161671	0	0	0	0	0	0	0	0	0	0	0	0
A_84_P582920	AT2G45760	BAP2 (BON ASSOCIATION PROTEIN 2) [AT2G45760.1]	-4.56994	0.15109	134.259	-0.863929	0.286807	2043.01	13.0503	3.8373e-05	0.00105231	0	0	1	0	0	0	0	0	0	0	0	0
A_84_P788235	AT1G49770	basic helix-loop-helix (bHLH) family protein [AT1G49770.1]	-10.4516	0.128232	2.2809	-8.35626	0.961562	13.2747	4.27314	0.0201016	0.0439124	0	0	0	0	0	0	0	0	0	0	0	0
A_84_P13436	AT1G51140	basic helix-loop-helix (bHLH) family protein [AT1G51140.1]	-0.487486	0.00966544	2267.55	1.18188	0.165626	8369.43	3.18075	6.3635e-05	0.0012543	1	3	0	0	0	0	0	0	0	0	0	0
A_84_P513315	AT1G71200	basic helix-loop-helix (bHLH) family protein [AT1G71200.1]	-4.87143	0.171145	108.746	-3.74754	0.232884	276.253	2.17934	0.00253151	0.00927887	0	0	0	0	0	0	0	0	0	0	0	0
A_84_P521598	AT2G22760	basic helix-loop-helix (bHLH) family protein [AT2G22760.1]	-6.67155	0.297573	31.5164	-2.96063	0.537062	493.591	13.0948	0.000470612	0.00323631	0	0	0	0	0	0	0	0	0	0	1	0
A_84_P577514	AT2G31210	basic helix-loop-helix (bHLH) family protein [AT2G31210.1]	-9.45179	0.367148	4.64551	-3.39528	0.345085	356.39	66.5566	3.14507e-05	0.000976047	0	0	0	0	0	0	0	0	0	0	0	0
A_84_P17547	AT3G56770	basic helix-loop-helix (bHLH) family protein [AT3G56770.1]	-4.29832	0.0830604	161.463	-2.98469	0.0350228	464.658	2.48567	1.46283e-05	0.000810232	0	0	0	0	0	0	0	0	0	0	0	0
A_84_P16605	AT4G00870	basic helix-loop-helix (bHLH) family protein [AT4G00870.1]	-6.79547	0.315732	29.2118	-5.22892	0.110773	98.2388	2.96196	0.00125731	0.00580441	0	1	0	0	0	0	0	0	0	0	0	0
A_84_P847533	AT4G20970	basic helix-loop-helix (bHLH) family protein [AT4G20970.1]	-6.08652	0.187763	47.1767	-3.89802	0.249628	249.769	4.55832	0.000264569	0.00235814	0	0	0	0	0	0	0	0	0	0	0	0
A_84_P16699	AT4G29930	basic helix-loop-helix (bHLH) family protein [AT4G29930.1]	-3.76744	0.166488	234.378	-1.21979	0.226957	1594.82	5.84682	9.66971e-05	0.00146617	0	0	0	0	0	0	0	0	0	0	0	0
A_84_P223429	AT5G43650	basic helix-loop-helix (bHLH) family protein [AT5G43650.1]	-9.204	1.37322	7.10349	1.70432	0.117475	12015.1	1921.91	0.00016403	0.0018529	0	0	0	0	0	0	0	0	0	0	0	0
A_84_P21605	AT5G46830	basic helix-loop-helix (bHLH) family protein [AT5G46830.1]	-4.06216	0.161266	191.043	-0.399503	0.135724	2793.54	12.664	7.25844e-06	0.000742257	0	0	0	0	0	0	0	1	0	1	1	0
A_84_P528334	AT5G50915	basic helix-loop-helix (bHLH) family protein [AT5G50915.1]	-2.18767	0.228707	704.685	0.833653	0.317528	6678.38	8.11913	0.000180811	0.00195339	0	0	0	0	0	0	0	0	0	0	0	0
A_84_P528434	AT5G56960	basic helix-loop-helix (bHLH) family protein [AT5G56960.1]	-8.15352	0.801558	12.3002	-4.50563	0.0614281	161.946	12.535	0.0014161	0.00628013	0	0	0	0	0	0	0	0	0	0	1	0
A_84_P13165	AT5G65320	basic helix-loop-helix (bHLH) family protein [AT5G65320.1]	-3.94981	0.101502	206.5	-2.80728	0.211431	530.168	2.20769	0.00108053	0.00529017	0	0	0	0	0	0	0	0	0	0	0	0
A_84_P791733	AT4G17580	Bax inhibitor-1 family protein / BI-1 family protein [AT4G17580.1]	-7.95031	0.47865	13.1877	-6.55701	0.131584	39.1834	2.62679	0.00827055	0.0219396	0	0	0	0	0	0	0	0	0	0	0	0
A_84_P109472	AT2G47770	benzodiazepine receptor-related [AT2G47770.1]	-5.06806	1.16763	119.681	2.93034	0.0787457	28049	255.716	0.000291522	0.00247619	0	0	0	0	0	0	0	0	0	0	1	0
A_84_P12107	AT5G28000	Bet v I allergen family protein [AT5G28000.1]	-8.99618	0.0682882	6.21959	-7.40473	0.150287	21.7725	3.01353	7.53586e-05	0.00132977	0	0	0	0	0	0	0	1	0	0	0	0
A_84_P13616	AT1G26450	beta-1,3-glucanase-related [AT1G26450.1]	-1.88108	0.0906419	865.56	-0.864473	0.0986081	2023.46	2.02316	0.000193352	0.00201692	0	0	0	0	0	0	0	0	0	0	1	0
A_84_P868191	AT1G69295	beta-1,3-glucanase-related [AT1G69295.1]	1.83944	0.0861943	11409.6	2.87111	0.0640619	26942.6	2.0444	7.64291e-05	0.00133658	0	1	0	0	0	0	0	0	0	0	1	0
A_84_P10760	AT3G05820	beta-fructofuranosidase, putative / invertase, putative / saccharase, putative / beta-fructosidase, putative [AT3G05820.1]	-5.94677	0.0678378	51.4899	-4.27999	0.117105	189.73	3.17507	2.85558e-05	0.000941345	1	1	0	0	0	0	0	0	0	0	0	0
A_84_P17388	AT3G06500	beta-fructofuranosidase, putative / invertase, putative / saccharase, putative / beta-fructosidase, putative [AT3G06500.1]	0.907366	0.139246	5979.03	2.01277	0.299626	15019	2.15158	0.00440908	0.013749	0	0	0	0	0	0	0	0	0	0	0	0
A_84_P205048	AT5G01080	beta-galactosidase [AT5G01080.1]	-10.0944	0.473152	3.04742	-8.84934	0.150377	8.00004	2.37022	0.0122191	0.0296022	0	0	0	0	0	0	0	1	0	0	0	0
A_84_P22020	AT1G07720	beta-ketoacyl-CoA synthase family protein [AT1G07720.1]	-0.333733	0.23804	2532.44	1.30858	0.281736	9201.85	3.12165	0.00152138	0.00656866	0	0	0	0	0	0	0	0	0	0	0	0
A_84_P23792	AT1G71160	beta-ketoacyl-CoA synthase family protein [AT1G71160.1]	-10.5284	0.166752	2.15405	-8.26549	0.505694	12.4404	4.79953	0.00181478	0.0074182	0	0	0	0	0	0	0	0	0	0	1	0
A_84_P23692	AT1G04220	beta-ketoacyl-CoA synthase, putative [AT1G04220.1]	-3.38828	0.167464	306.079	-0.261184	0.210654	3092.77	8.73672	3.59703e-05	0.00102405	0	0	0	0	0	0	0	0	0	0	0	0
A_84_P763996	AT4G25700	BETA-OHASE 1 (BETA-HYDROXYLASE 1); beta-carotene hydroxylase [AT4G25700.1]	0.115661	0.107478	3455.29	1.1397	0.176729	8151.73	2.03361	0.00101587	0.00508612	0	0	0	0	0	0	0	0	0	0	1	0
A_84_P19734	AT5G52570	BETA-OHASE 2 (BETA-CAROTENE HYDROXYLASE 2); beta-carotene hydroxylase [AT5G52570.1]	-1.18744	0.23882	1405.21	0.188858	0.253487	4244.45	2.59601	0.00238403	0.00890372	0	0	0	0	0	0	0	0	0	0	0	0
A_84_P18655	AT1G62710	BETA-VPE (vacuolar processing enzyme beta); cysteine-type endopeptidase [AT1G62710.1]	-2.28836	0.238596	659.571	-0.0236686	0.171156	3629.93	4.80552	0.000181577	0.00195876	0	0	0	0	0	0	0	0	0	0	0	0
A_84_P18466	AT3G57270	BG1 (BETA-1,3-GLUCANASE 1); hydrolase, hydrolyzing O-glycosyl compounds [AT3G57270.1]	-8.19356	0.0574805	10.8763	-7.05289	0.0585532	27.7032	2.20484	1.76458e-05	0.000850175	0	0	0	0	0	0	0	0	0	1	0	0
A_84_P19812	AT5G20710	BGAL7 (beta-galactosidase 7); beta-galactosidase [AT5G20710.1]	-4.69799	0.151673	122.842	-1.49607	0.149426	1309.2	9.20179	1.29075e-05	0.000786212	0	0	0	0	0	0	0	0	0	0	1	0
A_84_P12345	AT1G61810	BGLU45; hydrolase, hydrolyzing O-glycosyl compounds [AT1G61810.1]	-3.58479	0.145038	265.542	-2.22982	0.616745	834.929	2.55792	0.0207588	0.0450792	0	0	0	0	0	0	0	0	0	0	0	0
A_84_P13814	AT4G18810	binding / catalytic/ transcription repressor [AT4G18810.1]	0.835097	0.115794	5671.94	1.99679	0.123621	14700.7	2.23719	0.000287592	0.00245715	0	1	0	0	0	0	0	0	0	0	1	0
A_84_P55050	AT1G28260	binding [AT1G28260.1]	-2.07918	0.119439	752.275	-0.939491	0.186733	1925.39	2.20334	0.000878799	0.00465819	0	0	0	0	0	0	0	0	0	0	0	0
A_84_P283390	AT1G80130	binding [AT1G80130.1]	-1.85351	0.0629904	880.454	2.22935	0.17244	17311.2	16.9458	2.71297e-06	0.000606583	0	2	0	0	0	0	0	0	0	0	1	0
A_84_P289954	AT3G47080	binding [AT3G47080.1]	-0.952549	0.0646487	1641.36	0.610811	0.0597793	5617.69	2.95541	6.6613e-06	0.000739644	1	1	0	0	0	0	0	0	0	0	0	0
A_84_P846796	AT3G50030	binding [AT3G50030.1]	-3.47936	0.057195	284.901	-1.78971	0.0255405	1063.75	3.22577	1.25536e-06	0.000542027	0	0	0	0	0	0	0	0	0	0	1	0
A_84_P10439	AT1G09080	BIP3; ATP binding [AT1G09080.1]	-4.03845	0.197861	194.291	-2.49274	0.645333	700.047	2.91947	0.0165889	0.0377027	0	2	0	0	0	0	0	0	0	0	0	0
A_84_P848558	AT2G35940	BLH1 (embryo sac development arrest 29); DNA binding / transcription factor [AT2G35940.1]	-4.79312	0.0457003	114.602	-3.4447	0.169099	339.763	2.54634	0.000182929	0.00196557	0	0	0	0	0	0	0	0	0	0	0	0
A_84_P813219	AT3G54810	BME3/BME3-ZF (BLUE MICROPYLAR END3); transcription factor [AT3G54810.1]	-2.22348	0.182923	687.005	-1.09933	0.281612	1742.27	2.17974	0.00439946	0.0137296	0	0	0	0	0	0	0	0	0	0	2	0
A_84_P15987	AT5G61900	BON1 (BONZAI1); calcium-dependent phospholipid binding [AT5G61900.1]	-0.326629	0.0644036	2532.48	0.773756	0.167548	6316.59	2.14412	0.000445382	0.0031358	0	0	0	0	0	0	0	0	0	0	0	0
A_84_P22732	AT1G08860	BON3 (BONZAI 3) [AT1G08860.1]	-8.73794	0.717289	7.98116	-4.35615	0.128338	179.882	20.8472	0.00047998	0.00326958	0	0	0	0	0	0	0	0	0	0	0	0
A_84_P12207	AT5G62040	brother of FT and TFL1 protein (BFT) [AT5G62040.1]	-7.09912	0.329358	23.4898	-3.19311	0.268396	406.607	14.9908	9.09205e-05	0.00143586	0	0	0	0	0	0	0	0	0	1	1	0
A_84_P128641	AT1G31880	BRX/NIP3;1/NLM9 (BREVIS RADIX); identical protein binding / water channel [AT1G31880.1]	-6.28181	0.118932	41.0501	-4.97075	0.0562062	117.399	2.48124	6.60778e-05	0.00127361	0	0	0	0	0	0	0	0	0	0	2	0
A_84_P10026	AT4G13110	BSD domain-containing protein [AT4G13110.1]	-1.52643	0.15236	1104.01	-0.474497	0.0457334	2648.46	2.0733	0.000331602	0.00266649	0	0	0	0	0	0	0	0	0	0	1	0
A_84_P186914	AT3G11480	BSMT1; S-adenosylmethionine-dependent methyltransferase [AT3G11480.1]	-10.2576	0.255047	2.61856	-3.89946	1.3223	327.795	82.0365	0.00121763	0.00569295	0	0	0	0	0	0	0	0	0	0	0	0
A_84_P92059	AT5G67480	BT4 (BTB AND TAZ DOMAIN PROTEIN 4); protein binding / transcription regulator [AT5G67480.1]	1.21225	0.0581666	7361.71	4.00542	0.0534355	59084.3	6.93152	4.25535e-07	0.000433735	0	1	0	0	0	0	0	1	0	0	0	0
A_84_P854184	AT4G23630	BTI1 (VIRB2-INTERACTING PROTEIN 1) [AT4G23630.1]	1.36008	0.206583	8251.04	2.48976	0.0132889	20660.2	2.18811	0.000698745	0.00405582	0	0	0	0	0	0	0	0	0	0	0	0
A_84_P815000	AT4G11220	BTI2 (VIRB2-INTERACTING PROTEIN 2) [AT4G11220.1]	0.459918	0.0668805	4370.17	1.92891	0.0350565	14012.6	2.76828	4.62742e-06	0.000688632	0	1	0	0	0	0	0	0	0	0	1	0
A_84_P794100	AT1G19490	bZIP transcription factor family protein [AT1G19490.1]	-7.64897	0.354558	16.1852	-6.19486	0.523222	52.5096	2.73987	0.0163347	0.0372238	0	3	0	0	0	0	0	1	0	0	0	0
A_84_P16956	AT1G47960	C/VIF1 (CELL WALL / VACUOLAR INHIBITOR OF FRUCTOSIDASE 1); pectinesterase inhibitor [AT1G47960.1]	-0.378784	0.151597	2445.1	0.625655	0.103498	5681.26	2.00616	0.000691426	0.00403225	0	0	0	0	0	0	0	0	0	0	0	0
A_84_P840671	AT1G48090	C2 domain-containing protein [AT1G48090.2]	-9.40418	0.344039	4.74419	-8.34299	0.259962	11.4629	2.08665	0.0130278	0.0311339	0	0	0	0	0	0	0	0	0	0	0	0
A_84_P16169	AT1G66360	C2 domain-containing protein [AT1G66360.1]	-8.23867	0.151514	10.5535	-6.91637	0.0875734	30.4754	2.50064	0.00019681	0.00203934	0	0	0	0	0	0	0	0	0	0	0	0
A_84_P18469	AT3G57880	C2 domain-containing protein [AT3G57880.1]	-0.475512	0.125255	2289.81	0.796072	0.147743	6416.97	2.41426	0.000341123	0.00270591	0	0	0	0	0	0	0	0	0	0	1	0
A_84_P853187	AT4G34150	C2 domain-containing protein [AT4G34150.1]	-3.48077	0.0807219	284.654	-2.08811	0.0925901	866.23	2.62563	3.96615e-05	0.00107004	0	0	0	0	0	0	0	0	0	0	0	0
A_84_P200484	AT5G23950	C2 domain-containing protein [AT5G23950.1]	-4.2461	0.0128717	167.461	-3.04092	0.189845	448.751	2.30566	0.000392284	0.00291548	0	0	0	0	0	0	0	0	0	0	1	0
A_84_P17934	AT5G04340	C2H2 (ZINC FINGER OF ARABIDOPSIS THALIANA 6); nucleic acid binding / transcription factor/ zinc ion binding [AT5G04340.1]	0.773915	0.131359	5433.7	1.95688	0.0810296	14295.9	2.27042	0.000186075	0.00198082	0	0	0	0	0	0	0	0	0	0	0	0
A_84_P11045	AT4G34230	CAD5 (CINNAMYL ALCOHOL DEHYDROGENASE 5); cinnamyl-alcohol dehydrogenase [AT4G34230.1]	1.7679	0.0449234	10818.4	3.16957	0.183588	33233.7	2.64207	0.000211771	0.00211251	1	2	0	0	0	0	0	0	0	0	0	0
A_84_P17165	AT1G67990	caffeoyl-CoA 3-O-methyltransferase, putative [AT1G67990.1]	-10.5327	0.135773	2.15271	-7.61819	0.817376	20.8252	7.53974	0.00367058	0.0120673	0	0	0	0	0	0	0	0	0	0	0	0
A_84_P843194	AT1G26310	CAL (CAULIFLOWER); DNA binding / transcription factor [AT1G26310.1]	-8.90092	0.247617	6.68851	-7.70965	0.233315	17.7293	2.28354	0.00373273	0.0122274	0	0	0	0	0	0	0	0	0	0	0	0
A_84_P570699	AT4G24730	calcineurin-like phosphoesterase family protein [AT4G24730.1]	-10.2366	0.134966	2.64142	-7.41617	0.276674	21.784	7.0639	9.21518e-05	0.00144141	0	0	0	0	0	0	0	0	0	0	0	0
A_84_P750726	AT1G58766	calcium ion binding [AT1G58766.1]	-10.5223	0.178007	2.1647	-9.50939	0.426086	5.17011	2.01801	0.019114	0.0422298	0	0	0	0	0	0	0	0	0	0	0	0
A_84_P110332	AT4G34070	calcium ion binding [AT4G34070.1]	-10.0331	0.347411	3.08972	-8.09232	0.276152	13.6278	3.83902	0.00162899	0.00688864	0	0	0	0	0	0	0	0	0	0	0	0
A_84_P811297	AT3G10300	calcium-binding EF hand family protein [AT3G10300.1]	-7.51055	0.240205	17.6704	-6.48272	0.252653	41.5461	2.03895	0.00695033	0.0192133	0	0	0	0	0	0	0	0	0	0	0	0
A_84_P504929	AT3G29000	calcium-binding EF hand family protein [AT3G29000.1]	-4.67766	0.20918	124.623	-0.231852	0.160323	3140.73	21.7932	8.1694e-06	0.000763501	0	0	0	0	0	0	0	0	0	0	0	0
A_84_P15741	AT4G27280	calcium-binding EF hand family protein [AT4G27280.1]	-1.02513	0.175595	1570.44	0.455908	0.234018	5096.78	2.7915	0.000932857	0.0048377	0	0	0	0	0	0	0	0	0	0	0	0
A_84_P21419	AT4G27790	calcium-binding EF hand family protein [AT4G27790.1]	-10.545	0.12564	2.13223	-6.91446	0.192998	30.7188	12.385	1.0697e-05	0.000765235	0	0	0	0	0	0	0	0	0	0	0	0
A_84_P816989	AT4G32060	calcium-binding EF hand family protein [AT4G32060.2]	-5.11156	0.232712	92.3986	-1.9277	0.342618	985.299	9.08735	0.00018394	0.0019693	0	0	0	0	0	0	0	0	0	0	0	0
A_84_P21578	AT5G39670	calcium-binding EF hand family protein [AT5G39670.1]	-3.12694	0.554112	378.434	-0.925842	0.0356349	1937	4.59829	0.00235656	0.00883272	0	0	0	0	0	0	0	0	0	0	0	0
A_84_P21308	AT1G21550	calcium-binding protein, putative [AT1G21550.1]	-3.26841	0.0941977	329.678	-2.1214	0.329356	857.508	2.21453	0.00439623	0.0137244	0	0	0	0	0	0	0	0	0	0	1	0
A_84_P15669	AT4G03290	calcium-binding protein, putative [AT4G03290.1]	-10.2382	0.587491	2.74945	-8.75048	0.152343	8.57329	2.80452	0.0132024	0.031457	0	0	0	0	0	0	0	0	0	0	0	0
A_84_P23220	AT3G63380	calcium-transporting ATPase, plasma membrane-type, putative / Ca(2+)-ATPase, putative (ACA12) [AT3G63380.1]	-3.74284	0.165691	237.993	-2.54973	0.47281	648.318	2.28645	0.0145554	0.0339772	0	0	0	0	0	0	0	0	0	1	1	0
A_84_P20281	AT3G22910	calcium-transporting ATPase, plasma membrane-type, putative / Ca(2+)-ATPase, putative (ACA13) [AT3G22910.1]	-3.80493	0.40209	231.484	2.15244	0.216658	16454.7	62.1366	2.27372e-05	0.000894735	0	1	0	0	0	0	0	0	0	0	0	0
A_84_P21864	AT1G73805	calmodulin binding [AT1G73805.1]	-3.67168	0.785308	269.342	-0.212969	0.219189	3197.31	10.9945	0.00182708	0.0074517	0	0	0	0	0	0	0	0	0	0	0	0
A_84_P15883	AT5G26920	calmodulin binding [AT5G26920.1]	-2.86331	0.271346	439.839	0.346237	0.245696	4712.02	9.25058	0.000109613	0.00155559	0	0	0	0	0	0	0	1	0	0	1	0
A_84_P860679	AT2G41410	calmodulin, putative [AT2G41410.1]	-2.94725	0.107008	412.64	-1.69402	0.115875	1139.69	2.38374	0.000161538	0.00184531	0	0	0	0	0	0	0	0	0	0	0	0
A_84_P56360	AT5G57010	calmodulin-binding family protein [AT5G57010.1]	-4.8682	0.174569	109.775	-3.26083	0.238007	386.992	3.04695	0.000704433	0.00407258	0	0	0	0	0	0	0	0	0	0	0	0
A_84_P15758	AT4G31000	calmodulin-binding protein [AT4G31000.1]	-0.957098	0.209651	1644.97	0.824517	0.193763	6560.51	3.43811	0.000415493	0.00301845	0	0	0	0	0	0	0	0	0	0	0	0
A_84_P11470	AT1G66400	calmodulin-related protein, putative [AT1G66400.1]	-3.56237	0.058221	268.928	-1.7657	0.143859	1084.74	3.47418	3.65064e-05	0.00102829	0	0	0	0	0	0	0	0	0	0	0	0
A_84_P11694	AT3G01830	calmodulin-related protein, putative [AT3G01830.1]	-5.39683	0.814367	82.864	-2.1635	0.233172	826.413	9.40435	0.0027135	0.00972759	0	0	0	0	0	0	0	0	0	0	2	0
A_84_P290344	AT2G02560	CAND1 (CULLIN-ASSOCIATED AND NEDDYLATION DISSOCIATED); binding [AT2G02560.1]	-2.67788	0.0904422	498.331	-1.58093	0.0180622	1229.5	2.13903	3.27956e-05	0.000989082	0	0	0	0	0	0	0	0	0	1	0	0
A_84_P24130	AT3G54700	carbohydrate transmembrane transporter/ phosphate transmembrane transporter/ sugar:hydrogen ion symporter [AT3G54700.1]	-7.01903	0.230138	24.5923	-5.78063	0.0186759	66.9073	2.35936	0.000746961	0.00422764	0	1	0	0	0	0	0	0	0	1	0	0
A_84_P573065	AT2G28210	carbonic anhydrase family protein [AT2G28210.1]	-4.7374	0.199351	120.406	-3.27914	0.150816	379.776	2.74776	0.000539889	0.00348441	0	0	0	0	0	0	0	0	0	0	2	0
A_84_P215158	AT4G20990	carbonic anhydrase family protein [AT4G20990.1]	-6.85063	0.185674	27.704	-4.7832	0.21976	134.646	4.19138	0.000239587	0.00224526	0	0	0	0	0	0	0	0	0	0	0	0
A_84_P17207	AT1G57590	carboxylesterase [AT1G57590.1]	-0.292344	0.249894	2629.86	0.903324	0.506045	7118.93	2.29051	0.0214021	0.0462262	0	0	0	0	0	0	0	0	0	0	0	0
A_84_P806740	AT1G20630	CAT1 (CATALASE 1); catalase [AT1G20630.1]	-0.797652	0.161203	1833.84	0.632088	0.0844222	5709.26	2.69398	0.000168816	0.00188598	0	0	0	0	0	0	0	0	0	0	1	0
A_84_P853269	AT4G34260	catalytic [AT4G34260.1]	-4.38678	0.123567	152.696	-3.0428	0.162638	448.423	2.53851	0.000338101	0.00269511	0	0	0	0	0	0	0	0	0	0	1	0
A_84_P12794	AT3G57460	catalytic/ metal ion binding / metalloendopeptidase/ zinc ion binding [AT3G57460.1]	-4.07859	0.533296	195.006	-2.38794	0.0266576	702.868	3.22802	0.00538412	0.0158957	0	0	0	0	0	0	0	0	0	0	0	0
A_84_P53310	AT3G42180	catalytic/ transferase, transferring glycosyl groups [AT3G42180.1]	-2.97309	0.259863	411.156	-1.05075	0.111345	1777.85	3.79038	0.000297425	0.00250553	0	0	0	0	0	0	0	0	0	0	0	0
A_84_P600903	AT3G58060	cation efflux family protein / metal tolerance protein, putative (MTPc3) [AT3G58060.1]	-6.96694	0.23153	25.7597	-4.89804	0.458855	127.03	4.19568	0.00222501	0.00848571	0	1	0	0	0	0	0	0	0	0	0	0
A_84_P609485	AT1G79520	cation efflux family protein [AT1G79520.1]	-0.219248	0.0733118	2728.59	2.17186	0.189123	16641.1	5.2456	3.3976e-05	0.00100198	0	0	0	0	0	0	0	0	0	0	0	0
A_84_P21537	AT5G17850	cation exchanger, putative (CAX8) [AT5G17850.1]	-2.03512	0.0887702	777.287	-0.201951	0.105996	3205.3	3.5632	2.13004e-05	0.000888013	0	0	0	0	0	0	0	0	0	0	0	0
A_84_P20386	AT3G51860	CAX3 (cation exchanger 3); cation:cation antiporter [AT3G51860.1]	-1.54935	0.312036	1096.49	1.75052	0.0782424	12387.6	9.84826	5.89638e-05	0.00122612	0	1	0	0	0	0	0	0	0	0	1	0
A_84_P20462	AT4G25490	CBF1 (C-REPEAT/DRE BINDING FACTOR 1); DNA binding / transcription activator/ transcription factor [AT4G25490.1]	-8.18536	0.628418	11.5704	-1.25034	0.432766	1584.87	122.363	9.51181e-05	0.00145422	0	1	0	0	0	0	0	1	0	0	0	0
A_84_P19516	AT4G25470	CBF2 (FREEZING TOLERANCE QTL 4); DNA binding / transcription activator/ transcription factor [AT4G25470.1]	-4.41671	0.405531	152.33	0.0470581	0.364876	3875.49	22.0663	0.000143899	0.00174096	1	1	0	0	0	0	1	1	0	0	1	0
A_84_P23516	AT5G51990	CBF4/DREB1D (C- REPEAT-BINDING FACTOR 4); DNA binding / transcription activator/ transcription factor [AT5G51990.1]	-8.16342	0.169542	11.1749	-1.68701	0.352571	1165.43	89.0412	8.80507e-06	0.000765235	0	1	0	0	0	0	0	0	0	0	0	0
A_84_P12826	AT4G01420	CBL5 (CALCINEURIN B-LIKE PROTEIN 5) [AT4G01420.1]	-5.86501	0.112415	54.5147	-4.04921	0.124254	222.607	3.52055	4.74393e-05	0.00113158	0	0	0	0	0	0	0	0	0	0	0	0
A_84_P19241	AT2G46830	CCA1 (CIRCADIAN CLOCK ASSOCIATED 1); transcription factor [AT2G46830.1]	0.882394	0.262295	5903.4	2.33956	0.268214	18858.1	2.74568	0.00254267	0.0093096	0	1	0	0	0	0	0	0	0	1	0	0
A_84_P10469	AT1G54160	CCAAT-binding transcription factor (CBF-B/NF-YA) family protein [AT1G54160.1]	-3.70379	0.0815148	244.205	-0.643467	0.452377	2419.78	8.34161	0.000322945	0.00262869	0	0	0	0	0	0	0	0	0	0	0	0
A_84_P16775	AT5G06510	CCAAT-binding transcription factor (CBF-B/NF-YA) family protein [AT5G06510.1]	-5.65468	0.187996	63.6152	-4.3979	0.432663	179.087	2.38962	0.00992272	0.0251892	0	0	0	0	0	0	0	0	0	0	0	0
A_84_P12152	AT5G47670	CCAAT-box binding transcription factor family protein / leafy cotyledon 1-related (L1L) [AT5G47670.1]	-6.8842	0.246603	27.2744	-3.86348	0.258817	255.096	8.11575	0.000126801	0.00165289	0	0	0	0	0	0	0	0	0	0	0	0
A_84_P21619	AT5G50470	CCAAT-box binding transcription factor Hap5a, putative [AT5G50470.1]	-10.3365	0.243945	2.49463	-6.77491	0.307128	34.0967	11.8076	9.54589e-05	0.00145736	0	0	0	0	0	0	0	0	0	1	0	0
A_84_P90159	AT2G37060	CCAAT-box binding transcription factor, putative [AT2G37060.1]	-1.1808	0.0780132	1401.2	-0.164817	0.0960375	3288.27	2.02229	0.000141934	0.00173088	1	1	0	0	0	0	0	0	0	0	0	0
A_84_P18111	AT1G67980	CCoAMT (caffeoyl-CoA 3-O-methyltransferase); caffeoyl-CoA O-methyltransferase [AT1G67980.1]	-4.8063	0.0860085	113.682	-1.83311	0.366416	1054.82	7.8527	0.00016527	0.00186112	0	0	0	0	0	0	0	0	0	0	0	0
A_84_P20835	AT1G80820	CCR2 (CINNAMOYL COA REDUCTASE) [AT1G80820.1]	-1.83309	0.115809	896.335	0.326067	0.152162	4623.35	4.46653	4.03064e-05	0.00107184	0	0	0	0	0	0	0	0	0	0	0	0
A_84_P522306	AT1G27820	CCR4-NOT transcription complex protein, putative [AT1G27820.1]	-6.73888	0.11363	29.8627	-4.38677	0.0226216	175.824	5.10571	3.90369e-06	0.000635122	0	0	0	0	0	0	0	0	0	0	0	0
A_84_P584450	AT1G27890	CCR4-NOT transcription complex protein, putative [AT1G27890.1]	-5.42624	0.0874556	74.1541	-3.31316	0.0494593	370.129	4.32616	3.39037e-06	0.00061806	0	0	0	0	0	0	0	0	0	0	0	0
A_84_P15156	AT1G61470	CCR4-NOT transcription complex protein, putative [AT1G61470.1]	-4.99437	0.121987	100.105	-2.83861	0.132024	515.51	4.45606	3.17341e-05	0.00098004	0	0	0	0	0	0	0	0	0	0	0	0
A_84_P17463	AT3G44260	CCR4-NOT transcription complex protein, putative [AT3G44260.1]	-2.27631	0.333046	668.943	0.0378215	0.0402904	3776.02	4.97306	0.000281176	0.00243406	0	0	0	0	0	0	0	0	0	0	0	0
A_84_P594463	AT2G32050	cell cycle control protein-related [AT2G32050.1]	-8.40301	0.291326	9.58104	-7.19405	0.165571	25.2565	2.3117	0.00334333	0.0112797	0	0	0	0	0	0	0	0	0	0	0	0
A_84_P11789	AT3G43250	cell cycle control protein-related [AT3G43250.1]	-8.97274	1.27455	8.24418	-5.30639	0.0790225	92.982	12.6965	0.00763593	0.0206097	0	0	0	0	0	0	0	0	0	0	1	0
A_84_P22231	AT3G53230	cell division cycle protein 48, putative / CDC48, putative [AT3G53230.1]	-1.06569	0.108763	1518.53	0.718133	0.181974	6083.74	3.44337	0.000128924	0.0016671	0	0	0	0	0	0	0	0	0	0	0	0
A_84_P20781	AT1G02205	CER1 (ECERIFERUM 1) [AT1G02205.1]	0.521008	0.0530838	4557.75	3.53894	0.135385	42835.9	8.10005	3.57543e-06	0.00061806	0	0	0	0	0	0	0	0	0	0	1	0
A_84_P11955	AT4G26150	CGA1 (CYTOKININ-RESPONSIVE GATA FACTOR 1); transcription factor [AT4G26150.1]	-4.31152	0.0563403	160.223	-2.96417	0.276044	478.486	2.54445	0.00115953	0.00553593	0	0	0	0	0	0	0	0	0	0	0	0
A_84_P14936	AT5G26220	ChaC-like family protein [AT5G26220.1]	-3.47787	0.0671019	285.919	-0.750826	0.429837	2247.29	6.62099	0.000408409	0.00299091	0	0	0	0	0	0	0	0	0	0	0	0
A_84_P21145	AT3G03480	CHAT (ACETYL COA:(Z)-3-HEXEN-1-OL ACETYLTRANSFERASE); acetyl CoA:(Z)-3-hexen-1-ol acetyltransferase [AT3G03480.1]	-4.06461	0.287678	192.047	-2.14293	0.486219	861.415	3.78862	0.0041505	0.01318	0	0	0	0	0	0	0	0	0	0	0	0
A_84_P21007	AT2G43570	chitinase, putative [AT2G43570.1]	-0.550859	0.060944	2168.41	1.57594	0.186448	11013.7	4.36748	4.73408e-05	0.00113158	0	0	0	0	0	0	0	0	0	0	0	0
A_84_P15331	AT2G43620	chitinase, putative [AT2G43620.1]	-0.902084	0.0710942	1701.84	1.43226	0.129391	9946.92	5.04323	1.05723e-05	0.000765235	0	0	0	0	0	0	0	0	0	0	0	0
A_84_P807994	AT5G01530	chlorophyll A-B binding protein CP29 (LHCB4) [AT5G01530.1]	-6.62618	0.172682	32.326	-5.24964	0.189968	97.106	2.59646	0.00074776	0.00422942	1	1	0	0	0	0	0	0	0	0	0	0
A_84_P114282	AT2G37810	CHP-rich zinc finger protein, putative [AT2G37810.1]	-9.90395	0.942513	3.81742	-6.87967	0.855569	34.3768	8.1358	0.0146708	0.0341899	0	0	0	0	0	0	0	0	0	0	0	0
A_84_P266420	AT5G22000	CIC7E11; protein binding / zinc ion binding [AT5G22000.1]	-1.18111	0.0507301	1401.31	0.122773	0.0707255	4006.06	2.46892	1.31071e-05	0.000789847	0	1	0	0	0	0	0	0	0	0	0	0
A_84_P861998	AT1G32790	CID11; RNA binding [AT1G32790.2]	-9.06787	0.749024	6.62029	-5.62558	0.048569	74.531	10.8701	0.00136018	0.00612088	0	0	0	0	0	0	0	0	0	0	1	0
A_84_P816398	AT2G33590	cinnamoyl-CoA reductase family [AT2G33590.1]	0.139297	0.072459	3509.16	2.31973	0.101725	18377.8	4.53289	7.12412e-06	0.000742257	0	0	0	0	0	0	0	0	0	0	0	0
A_84_P817161	AT4G30470	cinnamoyl-CoA reductase-related [AT4G30470.1]	0.155211	0.0447105	3543.85	2.0964	0.156842	15814	3.84022	3.27013e-05	0.000989082	0	0	0	0	0	0	0	0	0	0	0	0
A_84_P16803	AT5G14700	cinnamoyl-CoA reductase-related [AT5G14700.1]	-2.99977	0.0956613	397.781	-1.18706	0.268414	1630.03	3.51301	0.000385654	0.0028874	0	0	0	0	0	0	0	0	0	0	0	0
A_84_P752604	AT1G09500	cinnamyl-alcohol dehydrogenase family / CAD family [AT1G09500.2]	-4.38723	0.127821	152.01	0.750342	0.460313	6403.34	35.2017	4.89e-05	0.00114112	0	0	0	0	0	0	0	0	0	0	0	0
A_84_P23682	AT1G09510	cinnamyl-alcohol dehydrogenase family / CAD family [AT1G09510.1]	-10.1092	0.956687	3.29106	-7.30721	0.599897	24.4195	6.97415	0.0126668	0.0304589	0	0	0	0	0	0	0	0	0	0	0	0
A_84_P23670	AT1G51410	cinnamyl-alcohol dehydrogenase, putative (CAD) [AT1G51410.1]	-10.0033	0.379012	3.14875	-7.92911	0.325751	15.3279	4.21107	0.00198394	0.00785595	0	0	0	0	0	0	0	0	0	0	0	0
A_84_P11299	AT5G19440	cinnamyl-alcohol dehydrogenase, putative (CAD) [AT5G19440.1]	1.87456	0.140857	11727.2	3.54267	0.107714	42984.3	3.17797	8.30292e-05	0.00137487	0	0	0	0	0	0	0	0	0	1	0	0
A_84_P19058	AT1G72680	cinnamyl-alcohol dehydrogenase, putative [AT1G72680.1]	0.901133	0.0652578	5932.66	2.764	0.119547	25070.1	3.63731	1.88249e-05	0.000869285	0	0	0	0	0	0	0	0	0	0	0	0
A_84_P822530	AT2G30360	CIPK11 (SOS3-INTERACTING PROTEIN 4); kinase [AT2G30360.1]	-5.80559	0.072352	56.9678	-4.51748	0.0951463	160.968	2.44208	4.85015e-05	0.001137	0	0	0	0	0	0	0	0	0	0	0	0
A_84_P17279	AT2G25090	CIPK16 (SNF1-RELATED PROTEIN KINASE 3.18); kinase [AT2G25090.1]	-1.39594	0.164445	1209.31	-0.36801	0.0282833	2849.9	2.03909	0.00043697	0.00310363	0	0	0	0	0	0	0	0	0	0	0	0
A_84_P17601	AT1G29230	CIPK18 (SNF1-RELATED PROTEIN KINASE 3.20); kinase [AT1G29230.1]	-4.74015	0.0284314	118.89	-3.68535	0.207347	287.363	2.07743	0.000948699	0.00488153	0	0	0	0	0	0	0	0	0	0	0	0
A_84_P17817	AT5G45810	CIPK19 (SNF1-RELATED PROTEIN KINASE 3.5); kinase [AT5G45810.1]	-2.88021	0.0666202	432.646	-0.38808	0.227301	2833.98	5.62607	5.33273e-05	0.00117495	0	1	0	0	0	0	0	0	0	0	0	0
A_84_P11592	AT2G38490	CIPK22 (CBL-INTERACTING PROTEIN KINASE 22); kinase [AT2G38490.1]	-4.15054	0.0997991	179.617	-2.13433	0.158976	840.703	4.0452	4.91299e-05	0.00114161	1	1	0	0	0	0	0	0	0	0	1	0
A_84_P14899	AT5G10930	CIPK5 (CBL-INTERACTING PROTEIN KINASE 5); kinase [AT5G10930.1]	1.29556	0.130345	7832.03	2.33243	0.212752	18624.7	2.05178	0.00197431	0.00783669	0	0	0	0	0	0	0	0	0	0	0	0
A_84_P23981	AT1G01140	CIPK9 (CBL-INTERACTING PROTEIN KINASE 9); kinase [AT1G01140.1]	0.551247	0.120664	4659.26	2.04474	0.118521	15225.8	2.81569	0.000106603	0.00153068	1	1	0	0	0	0	0	0	0	0	1	0
A_84_P14948	AT5G37260	CIR1/RVE2 (CIRCADIAN 1); DNA binding / transcription factor [AT5G37260.1]	0.0186679	0.0879742	3220.39	1.43173	0.117636	9955.29	2.66302	7.60171e-05	0.00133328	1	2	0	0	0	0	0	0	0	0	1	0
A_84_P17939	AT2G11270	citrate synthase-related [AT2G11270.1]	-7.63232	0.432566	16.3504	-6.23779	0.0986974	48.8582	2.62903	0.00552848	0.0162056	0	0	0	0	0	0	0	0	0	0	0	0
A_84_P18266	AT2G19500	CKX2 (CYTOKININ OXIDASE 2); cytokinin dehydrogenase [AT2G19500.1]	-10.5122	0.145721	2.17814	-6.74557	0.411845	35.0699	13.6102	0.000117116	0.00159632	0	0	0	0	0	0	0	0	0	0	0	0
A_84_P20922	AT1G60970	clathrin adaptor complex small chain family protein [AT1G60970.1]	-8.06951	0.301002	11.9287	-6.52247	0.00750625	40.0136	2.92216	0.000881101	0.0046652	0	0	0	0	0	0	0	0	0	0	1	0
A_84_P234129	AT1G63245	CLE14 (CLAVATA3/ESR-RELATED 14); receptor binding [AT1G63245.1]	-2.78585	0.0785363	462.156	-1.64967	0.010791	1172.23	2.19798	1.56302e-05	0.00082609	0	0	0	0	0	0	0	0	0	0	0	0
A_84_P274830	AT5G12990	CLE40 (CLAVATA3/ESR-RELATED 40); receptor binding [AT5G12990.1]	-7.46934	0.586855	18.839	-5.24217	0.219868	97.8285	4.68213	0.0035344	0.0117471	1	2	0	0	0	0	0	0	0	0	0	0
A_84_P196424	AT3G24770	CLE41 (CLAVATA3/ESR-RELATED 41); receptor binding [AT3G24770.1]	-3.79822	0.130563	229.776	-2.28939	0.0510602	752.49	2.84579	4.87477e-05	0.00114007	0	0	0	0	0	0	0	0	0	0	0	0
A_84_P535181	AT4G13195	CLE44 (CLAVATA3/ESR-RELATED 44) [AT4G13195.1]	-4.75509	0.0667439	117.614	-3.66108	0.0795852	290.867	2.13467	5.31008e-05	0.00117261	0	0	0	0	0	0	0	0	0	0	1	0
A_84_P13077	AT5G42380	CML37/CML39; calcium ion binding [AT5G42380.1]	-5.50069	0.575911	73.3291	2.87306	0.161455	27037.1	331.705	1.71576e-05	0.000841857	0	1	0	0	0	0	0	0	0	0	1	0
A_84_P14331	AT1G76650	CML38; calcium ion binding [AT1G76650.1]	-2.58371	0.131899	530.132	-1.04143	0.208055	1796.27	2.91256	0.000410364	0.00299737	0	0	0	0	0	0	0	0	0	0	0	0
A_84_P265780	AT5G15840	CO (CONSTANS); transcription factor/ zinc ion binding [AT5G15840.1]	-5.68843	0.0495814	61.6632	-4.54039	0.514265	164.577	2.21613	0.0183216	0.0408215	0	0	0	0	0	0	0	0	0	0	0	0
A_84_P14603	AT3G29810	COBL2 (COBRA-LIKE PROTEIN 2 PRECURSOR) [AT3G29810.1]	-0.572368	0.106484	2137.14	0.50077	0.125895	5222.99	2.104	0.000352859	0.0027592	0	0	0	0	0	0	0	0	0	0	0	0
A_84_P12326	AT1G09790	COBL6 (COBRA-LIKE PROTEIN 6 PRECURSOR) [AT1G09790.1]	-7.90095	0.145751	13.3067	-6.60857	0.14575	37.8726	2.44932	0.000408028	0.00298991	0	0	0	0	0	0	0	0	0	0	0	0
A_84_P599034	AT3G16860	COBL8 (COBRA-LIKE PROTEIN 8 PRECURSOR) [AT3G16860.1]	-2.93759	0.167692	416.029	-1.6662	0.0777299	1159.91	2.41394	0.000284292	0.00244352	0	0	0	0	0	0	0	0	0	0	0	0
A_84_P13573	AT3G07650	COL9 (CONSTANS-LIKE 9); transcription factor/ zinc ion binding [AT3G07650.1]	-4.38926	0.192267	152.011	-3.22233	0.0922174	394.607	2.24533	0.000691257	0.00403225	0	0	0	0	0	0	0	0	0	0	0	0
A_84_P758593	AT2G43261	contains domain RING/U-box (SSF57850); contains domain ARIADNE RING ZINC FINGER (PTHR11685) [AT2G43261.1]	-10.4706	0.145234	2.24204	-8.07252	0.496996	14.1218	5.27107	0.00131017	0.00597128	0	0	0	0	0	0	0	0	0	0	0	0
A_84_P536936	AT4G01985	contains InterPro domain Eggshell protein (InterPro:IPR002952) [AT4G01985.1]	-8.4736	0.481803	9.19836	-2.52263	0.40011	655.835	61.8616	7.9801e-05	0.00136385	0	0	0	0	0	0	0	0	0	0	0	0
A_84_P22028	AT1G30060	COP1-interacting protein-related [AT1G30060.1]	-10.5132	0.138943	2.1826	-8.97175	0.545072	7.67764	2.91092	0.00899399	0.0233814	0	0	0	0	0	0	0	0	0	0	0	0
A_84_P501432	AT4G00580	COP1-interacting protein-related [AT4G00580.1]	-9.49203	0.62164	4.62311	-7.23349	0.491854	25.244	4.78505	0.00784491	0.0210422	0	0	0	0	0	0	0	0	0	0	0	0
A_84_P18532	AT4G12290	copper amine oxidase, putative [AT4G12290.1]	-1.15381	0.216898	1441.19	1.14533	0.283228	8219.21	4.92165	0.000366578	0.00281462	0	0	0	0	0	0	0	0	0	0	0	0
A_84_P22667	AT5G59040	COPT3 (Copper transporter 3); copper ion transmembrane transporter [AT5G59040.1]	-10.5831	0.149125	2.07587	-7.55781	0.767764	21.141	8.14137	0.00258243	0.00940746	0	0	0	0	0	0	0	0	0	0	0	0
A_84_P23852	AT2G42540	COR15A (COLD-REGULATED 15A) [AT2G42540.1]	-0.255058	0.449879	2761.13	3.13912	0.474554	33391.8	10.5135	0.000847292	0.00455936	0	0	0	0	1	0	0	0	0	0	0	0
A_84_P10613	AT2G42530	COR15B [AT2G42530.1]	-1.71477	0.807305	1083.61	0.934776	0.188358	7082.42	6.27469	0.0052046	0.0155159	0	0	0	0	0	0	0	0	0	0	0	0
A_84_P16290	AT2G15970	COR413-PM1 (cold regulated 413 plasma membrane 1) [AT2G15970.1]	2.93206	0.150629	24343.6	4.19654	0.0457968	67454.3	2.4024	0.000154839	0.00180859	1	1	0	0	0	1	0	0	0	0	0	0
A_84_P291304	AT1G29395	COR414-TM1 (cold regulated 414 thylakoid membrane 1) [AT1G29395.1]	-1.13734	0.494771	1500.43	0.285845	0.442642	4602.54	2.68177	0.0205983	0.044802	0	0	0	0	0	0	0	0	0	0	0	0
A_84_P22571	AT5G52310	COR78 (COLD REGULATED 78) [AT5G52310.1]	-1.3326	0.141282	1262.5	3.30926	0.221057	36673.9	24.9654	6.75428e-06	0.000739644	0	1	0	0	0	2	0	0	0	0	1	0
A_84_P12888	AT4G23600	CORI3 (CORONATINE INDUCED 1, JASMONIC ACID RESPONSIVE 2); transaminase [AT4G23600.1]	2.11993	0.190195	13863.7	4.13363	0.356799	65659.9	4.03815	0.000992936	0.00501448	0	0	0	0	0	0	0	0	0	0	0	0
A_84_P798291	AT3G51850	CPK13 (calcium-dependent protein kinase 13); calmodulin-dependent protein kinase/ kinase [AT3G51850.1]	-8.96016	0.308735	6.48463	-7.94116	0.323353	15.2215	2.02651	0.0168491	0.0381964	0	0	0	0	0	0	0	0	0	0	1	0
A_84_P20447	AT4G21940	CPK15 (calcium-dependent protein kinase 15); calmodulin-dependent protein kinase/ kinase [AT4G21940.1]	-4.25169	0.0428863	166.747	-3.02946	0.15697	451.654	2.33308	0.000201452	0.00206721	2	3	0	0	0	0	0	0	0	0	0	0
A_84_P16619	AT4G04710	CPK22 (calcium-dependent protein kinase 22); calmodulin-dependent protein kinase/ kinase [AT4G04710.1]	-8.12778	0.376575	11.7231	-6.49603	0.218425	40.9835	3.09888	0.00290298	0.0101956	0	0	0	0	0	0	0	0	0	0	0	0
A_84_P769675	AT5G66210	CPK28 (calcium-dependent protein kinase 28) [AT5G66210.4]	-1.41406	0.0585493	1194.49	-0.352385	0.102573	2883.43	2.08735	9.93553e-05	0.00148413	0	0	0	0	0	0	0	0	0	0	0	0
A_84_P805748	AT1G76040	CPK29 (calcium-dependent protein kinase 29); calmodulin-dependent protein kinase/ kinase [AT1G76040.2]	-5.4904	0.132331	71.0233	-4.42316	0.219969	172.849	2.09543	0.00197119	0.00782785	0	0	0	0	0	0	0	0	0	0	0	0
A_84_P819816	AT2G43018	CPuORF17 (Conserved peptide upstream open reading frame 17) [AT2G43018.1]	-8.36947	0.153234	9.63143	-6.59261	0.190076	38.2708	3.42679	0.000227995	0.0021901	0	0	0	0	0	0	0	0	0	0	0	0
A_84_P55560	AT5G03190	CPuORF47 (Conserved peptide upstream open reading frame 47) [AT5G03190.1]	-0.513106	0.0335582	2227.01	1.07879	0.217712	7812.86	3.01445	0.00023438	0.00222327	1	2	0	0	0	0	0	0	0	1	2	0
A_84_P816721	AT4G36988	CPuORF49 (Conserved peptide upstream open reading frame 49) [AT4G36988.1]	-2.1823	0.0642068	701.309	-0.762483	0.104186	2173.21	2.67552	3.61996e-05	0.00102405	0	0	0	0	0	0	0	0	0	0	0	0
A_84_P16292	AT2G46310	CRF5 (CYTOKININ RESPONSE FACTOR 5); DNA binding / transcription factor [AT2G46310.1]	-1.56132	0.0721677	1078.8	0.63547	0.378083	5847.11	4.58459	0.000587654	0.00366468	0	1	0	0	0	0	0	0	0	0	0	0
A_84_P15645	AT3G61630	CRF6 (CYTOKININ RESPONSE FACTOR 6); DNA binding / transcription factor [AT3G61630.1]	-1.41627	0.0983514	1190.28	0.988727	0.108112	7312.47	5.29635	9.01862e-06	0.000765235	0	1	0	0	0	0	0	0	0	0	1	0
A_84_P528136	AT4G23190	CRK11 (CYSTEINE-RICH RLK11); kinase [AT4G23190.1]	-2.77418	0.197876	465.735	-0.544886	0.134197	2527.05	4.68904	8.59929e-05	0.00139783	0	0	0	0	0	0	0	0	0	0	0	0
A_84_P826986	AT4G23140	CRK6 (CYSTEINE-RICH RLK 6) [AT4G23140.2]	-5.44692	0.266758	73.2798	-3.28892	0.650788	403.345	4.46294	0.00602866	0.0172778	0	0	0	0	0	0	0	0	0	0	0	0
A_84_P555128	AT1G51915	cryptdin protein-related [AT1G51915.1]	-10.5825	0.114002	2.07507	-5.87274	0.137472	62.9479	26.1693	1.37391e-06	0.000542027	0	0	0	0	0	0	0	0	0	0	0	0
A_84_P10908	AT3G58740	CSY1 (CITRATE SYNTHASE 1); citrate (SI)-synthase [AT3G58740.1]	-9.88468	0.452393	3.4919	-8.76027	0.205317	8.53306	2.18012	0.0172458	0.0389177	0	0	0	0	0	0	0	0	0	0	0	0
A_84_P23918	AT2G42790	CSY3 (CITRATE SYNTHASE 3); citrate (SI)-synthase [AT2G42790.1]	0.535808	0.0977625	4605.39	1.75018	0.130505	12393.5	2.3204	0.000208308	0.00209843	0	0	0	0	0	0	0	0	0	0	0	0
A_84_P10825	AT3G15170	CUC1 (CUP-SHAPED COTYLEDON1); transcription factor [AT3G15170.1]	-5.74018	0.171569	59.9243	-4.40782	0.106422	173.565	2.51815	0.000334252	0.00267764	0	0	0	0	0	0	0	0	0	0	1	0
A_84_P23757	AT1G76420	CUC3 (CUP SHAPED COTYLEDON3); transcription factor [AT1G76420.1]	-5.24662	0.332575	85.8712	-3.82842	0.194655	260.168	2.67251	0.00310672	0.0106936	0	0	0	0	0	0	0	0	0	0	0	0
A_84_P10519	AT1G74820	cupin family protein [AT1G74820.1]	-10.4697	0.138993	2.24757	-5.08542	0.23459	109.324	41.7664	4.36023e-06	0.000669433	0	0	0	0	0	0	0	0	0	0	1	0
A_84_P22124	AT3G22640	cupin family protein [AT3G22640.1]	-8.84579	0.424382	7.11066	-7.06956	0.308287	27.8023	3.42531	0.00421905	0.013335	0	0	0	0	0	0	0	0	0	0	2	0
A_84_P12972	AT4G36700	cupin family protein [AT4G36700.1]	-7.3645	0.82919	21.6241	-2.49981	0.5585	683.536	29.135	0.00108527	0.00530625	0	2	0	0	0	0	0	0	0	1	1	0
A_84_P18964	AT1G78820	curculin-like (mannose-binding) lectin family protein / PAN domain-containing protein [AT1G78820.1]	-1.61018	0.0344236	1040.54	-0.561772	0.207444	2505.62	2.06825	0.000988824	0.00500322	0	0	0	0	0	0	0	0	0	0	0	0
A_84_P801323	AT1G78850	curculin-like (mannose-binding) lectin family protein [AT1G78850.1]	-5.89219	0.242672	54.2218	-4.81399	0.178936	131.376	2.11141	0.00345434	0.0115417	0	0	0	0	0	0	0	0	0	0	1	0
A_84_P804836	AT1G68530	CUT1 (CUTICULAR 1); acyltransferase/ catalytic [AT1G68530.1]	-3.0365	0.253142	391.653	-1.79472	0.109209	1062.15	2.36491	0.00145648	0.006391	0	0	0	0	0	0	0	0	0	0	0	0
A_84_P845921	AT3G20100	CYP705A19 (cytochrome P450, family 705, subfamily A, polypeptide 19); oxygen binding [AT3G20100.1]	-1.24014	0.0618024	1347.12	0.0868591	0.0660366	3907.03	2.50881	1.42396e-05	0.000804161	0	1	0	0	0	0	0	0	0	0	1	0
A_84_P12392	AT1G28430	CYP705A24 (cytochrome P450, family 705, subfamily A, polypeptide 24); oxygen binding [AT1G28430.1]	-2.21249	0.141695	686.274	-0.949539	0.195753	1914.71	2.39987	0.000825283	0.00449136	0	0	0	0	0	0	0	0	0	0	0	0
A_84_P286120	AT4G19230	CYP707A1 (cytochrome P450, family 707, subfamily A, polypeptide 1); oxygen binding [AT4G19230.1]	-2.00133	0.0970666	793.794	0.163154	0.0739043	4119.71	4.48306	6.68124e-06	0.000739644	0	0	0	0	0	0	0	0	0	0	0	0
A_84_P23021	AT2G29090	CYP707A2 (cytochrome P450, family 707, subfamily A, polypeptide 2); oxygen binding [AT2G29090.1]	-2.78839	0.157828	462.415	-1.16334	0.219962	1651.65	3.08452	0.000483338	0.00327934	0	0	0	0	0	0	0	0	0	0	0	0
A_84_P784166	AT5G45340	CYP707A3 (cytochrome P450, family 707, subfamily A, polypeptide 3); oxygen binding [AT5G45340.2]	-0.723749	0.270958	1954.3	0.735525	0.241333	6195.45	2.7497	0.00223273	0.00850549	0	0	0	0	0	0	0	0	0	0	0	0
A_84_P19680	AT1G55940	CYP708A1 (cytochrome P450, family 708, subfamily A, polypeptide 1); oxygen binding [AT1G55940.1]	-3.16164	0.214556	359.13	-1.89638	0.258689	998.679	2.4037	0.00285627	0.010075	0	0	0	0	0	0	0	0	0	1	0	0
A_84_P12169	AT5G52400	CYP715A1 (cytochrome P450, family 715, subfamily A, polypeptide 1); oxygen binding [AT5G52400.1]	-10.3357	0.353739	2.51446	0.261798	0.199968	4430.75	1549.45	1.43635e-06	0.000549378	0	0	0	0	0	0	0	0	0	0	0	0
A_84_P12111	AT5G36110	CYP716A1 (cytochrome P450, family 716, subfamily A, polypeptide 1); oxygen binding [AT5G36110.1]	-5.32212	0.0475842	79.4893	-3.29194	0.224945	379.402	4.08457	0.000106614	0.00153068	0	0	0	0	0	0	0	0	0	0	0	0
A_84_P12096	AT5G24950	CYP71A15 (cytochrome P450, family 71, subfamily A, polypeptide 15); oxygen binding [AT5G24950.1]	-10.2287	0.365273	2.72893	-8.54247	0.144931	9.90018	3.21812	0.00174997	0.00722849	0	1	0	0	0	0	0	0	0	0	1	0
A_84_P766550	AT5G25130	CYP71B12 (cytochrome P450, family 71, subfamily B, polypeptide 12); oxygen binding [AT5G25130.1]	-1.35005	0.253126	1259.81	0.574173	0.113903	5489.52	3.79531	0.000275788	0.00240648	0	0	0	0	0	0	0	0	0	0	0	0
A_84_P20259	AT3G26170	CYP71B19 (cytochrome P450, family 71, subfamily B, polypeptide 19); oxygen binding [AT3G26170.1]	-3.70602	0.399355	247.981	-2.65212	0.16875	587.107	2.07613	0.0135818	0.0321875	0	0	0	0	0	0	0	0	0	0	0	0
A_84_P248605	AT3G26190	CYP71B21 (cytochrome P450, family 71, subfamily B, polypeptide 21); oxygen binding [AT3G26190.1]	-4.39147	0.288713	152.466	-2.77943	0.212617	538.618	3.05685	0.00146664	0.00642392	0	0	0	0	0	0	0	0	0	0	0	0
A_84_P16475	AT3G26290	CYP71B26 (cytochrome P450, family 71, subfamily B, polypeptide 26); oxygen binding [AT3G26290.1]	1.40226	0.170754	8419.82	2.61746	0.352039	22941.6	2.32174	0.0057707	0.0167412	0	0	0	0	0	0	0	0	0	0	0	0
A_84_P12587	AT2G24180	CYP71B6 (CYTOCHROME P450 71B6); oxygen binding [AT2G24180.1]	1.90908	0.0832772	11971	3.03508	0.0842342	30197.2	2.18254	7.9669e-05	0.00136354	0	0	0	0	0	0	0	0	0	0	0	0
A_84_P15411	AT2G02580	CYP71B9 (cytochrome P450, family 71, subfamily B, polypeptide 9); oxygen binding [AT2G02580.1]	-4.82462	0.107454	112.139	-2.8139	0.331259	531.715	4.02982	0.000561907	0.00357251	0	0	0	0	0	0	0	0	0	0	0	0
A_84_P845705	AT1G19630	CYP722A1 (cytochrome P450, family 722, subfamily A, polypeptide 1); oxygen binding [AT1G19630.1]	-5.46732	0.176767	72.4149	-3.65956	0.169445	292.183	3.50097	0.00021555	0.00213084	0	1	0	0	0	0	0	0	0	0	1	0
A_84_P858089	AT3G14690	CYP72A15 (cytochrome P450, family 72, subfamily A, polypeptide 15); oxygen binding [AT3G14690.1]	-0.405309	0.109535	2401.75	0.662894	0.101462	5837.14	2.09682	0.000243769	0.00226577	0	0	0	0	0	0	0	0	0	0	0	0
A_84_P21188	AT3G14620	CYP72A8 (cytochrome P450, family 72, subfamily A, polypeptide 8); oxygen binding [AT3G14620.1]	0.209565	0.201159	3682.53	1.96949	0.144707	14468.6	3.3868	0.000250869	0.00229989	0	0	0	0	0	0	0	0	0	0	0	0
A_84_P11607	AT2G45570	CYP76C2 (cytochrome P450, family 76, subfamily C, polypeptide 2); oxygen binding [AT2G45570.1]	-8.24171	1.03145	12.0563	-0.650317	0.331105	2376.99	192.857	0.000264365	0.0023568	0	0	0	0	0	0	0	0	0	0	0	0
A_84_P18661	AT5G04660	CYP77A4 (cytochrome P450, family 77, subfamily A, polypeptide 4); oxygen binding [AT5G04660.1]	-2.74042	0.0908322	476.229	-1.60111	0.353961	1232.71	2.20276	0.00569198	0.0165668	0	0	0	0	0	0	0	0	0	0	0	0
A_84_P19259	AT3G10560	CYP77A7/UNE9 (CYTOCHROME P450, FAMILY 77, SUBFAMILY A, POLYPEPTIDE 7); oxygen binding [AT3G10560.1]	-7.36502	0.105173	19.3303	-5.81379	0.0159383	65.4007	2.93067	1.45887e-05	0.000809301	0	0	0	0	0	0	0	0	0	0	0	0
A_84_P16769	AT5G04630	CYP77A9 (cytochrome P450, family 77, subfamily A, polypeptide 9); oxygen binding [AT5G04630.1]	-8.27949	0.18818	10.2612	-6.67279	0.0687574	36.0966	3.04555	0.000155758	0.00181494	0	0	0	0	0	0	0	0	0	0	0	0
A_84_P14835	AT4G37360	CYP81D2 (cytochrome P450, family 81, subfamily D, polypeptide 2); oxygen binding [AT4G37360.1]	-10.6839	0.136691	1.93529	-8.70745	0.697618	9.45347	3.93518	0.00855082	0.0225119	0	0	0	0	0	0	0	0	0	0	0	0
A_84_P15781	AT4G37370	CYP81D8 (cytochrome P450, family 81, subfamily D, polypeptide 8); oxygen binding [AT4G37370.1]	-3.73607	0.22597	239.563	2.60496	0.181272	22467.8	81.0664	2.89072e-06	0.000606583	0	0	0	0	0	0	0	0	0	0	0	0
A_84_P14118	AT5G67310	CYP81G1 (cytochrome P450, family 81, subfamily G, polypeptide 1); oxygen binding [AT5G67310.1]	-4.91695	0.176096	105.822	-2.2102	0.184996	798.092	6.52852	5.18211e-05	0.00116113	0	0	0	0	0	0	0	0	0	0	1	0
A_84_P205978	AT4G31950	CYP82C3 (cytochrome P450, family 82, subfamily C, polypeptide 3); oxygen binding [AT4G31950.1]	-7.95713	0.707046	13.9381	-5.01834	0.263659	114.656	7.66765	0.0025178	0.00924572	0	0	0	0	0	0	0	0	0	0	0	0
A_84_P17864	AT5G58860	CYP86A1 (cytochrome P450, family 86, subfamily A, polypeptide 1); oxygen binding [AT5G58860.1]	0.156352	0.132904	3557.95	1.73887	0.332262	12505.9	2.99493	0.0015615	0.00669018	0	0	0	0	0	0	0	0	0	0	0	0
A_84_P850398	AT4G00360	CYP86A2 (ABERRANT INDUCTION OF TYPE THREE GENES 1); oxygen binding [AT4G00360.1]	-6.52991	0.0711576	34.45	-5.38042	0.264738	89.364	2.21834	0.00190882	0.00767006	0	0	0	0	0	0	0	0	0	0	0	0
A_84_P19022	AT1G63710	CYP86A7 (cytochrome P450, family 86, subfamily A, polypeptide 7); oxygen binding [AT1G63710.1]	-4.83115	0.213396	112.174	-3.76733	0.374992	275.811	2.09047	0.0129437	0.0309658	0	0	0	0	0	0	0	0	0	0	1	0
A_84_P12090	AT5G23190	CYP86B1 (cytochrome P450, family 86, subfamily B, polypeptide 1); oxygen binding [AT5G23190.1]	-2.38473	0.269603	619.299	-0.0198018	0.246767	3664.55	5.15129	0.000360919	0.00279374	0	0	0	0	0	0	0	0	0	0	0	0
A_84_P13148	AT5G61320	CYP89A3 (cytochrome P450, family 87, subfamily A, polypeptide 3); oxygen binding [AT5G61320.1]	-9.26614	1.12923	6.08346	-6.39194	0.258324	44.2106	7.33197	0.0126704	0.0304659	0	0	0	0	0	0	0	0	0	0	0	0
A_84_P169583	AT1G64950	CYP89A5 (cytochrome P450, family 87, subfamily A, polypeptide 5); oxygen binding [AT1G64950.1]	1.23789	0.0293988	7492.63	2.39009	0.0656312	19284.6	2.22251	1.00307e-05	0.000765235	0	0	0	0	0	0	0	0	0	0	1	0
A_84_P844754	AT1G64940	CYP89A6 (cytochrome P450, family 87, subfamily A, polypeptide 6); oxygen binding [AT1G64940.1]	0.614173	0.0768456	4877.93	1.82327	0.0899321	13029.6	2.31193	5.98004e-05	0.00123128	0	0	0	0	0	0	0	0	0	0	0	0
A_84_P22091	AT3G03470	CYP89A9 (cytochrome P450, family 87, subfamily A, polypeptide 9); oxygen binding [AT3G03470.1]	0.0425952	0.230038	3285.17	1.17961	0.367576	8488.95	2.19925	0.010484	0.0263083	0	0	0	0	0	0	0	0	0	0	1	0
A_84_P10863	AT3G48520	CYP94B3 (cytochrome P450, family 94, subfamily B, polypeptide 3); oxygen binding [AT3G48520.1]	-1.31488	0.22352	1281.3	1.76079	0.101971	12489.4	8.43078	2.6761e-05	0.000926179	0	0	0	0	0	0	0	0	0	0	0	0
A_84_P16316	AT2G23180	CYP96A1 (cytochrome P450, family 96, subfamily A, polypeptide 1); oxygen binding [AT2G23180.1]	-1.44258	0.151647	1171.07	-0.177207	0.119183	3257.17	2.4039	0.000342022	0.00271149	0	0	0	0	0	0	0	0	0	0	1	0
A_84_P12955	AT4G39500	CYP96A11 (cytochrome P450, family 96, subfamily A, polypeptide 11); oxygen binding [AT4G39500.1]	-9.7795	0.879215	4.14502	-6.22904	0.192636	49.4164	11.7164	0.00240031	0.00895148	0	0	0	0	0	0	0	0	0	0	1	0
A_84_P23699	AT1G65340	CYP96A3 (cytochrome P450, family 96, subfamily A, polypeptide 3); oxygen binding [AT1G65340.1]	-10.5003	0.170823	2.19627	-9.05991	0.30305	6.99064	2.71397	0.00200164	0.00789877	0	0	0	0	0	0	0	0	0	0	0	0
A_84_P23517	AT5G52320	CYP96A4 (cytochrome P450, family 96, subfamily A, polypeptide 4); oxygen binding [AT5G52320.1]	-1.59363	0.267851	1064.7	-0.344915	0.36224	2946.73	2.3763	0.0086429	0.022694	0	0	0	0	0	0	0	0	0	1	2	0
A_84_P12579	AT2G21910	CYP96A5 (cytochrome P450, family 96, subfamily A, polypeptide 5); oxygen binding [AT2G21910.1]	-10.4894	0.238469	2.21906	-5.7146	0.713844	75.7583	27.3753	0.000389753	0.00290651	0	0	0	0	0	0	0	0	0	0	0	0
A_84_P257990	AT3G48350	cysteine proteinase, putative [AT3G48350.1]	-2.45534	0.243257	584.531	-1.16648	0.298735	1658.47	2.44336	0.00440945	0.013749	0	0	0	0	0	0	0	0	0	1	0	0
A_84_P20322	AT3G49340	cysteine proteinase, putative [AT3G49340.1]	-8.81725	0.459775	7.33173	-7.51517	0.16911	20.1738	2.46584	0.0100035	0.025352	0	0	0	0	0	0	0	0	0	0	2	0
A_84_P11217	AT5G50260	cysteine proteinase, putative [AT5G50260.1]	-4.45845	0.235628	145.133	-2.94058	0.427794	491.158	2.86368	0.00575702	0.0167081	0	0	0	0	0	0	0	0	0	1	1	0
A_84_P21427	AT4G29570	cytidine deaminase, putative / cytidine aminohydrolase, putative [AT4G29570.1]	-8.78996	0.273665	7.29006	-4.48755	0.248779	165.888	19.7313	3.58122e-05	0.00102204	0	0	0	0	0	0	0	0	0	0	1	0
A_84_P12057	AT5G08250	cytochrome P450 family protein [AT5G08250.1]	-6.35787	0.610464	41.6728	-2.50384	0.0531173	649.069	14.4603	0.000403115	0.00296909	0	0	0	0	0	0	0	0	0	0	0	0
A_84_P188274	AT2G12190	cytochrome P450, putative [AT2G12190.1]	-2.41273	0.111745	598.91	-1.15029	0.182654	1663.4	2.39902	0.000518153	0.00340073	0	0	0	0	0	0	0	0	0	0	1	0
A_84_P769395	AT5G40382	cytochrome-c oxidase [AT5G40382.1]	-9.01749	0.557739	6.41661	-7.13579	0.301409	26.4627	3.68508	0.00678698	0.0188865	1	1	0	0	0	0	0	0	0	0	1	0
A_84_P17256	AT2G40140	CZF1/ZFAR1; transcription factor [AT2G40140.1]	1.308	0.0967813	7866.9	2.4063	0.150759	19570.1	2.14103	0.000445287	0.0031358	0	0	0	0	0	0	0	0	0	0	0	0
A_84_P586386	AT2G07640	D2,D4-dienoyl-CoA reductase-related [AT2G07640.1]	-0.50882	0.00950061	2233.39	0.738314	0.00422605	6136	2.37369	3.22114e-09	6.91745e-05	0	0	0	0	0	0	0	0	0	0	0	0
A_84_P522289	AT1G20990	DC1 domain-containing protein [AT1G20990.1]	-9.11525	0.120723	5.73852	-7.92754	0.120675	15.1317	2.27792	0.000271808	0.00238678	0	0	0	0	0	0	0	0	0	0	0	0
A_84_P211388	AT1G34480	DC1 domain-containing protein [AT1G34480.1]	-8.02388	0.234518	12.2601	-6.44411	0.256618	42.5881	2.98923	0.00140828	0.00625497	0	0	0	0	0	0	0	0	0	1	0	0
A_84_P274250	AT1G55390	DC1 domain-containing protein [AT1G55390.1]	-4.5416	0.0467462	136.645	-3.51705	0.215866	323.955	2.03432	0.00130243	0.00594471	0	0	0	0	0	0	0	0	0	0	1	0
A_84_P189534	AT1G61710	DC1 domain-containing protein [AT1G61710.1]	-7.08492	0.32822	23.9251	-5.98579	0.238162	58.4853	2.14225	0.00934629	0.0240599	0	0	0	0	0	0	0	0	0	0	1	0
A_84_P18120	AT1G69150	DC1 domain-containing protein [AT1G69150.1]	-8.3778	0.140931	9.57982	-5.79347	0.27967	67.2108	5.99736	0.00013919	0.00171882	0	0	0	0	0	0	0	0	0	1	0	0
A_84_P165143	AT2G02640	DC1 domain-containing protein [AT2G02640.1]	-10.0122	0.226818	3.11148	-8.02186	0.0387122	14.1509	3.97344	0.000115616	0.00159103	0	0	0	0	0	0	0	0	0	0	1	0
A_84_P838344	AT2G23100	DC1 domain-containing protein [AT2G23100.1]	-5.94014	0.144525	51.7713	-4.54597	0.247851	159.237	2.62837	0.001091	0.0053253	0	0	0	0	0	0	0	0	0	0	0	0
A_84_P202588	AT5G01480	DC1 domain-containing protein [AT5G01480.1]	-7.62195	0.242366	16.2247	-6.05755	0.416003	56.7628	2.95754	0.00490287	0.0148469	0	0	0	0	0	0	0	0	0	0	1	0
A_84_P72884	AT5G26190	DC1 domain-containing protein [AT5G26190.1]	-4.45575	0.127095	144.904	-3.23125	0.175085	393.066	2.33674	0.000606979	0.00373711	0	0	0	0	0	0	0	0	0	0	0	0
A_84_P858832	AT3G03300	DCL2 (DICER-LIKE 2); ATP-dependent helicase/ ribonuclease III [AT3G03300.1]	-8.89535	0.321178	6.76528	-7.66894	0.38332	18.5111	2.33983	0.013183	0.0314193	0	0	0	0	0	0	0	0	0	0	0	0
A_84_P16247	AT1G12610	DDF1 (DWARF AND DELAYED FLOWERING 1); DNA binding / transcription factor [AT1G12610.1]	-9.43731	0.772316	5.03324	-1.02401	0.336066	1843.92	340.922	6.54984e-05	0.0012693	0	0	0	0	0	0	0	0	0	0	0	0
A_84_P17145	AT1G63030	DDF2 (DWARF AND DELAYED FLOWERING 2); DNA binding / transcription factor [AT1G63030.1]	-10.4691	0.140947	2.24898	-6.83988	0.816015	36.2594	12.3739	0.0016156	0.00684661	0	0	0	0	0	0	0	0	0	1	0	0
A_84_P752131	AT1G71280	DEAD/DEAH box helicase, putative [AT1G71280.1]	-6.88687	0.271992	27.0783	-5.16599	0.0815886	102.635	3.29638	0.000465729	0.00321621	0	0	0	0	0	0	0	0	0	0	0	0
A_84_P570365	AT2G23970	defense-related protein, putative [AT2G23970.1]	-8.17162	0.163808	11.0407	-6.8489	0.301165	32.2788	2.50138	0.00260705	0.00947215	0	0	0	0	0	0	0	0	0	0	0	0
A_84_P833109	AT4G00750	dehydration-responsive family protein [AT4G00750.1]	-5.22256	0.300864	85.7932	-3.85339	0.243163	257.044	2.58323	0.00358794	0.0118735	0	0	0	0	0	0	0	0	0	0	1	0
A_84_P793485	AT4G14360	dehydration-responsive protein-related [AT4G14360.2]	-4.85627	0.116235	110.129	-3.73843	0.0415545	275.679	2.17022	9.64999e-05	0.00146558	0	0	0	0	0	0	0	0	0	0	0	0
A_84_P12005	AT4G38410	dehydrin, putative [AT4G38410.1]	-1.98221	0.164137	809.818	0.42017	0.356233	5018.9	5.28676	0.000446886	0.00314078	0	1	0	0	0	0	0	0	0	0	0	0
A_84_P23539	AT5G58770	dehydrodolichyl diphosphate synthase, putative / DEDOL-PP synthase, putative [AT5G58770.1]	0.975903	0.221521	6291.49	2.91606	0.169792	27927.2	3.83748	0.000272855	0.00239238	1	2	0	0	0	0	0	1	0	0	0	0
A_84_P132675	AT5G58780	dehydrodolichyl diphosphate synthase, putative / DEDOL-PP synthase, putative [AT5G58780.1]	-8.01314	0.119906	12.3556	-6.5918	0.242123	38.4797	2.67834	0.000804792	0.00442012	0	0	0	0	0	0	0	0	0	0	0	0
A_84_P12146	AT5G46180	delta-OAT (ornithine- delta-aminotransferase); ornithine-oxo-acid transaminase [AT5G46180.1]	0.279731	0.0249251	3856.89	1.53671	0.0965611	10689.6	2.38996	2.60481e-05	0.000919216	0	0	0	0	0	0	0	0	0	0	0	0
A_84_P216618	AT5G35560	DENN (AEX-3) domain-containing protein [AT5G35560.1]	-4.69757	0.0684056	122.548	-3.4116	0.0793462	346.135	2.43846	2.89351e-05	0.000944204	0	0	0	0	0	0	0	0	0	0	0	0
A_84_P20004	AT1G72660	developmentally regulated GTP-binding protein, putative [AT1G72660.1]	-5.43331	0.107911	73.8709	-3.85709	0.189427	255.004	2.98187	0.000233934	0.00221985	0	0	0	0	0	0	0	0	0	0	0	0
A_84_P20399	AT4G03400	DFL2 (DWARF IN LIGHT 2) [AT4G03400.1]	0.433904	0.13846	4297.77	1.96097	0.136748	14346.6	2.882	0.000169658	0.00189245	0	0	0	0	0	0	0	0	0	1	1	0
A_84_P17806	AT5G42800	DFR (DIHYDROFLAVONOL 4-REDUCTASE); dihydrokaempferol 4-reductase [AT5G42800.1]	-1.70991	0.277936	989.904	1.90119	0.504137	14227.2	12.2194	0.00040731	0.00298767	0	0	0	0	0	0	0	0	0	0	0	0
A_84_P861655	AT5G16450	dimethylmenaquinone methyltransferase family protein [AT5G16450.2]	-0.321861	0.0368735	2541.31	0.856965	0.0673403	6664.41	2.26392	1.18823e-05	0.00077214	0	0	0	0	0	0	0	0	0	0	0	0
A_84_P20369	AT3G60140	DIN2 (DARK INDUCIBLE 2); hydrolase, hydrolyzing O-glycosyl compounds [AT3G60140.1]	-0.449742	0.190648	2331.07	2.49304	0.279314	20938.4	7.68892	0.000112929	0.00157218	0	0	0	0	0	0	0	0	0	0	1	0
A_84_P19697	AT1G47890	disease resistance family protein [AT1G47890.1]	-5.24857	0.0458343	83.5704	-3.55289	0.183189	314.877	3.2393	9.97682e-05	0.00148639	0	0	0	0	0	0	0	0	0	0	0	0
A_84_P11613	AT2G34930	disease resistance family protein [AT2G34930.1]	-0.305016	0.248777	2591.97	2.31347	0.226747	18474.9	6.14104	0.000175557	0.00192236	0	0	0	0	0	0	0	0	0	0	0	0
A_84_P23046	AT3G05650	disease resistance family protein [AT3G05650.1]	-4.22234	0.180913	170.466	-3.03708	0.0521442	448.366	2.27405	0.000401682	0.00296104	0	0	0	0	0	0	0	0	0	0	0	0
A_84_P829039	AT4G19515	disease resistance family protein [AT4G19515.1]	-2.11343	0.255085	738.14	-0.665548	0.233796	2335.34	2.72806	0.00192388	0.00770524	NR
A_84_P20045	AT1G57630	disease resistance protein (TIR class), putative [AT1G57630.1]	-4.59771	0.667942	139.447	-3.03871	0.17051	449.571	2.94649	0.0172907	0.0389907	0	0	0	0	0	0	0	0	0	0	0	0
A_84_P11332	AT1G17615	disease resistance protein (TIR-NBS class), putative [AT1G17615.1]	-10.1337	0.699358	3.11964	-7.69116	0.155941	17.8825	5.43615	0.00411767	0.0131084	0	0	0	0	0	0	0	0	0	0	0	0
A_84_P13393	AT1G66090	disease resistance protein (TIR-NBS class), putative [AT1G66090.1]	-2.63445	0.485265	527.135	0.338008	0.43981	4791.69	7.84873	0.00141492	0.00627745	0	0	0	0	0	0	0	1	0	0	0	0
A_84_P18998	AT1G72900	disease resistance protein (TIR-NBS class), putative [AT1G72900.1]	-0.612891	0.155248	2079.45	1.14126	0.209879	8174.63	3.37327	0.00031154	0.00257567	0	0	0	0	0	0	0	0	0	1	0	0
A_84_P10768	AT3G04220	disease resistance protein (TIR-NBS-LRR class), putative [AT3G04220.1]	-3.60225	0.111587	261.899	-2.35186	0.171921	723.699	2.37906	0.000453831	0.00317428	0	0	0	0	0	0	0	0	0	1	0	0
A_84_P24031	AT3G25510	disease resistance protein (TIR-NBS-LRR class), putative [AT3G25510.1]	-7.06977	0.0972837	23.6931	-4.78322	0.328207	135.582	4.87888	0.000318855	0.00261139	0	0	0	0	0	0	0	0	0	0	0	0
A_84_P185874	AT4G11170	disease resistance protein (TIR-NBS-LRR class), putative [AT4G11170.1]	-6.9196	0.546402	27.2737	-3.03019	0.439712	463.016	14.8193	0.000656727	0.00391299	0	0	0	0	0	0	0	0	0	0	0	0
A_84_P13904	AT4G14370	disease resistance protein (TIR-NBS-LRR class), putative [AT4G14370.1]	-9.77285	0.582341	3.85561	-1.38088	0.304571	1431.61	335.921	2.47339e-05	0.000913202	0	0	0	0	0	0	0	0	0	0	0	0
A_84_P19491	AT4G19510	disease resistance protein (TIR-NBS-LRR class), putative [AT4G19510.1]	-4.88964	0.150008	107.283	-3.59978	0.210385	305.402	2.44505	0.000984136	0.00499027	0	0	0	0	0	0	0	0	0	0	0	0
A_84_P242113	AT4G19520	disease resistance protein (TIR-NBS-LRR class), putative [AT4G19520.1]	-6.04896	0.220144	48.1851	-3.62693	0.178521	299.342	5.35926	0.000121305	0.00162678	0	0	0	0	0	0	0	0	0	0	0	0
A_84_P13971	AT5G17970	disease resistance protein (TIR-NBS-LRR class), putative [AT5G17970.1]	-8.14299	0.312902	11.5017	-6.50467	0.242865	40.7996	3.11304	0.00200955	0.00792244	0	0	0	0	0	0	0	0	0	0	0	0
A_84_P20593	AT5G18350	disease resistance protein (TIR-NBS-LRR class), putative [AT5G18350.1]	-7.09023	0.276179	23.7335	-5.93154	0.423598	61.8842	2.23254	0.0165561	0.037638	0	0	0	0	0	0	0	0	0	0	0	0
A_84_P13978	AT5G22690	disease resistance protein (TIR-NBS-LRR class), putative [AT5G22690.1]	-2.69444	0.0882001	491.433	-1.56543	0.239872	1255.16	2.18709	0.00156774	0.00671165	0	0	0	0	0	0	0	0	0	0	0	0
A_84_P13074	AT5G41540	disease resistance protein (TIR-NBS-LRR class), putative [AT5G41540.1]	-9.8236	0.380753	3.6206	-5.93636	0.286772	60.7294	14.7971	0.000145824	0.00175411	0	0	0	0	0	0	0	0	0	0	1	0
A_84_P14019	AT5G41550	disease resistance protein (TIR-NBS-LRR class), putative [AT5G41550.1]	-7.23294	0.184057	21.1644	-5.55338	0.0873713	78.4315	3.20331	0.000139758	0.00172249	0	0	0	0	0	0	0	1	0	0	0	0
A_84_P22532	AT5G41740	disease resistance protein (TIR-NBS-LRR class), putative [AT5G41740.1]	-4.31249	0.219988	160.57	-2.60549	0.269394	610.754	3.26482	0.0010502	0.00520421	0	0	0	0	0	0	0	0	0	0	1	0
A_84_P23478	AT5G41750	disease resistance protein (TIR-NBS-LRR class), putative [AT5G41750.1]	-3.28442	0.455586	334.432	-0.394869	0.256318	2826.9	7.41041	0.000664947	0.0039415	0	0	0	0	0	0	0	0	0	0	0	0
A_84_P20668	AT5G49140	disease resistance protein (TIR-NBS-LRR class), putative [AT5G49140.1]	-9.4591	0.908758	4.98856	-6.8358	0.175174	32.3175	6.16158	0.00798925	0.0213476	0	1	0	0	0	0	0	0	0	0	0	0
A_84_P20104	AT2G26380	disease resistance protein-related / LRR protein-related [AT2G26380.1]	-6.46239	0.211037	36.2138	-1.97643	0.170267	937.767	22.4083	8.82819e-06	0.000765235	0	0	0	0	0	0	0	0	0	0	1	0
A_84_P20285	AT3G13660	disease resistance response [AT3G13660.1]	-7.82903	0.22927	14.1118	-4.85835	0.239458	128.07	7.83904	0.000100599	0.00149198	0	0	0	0	0	0	0	0	0	0	1	0
A_84_P17830	AT5G49040	disease resistance-responsive protein-related / dirigent protein-related [AT5G49040.1]	-8.54569	0.164621	8.51924	-7.08868	0.364412	27.5833	2.74539	0.0032235	0.0109902	0	0	0	0	0	0	0	1	0	0	0	0
A_84_P765821	AT4G26701	DNA binding / DNA topoisomerase type I [AT4G26701.1]	-10.2563	0.317488	2.65346	-8.80996	0.413271	8.38717	2.72519	0.00860387	0.0226188	0	0	0	0	0	0	0	1	0	0	0	0
A_84_P167923	AT3G09250	DNA binding / nuclease [AT3G09250.1]	-4.79906	0.113554	114.353	-2.8277	0.440396	532.092	3.92138	0.00168433	0.00704141	0	0	0	0	0	0	0	0	0	0	0	0
A_84_P21896	AT1G72570	DNA binding / transcription factor [AT1G72570.1]	-10.2528	0.516676	2.69044	-8.5585	0.158252	9.7819	3.2362	0.005577	0.0163193	0	0	0	0	0	0	0	0	0	0	0	0
A_84_P755708	AT2G40350	DNA binding / transcription factor [AT2G40350.1]	-8.63518	0.656232	8.68517	-4.99829	0.165723	115.745	12.4399	0.000741663	0.00421181	0	0	0	0	0	0	0	0	0	0	0	0
A_84_P201258	AT3G16280	DNA binding / transcription factor [AT3G16280.1]	-4.15569	0.0105862	178.374	-3.07382	0.045404	437.066	2.11679	2.28964e-06	0.000588735	0	0	0	0	0	0	0	0	0	0	0	0
A_84_P19302	AT3G23220	DNA binding / transcription factor [AT3G23220.1]	-9.72375	0.270069	3.80807	-4.08038	0.630465	231.894	49.983	0.000140803	0.00172459	0	0	0	0	0	0	0	0	0	0	0	0
A_84_P10100	AT4G34400	DNA binding / transcription factor [AT4G34400.1]	-5.06777	0.0768455	95.0223	-2.45386	0.502107	694.608	6.12161	0.000875885	0.00464795	0	0	0	0	0	0	0	0	0	0	0	0
A_84_P12820	AT1G05920	DNA binding [AT1G05920.1]	-9.39515	0.34559	4.7737	-7.91714	0.595839	16.2427	2.78565	0.0205362	0.0446893	0	0	0	0	0	0	0	0	0	0	0	0
A_84_P504670	AT1G73810	DNA binding [AT1G73810.1]	-4.05583	0.284169	194.643	-1.5975	0.136376	1217.65	5.4958	0.000173776	0.00191082	0	0	0	0	0	0	0	0	0	0	0	0
A_84_P581112	AT2G42150	DNA-binding bromodomain-containing protein [AT2G42150.1]	-5.05777	0.192839	96.0778	-3.85939	0.190884	255.368	2.29482	0.00156905	0.00671593	0	0	0	0	0	0	0	0	0	0	1	0
A_84_P258300	AT3G60110	DNA-binding bromodomain-containing protein [AT3G60110.1]	-4.00151	0.0551231	198.595	-2.61673	0.0742553	599.848	2.61133	1.313e-05	0.000789847	0	1	0	0	0	0	0	0	0	0	0	0
A_84_P20243	AT3G25990	DNA-binding protein GT-1-related [AT3G25990.1]	-4.13194	0.115182	181.353	-3.01973	0.0776381	453.68	2.16176	0.000156723	0.00182271	0	0	0	0	0	0	0	0	0	0	0	0
A_84_P14480	AT2G38250	DNA-binding protein-related [AT2G38250.1]	-3.99626	0.146577	199.202	-1.23854	0.101316	1560.4	6.76325	1.15125e-05	0.000769974	0	0	0	0	0	0	0	0	0	0	0	0
A_84_P14417	AT2G20560	DNAJ heat shock family protein [AT2G20560.1]	-1.05952	0.0698475	1524.14	0.908674	0.0449838	6906.04	3.91279	2.10811e-06	0.000585479	0	1	0	0	0	0	0	0	0	0	0	0
A_84_P17108	AT1G71000	DNAJ heat shock N-terminal domain-containing protein [AT1G71000.1]	-10.3251	0.592895	2.592	-1.44452	0.279662	1368.64	471.34	1.95567e-05	0.000869428	0	1	0	0	0	0	0	0	0	0	0	0
A_84_P19215	AT2G21510	DNAJ heat shock N-terminal domain-containing protein [AT2G21510.1]	-5.15259	0.0725018	89.4659	-3.31389	0.149551	370.725	3.57687	4.37055e-05	0.00109388	0	0	0	0	0	0	0	0	0	0	0	0
A_84_P17935	AT5G37440	DNAJ heat shock N-terminal domain-containing protein [AT5G37440.1]	-5.37763	0.0797334	76.4005	-4.19188	0.0859685	201.401	2.27481	6.23793e-05	0.00124683	0	0	0	0	0	0	0	0	0	0	0	0
A_84_P569139	AT5G62780	DNAJ heat shock N-terminal domain-containing protein [AT5G62780.1]	-10.4644	0.0698375	2.24784	-7.98323	0.104275	14.5729	5.58345	4.33926e-06	0.000668568	0	1	0	0	0	0	0	0	0	0	0	0
A_84_P21555	AT5G25530	DNAJ heat shock protein, putative [AT5G25530.1]	-7.91826	0.164896	13.1658	-5.20465	0.264306	100.894	6.55961	0.000112481	0.00156995	0	0	0	0	0	0	0	0	0	0	0	0
A_84_P12696	AT1G26790	Dof-type zinc finger domain-containing protein [AT1G26790.1]	-6.29787	0.130518	40.5124	-4.42743	0.414407	176.6	3.65645	0.00172835	0.00717315	0	1	0	0	0	0	0	0	0	0	0	0
A_84_P207868	AT4G00940	Dof-type zinc finger domain-containing protein [AT4G00940.1]	-3.06592	0.100887	380.72	-1.44885	0.222022	1361	3.06752	0.000328079	0.00265206	0	0	0	0	0	0	0	0	0	0	0	0
A_84_P13823	AT4G21080	Dof-type zinc finger domain-containing protein [AT4G21080.1]	-10.0297	0.162971	3.05662	-4.50595	0.403313	166.191	46.0047	2.52908e-05	0.000915339	0	0	0	0	0	0	0	0	0	1	0	0
A_84_P19568	AT4G38000	Dof-type zinc finger domain-containing protein [AT4G38000.1]	-8.27686	0.184415	10.2716	-6.82087	0.180431	32.6625	2.74343	0.00061384	0.00376536	0	0	0	0	0	0	0	0	0	0	0	0
A_84_P821447	AT2G36800	DOGT1 (DON-GLUCOSYLTRANSFERASE); UDP-glycosyltransferase/ transferase, transferring glycosyl groups [AT2G36800.1]	-0.205511	0.164165	2760.53	1.9152	0.256654	13997.7	4.3491	0.000271403	0.00238589	0	0	0	0	0	0	0	0	0	1	0	0
A_84_P167173	AT4G25480	DREB1A (DEHYDRATION RESPONSE ELEMENT B1A); DNA binding / transcription activator/ transcription factor [AT4G25480.1]	-3.14644	0.669189	385.516	-0.327964	0.356694	2981.99	7.05414	0.00299527	0.0104182	1	1	0	0	0	0	0	1	0	0	1	0
A_84_P21501	AT5G05410	DREB2A (DRE-BINDING PROTEIN 2A); DNA binding / transcription activator/ transcription factor [AT5G05410.1]	-0.94769	0.356069	1685.25	3.27501	0.213855	35870.4	18.6706	6.10864e-05	0.00123541	0	0	0	0	0	0	0	1	0	1	3	0
A_84_P12726	AT3G11020	DREB2B (DRE-binding protein 2B); DNA binding / transcription activator/ transcription factor [AT3G11020.1]	-3.72331	0.402589	247.554	0.896661	0.194145	6887.45	24.5895	5.72051e-05	0.00121201	0	1	0	0	0	0	0	0	0	0	0	0
A_84_P18696	AT5G15380	DRM1 (DOMAINS REARRANGED METHYLASE 1) [AT5G15380.1]	-9.96898	0.490575	3.31499	-7.59824	0.200603	19.1093	5.17204	0.00149533	0.00650124	0	0	0	0	0	0	0	0	0	0	0	0
A_84_P16846	AT5G38900	DSBA oxidoreductase family protein [AT5G38900.1]	-2.6969	0.242608	492.477	-1.36055	0.384241	1461.21	2.52512	0.00701405	0.0193431	0	0	0	0	0	0	0	0	0	0	0	0
A_84_P13400	AT1G18100	E12A11; phosphatidylethanolamine binding [AT1G18100.1]	-3.44822	0.209227	294.397	-0.980001	0.216375	1878.05	5.53361	0.000142677	0.00173375	0	0	0	0	0	0	0	0	0	0	0	0
A_84_P15176	AT1G11960	early-responsive to dehydration protein-related / ERD protein-related [AT1G11960.1]	-2.62181	0.0605622	517.313	-1.4381	0.0995495	1359.93	2.27159	6.12785e-05	0.00123667	2	2	0	0	0	0	0	0	0	0	0	0
A_84_P756407	AT2G35950	EDA12 (embryo sac development arrest 12) [AT2G35950.1]	-3.669	0.0895125	249.692	-1.76303	0.0495151	1083.86	3.7476	5.49653e-06	0.000710497	0	0	0	0	0	0	0	0	0	0	1	0
A_84_P796670	AT1G61140	EDA16 (embryo sac development arrest 16) [AT1G61140.2]	-7.60191	0.186485	16.4746	-6.07003	0.114237	54.878	2.89163	0.000264811	0.00235903	0	0	0	0	0	0	0	0	0	0	1	0
A_84_P14448	AT2G34790	EDA28/MEE23 (MATERNAL EFFECT EMBRYO ARREST 23); electron carrier [AT2G34790.1]	-0.666013	0.351614	2037.03	0.546259	0.189351	5395.02	2.31702	0.00626413	0.017773	0	0	0	0	0	0	0	0	0	0	0	0
A_84_P59720	AT2G48140	EDA4 (embryo sac development arrest 4); lipid binding [AT2G48140.1]	-4.73085	0.0789094	119.881	-3.16861	0.44933	422.414	2.95311	0.0040499	0.0129513	0	0	0	0	0	0	0	0	0	0	0	0
A_84_P256030	AT5G52460	EDA41 (embryo sac development arrest 41) [AT5G52460.1]	-8.78999	0.649267	7.58313	-5.2212	0.159455	98.9218	11.8663	0.000760772	0.00426958	0	0	0	0	0	0	0	0	0	0	0	0
A_84_P137739	AT3G63060	EDL3 (EID1-LIKE 3) [AT3G63060.1]	-4.43647	0.0956694	147.323	0.75159	0.184179	6228.26	36.4554	1.70133e-06	0.000562454	1	1	0	0	0	0	0	0	0	0	0	0
A_84_P761088	AT3G11773	electron carrier/ protein disulfide oxidoreductase [AT3G11773.1]	-6.99734	0.0918298	24.9628	-4.13436	0.144536	210.258	7.27516	8.46479e-06	0.000765232	0	0	0	0	1	0	0	0	0	1	0	0
A_84_P211628	AT2G40080	ELF4 (EARLY FLOWERING 4) [AT2G40080.1]	-0.691167	0.255124	1987.42	0.564459	0.119778	5451.9	2.38771	0.00151833	0.00656135	0	0	0	0	0	0	0	0	0	0	0	0
A_84_P17676	AT4G37990	ELI3-2 (ELICITOR-ACTIVATED GENE 3) [AT4G37990.1]	-6.34459	1.06771	46.0709	-1.21828	0.211067	1589.15	34.928	0.00122885	0.00572459	0	0	0	0	0	0	0	0	0	0	0	0
A_84_P16449	AT3G22840	ELIP1 (EARLY LIGHT-INDUCABLE PROTEIN); chlorophyll binding [AT3G22840.1]	2.67096	0.0979142	20311.3	3.8656	0.39778	55255.9	2.28887	0.00722587	0.0197871	0	0	0	0	0	0	0	0	0	0	1	0
A_84_P62840	AT4G14690	ELIP2 (EARLY LIGHT-INDUCIBLE PROTEIN 2); chlorophyll binding [AT4G14690.1]	-0.0514323	0.123402	3082.72	3.01276	0.305384	30209.6	8.36398	8.67638e-05	0.00140087	0	1	0	0	0	0	0	0	0	0	0	0
A_84_P13014	AT5G12110	elongation factor 1B alpha-subunit 1 (eEF1Balpha1) [AT5G12110.1]	0.115449	0.245436	3480.9	1.23319	0.179538	8686.66	2.17008	0.00312108	0.0107313	0	0	0	0	0	0	0	0	0	0	0	0
A_84_P831720	AT4G23250	EMB1290 (EMBRYO DEFECTIVE 1290); kinase [AT4G23250.1]	-0.849375	0.104467	1763.04	0.460705	0.0412948	5064.56	2.47955	3.5455e-05	0.00102042	0	0	0	0	0	0	0	0	0	0	0	0
A_84_P18213	AT2G41380	embryo-abundant protein-related [AT2G41380.1]	-0.843087	0.189244	1780.56	0.254158	0.0485083	4388.4	2.13946	0.000625268	0.00380245	1	1	0	0	0	0	0	0	0	0	0	0
A_84_P24128	AT3G54150	embryo-abundant protein-related [AT3G54150.1]	-3.24507	0.190376	336.149	-1.41347	0.161853	1384.84	3.55931	0.000221693	0.00216107	0	0	0	0	0	0	0	0	0	0	0	0
A_84_P752886	AT1G24062	Encodes a defensin-like (DEFL) family protein. [AT1G24062.1]	-10.5467	0.147243	2.12974	-7.9936	0.543317	15.1121	5.86904	0.00141865	0.00629033	0	0	0	0	0	0	0	0	0	1	0	0
A_84_P752697	AT1G64107	Encodes a defensin-like (DEFL) family protein. [AT1G64107.1]	-10.2179	0.671938	2.83009	-6.56874	0.0325626	38.7565	12.546	0.000715134	0.00410776	0	0	0	0	0	0	0	0	0	0	0	0
A_84_P752754	AT1G64195	Encodes a defensin-like (DEFL) family protein. [AT1G64195.1]	-5.9091	0.204897	53.1827	-4.22508	0.26621	199.477	3.21323	0.000968412	0.00494446	0	0	0	0	0	0	0	0	0	0	1	0
A_84_P752761	AT1G76954	Encodes a defensin-like (DEFL) family protein. [AT1G76954.1]	-10.0047	0.14975	3.10548	-8.76787	0.159561	8.47526	2.35675	0.000610209	0.00375116	0	0	0	0	0	0	0	0	0	0	1	0
A_84_P761238	AT3G27831	Encodes a defensin-like (DEFL) family protein. [AT3G27831.1]	-10.5127	0.251791	2.1853	-9.34745	0.171943	5.68172	2.24272	0.0027009	0.00969837	0	0	0	0	0	0	0	0	0	0	0	0
A_84_P761132	AT3G50925	Encodes a defensin-like (DEFL) family protein. [AT3G50925.1]	-10.2295	0.759079	2.92318	-6.9743	0.506876	30.2723	9.54777	0.00348919	0.0116314	0	0	0	0	0	0	0	0	0	0	0	0
A_84_P761276	AT3G61185	Encodes a defensin-like (DEFL) family protein. [AT3G61185.1]	-10.5002	0.15912	2.19805	-7.10202	0.399735	27.4079	10.5427	0.000165371	0.0018613	0	0	0	0	0	0	0	0	0	0	0	0
A_84_P764686	AT4G11393	Encodes a defensin-like (DEFL) family protein. [AT4G11393.1]	-8.34828	0.197931	9.78827	-7.25619	0.237218	24.308	2.13183	0.00360473	0.011911	0	1	0	0	0	0	0	0	0	0	0	0
A_84_P737536	AT4G18823	Encodes a defensin-like (DEFL) family protein. [AT4G18823.1]	-10.0397	0.398756	3.06912	-8.49079	0.455197	10.5743	2.92598	0.0113932	0.0280791	0	0	0	0	0	0	0	0	0	0	0	0
A_84_P768130	AT5G42232	Encodes a defensin-like (DEFL) family protein. [AT5G42232.1]	-10.4994	0.138551	2.2035	-8.02225	0.263131	14.3075	5.56786	0.000134146	0.00169811	0	0	0	0	0	0	0	0	0	0	0	0
A_84_P768186	AT5G43285	Encodes a defensin-like (DEFL) family protein. [AT5G43285.1]	-8.59013	0.350292	8.38189	-7.34508	0.227398	22.8007	2.37026	0.00668134	0.0186521	0	0	0	0	0	0	0	0	0	0	0	0
A_84_P768195	AT5G48605	Encodes a defensin-like (DEFL) family protein. [AT5G48605.1]	-10.6726	0.13871	1.95067	-9.31795	0.582816	6.07096	2.55733	0.0172999	0.0390036	0	0	0	0	0	0	0	0	0	0	1	0
A_84_P520348	AT5G54220	Encodes a defensin-like (DEFL) family protein. [AT5G54220.1]	-10.251	0.139154	2.61761	-8.71971	0.389473	8.93173	2.89047	0.00303816	0.0105171	0	0	0	0	0	0	0	0	0	0	0	0
A_84_P757615	AT2G25482	Encodes a ECA1 gametogenesis related family protein [AT2G25482.1]	-10.4064	0.380295	2.37676	-8.36366	0.311919	11.3672	4.12015	0.00197901	0.00784891	0	0	0	0	0	0	0	0	0	0	0	0
A_84_P761511	AT3G30383	Encodes a ECA1 gametogenesis related family protein [AT3G30383.1]	-10.5666	0.12033	2.09984	-6.47184	0.247658	41.8186	17.0858	1.34945e-05	0.000794164	0	0	0	0	0	0	0	0	0	0	0	0
A_84_P761492	AT3G30385	Encodes a ECA1 gametogenesis related family protein [AT3G30385.1]	-10.5056	0.140422	2.19237	-5.76325	0.388377	69.3849	26.7672	3.77017e-05	0.0010413	0	0	0	0	0	0	0	0	0	0	0	0
A_84_P768619	AT5G34882	Encodes a ECA1 gametogenesis related family protein [AT5G34882.1]	-7.83226	0.318473	14.0826	-6.14932	0.158864	52.0073	3.21083	0.00121047	0.00567651	0	0	0	0	0	0	0	0	0	0	0	0
A_84_P768671	AT5G42567	Encodes a ECA1 gametogenesis related family protein [AT5G42567.1]	-9.6701	1.32987	5.29848	-5.81198	0.472223	67.8824	14.5014	0.0090691	0.0235283	0	0	0	0	0	0	0	0	0	0	0	0
A_84_P757569	AT2G21895	Encodes a ECA1 gametogenesis related family protein [pseudogene] [AT2G21895.1]	-10.5575	0.131742	2.11512	-7.80825	0.352101	16.7789	6.72346	0.000223729	0.00216846	0	0	0	0	0	0	0	0	0	0	1	0
A_84_P761485	AT3G30384	Encodes a ECA1 gametogenesis related family protein [pseudogene] [AT3G30384.1]	-10.3007	0.122678	2.52363	-6.10447	0.307122	54.2437	18.3315	2.53699e-05	0.000915339	0	0	0	0	0	0	0	0	0	0	0	0
A_84_P761587	AT3G30386	Encodes a ECA1 gametogenesis related family protein [pseudogene] [AT3G30386.1]	-10.5084	0.119434	2.18445	-6.08547	0.406697	55.6318	21.4499	5.51067e-05	0.00119858	0	0	0	0	0	0	0	0	0	0	0	0
A_84_P768568	AT5G34903	Encodes a ECA1 gametogenesis related family protein [pseudogene] [AT5G34903.1]	-10.5654	0.138632	2.10237	-7.06421	0.52611	28.7533	11.3227	0.000368748	0.00282223	0	0	0	0	0	0	0	0	0	0	0	0
A_84_P754935	AT2G18420	Encodes a Gibberellin-regulated GASA/GAST/Snakin family protein [AT2G18420.1]	-10.4976	0.214554	2.20778	-6.97149	0.132935	29.4027	11.5206	1.73033e-05	0.000843934	0	0	0	0	0	0	0	0	0	0	0	0
A_84_P722702	AT2G16505	Encodes a Maternally expressed gene (MEG) family protein [AT2G16505.1]	-10.3198	0.169059	2.50468	-8.90068	0.363739	7.85454	2.67425	0.00359284	0.0118831	0	0	0	0	0	0	0	0	0	0	0	0
A_84_P750050	AT1G12670	Encodes a Plant thionin family protein [pseudogene] [AT1G12670.1]	-8.16081	0.120671	11.1148	-5.00106	0.265242	115.971	8.9368	4.73255e-05	0.00113158	0	0	0	0	0	0	0	0	0	0	1	0
A_84_P753234	AT1G12672	Encodes a Plant thionin family protein [pseudogene] [AT1G12672.1]	-9.19799	0.399276	5.55919	-5.1475	0.142774	104.003	16.5699	7.816e-05	0.00135238	0	0	0	0	0	0	0	0	0	0	0	0
A_84_P761568	AT3G52055	Encodes a Plantacyanin/Basic blue family protein [pseudogene] [AT3G52055.1]	-10.5774	0.144088	2.08144	-6.76218	0.310382	34.3062	14.0768	4.23832e-05	0.00108382	0	0	0	0	0	0	0	0	0	0	0	0
A_84_P21000	AT1G73550	Encodes a Protease inhibitor/seed storage/LTP family protein [AT1G73550.2]	-5.65035	0.170778	63.7196	-3.20977	0.166604	399.954	5.42861	5.9611e-05	0.00123097	0	0	0	0	0	0	0	0	0	0	1	0
A_84_P752211	AT1G76965	Encodes a Protease inhibitor/seed storage/LTP family protein [AT1G76965.1]	-8.82422	0.565479	7.48886	-5.83874	0.463057	66.4256	7.91986	0.00210623	0.00818108	0	0	0	0	0	0	0	0	0	0	0	0
A_84_P767554	AT5G59330	Encodes a Protease inhibitor/seed storage/LTP family protein [pseudogene] [AT5G59330.1]	-4.86472	0.210379	110.276	-0.872885	0.660957	2143.18	15.9097	0.000569034	0.00359497	0	1	0	0	0	0	0	1	0	0	0	0
A_84_P299810	AT1G11925	Encodes a Stigma-specific Stig1 family protein [AT1G11925.1]	-7.65465	0.781862	17.0876	-0.934896	0.334823	1954.08	105.401	0.000165183	0.00186062	0	0	0	0	0	0	0	0	0	0	0	0
A_84_P22829	AT1G68290	ENDO 2 (ENDONUCLEASE 2); T/G mismatch-specific endonuclease/ endonuclease/ nucleic acid binding / single-stranded DNA specific endodeoxyribonuclease [AT1G68290.1]	-3.42441	0.0676878	296.584	-1.94918	0.109707	953.519	2.78028	3.82171e-05	0.00105201	0	0	0	0	0	0	0	0	0	0	1	0
A_84_P532079	AT1G47510	endonuclease/exonuclease/phosphatase family protein [AT1G47510.1]	-7.28452	0.0987269	20.4058	-4.40082	0.38669	177.608	7.38038	0.000234503	0.00222327	0	0	0	0	0	0	0	0	0	0	1	0
A_84_P757111	AT2G31425	enzyme inhibitor/ pectinesterase [AT2G31425.1]	-10.2505	0.412459	2.68259	-3.89703	0.0859995	247.03	81.7691	1.27678e-05	0.000786212	0	0	0	0	0	0	0	0	0	0	0	0
A_84_P523321	AT2G01920	epsin N-terminal homology (ENTH) domain-containing protein / clathrin assembly protein-related [AT2G01920.1]	-10.6712	0.134965	1.95214	-9.30354	0.481519	6.03673	2.58045	0.00905816	0.0235041	0	1	0	0	0	0	0	0	0	0	0	0
A_84_P15109	AT1G20450	ERD10/LTI45 (EARLY RESPONSIVE TO DEHYDRATION 10) [AT1G20450.1]	2.89676	0.140677	23806.8	4.96406	0.114893	114965	4.19101	3.90537e-05	0.00106176	1	2	0	0	0	0	0	0	0	0	1	0
A_84_P305030	AT4G19120	ERD3 (EARLY-RESPONSIVE TO DEHYDRATION 3) [AT4G19120.1]	1.69937	0.0627833	10333.5	2.86653	0.064433	26858.6	2.2457	2.32231e-05	0.000897691	0	0	0	0	0	0	0	0	0	0	0	0
A_84_P859107	AT2G17840	ERD7 (EARLY-RESPONSIVE TO DEHYDRATION 7) [AT2G17840.1]	-5.33435	0.190155	79.4744	-4.24587	0.188148	194.989	2.1265	0.00213695	0.00825528	0	1	0	0	0	0	0	0	0	0	0	0
A_84_P10262	AT5G47880	ERF1-1 (EUKARYOTIC RELEASE FACTOR 1-1); translation release factor [AT5G47880.1]	2.20466	0.0652492	14682.1	3.73574	0.0728437	49056.7	2.89003	1.09959e-05	0.000765235	0	0	0	0	0	0	0	0	0	0	0	0
A_84_P836118	AT1G04310	ERS2 (ETHYLENE RESPONSE SENSOR 2); receptor [AT1G04310.1]	-8.17597	0.223755	11.1283	-7.11629	0.216693	26.7221	2.08447	0.00414808	0.0131752	0	0	0	0	0	0	0	0	0	0	0	0
A_84_P22166	AT3G14210	ESM1 (EPITHIOSPECIFIER MODIFIER 1); carboxylesterase [AT3G14210.1]	4.41876	0.118654	68204.6	5.44064	0.171382	160285	2.03057	0.0010548	0.00522033	0	0	0	0	0	0	0	0	0	0	0	0
A_84_P64354	AT1G54570	esterase/lipase/thioesterase family protein [AT1G54570.1]	0.0177558	0.117693	3230.41	1.69444	0.0788817	11910	3.19693	3.34583e-05	0.000993789	0	0	0	0	0	0	0	0	0	0	0	0
A_84_P572971	AT1G74290	esterase/lipase/thioesterase family protein [AT1G74290.1]	-7.85359	0.202616	13.7687	-6.48122	0.347083	41.8316	2.58896	0.00409192	0.0130529	0	1	0	0	0	0	0	0	0	0	1	0
A_84_P516374	AT3G03230	esterase/lipase/thioesterase family protein [AT3G03230.1]	-9.82379	0.846434	3.96112	-6.80368	0.854897	36.5294	8.11233	0.0121747	0.0295295	0	0	0	0	0	0	0	0	0	0	0	0
A_84_P510160	AT3G03240	esterase/lipase/thioesterase family protein [AT3G03240.1]	-7.6575	0.210179	15.8814	-5.72312	0.0365625	69.6259	3.82213	9.60176e-05	0.00146131	0	0	0	0	0	0	0	0	0	0	2	0
A_84_P13615	AT3G26820	esterase/lipase/thioesterase family protein [AT3G26820.1]	-6.74469	0.354555	30.4145	-4.61345	0.206491	151.021	4.38094	0.000844978	0.0045514	0	0	0	0	0	0	0	0	0	0	0	0
A_84_P52340	AT3G26840	esterase/lipase/thioesterase family protein [AT3G26840.1]	-4.4768	0.210972	143.197	-2.31451	0.251316	745.186	4.47624	0.000336147	0.00268591	0	0	0	0	0	0	0	0	0	0	3	0
A_84_P10131	AT4G16690	esterase/lipase/thioesterase family protein [AT4G16690.1]	-1.51634	0.142083	1112.09	0.377729	0.187438	4807.73	3.71681	0.000153237	0.00179419	0	0	0	0	0	0	0	0	0	0	0	0
A_84_P824903	AT5G22460	esterase/lipase/thioesterase family protein [AT5G22460.1]	-1.93309	0.0551464	833.273	1.22959	0.564087	9020.18	8.95489	0.000641154	0.00386189	0	0	0	0	0	0	0	0	0	1	0	0
A_84_P764077	AT4G01060	ETC3 (ENHANCER OF TRY AND CPC 3); DNA binding / transcription factor [AT4G01060.1]	-1.44132	0.193005	1172.22	-0.420959	0.221079	2764.64	2.02842	0.00383067	0.0124462	0	0	0	0	0	0	0	0	0	1	0	0
A_84_P810924	AT1G53580	ETHE1/GLX2-3/GLY3 (GLYOXALASE 2-3); hydroxyacylglutathione hydrolase [AT1G53580.1]	0.574641	0.048338	4736.51	1.74036	0.0568161	12290.2	2.24345	1.10779e-05	0.000765235	0	0	0	0	0	0	0	0	0	0	0	0
A_84_P13164	AT5G65100	ethylene insensitive 3 family protein [AT5G65100.1]	-10.5596	0.145252	2.10791	-6.63346	0.616046	38.9999	15.2016	0.000425416	0.00305661	0	0	0	0	0	0	0	0	0	0	1	0
A_84_P22607	AT5G61600	ethylene-responsive element-binding family protein [AT5G61600.1]	-0.111464	0.105195	2948.68	1.13562	0.268684	8177.01	2.37361	0.00170293	0.00709399	0	0	0	0	0	0	0	0	0	1	2	0
A_84_P13987	AT5G25190	ethylene-responsive element-binding protein, putative [AT5G25190.1]	-0.972349	0.0954437	1618.99	0.751438	0.315812	6309.37	3.30302	0.000826141	0.00449396	0	0	0	0	0	0	0	0	0	0	1	0
A_84_P20248	AT3G23230	ethylene-responsive factor, putative [AT3G23230.1]	-6.03788	0.29866	48.7381	-2.38132	0.28183	715.916	12.6106	0.000103132	0.00150844	0	0	0	0	0	0	0	0	0	0	0	0
A_84_P857143	AT2G31730	ethylene-responsive protein, putative [AT2G31730.1]	-0.422999	0.312215	2402.33	0.81284	0.194312	6512.75	2.35518	0.00433789	0.0135944	0	0	0	0	0	0	0	0	0	1	0	0
A_84_P12157	AT1G29590	eukaryotic translation initiation factor 4E, putative / eIF-4E, putative / eIF4E, putative / mRNA cap-binding protein, putative [AT1G29590.1]	-8.98704	0.360232	6.44904	-7.97259	0.231263	14.7702	2.02013	0.0147975	0.0344152	0	0	0	0	0	0	0	0	0	0	0	0
A_84_P237923	AT1G68470	exostosin family protein [AT1G68470.1]	-1.72428	0.0646352	963.92	-0.433453	0.307164	2757.82	2.44668	0.00205367	0.00804116	0	0	0	0	0	0	0	0	0	0	0	0
A_84_P191594	AT5G11130	exostosin family protein [AT5G11130.1]	-10.5416	0.138878	2.13767	-7.95923	0.897226	16.5185	5.98941	0.00789228	0.0211419	0	0	0	0	0	0	0	0	0	0	0	0
A_84_P832028	AT5G62220	exostosin family protein [AT5G62220.1]	-0.323236	0.166592	2551.8	0.696916	0.00318038	5962.58	2.02813	0.00044757	0.00314308	0	1	0	0	0	0	0	2	0	0	0	0
A_84_P522242	AT1G07985	Expressed protein [AT1G07985.1]	-3.34543	0.187604	313.467	-1.42667	0.0804905	1369.16	3.78098	8.33124e-05	0.00137714	0	1	0	0	0	0	0	1	0	0	0	0
A_84_P829667	AT2G24693	Expressed protein [AT2G24693.1]	-8.52601	0.318015	8.8265	-4.05685	0.106145	221.605	22.1488	2.0851e-05	0.000882686	0	0	0	0	0	0	0	0	0	0	0	0
A_84_P854437	AT5G42235	Expressed protein [AT5G42235.1]	-8.05034	0.498706	12.3701	-5.7609	0.172065	68.1189	4.88865	0.0016768	0.00701933	0	0	0	0	0	0	0	0	0	0	0	0
A_84_P21203	AT1G26730	EXS family protein / ERD1/XPR1/SYG1 family protein [AT1G26730.1]	-4.24309	0.107978	168.337	-2.66709	0.0528933	579.42	2.98143	2.22963e-05	0.000893304	0	0	0	0	0	0	0	1	0	0	0	0
A_84_P586330	AT1G69480	EXS family protein / ERD1/XPR1/SYG1 family protein [AT1G69480.1]	-3.80126	0.153713	228.111	-1.07889	0.173103	1747.01	6.59957	3.43066e-05	0.00100461	1	2	0	0	0	0	0	0	0	0	0	0
A_84_P22745	AT1G03220	extracellular dermal glycoprotein, putative / EDGP, putative [AT1G03220.1]	1.28159	0.132731	7760.52	2.37055	0.155863	19118.5	2.12721	0.000771164	0.00431202	0	1	0	0	0	0	0	0	0	0	0	0
A_84_P192084	AT1G50630	extracellular ligand-gated ion channel [AT1G50630.1]	-0.201708	0.0528522	2767.94	0.94576	0.00688102	7084.93	2.21525	3.08829e-06	0.000614879	0	0	0	0	0	0	0	0	0	0	1	0
A_84_P254110	AT3G20300	extracellular ligand-gated ion channel [AT3G20300.1]	-0.766632	0.0872383	1866.8	1.61594	0.0751597	11279.3	5.21467	3.61848e-06	0.00061806	1	1	0	0	0	0	0	0	0	0	1	0
A_84_P12766	AT3G51240	F3H (TRANSPARENT TESTA 6); naringenin 3-dioxygenase [AT3G51240.1]	1.86975	0.202682	11745.7	2.93794	0.36137	28899.8	2.0968	0.0111136	0.0275334	0	1	0	0	0	0	0	0	0	0	0	0
A_84_P853562	AT4G36400	FAD linked oxidase family protein [AT4G36400.1]	-2.60059	0.201871	528.496	-1.57582	0.0966824	1235.25	2.03464	0.00136888	0.00614509	0	0	0	0	0	0	0	0	0	0	0	0
A_84_P19294	AT1G26380	FAD-binding domain-containing protein [AT1G26380.1]	-3.66453	0.645234	267.656	-1.97411	0.263231	945.972	3.2275	0.0136789	0.0323591	0	0	0	0	0	0	0	0	0	0	0	0
A_84_P16454	AT1G26410	FAD-binding domain-containing protein [AT1G26410.1]	-4.70073	0.425986	126.492	-3.38419	0.43947	361.471	2.49068	0.0203723	0.0443901	0	0	0	0	0	0	0	0	0	0	0	0
A_84_P20237	AT1G26420	FAD-binding domain-containing protein [AT1G26420.1]	-2.88438	0.334866	435.245	-1.40763	0.15911	1390.33	2.78321	0.0023146	0.00871585	0	0	0	0	0	0	0	0	0	0	0	0
A_84_P14449	AT2G34810	FAD-binding domain-containing protein [AT2G34810.1]	-0.704224	0.115205	1949.95	1.78062	0.142459	12676	5.59774	1.94672e-05	0.000869428	0	0	0	0	0	0	0	0	0	0	1	0
A_84_P763881	AT4G20830	FAD-binding domain-containing protein [AT4G20830.1]	1.85893	0.00510354	11528.5	3.10565	0.0507668	31680.3	2.37302	1.86323e-06	0.000562454	0	0	0	0	0	0	0	0	0	0	0	0
A_84_P813757	AT3G44860	FAMT (FARNESOIC ACID CARBOXYL-O-METHYLTRANSFERASE); S-adenosylmethionine-dependent methyltransferase/ farnesoic acid O-methyltransferase [AT3G44860.1]	-0.318343	0.695453	2725.74	2.10706	0.277824	16046.2	5.3718	0.00496154	0.0149785	0	0	0	0	0	0	0	0	0	1	0	0
A_84_P853999	AT4G08980	F-box family protein (FBW2) [AT4G08980.2]	-5.57348	0.245943	67.5555	-4.50772	0.112932	162.089	2.09327	0.00241537	0.00899382	0	1	0	0	0	0	0	0	0	0	0	0
A_84_P562094	AT1G13200	F-box family protein [AT1G13200.1]	-10.6013	0.144824	2.05	-7.61381	0.818152	20.6142	7.93093	0.00338553	0.0113829	0	0	0	0	0	0	0	0	0	1	0	0
A_84_P18919	AT1G31000	F-box family protein [AT1G31000.1]	-10.377	0.141608	2.39262	-7.94687	0.27241	15.0762	5.38957	0.000163973	0.00185281	0	0	0	0	0	0	0	0	0	0	0	0
A_84_P10119	AT1G48060	F-box family protein [AT1G48060.1]	-8.22926	0.193842	10.6947	-6.16826	0.273533	51.731	4.17274	0.000440536	0.00312082	0	0	0	0	0	0	0	0	0	0	0	0
A_84_P603190	AT1G49610	F-box family protein [AT1G49610.1]	-7.8741	0.0927645	13.5462	-6.87026	0.196089	31.6135	2.00533	0.00131434	0.00598403	0	0	0	0	0	0	0	0	0	0	1	0
A_84_P20831	AT1G61340	F-box family protein [AT1G61340.1]	-2.96828	0.127999	408.352	0.42668	0.182801	4965.5	10.5193	1.23274e-05	0.000781264	0	1	0	0	0	0	0	0	0	0	0	0
A_84_P556760	AT1G67450	F-box family protein [AT1G67450.1]	-10.6614	0.150118	1.96595	-8.79362	0.167165	8.32729	3.64979	0.000135198	0.00170376	0	0	0	0	0	0	0	1	0	0	0	0
A_84_P242183	AT1G70390	F-box family protein [AT1G70390.1]	-8.97381	1.13364	7.70781	-3.98024	0.540239	242.355	31.8578	0.0023293	0.00875633	0	0	0	0	0	0	0	0	0	0	0	0
A_84_P547911	AT1G78840	F-box family protein [AT1G78840.1]	-9.83464	0.108817	3.49304	-6.99443	0.230367	29.0311	7.16121	4.24046e-05	0.00108382	0	0	0	0	0	0	0	0	0	0	0	0
A_84_P550803	AT2G04840	F-box family protein [AT2G04840.1]	-10.4283	0.157984	2.30898	-9.1707	0.341876	6.48281	2.39097	0.00443998	0.0138175	0	0	0	0	0	0	0	0	0	0	0	0
A_84_P843428	AT2G16300	F-box family protein [AT2G16300.1]	-10.5	0.138798	2.20042	-8.6036	0.407646	9.69701	3.72295	0.00158622	0.00676288	0	0	0	0	0	0	0	0	0	0	1	0
A_84_P53100	AT2G39490	F-box family protein [AT2G39490.1]	-9.54834	0.753141	4.71142	-6.31311	0.157919	46.4514	9.4168	0.00188992	0.00762484	0	0	0	0	0	0	0	0	0	0	0	0
A_84_P50120	AT2G40925	F-box family protein [AT2G40925.1]	-10.1244	0.424564	2.96053	-8.01764	0.260692	14.346	4.30724	0.00184914	0.00750446	0	0	0	0	0	0	0	0	0	0	0	0
A_84_P173611	AT2G41170	F-box family protein [AT2G41170.1]	-2.35698	0.176495	621.111	-1.14514	0.179877	1673.69	2.31632	0.00113537	0.00546059	0	0	0	0	0	0	0	0	0	0	0	0
A_84_P596833	AT3G08750	F-box family protein [AT3G08750.1]	-10.575	0.128294	2.08897	-5.80239	0.274157	66.7179	27.3339	1.06907e-05	0.000765235	0	0	0	0	0	0	0	0	0	0	0	0
A_84_P527031	AT3G10790	F-box family protein [AT3G10790.1]	-10.4768	0.27279	2.25341	-7.3782	0.375859	22.6186	8.56607	0.000320251	0.00262045	0	0	0	0	0	0	0	0	0	0	1	0
A_84_P20791	AT3G16555	F-box family protein [AT3G16555.1]	-8.8108	0.317878	7.23752	-7.12128	0.241887	26.6691	3.22549	0.00184746	0.00750043	0	0	0	0	0	0	0	0	0	0	0	0
A_84_P591484	AT3G17320	F-box family protein [AT3G17320.1]	-9.36196	0.600071	5.06364	-5.94556	0.41576	61.059	10.6767	0.0012594	0.00581036	0	0	0	0	0	0	0	0	0	0	0	0
A_84_P542592	AT3G17400	F-box family protein [AT3G17400.1]	-10.1317	0.40054	2.92322	-8.81106	0.114524	8.21478	2.49769	0.00536107	0.0158459	0	0	1	0	0	0	0	0	0	0	0	0
A_84_P195914	AT3G47030	F-box family protein [AT3G47030.1]	-3.91975	0.173928	211.825	-2.63133	0.0608619	594.325	2.44261	0.00026668	0.00236535	0	0	0	0	0	0	0	0	0	0	0	0
A_84_P539588	AT3G61340	F-box family protein [AT3G61340.1]	-7.21948	0.31914	21.6822	-5.36641	0.221409	89.706	3.61269	0.00117031	0.00556658	0	0	0	0	0	0	0	1	0	0	0	0
A_84_P838015	AT4G02760	F-box family protein [AT4G02760.1]	-4.60596	0.0616276	130.439	-3.57068	0.0663321	309.886	2.04951	3.83475e-05	0.00105231	0	0	0	0	0	0	0	1	0	0	0	0
A_84_P23259	AT4G11580	F-box family protein [AT4G11580.1]	-10.5792	0.121016	2.08283	-4.68992	0.345009	145.233	59.2714	9.81889e-06	0.000765235	0	0	0	0	0	0	0	0	0	0	0	0
A_84_P560904	AT4G22060	F-box family protein [AT4G22060.1]	-10.3501	0.333595	2.4799	-8.73657	0.561598	9.06354	3.06004	0.0128628	0.0308128	0	0	0	0	0	0	0	0	0	0	1	0
A_84_P557668	AT4G38870	F-box family protein [AT4G38870.1]	-8.83866	0.330176	7.02127	-7.37163	0.137234	22.2618	2.76453	0.00207147	0.00809266	0	0	0	0	0	0	0	1	0	0	0	0
A_84_P548571	AT4G39060	F-box family protein [AT4G39060.1]	-10.6105	0.139579	2.03707	-9.27774	0.387384	6.06786	2.51891	0.00497178	0.014993	0	0	0	0	0	0	0	0	0	0	0	0
A_84_P513330	AT5G02700	F-box family protein [AT5G02700.1]	-10.5639	0.146817	2.10216	-9.25423	0.304888	6.12849	2.47877	0.00257743	0.00939661	0	0	0	0	0	0	0	0	0	0	0	0
A_84_P145639	AT5G07610	F-box family protein [AT5G07610.1]	-8.1374	0.0686692	11.2827	-3.33043	0.376888	375.551	27.9924	2.65176e-05	0.000922784	0	0	0	0	0	0	0	0	0	0	0	0
A_84_P608384	AT5G15660	F-box family protein [AT5G15660.1]	-10.6755	0.138647	1.94695	-7.69627	0.415038	18.1778	7.88539	0.000295956	0.00249992	0	0	0	0	0	0	0	0	0	0	0	0
A_84_P279890	AT5G22610	F-box family protein [AT5G22610.1]	-7.90073	0.257146	13.3734	-6.52279	0.372139	40.7425	2.59896	0.00618591	0.0176118	0	0	0	0	0	0	0	0	0	0	0	0
A_84_P521331	AT5G22670	F-box family protein [AT5G22670.1]	-10.3779	0.163137	2.39929	-7.53161	0.43075	20.4183	7.19151	0.000431771	0.00308378	0	0	0	0	0	0	0	0	0	0	1	0
A_84_P549563	AT5G39490	F-box family protein [AT5G39490.1]	-8.53718	0.330942	8.64486	-6.01609	0.321274	57.5956	5.74015	0.00069442	0.00404106	0	0	0	0	0	0	0	0	0	0	0	0
A_84_P841049	AT5G40050	F-box family protein [AT5G40050.1]	-10.6022	0.136443	2.04778	-9.32027	0.0498455	5.75732	2.43162	0.000106854	0.00153312	0	0	0	0	0	0	0	0	0	0	1	0
A_84_P75404	AT5G55150	F-box family protein [AT5G55150.1]	-9.08468	0.567242	6.14123	0.913471	0.369946	7060.52	1022.69	1.38908e-05	0.000803292	0	0	0	0	0	0	0	0	0	0	0	0
A_84_P273720	AT5G60610	F-box family protein [AT5G60610.1]	-5.78048	0.0784069	57.8177	-4.76309	0.397453	138.946	2.02425	0.012159	0.0294964	0	0	0	0	0	0	0	0	0	0	0	0
A_84_P519702	AT1G64295	F-box family protein-related [AT1G64295.1]	-10.4397	0.390053	2.34461	-3.68413	0.141706	286.744	108.054	9.41446e-06	0.000765235	0	0	0	0	0	0	0	0	0	0	0	0
A_84_P539298	AT2G03580	F-box family protein-related [AT2G03580.1]	-10.4503	0.16835	2.28234	-8.91747	0.47856	7.84193	2.89344	0.00636962	0.0179818	0	0	0	0	0	0	0	0	0	0	0	0
A_84_P560775	AT3G28330	F-box family protein-related [AT3G28330.1]	-7.8819	0.307574	13.7645	-6.2998	0.239803	47.0227	2.99405	0.00216166	0.00832492	0	0	0	0	0	0	0	0	0	0	0	0
A_84_P567087	AT4G14165	F-box family protein-related [AT4G14165.1]	-9.96363	0.435499	3.25765	-7.70228	0.31345	17.8852	4.79439	0.00187276	0.00757496	0	0	0	0	0	0	0	0	0	0	0	0
A_84_P554998	AT5G10340	F-box protein-related / SLF-related [AT5G10340.1]	-8.92025	0.698766	6.9579	-7.14754	0.267253	26.208	3.41696	0.0148029	0.0344223	0	0	0	0	0	0	0	0	0	0	0	0
A_84_P252295	AT1G64290	F-box protein-related [AT1G64290.1]	-7.26035	0.0450256	20.7184	-5.13972	0.0641777	104.382	4.34885	1.24144e-06	0.000542027	0	0	0	0	0	0	0	0	0	0	0	0
A_84_P557664	AT3G60790	F-box protein-related [AT3G60790.1]	-9.72396	0.425311	3.89023	-8.32004	0.464658	11.8741	2.64621	0.0181427	0.0404954	0	0	0	0	0	0	0	0	0	0	0	0
A_84_P812891	AT2G26250	FDH (FIDDLEHEAD); acyltransferase [AT2G26250.1]	-1.99555	0.0829195	798.463	-0.979019	0.0661938	1866.85	2.02304	7.72425e-05	0.00134196	0	0	0	0	0	0	0	0	0	1	0	0
A_84_P21686	AT5G14780	FDH (FORMATE DEHYDROGENASE); NAD binding / binding / catalytic/ cofactor binding / oxidoreductase, acting on the CH-OH group of donors, NAD or NADP as acceptor [AT5G14780.1]	2.19466	0.118634	14545.6	4.3026	0.165656	72994.3	4.31077	5.70085e-05	0.00121136	1	1	0	0	0	0	0	0	0	0	0	0
A_84_P22292	AT4G04020	FIB (FIBRILLIN); structural molecule [AT4G04020.1]	2.25788	0.0494358	15197.5	3.39707	0.170889	38872.4	2.20257	0.000375854	0.0028457	0	1	0	0	0	0	0	0	0	0	0	0
A_84_P246445	AT3G12660	FLA14 (FASCICLIN-LIKE ARABINOGALACTAN PROTEIN 14 PRECURSOR) [AT3G12660.1]	-10.5525	0.148368	2.11879	-7.23201	0.607627	25.9908	9.98979	0.000777101	0.00433068	0	0	0	0	0	0	0	0	0	0	0	0
A_84_P11034	AT4G31370	FLA5 (FASCICLIN-LIKE ARABINOGALACTAN PROTEIN 5 PRECURSOR) [AT4G31370.1]	-6.02829	0.153903	48.726	-4.17516	0.0791841	203.951	3.61281	4.97621e-05	0.00114653	0	0	0	0	0	0	0	0	0	0	0	0
A_84_P16082	AT1G62540	flavin-containing monooxygenase family protein / FMO family protein [AT1G62540.1]	-2.88161	0.148252	431.819	-1.51133	0.282495	1304.31	2.58522	0.0017435	0.00720994	0	0	0	0	0	0	0	0	0	0	1	0
A_84_P17974	AT1G62570	flavin-containing monooxygenase family protein / FMO family protein [AT1G62570.1]	-0.0233952	0.0524263	3126.14	1.91019	0.0202139	13824.7	3.82002	4.74488e-07	0.000433735	0	1	0	0	0	0	0	1	0	0	0	0
A_84_P18920	AT1G62580	flavin-containing monooxygenase family protein / FMO family protein [AT1G62580.1]	-8.10511	0.354246	11.8526	-5.30933	0.391548	95.0852	6.94404	0.000784913	0.00435427	0	0	0	0	0	0	0	0	0	0	0	0
A_84_P570247	AT1G62620	flavin-containing monooxygenase family protein / FMO family protein [AT1G62620.1]	-6.15097	0.165366	44.7831	-3.94611	0.434871	244.707	4.61029	0.00120044	0.00564687	0	1	0	0	0	0	0	1	0	0	0	0
A_84_P15923	AT5G45180	flavin-containing monooxygenase family protein / FMO family protein [AT5G45180.1]	-10.4971	0.127164	2.20256	-6.10219	0.731333	57.9445	21.0375	0.000509809	0.00336771	0	0	0	0	0	0	0	0	0	0	0	0
A_84_P22809	AT1G63340	flavin-containing monooxygenase-related / FMO-related [AT1G63340.1]	-9.95786	0.510785	3.30761	-8.15108	0.0894548	12.9655	3.49861	0.0038009	0.0123809	0	0	0	0	0	0	0	0	0	0	0	0
A_84_P67354	AT5G63580	flavonol synthase, putative [AT5G63580.1]	-4.95567	0.0706778	102.599	-3.57587	0.31401	312.378	2.60231	0.00175622	0.00724469	0	0	0	0	0	0	0	0	0	0	0	0
A_84_P501534	AT4G31380	FLP1 (FPF1-LIKE PROTEIN 1) [AT4G31380.1]	-4.39457	0.114339	151.039	-2.26014	0.232842	775.471	4.39065	0.000140781	0.00172459	0	0	0	0	0	0	0	0	0	0	1	0
A_84_P21916	AT1G19250	FMO1 (FLAVIN-DEPENDENT MONOOXYGENASE 1); monooxygenase [AT1G19250.1]	-3.43931	0.0745283	293.436	-1.18014	0.415759	1661.32	4.78717	0.000755001	0.00424833	0	0	0	0	0	0	0	0	0	0	1	0
A_84_P500133	AT1G42980	formin homology 2 domain-containing protein / FH2 domain-containing protein [AT1G42980.1]	-7.89233	0.186006	13.5045	-5.0092	0.109514	114.512	7.37749	2.06859e-05	0.000880078	0	0	0	0	0	0	0	0	0	0	0	0
A_84_P19581	AT4G15200	formin homology 2 domain-containing protein / FH2 domain-containing protein [AT4G15200.1]	-10.6677	0.147199	1.95748	-8.46069	1.05525	12.1827	4.61729	0.0230066	0.0489967	0	0	0	0	0	0	0	0	0	0	0	0
A_84_P18714	AT5G24860	FPF1 (FLOWERING PROMOTING FACTOR 1) [AT5G24860.1]	-8.03372	0.532039	12.7947	-4.84673	0.479639	133.124	9.10707	0.00152608	0.0065811	0	0	0	0	0	0	0	0	0	1	1	0
A_84_P16436	AT3G08040	FRD3 (FERRIC REDUCTASE DEFECTIVE 3); antiporter [AT3G08040.1]	-0.747937	0.0516981	1895.51	0.612705	0.163111	5654.14	2.56799	0.000161028	0.00184142	0	0	0	0	0	0	0	0	0	0	1	0
A_84_P533719	AT1G01570	fringe-related protein [AT1G01570.1]	-2.58041	0.0623697	532.447	-1.35216	0.130153	1445.87	2.34283	0.000123287	0.00163889	0	0	0	0	0	0	0	0	0	0	0	0
A_84_P532737	AT5G41460	fringe-related protein [AT5G41460.1]	-2.87637	0.126724	435.096	-0.643509	0.0779326	2355.53	4.70065	1.30093e-05	0.000787839	0	1	0	0	0	0	0	0	0	0	0	0
A_84_P14446	AT2G19190	FRK1 (FLG22-INDUCED RECEPTOR-LIKE KINASE 1); kinase [AT2G19190.1]	-3.82983	0.514288	230.39	-1.74483	0.248514	1105.8	4.24277	0.00320196	0.0109365	0	1	0	0	0	0	0	0	0	1	0	0
A_84_P809534	AT3G52930	fructose-bisphosphate aldolase, putative [AT3G52930.1]	-10.1938	0.284666	2.73189	-7.29166	0.694813	25.227	7.47536	0.00258994	0.00942569	0	0	0	0	0	0	0	0	0	0	0	0
A_84_P807419	AT4G25100	FSD1 (FE SUPEROXIDE DISMUTASE 1); iron superoxide dismutase [AT4G25100.2]	-2.65326	0.147593	505.733	-1.20814	0.232998	1603.46	2.72284	0.000817311	0.00446622	0	0	0	0	0	0	0	0	0	0	0	0
A_84_P16060	AT1G06430	FTSH8 (FtsH protease 8); ATP-dependent peptidase/ ATPase/ metallopeptidase/ zinc ion binding [AT1G06430.1]	1.64519	0.167459	9950.96	2.75725	0.116825	24932.3	2.16155	0.000704064	0.0040724	0	0	0	0	0	0	0	0	0	0	0	0
A_84_P23073	AT3G26790	FUS3 (FUSCA 3); DNA binding / transcription factor [AT3G26790.1]	-6.9544	0.257854	25.8787	-5.39614	0.224728	87.8712	2.94499	0.00139484	0.00622126	0	0	0	0	0	0	0	0	0	0	1	0
A_84_P753319	AT1G14100	FUT8 (FUCOSYLTRANSFERASE 8); galactoside 2-alpha-L-fucosyltransferase [AT1G14100.1]	-9.28281	0.466721	5.31527	-7.66467	0.463767	18.684	3.06981	0.0130565	0.0311827	0	0	0	0	0	0	0	0	0	0	1	0
A_84_P19451	AT4G02780	GA1 (GA REQUIRING 1); ent-copalyl diphosphate synthase [AT4G02780.1]	-8.24909	0.592067	11.208	-6.31317	0.147945	46.4112	3.82622	0.00534754	0.0158187	0	0	0	0	0	0	0	0	0	0	0	0
A_84_P305850	AT2G02010	GAD4 (GLUTAMATE DECARBOXYLASE 4); calmodulin binding [AT2G02010.1]	-5.18711	0.190162	87.9954	-1.30151	0.254992	1508.93	14.7803	2.95019e-05	0.000950753	0	0	0	0	0	0	0	0	0	0	0	0
A_84_P169473	AT5G30500	galactinol synthase, putative [AT5G30500.1]	-10.6201	0.128536	2.02345	-6.42391	0.339888	43.5386	18.3311	3.68736e-05	0.00103357	0	0	0	0	0	0	0	0	0	0	0	0
A_84_P246145	AT4G32120	galactosyltransferase family protein [AT4G32120.1]	-3.07899	0.124599	378.131	-2.04872	0.072814	890.328	2.0424	0.000245843	0.00227783	0	0	0	0	0	0	0	0	0	1	0	0
A_84_P841364	AT1G26810	GALT1 (GALACTOSYLTRANSFERASE1); UDP-galactose:N-glycan beta-1,3-galactosyltransferase/ transferase, transferring glycosyl groups / transferase, transferring hexosyl groups [AT1G26810.1]	-9.76306	0.406645	3.78653	-8.5459	0.410553	10.085	2.32489	0.021804	0.0469004	0	0	0	0	0	0	0	0	0	0	0	0
A_84_P10012	AT4G09600	GASA3 (GAST1 PROTEIN HOMOLOG 3) [AT4G09600.1]	-10.5774	0.146138	2.08159	-4.51163	0.18492	162.068	66.9861	1.5146e-06	0.000554968	0	0	0	0	0	0	0	0	0	0	1	0
A_84_P607864	AT3G02885	GASA5 (GAST1 PROTEIN HOMOLOG 5) [AT3G02885.1]	-4.59143	0.108542	132.115	-3.26457	0.231364	385.765	2.50857	0.000846435	0.00455531	0	0	0	0	0	0	0	0	0	0	1	0
A_84_P825976	AT4G34680	GATA transcription factor 3, putative (GATA-3) [AT4G34680.2]	-5.86512	0.12541	54.5112	-4.84972	0.0336575	127.619	2.02146	0.000171983	0.00190426	0	0	0	0	0	0	0	0	0	0	0	0
A_84_P11073	AT1G19300	GATL1/GLZ1/PARVUS (GALACTURONOSYLTRANSFERASE-LIKE 1); polygalacturonate 4-alpha-galacturonosyltransferase/ transferase, transferring glycosyl groups / transferase, transferring hexosyl groups [AT1G19300.1]	-3.34093	0.0892702	313.453	-2.12484	0.033197	843.248	2.32316	2.47449e-05	0.000913202	0	0	0	0	0	0	0	0	0	0	0	0
A_84_P823733	AT3G28340	GATL10 (Galacturonosyltransferase-like 10); polygalacturonate 4-alpha-galacturonosyltransferase/ transferase, transferring hexosyl groups [AT3G28340.1]	-1.56737	0.182532	1081.03	-0.408502	0.145114	2780.53	2.23282	0.00100112	0.00503656	0	0	0	0	0	0	0	0	0	0	1	0
A_84_P12764	AT3G50760	GATL2 (Galacturonosyltransferase-like 2); polygalacturonate 4-alpha-galacturonosyltransferase/ transferase, transferring glycosyl groups / transferase, transferring hexosyl groups [AT3G50760.1]	-1.12568	0.0340373	1455.9	0.138175	0.202106	4067.86	2.40136	0.000435282	0.00309871	0	0	0	0	0	0	0	0	0	0	0	0
A_84_P19130	AT2G46270	GBF3 (G-BOX BINDING FACTOR 3); transcription factor [AT2G46270.1]	-0.628286	0.116004	2055.78	0.780796	0.12395	6335.65	2.65568	0.000136046	0.00170835	0	2	0	0	0	0	0	0	0	0	1	0
A_84_P18922	AT1G03970	GBF4 (G-box binding factor 4); transcription factor [AT1G03970.1]	0.159176	0.0852071	3546.6	1.20674	0.0358884	8490.22	2.06704	3.97605e-05	0.00107006	0	0	0	0	0	0	0	0	0	0	0	0
A_84_P23340	AT4G34590	GBF6 (ARABIDOPSIS THALIANA BASIC LEUCINE-ZIPPER 11); DNA binding / protein heterodimerization/ transcription factor [AT4G34590.1]	0.764185	0.179374	5438.03	1.9923	0.088445	14664.7	2.34261	0.000442432	0.00312775	0	0	0	0	0	0	0	0	0	0	0	0
A_84_P21126	AT2G32020	GCN5-related N-acetyltransferase (GNAT) family protein [AT2G32020.1]	-2.44845	0.058765	581.923	1.52707	0.1735	10644.6	15.7308	2.99097e-06	0.000606583	1	1	0	0	0	0	0	0	0	0	1	0
A_84_P20180	AT2G32030	GCN5-related N-acetyltransferase (GNAT) family protein [AT2G32030.1]	-4.3101	0.0317065	160.227	-3.29593	0.225022	377.134	2.01975	0.00150821	0.00653875	0	0	0	0	0	0	0	0	0	1	0	0
A_84_P15547	AT3G22560	GCN5-related N-acetyltransferase (GNAT) family protein [AT3G22560.1]	-4.00597	0.175031	198.089	-1.99366	0.251022	930.795	4.03428	0.000338942	0.0026959	0	0	0	0	0	0	0	0	0	0	0	0
A_84_P19972	AT1G73610	GDSL-motif lipase/hydrolase family protein [AT1G73610.1]	-6.92056	0.218925	26.3885	-5.69483	0.274932	71.7185	2.33874	0.00378723	0.0123502	0	0	0	0	0	0	0	0	0	0	0	0
A_84_P15266	AT1G74460	GDSL-motif lipase/hydrolase family protein [AT1G74460.1]	-1.58432	0.258408	1077.5	-0.124619	0.192886	3393.75	2.75052	0.00142908	0.00632095	0	0	0	0	0	0	0	0	0	0	0	0
A_84_P20152	AT2G23540	GDSL-motif lipase/hydrolase family protein [AT2G23540.1]	-1.08435	0.147694	1509.12	0.158127	0.297498	4164.64	2.36605	0.00292445	0.0102446	0	0	0	0	0	0	0	0	0	0	1	0
A_84_P20190	AT3G05180	GDSL-motif lipase/hydrolase family protein [AT3G05180.1]	0.375621	0.0257964	4124.66	1.44616	0.116259	10042.7	2.10022	9.93338e-05	0.00148413	0	0	0	0	0	0	0	0	0	0	0	0
A_84_P24102	AT3G48460	GDSL-motif lipase/hydrolase family protein [AT3G48460.1]	0.878762	0.0897205	5846.34	2.2824	0.0387779	17895.2	2.64568	1.55077e-05	0.000824381	0	0	0	0	0	0	0	0	0	1	1	0
A_84_P20327	AT3G50400	GDSL-motif lipase/hydrolase family protein [AT3G50400.1]	-3.15866	0.183556	359.319	-0.455238	0.268494	2715.84	6.51346	0.00013528	0.00170431	0	0	0	0	0	0	0	0	0	0	1	0
A_84_P182054	AT5G37690	GDSL-motif lipase/hydrolase family protein [AT5G37690.1]	-2.94949	0.302727	420.243	-1.88814	0.394801	1018.83	2.08689	0.0209256	0.0453669	0	0	0	0	0	0	0	0	0	0	0	0
A_84_P20688	AT5G55050	GDSL-motif lipase/hydrolase family protein [AT5G55050.1]	0.075827	0.162459	3351.66	1.67829	0.0901207	11796	3.0366	0.000116925	0.00159542	0	0	0	0	0	0	0	0	0	0	1	0
A_84_P12659	AT3G04200	germin-like protein, putative [AT3G04200.1]	-10.3744	0.188813	2.39853	-6.72683	0.365596	35.4296	12.532	0.000104976	0.00151687	0	0	0	0	0	0	0	0	0	0	0	0
A_84_P17792	AT5G38910	germin-like protein, putative [AT5G38910.1]	-8.85782	0.587098	7.33324	-6.15852	0.974258	59.3968	6.49486	0.0147293	0.0342912	0	0	0	0	0	0	0	0	0	0	0	0
A_84_P10733	AT2G23800	GGPS2 (GERANYLGERANYL PYROPHOSPHATE SYNTHASE 2); farnesyltranstransferase [AT2G23800.1]	-9.87056	0.846618	3.72184	-6.08675	0.301233	54.8482	13.7734	0.00187896	0.00759016	0	0	0	0	0	0	0	0	0	0	0	0
A_84_P18875	AT1G28130	GH3.17; indole-3-acetic acid amido synthetase [AT1G28130.1]	0.672266	0.0402007	5063.77	1.70899	0.0604715	12037.7	2.05156	1.58724e-05	0.000827499	0	0	0	0	0	0	0	0	0	1	0	0
A_84_P282640	AT2G23170	GH3.3; indole-3-acetic acid amido synthetase [AT2G23170.1]	-1.0061	0.253623	1602.55	3.93915	0.15118	56627.4	30.8083	8.40543e-06	0.000763501	0	1	0	0	0	0	0	0	0	0	2	0
A_84_P16802	AT5G14470	GHMP kinase-related [AT5G14470.1]	-3.44445	0.132999	292.611	-2.00759	0.256871	925.047	2.7073	0.00100294	0.00504284	0	0	0	0	0	0	0	0	0	0	0	0
A_84_P809730	AT5G14920	gibberellin-regulated family protein [AT5G14920.1]	-9.25259	0.389251	5.32233	-7.98548	0.182145	14.5691	2.4068	0.00694946	0.0192133	0	0	0	0	0	0	0	0	0	0	0	0
A_84_P23199	AT3G58070	GIS (GLABROUS INFLORESCENCE STEMS); nucleic acid binding / transcription factor/ zinc ion binding [AT3G58070.1]	-1.1186	0.0519159	1464.5	-0.0331612	0.107522	3597.99	2.12203	9.50396e-05	0.00145362	0	0	0	0	0	0	0	0	0	0	0	0
A_84_P91089	AT5G39100	GLP6 (GERMIN-LIKE PROTEIN 6); manganese ion binding / metal ion binding / nutrient reservoir [AT5G39100.1]	-7.85434	0.295604	13.9729	-6.43302	0.566521	44.4494	2.67831	0.0182629	0.0407219	0	0	0	0	0	0	0	0	0	0	1	0
A_84_P16410	AT3G03640	GLUC (Beta-glucosidase homolog); hydrolase, hydrolyzing O-glycosyl compounds [AT3G03640.1]	1.1468	0.114491	7065.29	2.29835	0.0733593	18113.8	2.22153	0.000125689	0.00164743	0	1	0	0	0	0	0	0	0	0	0	0
A_84_P19732	AT5G51950	glucose-methanol-choline (GMC) oxidoreductase family protein [AT5G51950.1]	-9.64242	0.268304	4.04758	-8.37499	0.37621	11.2887	2.40732	0.00896592	0.02333	0	0	0	0	0	0	0	0	0	0	0	0
A_84_P564716	AT1G03850	glutaredoxin family protein [AT1G03850.1]	-6.13366	0.254915	45.4765	-5.10215	0.233661	108.142	2.04416	0.00666754	0.0186207	0	0	0	0	0	0	0	0	0	0	1	0
A_84_P12493	AT2G30540	glutaredoxin family protein [AT2G30540.1]	-6.6039	0.655168	35.2631	-4.20068	0.169799	201.257	5.28981	0.00354567	0.011775	0	0	0	0	0	0	0	0	0	0	0	0
A_84_P11022	AT4G28730	glutaredoxin family protein [AT4G28730.1]	0.592471	0.125329	4798.4	1.64341	0.0500758	11492.1	2.07187	0.000174866	0.00191845	0	0	0	0	0	0	0	0	0	0	1	0
A_84_P20496	AT4G33040	glutaredoxin family protein [AT4G33040.1]	-2.12715	0.0174771	727.559	-0.903329	0.428815	2015.91	2.33565	0.00782177	0.0209956	0	0	0	0	0	0	0	0	0	0	1	0
A_84_P547432	AT3G11920	glutaredoxin-related [AT3G11920.1]	-8.71931	0.927771	8.3639	-6.63955	0.3334	37.6075	4.22738	0.0216961	0.0467236	0	0	0	0	0	0	0	0	0	0	0	0
A_84_P11805	AT3G47420	glycerol-3-phosphate transporter, putative / glycerol 3-phosphate permease, putative [AT3G47420.1]	0.431337	0.208526	4312.68	1.92425	0.0847214	13974.4	2.81457	0.000327707	0.00264955	0	0	0	0	0	0	0	0	0	1	0	0
A_84_P577102	AT5G43300	glycerophosphodiester phosphodiesterase [AT5G43300.1]	-6.06062	0.133504	47.6636	-4.68134	0.101038	143.718	2.60137	0.000140131	0.00172384	0	0	0	0	0	0	0	0	0	0	0	0
A_84_P16915	AT5G58050	glycerophosphoryl diester phosphodiesterase family protein [AT5G58050.1]	-8.63178	0.407447	8.27574	-4.73444	0.302057	140.166	14.9011	0.000184237	0.00197088	0	0	0	0	0	0	0	0	0	0	0	0
A_84_P11922	AT4G18280	glycine-rich cell wall protein-related [AT4G18280.1]	-0.0110617	0.22345	3172.73	2.62771	0.0798322	22746.3	6.22803	4.28152e-05	0.00108792	0	1	0	0	0	0	0	0	0	0	2	0
A_84_P598642	AT1G07135	glycine-rich protein [AT1G07135.1]	-2.07568	0.19152	756.352	1.2479	0.281055	8827.19	10.0115	7.1433e-05	0.00130732	0	0	0	0	0	0	0	0	0	0	0	0
A_84_P166983	AT2G15340	glycine-rich protein [AT2G15340.1]	-7.49372	0.236881	17.8543	-5.48083	0.266072	83.5257	4.03591	0.000610882	0.00375318	0	0	0	0	0	0	0	0	0	0	0	0
A_84_P788538	AT2G15770	glycine-rich protein [AT2G15770.1]	-10.5612	0.138366	2.10857	-8.69049	0.786969	9.8741	3.65702	0.0154123	0.0355566	0	0	0	0	0	0	0	0	0	0	1	0
A_84_P13454	AT2G15780	glycine-rich protein [AT2G15780.1]	-4.39611	0.175315	151.806	1.04211	0.206005	7614.76	43.3578	4.05886e-06	0.000645907	0	0	0	0	0	0	0	0	0	0	0	0
A_84_P568577	AT2G26120	glycine-rich protein [AT2G26120.1]	-10.0945	0.468539	3.04453	-8.03686	0.0283697	14.0061	4.16308	0.0016142	0.00684451	0	0	0	0	0	0	0	0	0	0	0	0
A_84_P219668	AT3G04640	glycine-rich protein [AT3G04640.1]	0.303429	0.210982	3932.14	1.50431	0.12935	10468.5	2.29881	0.00109681	0.00534289	0	0	0	0	0	0	0	0	0	0	0	0
A_84_P156085	AT4G21620	glycine-rich protein [AT4G21620.1]	1.82777	0.151059	11285.5	2.87474	0.112209	27015.1	2.06619	0.000648422	0.00388461	0	0	0	0	0	0	0	0	0	0	1	0
A_84_P198054	AT4G32920	glycine-rich protein [AT4G32920.1]	-4.62958	0.123703	129.05	-3.37536	0.127358	354.996	2.38539	0.000256184	0.00232137	0	1	0	0	0	0	0	0	0	0	0	0
A_84_P602813	AT4G33610	glycine-rich protein [AT4G33610.1]	-8.04338	0.316696	12.168	-6.28806	0.251918	47.5664	3.37602	0.00167982	0.00702757	0	0	0	0	0	0	0	0	0	0	1	0
A_84_P524620	AT4G33930	glycine-rich protein [AT4G33930.1]	-10.648	0.135446	1.98331	-6.00607	0.523968	59.7486	24.9664	0.000119541	0.00161583	0	0	0	0	0	0	0	1	0	0	0	0
A_84_P16717	AT4G34300	glycine-rich protein [AT4G34300.1]	-9.39071	0.452654	4.84192	-3.52451	0.24334	322.98	58.3316	3.86083e-05	0.00105545	0	0	0	0	0	0	0	0	0	0	0	0
A_84_P11058	AT4G37900	glycine-rich protein [AT4G37900.1]	-3.29391	0.123067	323.95	-0.277715	0.161245	3047.25	8.09034	1.35009e-05	0.000794164	0	0	0	0	0	0	0	0	0	0	1	0
A_84_P810056	AT5G46730	glycine-rich protein [AT5G46730.1]	1.91087	0.0977126	11987.8	3.35681	0.0185011	37682	2.72441	1.4762e-05	0.000810783	0	0	0	0	0	0	0	0	0	0	0	0
A_84_P834467	AT5G47020	glycine-rich protein [AT5G47020.1]	-8.87434	0.420258	6.99531	-7.72201	0.0945564	17.46	2.22273	0.00978229	0.0249102	0	1	0	0	0	0	0	0	0	0	0	0
A_84_P19586	AT4G16600	glycogenin glucosyltransferase (glycogenin)-related [AT4G16600.1]	-4.45046	0.12941	146.191	-3.40043	0.128413	348.901	2.07058	0.000567269	0.00358884	0	0	0	0	0	0	0	0	0	0	0	0
A_84_P113182	AT4G39670	glycolipid binding / glycolipid transporter [AT4G39670.1]	-1.35718	0.0679643	1239.8	0.941861	0.124028	7079.27	4.92131	9.46729e-06	0.000765235	0	0	0	0	0	0	0	0	0	0	1	0
A_84_P19573	AT1G48100	glycoside hydrolase family 28 protein / polygalacturonase (pectinase) family protein [AT1G48100.1]	-1.34469	0.184361	1261.64	0.184992	0.117931	4194.73	2.88722	0.000267068	0.00236638	0	1	0	0	0	0	0	0	0	0	1	0
A_84_P17123	AT1G78400	glycoside hydrolase family 28 protein / polygalacturonase (pectinase) family protein [AT1G78400.1]	-9.98558	1.10852	3.77553	-4.76937	0.287063	136.479	37.1739	0.00139541	0.00622254	0	0	0	0	0	0	0	0	0	0	0	0
A_84_P13330	AT1G80140	glycoside hydrolase family 28 protein / polygalacturonase (pectinase) family protein [AT1G80140.1]	-8.79357	0.43812	7.34808	-7.70466	0.233114	17.7872	2.12713	0.0190975	0.0422073	0	0	0	0	0	0	0	1	0	0	0	0
A_84_P19486	AT4G18180	glycoside hydrolase family 28 protein / polygalacturonase (pectinase) family protein [AT4G18180.1]	-10.6005	0.128826	2.05182	-8.83487	0.415546	8.25615	3.40019	0.0021581	0.00831539	0	0	0	0	0	0	0	0	0	0	0	0
A_84_P135745	AT5G49215	glycoside hydrolase family 28 protein / polygalacturonase (pectinase) family protein [AT5G49215.1]	-0.668132	0.14792	2009.56	0.584863	0.107457	5532.55	2.38336	0.000288433	0.00246068	0	0	0	0	0	0	0	0	0	0	1	0
A_84_P22433	AT5G01260	glycoside hydrolase starch-binding domain-containing protein [AT5G01260.1]	-0.600958	0.0469706	2096.41	0.464056	0.154351	5086.32	2.09219	0.000333902	0.0026768	0	0	0	0	0	0	0	0	0	0	0	0
A_84_P20984	AT1G02850	glycosyl hydrolase family 1 protein [AT1G02850.1]	0.877868	0.125217	5841.29	4.0539	0.125106	61314.9	9.03818	6.38736e-06	0.000736366	0	0	0	0	0	0	0	0	0	0	0	0
A_84_P20230	AT1G26560	glycosyl hydrolase family 1 protein [AT1G26560.1]	0.528185	0.101909	4581.89	1.98272	0.0976954	14570.7	2.74069	5.79405e-05	0.0012164	0	0	0	0	0	0	0	0	0	0	0	0
A_84_P12563	AT2G44460	glycosyl hydrolase family 1 protein [AT2G44460.1]	-6.15849	0.297233	45.3113	-4.20851	0.296223	201.646	3.8637	0.00129378	0.00591699	0	0	0	0	0	0	0	0	0	0	2	0
A_84_P18477	AT3G60120	glycosyl hydrolase family 1 protein [AT3G60120.1]	-8.00745	0.500028	12.7773	-2.10819	0.405569	871.865	59.6832	9.21279e-05	0.00144141	0	0	0	0	0	0	0	0	0	0	0	0
A_84_P10072	AT4G27830	glycosyl hydrolase family 1 protein [AT4G27830.1]	0.352664	0.167825	4072.09	1.78745	0.174678	12777.2	2.70341	0.000508966	0.00336555	0	0	0	0	0	0	0	0	0	0	0	0
A_84_P21551	AT5G24540	glycosyl hydrolase family 1 protein [AT5G24540.1]	-10.4135	0.16337	2.33285	-8.25357	1.03732	13.9108	4.46904	0.0235301	0.0498776	0	0	0	0	0	0	0	0	0	0	0	0
A_84_P87009	AT5G28510	glycosyl hydrolase family 1 protein [AT5G28510.1]	-4.00824	0.195482	198.514	0.309316	0.0394322	4560.49	19.9395	3.01974e-06	0.000609583	0	0	0	0	0	0	0	0	0	0	2	0
A_84_P21296	AT3G55430	glycosyl hydrolase family 17 protein / beta-1,3-glucanase, putative [AT3G55430.1]	1.64927	0.0869745	9981.68	2.85362	0.102561	26650.8	2.30433	0.000100815	0.00149416	0	1	0	0	0	0	0	0	0	0	1	0
A_84_P810284	AT5G55180	glycosyl hydrolase family 17 protein [AT5G55180.1]	-3.26756	0.28442	336.184	-2.19425	0.1957	809.001	2.10425	0.00575065	0.0166919	0	0	0	0	0	0	0	0	0	0	1	0
A_84_P20438	AT4G19720	glycosyl hydrolase family 18 protein [AT4G19720.1]	-5.12737	0.177544	91.3876	-3.58713	0.167446	307.147	2.90843	0.000397751	0.00293969	0	0	0	0	0	0	0	0	0	0	1	0
A_84_P12873	AT4G19810	glycosyl hydrolase family 18 protein [AT4G19810.1]	-1.57162	0.102431	1072.43	0.279803	0.488519	4618.71	3.60856	0.00301788	0.0104668	0	0	0	0	0	0	0	1	0	0	1	0
A_84_P13818	AT4G19820	glycosyl hydrolase family 18 protein [AT4G19820.1]	-3.4228	0.0395165	296.641	-2.18985	0.536437	842.459	2.35047	0.016536	0.037604	0	0	0	0	0	0	0	0	0	0	1	0
A_84_P818701	AT1G78060	glycosyl hydrolase family 3 protein [AT1G78060.1]	-7.96079	0.154649	12.8067	-6.82995	0.0988513	32.3542	2.18986	0.000436767	0.00310313	0	0	0	0	0	0	0	0	0	0	0	0
A_84_P24057	AT3G19620	glycosyl hydrolase family 3 protein [AT3G19620.1]	-2.68446	0.218184	498.424	-0.898424	0.293047	1996.37	3.44867	0.00106621	0.00524775	0	0	0	0	0	0	0	0	0	0	1	0
A_84_P21528	AT1G18310	glycosyl hydrolase family 81 protein [AT1G18310.1]	-10.1457	0.27985	2.8572	-7.6274	0.375469	19.0296	5.72889	0.000739441	0.00420582	1	1	0	0	0	0	0	0	0	0	1	0
A_84_P180334	AT2G43660	glycosyl hydrolase family protein 17 [AT2G43660.1]	-3.96474	0.20957	204.749	-2.22209	0.142816	790.635	3.34648	0.000285457	0.00244778	0	0	0	0	0	0	0	0	0	0	0	0
A_84_P843750	AT2G43670	glycosyl hydrolase family protein 17 [AT2G43670.1]	-3.61203	0.116895	261.157	-1.96362	0.0404535	943.442	3.13488	2.08766e-05	0.000882914	0	0	0	0	0	0	0	0	0	1	0	0
A_84_P813975	AT3G26380	glycosyl hydrolase family protein 27 / alpha-galactosidase family protein / melibiase family protein [AT3G26380.1]	-6.44487	0.214509	36.7715	-4.97448	0.0992441	117.187	2.77096	0.000420635	0.00303758	0	0	0	0	0	0	0	0	0	0	0	0
A_84_P15123	AT1G02310	glycosyl hydrolase family protein 5 / cellulase family protein / (1-4)-beta-mannan endohydrolase, putative [AT1G02310.1]	-5.62572	0.0864241	64.5765	-2.69226	0.0422695	569.06	7.63942	7.69451e-07	0.000500289	0	0	0	0	0	0	0	0	0	0	2	0
A_84_P58410	AT4G19460	glycosyl transferase family 1 protein [AT4G19460.1]	-1.68506	0.0652429	990.465	0.749177	0.187608	6225.67	5.4048	2.91222e-05	0.00094533	0	0	0	0	0	0	0	0	0	0	1	0
A_84_P825842	AT2G13290	glycosyl transferase family 17 protein [AT2G13290.1]	-4.65627	0.0527811	126.246	-3.58873	0.0921316	306.005	2.09586	6.38331e-05	0.0012543	0	0	0	0	0	0	0	0	0	0	1	0
A_84_P22630	AT5G67230	glycosyl transferase family 43 protein [AT5G67230.1]	-2.91757	0.0701557	420.403	-1.65974	0.096017	1165.45	2.39136	5.22165e-05	0.00116341	0	0	0	0	0	0	0	0	0	0	0	0
A_84_P60140	AT3G15350	glycosyltransferase family 14 protein / core-2/I-branching enzyme family protein [AT3G15350.1]	0.0378586	0.0961957	3272.9	1.76379	0.128325	12512	3.30794	4.87636e-05	0.00114007	0	2	0	0	0	0	0	0	0	0	0	0
A_84_P18521	AT4G09500	glycosyltransferase family protein [AT4G09500.1]	-1.10727	0.194716	1485.65	0.173581	0.206104	4170.2	2.42983	0.00144038	0.0063542	0	0	0	0	0	0	0	0	0	0	1	0
A_84_P268810	AT4G27560	glycosyltransferase family protein [AT4G27560.1]	-0.51598	0.0775658	2225.98	0.813895	0.259086	6522.48	2.51381	0.00104257	0.00517465	0	1	0	0	0	0	0	0	0	0	1	0
A_84_P151248	AT4G27570	glycosyltransferase family protein [AT4G27570.1]	-6.70004	0.536584	32.3925	-5.01457	0.494708	118.014	3.21646	0.0161303	0.0368602	0	1	0	0	0	0	0	0	0	0	0	0
A_84_P10283	AT5G53990	glycosyltransferase family protein [AT5G53990.1]	-2.41819	0.213956	600.74	-1.31158	0.09071	1482.7	2.15338	0.00117871	0.00558894	0	0	0	0	0	0	0	0	0	0	2	0
A_84_P116662	AT5G60700	glycosyltransferase family protein 2 [AT5G60700.1]	-0.64708	0.108728	2037.92	0.52733	0.097986	5313.05	2.25701	0.000155434	0.00181306	0	1	0	0	0	0	0	0	0	0	0	0
A_84_P21498	AT5G04500	glycosyltransferase family protein 47 [AT5G04500.1]	-9.88921	0.603527	3.51788	-7.68818	0.272023	18.0482	4.59807	0.00451034	0.0139749	0	1	0	0	0	0	0	0	0	0	1	0
A_84_P590834	AT2G13640	Golgi GDP mannose transporter (GONST1) [AT2G13640.1]	-10.3543	0.126697	2.43396	-6.44605	0.211693	42.4144	15.0145	1.04925e-05	0.000765235	0	0	0	0	0	0	0	0	0	0	0	0
A_84_P797911	AT2G13650	GONST1 (GOLGI NUCLEOTIDE SUGAR TRANSPORTER 1) [AT2G13650.2]	-5.86212	0.0887388	54.7698	-4.51533	0.205566	161.968	2.54346	0.000479427	0.00326836	0	0	0	0	0	0	0	0	0	0	0	0
A_84_P201118	AT2G20570	GPRI1 (GOLDEN2-LIKE 1); transcription factor [AT2G20570.1]	0.326695	0.294848	4038.55	1.76473	0.0679007	12515.4	2.70952	0.00118726	0.00561111	0	1	0	0	0	0	0	0	0	0	0	0
A_84_P231939	AT1G61800	GPT2 (glucose-6-phosphate/phosphate translocator 2); antiporter/ glucose-6-phosphate transmembrane transporter [AT1G61800.1]	-2.97901	0.14659	405.55	1.25383	0.42422	9001.91	18.8023	8.22143e-05	0.00137286	0	0	0	0	0	0	0	0	0	0	0	0
A_84_P23419	AT5G13200	GRAM domain-containing protein / ABA-responsive protein-related [AT5G13200.1]	-1.43658	0.170471	1177.79	0.75729	0.0727038	6218.86	4.57531	3.34169e-05	0.000993236	0	0	0	0	0	0	0	1	0	0	0	0
A_84_P805783	AT2G05380	GRP3S (GLYCINE-RICH PROTEIN 3 SHORT ISOFORM) [AT2G05380.1]	4.45366	0.0826132	69592.1	5.5205	0.0498444	168982	2.09485	4.38016e-05	0.00109512	0	0	0	0	0	0	0	0	0	0	0	0
A_84_P16173	AT1G28480	GRX480; thiol-disulfide exchange intermediate [AT1G28480.1]	-2.12507	0.559413	759.02	2.87865	0.26255	27291.1	32.0828	0.000149968	0.00177825	0	0	0	0	0	0	0	0	0	0	1	0
A_84_P12497	AT2G43820	GT/UGT74F2 (UDP-GLUCOSYLTRANSFERASE 74F2); UDP-glucosyltransferase/ UDP-glycosyltransferase/ transferase, transferring glycosyl groups / transferase, transferring hexosyl groups [AT2G43820.1]	1.97763	0.151121	12521	3.02907	0.463575	31143.9	2.0726	0.0202082	0.0440966	0	0	0	0	0	0	0	0	0	0	2	0
A_84_P846684	AT4G01070	GT72B1; UDP-glucosyltransferase/ UDP-glycosyltransferase/ transferase, transferring glycosyl groups [AT4G01070.1]	-0.674473	0.116431	1998.56	0.78701	0.211309	6397.66	2.75391	0.000466488	0.00321823	0	0	0	0	0	0	0	0	0	0	0	0
A_84_P14255	AT1G64970	G-TMT (GAMMA-TOCOPHEROL METHYLTRANSFERASE) [AT1G64970.1]	-0.474574	0.0725784	2288.23	0.642756	0.12132	5750.63	2.16945	0.00016495	0.00185992	0	0	0	0	0	0	0	0	0	1	0	0
A_84_P22035	AT2G44070	GTP binding / translation initiation factor [AT2G44070.1]	-9.84727	0.502378	3.6291	-4.16638	0.271381	206.753	51.3001	6.65386e-05	0.00127473	0	0	0	0	0	0	0	0	0	0	0	0
A_84_P12440	AT1G72770	HAB1 (HOMOLOGY TO ABI1); protein serine/threonine phosphatase [AT1G72770.1]	-0.476708	0.150321	2286.09	1.12041	0.105166	8008.38	3.02538	0.000112737	0.00157101	0	2	0	0	0	0	0	0	0	0	0	0
A_84_P12863	AT4G13420	HAK5 (High affinity K+ transporter 5); potassium ion transmembrane transporter [AT4G13420.1]	-6.69731	0.14314	30.6287	-2.43537	0.401531	695.707	19.1854	6.52642e-05	0.00126645	0	0	0	0	0	0	0	0	0	0	1	0
A_84_P607637	AT1G54280	haloacid dehalogenase-like hydrolase family protein [AT1G54280.1]	-8.92532	0.235409	6.58555	-7.60917	0.185804	18.9115	2.49	0.00160724	0.00682312	0	0	0	0	0	0	0	0	0	0	1	0
A_84_P12035	AT5G02230	haloacid dehalogenase-like hydrolase family protein [AT5G02230.1]	0.891511	0.132323	5902.39	2.54485	0.102677	21485.8	3.1456	6.8636e-05	0.00128499	0	0	0	0	0	0	0	0	0	0	0	0
A_84_P18813	AT5G59490	haloacid dehalogenase-like hydrolase family protein [AT5G59490.1]	-3.89016	0.125309	214.911	-2.24117	0.0165727	777.955	3.13613	2.27189e-05	0.000894735	0	0	0	0	0	0	0	0	0	0	0	0
A_84_P21609	AT1G56170	HAP5B (Heme activator protein (yeast) homolog 5B); DNA binding / transcription factor [AT1G56170.1]	-1.69499	0.122502	985.85	-0.670594	0.079688	2311.63	2.03411	0.000264072	0.00235563	0	1	0	0	0	0	0	0	0	0	1	0
A_84_P102986	AT2G27080	harpin-induced protein-related / HIN1-related / harpin-responsive protein-related [AT2G27080.1]	-2.53197	0.239475	552.708	-0.805676	0.0570954	2106.23	3.30877	0.000263715	0.00235342	0	0	0	0	0	0	0	0	0	0	0	0
A_84_P513191	AT5G33406	hAT dimerisation domain-containing protein [AT5G33406.1]	-10.4552	0.146984	2.27346	-7.05006	0.310004	28.1936	10.5937	6.718e-05	0.00127915	0	0	0	0	0	0	0	0	0	0	1	0
A_84_P848659	AT4G35550	HB-4/WOX13 (WUSCHEL-RELATED HOMEOBOX 13); DNA binding / transcription factor [AT4G35550.1]	-1.65599	0.110966	1013.1	-0.56741	0.0571397	2484.59	2.12664	0.000111926	0.00156747	0	0	0	0	0	0	0	0	0	0	0	0
A_84_P818477	AT5G63110	HDA6 (HISTONE DEACETYLASE 6); histone deacetylase [AT5G63110.1]	-8.54036	0.131082	8.53574	-6.82445	0.202679	32.683	3.28503	0.000249938	0.00229554	0	0	0	0	0	0	0	0	0	0	1	0
A_84_P288954	AT2G03020	heat shock protein-related [AT2G03020.1]	-7.25975	0.376081	21.4027	-5.0139	0.0804855	113.944	4.74317	0.000537801	0.00347713	0	0	0	0	0	0	0	0	0	0	0	0
A_84_P609850	AT4G16550	heat shock protein-related [AT4G16550.1]	-10.0538	0.826215	3.4198	-6.37797	0.776701	48.7145	12.7803	0.00494542	0.0149436	0	1	0	0	0	0	0	0	0	0	1	0
A_84_P14212	AT1G22990	heavy-metal-associated domain-containing protein / copper chaperone (CCH)-related [AT1G22990.1]	-2.74565	0.124758	475.785	-1.56998	0.233009	1247.29	2.25898	0.00152731	0.00658446	0	0	0	0	0	0	0	0	0	0	0	0
A_84_P563059	AT1G29000	heavy-metal-associated domain-containing protein [AT1G29000.1]	-4.60567	0.127513	130.722	-2.81813	0.213224	525.671	3.45227	0.000238438	0.00224048	0	1	0	0	0	0	0	0	0	0	0	0
A_84_P21002	AT1G51090	heavy-metal-associated domain-containing protein [AT1G51090.1]	-6.55443	0.806301	37.8584	-3.22449	0.146987	394.387	10.0557	0.00214897	0.00828923	0	0	0	0	0	0	0	0	0	0	0	0
A_84_P19665	AT1G55780	heavy-metal-associated domain-containing protein [AT1G55780.1]	-5.9205	0.202297	52.5792	-4.49104	0.478097	168.628	2.69346	0.00884474	0.0230836	NR
A_84_P529464	AT1G63950	heavy-metal-associated domain-containing protein [AT1G63950.1]	-10.4885	0.166326	2.21373	-8.40065	0.33824	11.0465	4.25125	0.000659589	0.00392406	0	0	0	0	0	0	0	0	0	0	0	0
A_84_P135175	AT5G52750	heavy-metal-associated domain-containing protein [AT5G52750.1]	-9.17427	0.920125	6.135	-6.23373	0.400749	49.9851	7.67701	0.00710623	0.0195441	0	0	0	0	0	0	0	0	0	0	0	0
A_84_P869713	AT5G52760	heavy-metal-associated domain-containing protein [AT5G52760.1]	-6.03662	0.952412	55.3041	-2.14428	0.498563	862.363	14.8494	0.00329967	0.0111676	0	0	0	0	0	0	0	0	0	0	0	0
A_84_P823943	AT1G67300	hexose transporter, putative [AT1G67300.1]	-1.13157	0.146979	1459.66	0.919308	0.0943902	6961.62	4.14357	3.45249e-05	0.0010087	0	0	0	0	0	0	0	0	0	0	0	0
A_84_P15076	AT5G20270	HHP1 (HEPTAHELICAL TRANSMEMBRANE PROTEIN1) [AT5G20270.1]	0.957872	0.0536831	6171.76	1.99751	0.0649778	14706	2.05571	2.8384e-05	0.000941345	0	0	0	0	0	0	0	0	0	0	0	0
A_84_P589277	AT3G47490	HNH endonuclease domain-containing protein [AT3G47490.2]	-9.95057	0.624078	3.4359	-8.01866	0.145955	14.2513	3.81561	0.0064235	0.0180944	0	0	0	0	0	0	0	0	0	0	0	0
A_84_P10161	AT5G07260	homeobox protein-related [AT5G07260.1]	-9.70273	0.588184	3.99935	-6.47847	0.756451	45.1266	9.34546	0.00431787	0.0135526	0	0	0	0	0	0	0	0	0	0	0	0
A_84_P12646	AT3G03260	homeobox-leucine zipper family protein / lipid-binding START domain-containing protein [AT3G03260.1]	-9.45799	0.587651	4.72975	-7.39153	0.327641	22.2248	4.18858	0.0060066	0.0172353	0	0	0	0	0	0	0	0	0	0	0	0
A_84_P502806	AT1G46480	homeobox-leucine zipper transcription factor family protein [AT1G46480.1]	-3.24872	0.0764655	335.146	-2.013	0.0570539	911.679	2.35498	2.33772e-05	0.000899139	0	0	0	0	0	0	0	0	0	0	1	0
A_84_P822249	AT4G15440	HPL1 (HYDROPEROXIDE LYASE 1); heme binding / iron ion binding / monooxygenase [AT4G15440.1]	-8.32966	0.25514	10.0383	-6.32751	0.492338	47.3004	4.00597	0.00333398	0.0112533	0	0	0	0	0	0	0	0	0	0	0	0
A_84_P177654	AT2G18950	HPT1 (HOMOGENTISATE PHYTYLTRANSFERASE 1); prenyltransferase [AT2G18950.1]	-2.2143	0.0697037	685.608	-1.21344	0.217116	1595.01	2.00118	0.00160655	0.00682088	0	0	0	0	0	0	0	0	0	0	0	0
A_84_P597426	AT4G21320	HSA32 (HEAT-STRESS-ASSOCIATED 32); catalytic [AT4G21320.1]	-2.26872	0.089076	659.675	-0.359307	0.312766	2905.21	3.75657	0.000526544	0.00343259	0	2	0	0	0	0	0	0	0	0	0	0
A_84_P20579	AT5G12020	HSP17.6II (17.6 KDA CLASS II HEAT SHOCK PROTEIN) [AT5G12020.1]	-8.02521	0.558167	12.6599	-3.77041	0.0414615	269.721	19.0907	0.00019218	0.00201337	0	0	0	0	0	0	0	0	0	0	0	0
A_84_P18401	AT3G12580	HSP70 (heat shock protein 70); ATP binding [AT3G12580.1]	0.50998	0.214249	4565.71	2.88031	0.17851	27229.3	5.17061	0.00012389	0.00163984	0	0	0	0	0	0	0	0	0	0	0	0
A_84_P22572	AT5G52640	HSP81-1 (HEAT SHOCK PROTEIN 81-1); ATP binding / unfolded protein binding [AT5G52640.1]	0.0311937	0.209222	3268.05	1.60542	0.223577	11295.1	2.97776	0.000879069	0.00465825	0	0	0	0	0	0	0	0	0	0	0	0
A_84_P22821	AT1G49640	hydrolase [AT1G49640.1]	-8.40467	0.385935	9.68565	-7.31185	0.32992	23.6439	2.13291	0.0203324	0.0443256	0	0	0	0	0	0	0	0	0	0	0	0
A_84_P802590	AT5G24460	hydrolase [AT5G24460.1]	-4.4271	0.142704	148.061	-3.34242	0.0298039	362.64	2.1209	0.000209074	0.00210101	0	0	0	0	0	0	0	0	0	0	0	0
A_84_P199084	AT5G38200	hydrolase [AT5G38200.1]	-1.01194	0.0820346	1578.14	0.491499	0.188127	5210.05	2.83517	0.000222231	0.00216438	0	1	0	0	0	0	0	0	0	0	1	0
A_84_P19511	AT4G24380	hydrolase, acting on ester bonds [AT4G24380.1]	-0.780471	0.54187	1926.05	2.50085	0.0457873	20834.7	9.72249	0.000473607	0.00324545	0	0	0	0	0	0	0	0	0	0	0	0
A_84_P529493	AT1G72620	hydrolase, alpha/beta fold family protein [AT1G72620.1]	-5.91375	0.130399	52.7369	-4.56838	0.221831	155.949	2.54096	0.00082398	0.00448764	0	0	0	0	0	0	0	0	0	0	2	0
A_84_P23838	AT1G73480	hydrolase, alpha/beta fold family protein [AT1G73480.1]	0.593328	0.322603	4863.53	2.35978	0.128063	18908.7	3.40217	0.000913916	0.00477068	0	0	0	0	0	0	0	0	0	1	1	0
A_84_P16672	AT4G24140	hydrolase, alpha/beta fold family protein [AT4G24140.1]	-1.65848	0.12986	1012.18	-0.324215	0.366003	3002.88	2.52148	0.00400152	0.0128438	0	0	0	0	0	0	0	0	0	0	1	0
A_84_P17618	AT4G24160	hydrolase, alpha/beta fold family protein [AT4G24160.1]	1.06534	0.0466992	6658.96	2.278	0.154396	17918.1	2.31765	0.000200743	0.0020639	0	0	0	0	0	0	0	0	0	0	0	0
A_84_P235233	AT4G36610	hydrolase, alpha/beta fold family protein [AT4G36610.1]	-1.89583	0.171385	861.394	-0.286911	0.130025	3021.93	3.05023	0.000204876	0.00208185	0	0	0	0	0	0	0	0	0	0	0	0
A_84_P540606	AT4G39955	hydrolase, alpha/beta fold family protein [AT4G39955.1]	-0.612625	0.171849	2081.99	0.784631	0.0167282	6336.73	2.634	0.000150309	0.00178086	0	0	0	0	0	0	0	0	0	0	1	0
A_84_P10171	AT5G10300	hydrolase, alpha/beta fold family protein [AT5G10300.1]	-1.3742	0.207579	1237.77	-0.301071	0.138716	2992.76	2.10399	0.00173861	0.0071998	0	0	0	0	0	0	0	0	0	0	0	0
A_84_P13957	AT5G11650	hydrolase, alpha/beta fold family protein [AT5G11650.1]	-0.646322	0.051177	2029.86	0.820582	0.148233	6519.79	2.76428	8.49078e-05	0.0013912	0	0	0	0	0	0	0	0	0	0	0	0
A_84_P14140	AT5G19850	hydrolase, alpha/beta fold family protein [AT5G19850.1]	0.265611	0.023697	3823.02	1.93676	0.0863788	14101.8	3.18467	5.4669e-06	0.000710497	0	0	0	0	0	0	0	0	0	0	0	0
A_84_P126241	AT5G41900	hydrolase, alpha/beta fold family protein [AT5G41900.1]	-3.42413	0.107073	297.173	-1.87974	0.127757	1001.29	2.91682	8.81823e-05	0.00141101	0	0	0	0	0	0	0	0	0	0	1	0
A_84_P10037	AT4G19760	hydrolase, hydrolyzing O-glycosyl compounds [AT4G19760.1]	-5.20725	0.0476016	86.146	-3.32933	0.649734	389.772	3.67546	0.0075289	0.0203928	0	0	0	0	0	0	0	0	0	0	0	0
A_84_P500346	AT2G38905	hydrophobic protein, putative / low temperature and salt responsive protein, putative [AT2G38905.1]	-9.52502	0.194552	4.32278	-6.82486	0.149848	32.601	6.49876	4.47829e-05	0.00110565	0	2	0	0	0	0	0	0	0	0	0	0
A_84_P187664	AT2G22510	hydroxyproline-rich glycoprotein family protein [AT2G22510.1]	-6.05208	0.220942	48.3949	-4.441	0.331263	172.372	3.0548	0.00218278	0.00837593	0	0	0	0	0	0	0	0	0	0	0	0
A_84_P226239	AT2G39050	hydroxyproline-rich glycoprotein family protein [AT2G39050.1]	-0.0732848	0.0871915	3018.77	1.63354	0.202369	11467.9	3.26441	0.000178534	0.00193908	0	0	0	0	0	0	0	0	0	1	0	0
A_84_P571431	AT3G26910	hydroxyproline-rich glycoprotein family protein [AT3G26910.1]	-2.82127	0.0713653	450.445	-1.68593	0.167814	1148.3	2.19671	0.00041937	0.0030327	0	0	0	0	0	0	0	0	0	0	0	0
A_84_P18583	AT4G28160	hydroxyproline-rich glycoprotein family protein [AT4G28160.1]	-7.21601	0.0806945	21.4133	-6.16018	0.379435	52.5834	2.0789	0.00921097	0.0238071	0	0	0	0	0	0	0	0	0	0	0	0
A_84_P159375	AT4G38080	hydroxyproline-rich glycoprotein family protein [AT4G38080.1]	-2.97966	0.108752	404.699	-1.70904	0.298144	1142.78	2.41264	0.00227053	0.00859316	0	0	0	0	0	0	0	0	0	0	0	0
A_84_P14142	AT5G09480	hydroxyproline-rich glycoprotein family protein [AT5G09480.1]	-0.853333	0.0613343	1762.12	0.268276	0.224311	4468.45	2.17589	0.0011225	0.00541778	0	0	0	0	0	0	0	0	0	0	0	0
A_84_P13948	AT5G09520	hydroxyproline-rich glycoprotein family protein [AT5G09520.1]	-3.57181	0.173404	268.577	-1.46803	0.268755	1345.93	4.29835	0.000338578	0.0026959	0	0	0	0	0	0	0	0	0	0	1	0
A_84_P14893	AT5G09530	hydroxyproline-rich glycoprotein family protein [AT5G09530.1]	0.0296084	0.194413	3277.38	2.39166	0.331705	19650	5.141	0.000441671	0.00312597	0	0	0	0	0	0	0	0	0	0	0	0
A_84_P550488	AT5G51680	hydroxyproline-rich glycoprotein family protein [AT5G51680.1]	-2.39141	0.035529	605.46	-1.03643	0.114205	1795.48	2.55794	3.97809e-05	0.00107006	0	0	0	0	0	0	0	0	0	0	0	0
A_84_P23751	AT1G80390	IAA15 (indoleacetic acid-induced protein 15); transcription factor [AT1G80390.1]	-10.473	0.127248	2.23996	-8.35103	0.265806	11.4144	4.35281	0.000237724	0.00223877	0	1	0	0	0	0	0	0	0	0	1	0
A_84_P845601	AT1G51950	IAA18 (indoleacetic acid-induced protein 18); transcription factor [AT1G51950.1]	-0.959096	0.0832731	1637.96	0.229611	0.14735	4333.34	2.27948	0.000262082	0.00234481	0	0	0	0	0	0	0	0	0	0	0	0
A_84_P14702	AT3G62100	IAA30 (indoleacetic acid-induced protein 30); transcription factor [AT3G62100.1]	-4.37353	0.188939	154.753	-2.36408	0.0830149	715.04	4.02628	7.24592e-05	0.00131196	0	0	0	0	0	0	0	0	0	0	0	0
A_84_P18064	AT1G15580	IAA5 (indoleacetic acid-induced protein 5); transcription factor [AT1G15580.1]	-5.23853	0.202362	84.3565	-3.87386	0.395013	257.124	2.57517	0.00598286	0.017184	0	0	0	0	0	0	0	0	0	0	1	0
A_84_P163483	AT5G08730	IBR domain-containing protein [AT5G08730.1]	-10.3666	0.178963	2.42056	-7.77395	0.283765	17.0227	6.0319	0.000180161	0.00194966	0	0	0	0	0	0	0	0	0	0	0	0
A_84_P16940	AT5G63750	IBR domain-containing protein [AT5G63750.1]	-8.11448	0.287503	11.6337	-5.76082	0.100896	67.9743	5.1112	0.000180459	0.00195104	0	0	0	0	0	0	0	0	0	0	0	0
A_84_P14552	AT3G06810	IBR3 (IBA-RESPONSE 3); acyl-CoA dehydrogenase/ oxidoreductase [AT3G06810.1]	0.917973	0.0526056	6015.13	2.08899	0.0545067	15650.3	2.2517	1.15665e-05	0.000769974	0	0	0	0	0	0	0	0	0	1	0	0
A_84_P701035	AT1G18670	IBS1 (IMPAIRED IN BABA-INDUCED STERILITY 1); kinase [AT1G18670.1]	-1.70121	0.0695284	978.899	-0.274315	0.0526754	3043.07	2.68867	9.23393e-06	0.000765235	0	0	0	0	0	0	0	0	0	0	2	0
A_84_P610349	AT1G68765	IDA (INFLORESCENCE DEFICIENT IN ABSCISSION) [AT1G68765.1]	-9.78701	0.753735	3.88404	-4.71323	0.462983	144.304	33.6793	0.000576415	0.00361965	0	0	0	0	0	0	0	0	0	0	1	0
A_84_P776238	AT3G04370	Identical to Cysteine-rich repeat secretory protein 39 precursor (CRRSP39) [Arabidopsis Thaliana] (GB:Q6E263;GB:Q6E264;GB:Q9M849;GB:Q9M8Z3); similar to 33 kDa secretory protein-related [Arabidopsis thaliana] (TAIR:AT2G33330.1); similar to hypothetical protein [Vitis vinifera] (GB:CAN81929.1); contains InterPro domain Protein of unknown function DUF26 (InterPro:IPR002902) [AT3G04370.1]	-4.54724	0.128886	136.609	-3.27293	0.259219	384.807	2.41885	0.00158895	0.00676989	0	0	0	0	0	0	0	0	0	0	0	0
A_84_P14211	AT1G61280	Identical to Probable phosphatidylinositol N-acetylglucosaminyltransferase subunit P [Arabidopsis Thaliana] (GB:O64792); similar to unknown protein [Arabidopsis thaliana] (TAIR:AT2G39445.1); similar to unnamed protein product [Vitis vinifera] (GB:CAO44579.1); contains InterPro domain PIG-P (InterPro:IPR013717); contains InterPro domain Phosphatidylinositol N-acetylglucosaminyltransferase, GPI19/P…	-4.1336	0.110441	181.891	-3.06807	0.29284	445.28	2.09294	0.00413701	0.013149	0	0	0	0	0	0	0	0	0	0	0	0
A_84_P256200	AT3G06760	Identical to Protein DEHYDRATION-INDUCED 19 homolog 4 (DI19-4) [Arabidopsis Thaliana] (GB:Q8VXU6;GB:Q9M7Y2); similar to HRB1 (HYPERSENSITIVE TO RED AND BLUE) [Arabidopsis thaliana] (TAIR:AT5G49230.1); similar to fiber protein Fb2 [Gossypium barbadense] (GB:AAN77145.1); contains InterPro domain Drought induced 19 (InterPro:IPR008598) [AT3G06760.1]	0.696233	0.0311792	5149.52	1.85334	0.172331	13368.3	2.23009	0.000332708	0.00267116	0	0	0	0	0	0	0	0	0	0	1	0
A_84_P10552	AT1G80470	Identical to Putative F-box/FBD/LRR-repeat protein At1g80470 [Arabidopsis Thaliana] (GB:Q9M8L5); similar to F-box family protein [Arabidopsis thaliana] (TAIR:AT1G16930.1); similar to hypothetical protein [Vitis vinifera] (GB:CAN74740.1); contains InterPro domain Leucine-rich repeat 2 (InterPro:IPR013101); contains InterPro domain FBD (InterPro:IPR013596); contains InterPro domain Cyclin-like F-bo…	-10.3436	0.352273	2.51541	-8.94296	0.463736	7.74587	2.64025	0.0140784	0.0331066	0	0	0	0	0	0	0	0	0	0	0	0
A_84_P13013	AT1G18380	Identical to Uncharacterized protein At1g18380 precursor [Arabidopsis Thaliana] (GB:Q5BQ05;GB:Q5Q0G6;GB:Q8RX30;GB:Q9LPQ6); similar to unknown protein [Arabidopsis thaliana] (TAIR:AT1G67025.1); similar to unnamed protein product [Vitis vinifera] (GB:CAO68096.1) [AT1G18380.1]	-3.20266	0.0586173	345.154	-2.17702	0.0505115	813.428	2.03585	2.13276e-05	0.000888013	NR
A_84_P309203	AT1G76070	Identical to Uncharacterized protein At1g76070 [Arabidopsis Thaliana] (GB:Q9SGS5;GB:Q8LAC9;GB:Q9LQR1); similar to unknown protein [Arabidopsis thaliana] (TAIR:AT1G20310.1); similar to hypothetical protein [Vitis vinifera] (GB:CAN83887.1) [AT1G76070.1]	-2.60773	0.216999	523.024	-1.31582	0.0915295	1479.59	2.44851	0.000684907	0.00401287	0	0	0	0	0	0	0	0	0	0	0	0
A_84_P596516	AT4G14450	Identical to Uncharacterized protein At4g14450, chloroplast precursor [Arabidopsis Thaliana] (GB:Q6NN02); similar to unknown protein [Arabidopsis thaliana] (TAIR:AT3G23170.1); similar to hypothetical protein [Vitis vinifera] (GB:CAN71216.1) [AT4G14450.1]	-5.54629	0.307988	68.9707	-2.60577	0.327871	612.737	7.67688	0.000346888	0.00273169	0	0	0	0	0	0	0	0	0	1	0	0
A_84_P11692	AT3G09380	Identical to UPF0195 protein At3g09380 [Arabidopsis Thaliana] (GB:Q9SR25); similar to unknown protein [Arabidopsis thaliana] (TAIR:AT1G68310.1); similar to unnamed protein product [Vitis vinifera] (GB:CAO15754.1); similar to Os04g0595200 [Oryza sativa (japonica cultivar-group)] (GB:NP_001053732.1); contains InterPro domain Protein of unknown function DUF59 (InterPro:IPR002744) [AT3G09380.1]	-7.07829	0.1987	23.5907	-5.9774	0.182225	58.765	2.14487	0.00210899	0.00818716	0	0	0	0	0	0	0	0	0	0	1	0
A_84_P18132	AT1G20180	Identical to UPF0496 protein At1g20180 [Arabidopsis Thaliana] (GB:Q6DYE5;GB:Q5BQ01;GB:Q9LNU2); similar to unknown protein [Arabidopsis thaliana] (TAIR:AT3G49070.1); similar to unnamed protein product [Vitis vinifera] (GB:CAO60936.1); contains InterPro domain Protein of unknown function DUF677 (InterPro:IPR007749) [AT1G20180.1]	-8.61183	0.0679627	8.1185	-5.33781	0.0844556	91.0252	9.67337	7.99332e-07	0.000500289	1	3	0	0	0	0	0	0	0	0	0	0
A_84_P20289	AT3G28270	Identical to UPF0496 protein At3g28270 [Arabidopsis Thaliana] (GB:Q9LHD9;GB:Q8H7D0;GB:Q8H7E9;GB:Q944H3); similar to AT14A [Arabidopsis thaliana] (TAIR:AT3G28290.1); similar to AT14A [Arabidopsis thaliana] (TAIR:AT3G28300.1); similar to unnamed protein product [Vitis vinifera] (GB:CAO22906.1); contains InterPro domain Protein of unknown function DUF677 (InterPro:IPR007749) [AT3G28270.1]	1.15053	0.363675	7168.73	4.391	0.199997	77536.6	9.45105	0.000173048	0.00190781	0	1	0	0	0	0	0	0	0	2	0	0
A_84_P502299	AT3G57100	Identical to UPF0496 protein At3g57100 [Arabidopsis Thaliana] (GB:Q9M1J0); similar to unknown protein [Arabidopsis thaliana] (TAIR:AT4G34320.1); similar to unnamed protein product [Vitis vinifera] (GB:CAO22906.1); contains InterPro domain Protein of unknown function DUF677 (InterPro:IPR007749) [AT3G57100.1]	-8.27753	0.436118	10.6392	-7.09159	0.178401	27.1207	2.27512	0.0120683	0.0293253	0	0	0	0	0	0	0	0	0	0	0	0
A_84_P17898	AT5G66670	Identical to UPF0496 protein At5g66670 [Arabidopsis Thaliana] (GB:Q9LVR3); similar to unknown protein [Arabidopsis thaliana] (TAIR:AT5G66660.1); similar to unnamed protein product [Vitis vinifera] (GB:CAO22906.1); contains InterPro domain Protein of unknown function DUF677 (InterPro:IPR007749) [AT5G66670.1]	-6.53851	0.100138	34.2632	-2.02428	0.257064	913.728	22.8518	9.22257e-06	0.000765235	0	0	0	0	0	0	0	0	0	0	1	0
A_84_P66214	AT3G02840	immediate-early fungal elicitor family protein [AT3G02840.1]	-6.5769	0.407774	33.9744	-1.60391	0.361601	1232.3	31.4064	9.36592e-05	0.00145058	0	0	0	0	0	0	0	0	0	0	1	0
A_84_P11533	AT1G32880	importin alpha-1 subunit, putative [AT1G32880.1]	-10.6283	0.154062	2.01161	-9.08578	0.49063	7.0255	2.9131	0.00653628	0.0183505	0	1	0	0	0	0	0	0	0	0	0	0
A_84_P10277	AT5G52000	importin alpha-1 subunit, putative [AT5G52000.1]	-8.3283	0.358094	10.1472	-6.28397	0.139725	47.3441	4.12479	0.000771653	0.00431202	0	0	0	0	0	0	0	0	0	0	0	0
A_84_P18656	AT5G02780	In2-1 protein, putative [AT5G02780.1]	-5.16404	0.175624	88.8499	-3.90761	0.406452	250.694	2.38903	0.00795835	0.0212823	0	0	0	0	0	0	0	0	0	0	0	0
A_84_P271080	AT3G56600	inositol or phosphatidylinositol kinase [AT3G56600.1]	-6.96297	0.275548	25.7759	-5.28948	0.0701904	94.0723	3.18985	0.000521739	0.00341471	0	0	0	0	0	0	0	0	0	0	0	0
A_84_P868612	AT3G14380	integral membrane family protein [AT3G14380.1]	-7.33911	0.11697	19.6482	-5.79432	0.0812497	66.3535	2.91762	4.72668e-05	0.00113158	0	0	0	0	0	0	0	0	0	0	1	0
A_84_P567058	AT4G03540	integral membrane family protein [AT4G03540.1]	-2.82419	0.291685	457.918	-0.155108	0.211889	3320.7	6.36023	0.000213202	0.00212046	0	0	0	0	0	0	0	0	0	0	1	0
A_84_P789165	AT4G20390	integral membrane family protein [AT4G20390.1]	-3.95291	0.170812	206.992	-2.90779	0.330907	498.99	2.06353	0.0082734	0.0219421	0	0	0	0	0	0	0	0	0	0	0	0
A_84_P273170	AT5G44550	integral membrane family protein [AT5G44550.1]	-6.92937	0.220203	26.4076	-5.85312	0.333626	64.9062	2.10856	0.00956602	0.0245069	0	0	0	0	0	0	0	0	0	0	1	0
A_84_P601401	AT1G49405	integral membrane protein, putative [AT1G49405.1]	-5.13062	0.180402	90.8924	-3.95346	0.172299	238.847	2.2613	0.00122027	0.00569915	0	0	0	0	0	0	0	0	0	0	0	0
A_84_P21787	AT1G04570	integral membrane transporter family protein [AT1G04570.1]	-5.87053	0.328286	55.54	-3.50775	0.368933	329.168	5.1436	0.00115759	0.00553204	0	0	0	0	0	0	0	0	0	0	0	0
A_84_P507434	AT2G33280	integral membrane transporter family protein [AT2G33280.1]	-8.04947	0.056298	11.9946	-6.0038	0.127652	57.4101	4.12867	1.42747e-05	0.000804161	0	1	0	0	0	0	0	1	0	1	1	0
A_84_P13566	AT2G47050	invertase/pectin methylesterase inhibitor family protein [AT2G47050.1]	-6.7711	0.213115	29.2462	-5.48218	0.215573	82.7821	2.44345	0.00181117	0.00740914	0	0	0	0	0	0	0	0	0	0	1	0
A_84_P557133	AT2G47340	invertase/pectin methylesterase inhibitor family protein [AT2G47340.1]	-10.5174	0.134598	2.17527	-8.62131	0.831176	10.4316	3.72197	0.0175367	0.0394335	0	0	0	0	0	0	0	0	0	0	0	0
A_84_P23152	AT3G47380	invertase/pectin methylesterase inhibitor family protein [AT3G47380.1]	-1.45814	0.0697298	1158.63	0.113375	0.0653996	3979.62	2.97217	9.05529e-06	0.000765235	0	0	0	0	0	0	0	0	0	0	0	0
A_84_P16596	AT3G62820	invertase/pectin methylesterase inhibitor family protein [AT3G62820.1]	-0.782613	0.267041	1857.78	0.493123	0.0110931	5177.71	2.42122	0.00116804	0.00556004	0	1	0	0	0	0	0	1	0	0	0	0
A_84_P811360	AT3G21720	isocitrate lyase, putative [AT3G21720.1]	-0.247275	0.238031	2692.46	1.86873	0.425439	13798.2	4.33491	0.00167563	0.00701514	0	1	0	0	0	0	0	0	0	0	0	0
A_84_P16756	AT1G19540	isoflavone reductase, putative [AT1G19540.1]	0.0658398	0.0817382	3326.42	1.26273	0.123052	8842.87	2.29245	0.000149608	0.00177611	0	0	0	0	0	0	0	0	0	0	0	0
A_84_P18125	AT1G75280	isoflavone reductase, putative [AT1G75280.1]	1.74799	0.123329	10691.9	2.95831	0.0120146	28590.8	2.3139	7.15674e-05	0.00130841	0	0	0	0	0	0	0	0	0	1	0	0
A_84_P14844	AT4G39230	isoflavone reductase, putative [AT4G39230.1]	-0.186886	0.066698	2790.84	0.817538	0.173124	6508.56	2.00614	0.000720524	0.00413001	0	0	0	0	0	0	0	0	0	0	0	0
A_84_P10980	AT4G19000	IWS1 C-terminus family protein [AT4G19000.1]	-8.99173	0.265163	6.34564	-7.83584	0.103066	16.1142	2.22822	0.00214881	0.00828923	0	0	0	0	0	0	0	0	0	0	0	0
A_84_P826714	AT1G52000	jacalin lectin family protein [AT1G52000.1]	-4.32271	0.193186	159.264	-3.20076	0.458428	412.843	2.17641	0.0174482	0.0392647	0	0	0	0	0	0	0	0	0	0	0	0
A_84_P18924	AT1G52130	jacalin lectin family protein [AT1G52130.1]	-7.56529	0.146468	16.7976	-5.8429	0.190766	64.3537	3.29981	0.000242846	0.00226402	0	0	0	0	0	0	0	0	0	0	1	0
A_84_P14270	AT1G73040	jacalin lectin family protein [AT1G73040.1]	-1.22351	0.00683994	1361.17	0.451487	0.202226	5054.07	3.19319	0.000137478	0.00171533	0	0	0	0	0	0	0	0	0	0	0	0
A_84_P15941	AT5G49850	jacalin lectin family protein [AT5G49850.1]	-4.4288	0.240366	149.746	-3.32004	0.174544	369.585	2.1566	0.00294863	0.0103062	0	0	0	0	0	0	0	0	0	0	1	0
A_84_P524680	AT5G13220	JAS1/JAZ10/TIFY9 (JASMONATE-ZIM-DOMAIN PROTEIN 10) [AT5G13220.2]	-2.52883	0.472015	568.374	-0.576276	0.204713	2480.29	3.87059	0.00277217	0.00986332	0	0	0	0	0	0	0	0	0	0	1	0
A_84_P193424	AT1G19180	JAZ1/TIFY10A (JASMONATE-ZIM-DOMAIN PROTEIN 1); protein binding [AT1G19180.1]	-0.316184	0.243068	2573.23	1.40609	0.0877063	9752.67	3.29956	0.000321593	0.00262493	0	0	0	0	0	0	0	0	0	0	0	0
A_84_P267120	AT1G74950	JAZ2/TIFY10B (JASMONATE-ZIM-DOMAIN PROTEIN 2) [AT1G74950.1]	-0.590759	0.137765	2113.29	0.711365	0.119837	6032.33	2.46592	0.000246881	0.00228309	0	0	0	0	0	0	0	0	0	0	0	0
A_84_P17584	AT1G17380	JAZ5/TIFY11A (JASMONATE-ZIM-DOMAIN PROTEIN 5) [AT1G17380.1]	-4.6724	0.540597	129.48	-2.02924	0.264452	908.952	6.24698	0.00160257	0.00681062	0	1	0	0	0	0	0	0	0	0	1	0
A_84_P610481	AT2G34600	JAZ7/TIFY5B (JASMONATE-ZIM-DOMAIN PROTEIN 7) [AT2G34600.1]	-4.58133	0.546488	137.885	-2.30629	0.133894	745.043	4.84011	0.00218811	0.00838841	0	0	0	0	0	0	0	0	0	0	0	0
A_84_P609853	AT4G17695	KAN3 (KANADI 3); DNA binding / transcription factor [AT4G17695.1]	-2.34941	0.178766	625.775	-1.20394	0.101654	1597.93	2.21217	0.00064564	0.0038766	0	0	0	0	0	0	0	1	0	0	1	0
A_84_P811506	AT2G33150	KAT2/PED1 (PEROXISOME DEFECTIVE 1); acetyl-CoA C-acyltransferase [AT2G33150.1]	1.98753	0.0243036	12605.4	2.99817	0.0733876	29406.7	2.01481	2.25307e-05	0.0008943	0	0	0	0	0	0	0	0	0	0	0	0
A_84_P574921	AT3G08810	kelch repeat-containing F-box family protein [AT3G08810.1]	-6.9825	0.120936	25.1616	-5.68526	0.151926	71.7519	2.45758	0.00031868	0.00261094	0	0	0	0	0	0	0	0	0	0	1	0
A_84_P511950	AT3G10510	kelch repeat-containing F-box family protein [AT3G10510.1]	-8.08263	0.118139	11.7193	-3.92153	0.106266	243.268	17.8901	1.4131e-06	0.000545271	0	0	0	0	0	0	0	0	0	0	0	0
A_84_P580762	AT3G43710	kelch repeat-containing F-box family protein [AT3G43710.1]	-10.6278	0.148163	2.01255	-6.00219	0.222372	57.8162	24.6856	7.36951e-06	0.000742257	0	0	0	0	0	0	0	1	0	1	0	0
A_84_P854321	AT4G03030	kelch repeat-containing F-box family protein [AT4G03030.1]	-9.33695	0.393364	5.08419	-7.90148	0.415308	15.8167	2.7047	0.0121907	0.0295618	0	0	0	0	0	0	0	0	0	0	0	0
A_84_P17683	AT4G39580	kelch repeat-containing F-box family protein [AT4G39580.1]	-3.91014	0.199422	212.007	-2.8141	0.0398691	523.305	2.13767	0.000733195	0.00418103	0	0	0	0	0	0	0	1	0	0	0	0
A_84_P19691	AT5G40680	kelch repeat-containing F-box family protein [AT5G40680.1]	-9.60411	0.896838	4.62885	-5.55	0.264785	79.1945	16.6115	0.00168306	0.00703884	0	0	0	0	0	0	0	0	0	0	0	0
A_84_P819928	AT3G07720	kelch repeat-containing protein [AT3G07720.1]	0.966198	0.0425634	6209.24	2.0114	0.0721316	14844.6	2.06365	2.70988e-05	0.000928991	0	0	0	0	0	0	0	0	0	0	0	0
A_84_P15935	AT5G48180	kelch repeat-containing protein [AT5G48180.1]	4.31021	0.0750919	63007.9	5.96368	0.0734291	229864	3.14588	1.07559e-05	0.000765235	0	0	0	0	0	0	0	0	0	1	0	0
A_84_P19154	AT2G38610	KH domain-containing protein [AT2G38610.1]	0.306572	0.132746	3936.99	1.54654	0.00584566	10745.4	2.36193	8.57111e-05	0.00139658	0	0	0	0	0	0	0	0	0	0	0	0
A_84_P810688	AT5G15960	KIN1 [AT5G15960.1]	2.27641	0.2386	15515.9	5.67983	0.104216	188789	10.5811	2.25405e-05	0.0008943	0	0	0	0	0	1	0	0	0	0	0	0
A_84_P258350	AT5G15970	KIN2 (COLD-RESPONSIVE 6.6) [AT5G15970.1]	2.79704	0.242335	22249.4	5.2745	0.0851557	142561	5.56914	7.5228e-05	0.00132908	1	1	0	0	0	1	0	0	0	0	0	0
A_84_P16264	AT1G51810	kinase [AT1G51810.1]	-10.5901	0.127466	2.06623	-8.66813	0.159977	9.09144	3.78928	8.34257e-05	0.00137788	0	0	0	0	0	0	0	0	0	0	0	0
A_84_P16237	AT1G67000	kinase [AT1G67000.1]	-6.03579	0.32887	49.4338	-4.26907	0.139749	191.385	3.40279	0.00102103	0.00510603	0	0	0	0	0	0	0	0	0	0	0	0
A_84_P20092	AT2G20470	kinase [AT2G20470.1]	-7.73372	0.158769	15.0467	-5.95899	0.14135	59.2582	3.42174	0.000132952	0.00169382	0	0	0	0	0	0	0	0	0	0	2	0
A_84_P23098	AT3G24790	kinase [AT3G24790.1]	-8.56527	0.215951	8.49511	-5.3058	0.147545	93.2047	9.5763	2.72461e-05	0.000928991	0	0	0	0	0	0	0	0	0	0	0	0
A_84_P791812	AT5G12000	kinase [AT5G12000.1]	-10.0673	0.875404	3.3075	-7.81495	0.433977	16.8434	4.76465	0.0162275	0.0370346	0	0	0	0	0	0	0	0	0	0	1	0
A_84_P838239	AT5G58320	kinase interacting protein-related [AT5G58320.1]	-2.16943	0.0634226	707.999	-1.13703	0.141998	1678.82	2.04543	0.000326622	0.00264501	0	0	0	0	0	0	0	0	0	0	0	0
A_84_P22100	AT3G05660	kinase/ protein binding [AT3G05660.1]	-5.96527	0.492335	52.2659	-3.54463	0.260258	318.8	5.35408	0.00166664	0.00699024	0	0	0	0	0	0	0	0	0	0	0	0
A_84_P56460	AT4G24170	kinesin motor family protein [AT4G24170.1]	-7.02601	0.18426	24.433	-4.38517	0.277929	178.233	6.23695	0.000163638	0.00185269	0	0	0	0	0	0	0	0	0	0	0	0
A_84_P766536	AT5G25220	KNAT3 (KNOTTED1-LIKE HOMEOBOX GENE 3); transcription factor [AT5G25220.1]	-6.81789	0.136497	28.3087	-4.91691	0.135578	121.985	3.73467	6.83722e-05	0.00128308	0	0	0	0	0	0	0	0	0	0	0	0
A_84_P13504	AT2G35060	KUP11 (K+ uptake permease 11); potassium ion transmembrane transporter [AT2G35060.1]	1.55567	0.0629963	9337.26	2.75826	0.0616696	24890.7	2.30152	1.9024e-05	0.000869285	0	0	0	0	0	0	0	0	0	0	0	0
A_84_P19609	AT5G05390	LAC12 (laccase 12); copper ion binding / oxidoreductase [AT5G05390.1]	-2.79261	0.122464	461.095	-0.484028	0.0914297	2631.35	4.95395	1.26807e-05	0.000786212	0	0	0	0	0	0	0	0	0	0	0	0
A_84_P12996	AT5G07130	LAC13 (laccase 13); copper ion binding / oxidoreductase [AT5G07130.1]	-2.19389	0.0774581	695.652	-1.02207	0.180015	1820.29	2.25296	0.00049059	0.00330264	0	0	0	0	0	0	0	0	0	1	0	0
A_84_P22594	AT5G58910	LAC16 (laccase 16); copper ion binding / oxidoreductase [AT5G58910.1]	-6.17497	0.16077	44.2701	-4.76237	0.226486	136.406	2.66216	0.000916233	0.00477863	0	0	0	0	0	0	0	0	0	1	0	0
A_84_P22045	AT2G40370	LAC5 (laccase 5); copper ion binding / oxidoreductase [AT2G40370.1]	-2.80861	0.134469	456.125	-0.779598	0.221475	2159.58	4.08125	0.000171029	0.001899	0	0	0	0	0	0	0	0	0	0	0	0
A_84_P57250	AT1G80160	lactoylglutathione lyase family protein / glyoxalase I family protein [AT1G80160.1]	-2.10239	0.244284	745.573	1.4455	0.413738	10258.4	11.6956	0.00021538	0.00213084	0	0	0	0	0	0	0	0	0	0	0	0
A_84_P12956	AT4G39830	L-ascorbate oxidase, putative [AT4G39830.1]	-2.88091	0.164835	432.579	-1.01035	0.086774	1827.25	3.65673	6.41483e-05	0.00125824	0	0	0	0	0	0	0	0	0	0	1	0
A_84_P291764	AT5G21105	L-ascorbate oxidase/ copper ion binding [AT5G21105.1]	-1.31828	0.16593	1276.7	0.0052859	0.0350386	3691.41	2.50285	0.000173314	0.00190979	0	0	0	0	0	0	0	0	0	0	0	0
A_84_P17111	AT1G02820	late embryogenesis abundant 3 family protein / LEA3 family protein [AT1G02820.1]	0.0144739	0.084466	3210.19	1.96767	0.115303	14419.4	3.87232	1.88923e-05	0.000869285	0	0	0	0	0	0	0	1	0	0	0	0
A_84_P17290	AT2G03740	late embryogenesis abundant domain-containing protein / LEA domain-containing protein [AT2G03740.1]	-10.1093	0.35921	2.96212	-8.6126	0.62396	10.0011	2.82195	0.0227455	0.0485638	1	1	0	0	0	0	0	0	0	1	0	0
A_84_P13477	AT2G03850	late embryogenesis abundant domain-containing protein / LEA domain-containing protein [AT2G03850.1]	-5.52217	0.207799	69.8229	-3.7384	0.558491	289.504	3.44323	0.0065848	0.0184594	0	0	0	0	0	0	0	0	0	1	0	0
A_84_P21041	AT2G18340	late embryogenesis abundant domain-containing protein / LEA domain-containing protein [AT2G18340.1]	-10.4041	0.134601	2.35612	-5.28183	0.337999	96.2268	34.8298	1.67777e-05	0.000836066	1	1	0	0	0	0	0	1	0	0	1	0
A_84_P187174	AT3G17520	late embryogenesis abundant domain-containing protein / LEA domain-containing protein [AT3G17520.1]	-5.77503	3.17307	183.934	2.19385	0.519374	17462.8	250.537	0.0127183	0.030554	0	1	0	0	0	0	0	0	0	0	0	0
A_84_P573423	AT4G36600	late embryogenesis abundant domain-containing protein / LEA domain-containing protein [AT4G36600.1]	-7.26079	1.0762	25.2435	-3.74262	0.266926	277.239	11.4571	0.00534335	0.0158107	0	1	0	0	0	0	0	0	0	0	0	0
A_84_P17175	AT1G32560	late embryogenesis abundant group 1 domain-containing protein / LEA group 1 domain-containing protein [AT1G32560.1]	-5.73601	0.484535	61.4082	-3.59247	0.422237	314.307	4.41844	0.00445935	0.0138599	2	2	0	0	0	0	0	0	0	0	0	0
A_84_P16776	AT5G06760	late embryogenesis abundant group 1 domain-containing protein / LEA group 1 domain-containing protein [AT5G06760.1]	-6.74187	0.382338	30.2973	0.595928	0.278244	5613.84	161.77	1.1392e-05	0.000769329	0	1	0	0	0	0	0	0	0	0	0	0
A_84_P14274	AT1G52690	late embryogenesis abundant protein, putative / LEA protein, putative [AT1G52690.1]	-4.23287	0.757565	184.613	3.87964	0.293372	54782.5	276.762	6.55728e-05	0.00126961	0	2	0	0	0	0	0	0	0	0	0	0
A_84_P11727	AT3G15670	late embryogenesis abundant protein, putative / LEA protein, putative [AT3G15670.1]	-6.52958	1.16566	43.6615	0.319488	0.275997	4654.47	115.286	0.000583561	0.00364659	0	1	0	0	0	0	0	0	0	0	0	0
A_84_P19392	AT3G53040	late embryogenesis abundant protein, putative / LEA protein, putative [AT3G53040.1]	-5.93912	0.867828	59.1396	-3.23301	0.148863	392.551	6.52561	0.00599249	0.0172049	2	4	0	0	0	0	0	0	0	0	0	0
A_84_P19002	AT1G52680	late embryogenesis abundant protein-related / LEA protein-related [AT1G52680.1]	-9.99101	0.482047	3.27959	-5.77111	0.90586	76.0217	18.6345	0.00205353	0.00804116	0	0	0	0	0	0	0	0	0	0	0	0
A_84_P65284	AT1G07900	LBD1 (LOB DOMAIN-CONTAINING PROTEIN 1) [AT1G07900.1]	-6.14874	0.625073	47.1837	-3.9369	0.603419	253.056	4.63265	0.0116052	0.0284761	0	1	0	0	0	0	0	0	0	0	0	0
A_84_P607788	AT2G28500	LBD11 (LOB DOMAIN-CONTAINING PROTEIN 11) [AT2G28500.1]	-4.54289	0.112435	136.343	-2.76094	0.162281	544.473	3.43891	9.77648e-05	0.00147096	0	0	0	0	0	0	0	0	0	0	0	0
A_84_P277680	AT3G03760	LBD20 (LOB DOMAIN-CONTAINING PROTEIN 20) [AT3G03760.1]	-6.65082	0.0862392	31.6184	-5.63307	0.0215893	74.1368	2.02475	3.81629e-05	0.00105121	0	1	0	0	0	0	0	1	0	0	1	0
A_84_P501581	AT5G06080	LBD33 (LOB DOMAIN-CONTAINING PROTEIN 33) [AT5G06080.1]	-7.47967	0.242305	18.0567	-4.96195	0.255771	119.565	5.72679	0.000244888	0.00227188	0	0	0	0	0	0	0	0	0	0	0	0
A_84_P606488	AT5G35900	LBD35 (LOB DOMAIN-CONTAINING PROTEIN 35) [AT5G35900.1]	-10.5605	0.138298	2.10955	-7.46994	0.556945	21.6634	8.51832	0.000735215	0.00418885	0	0	0	0	0	0	0	0	0	2	0	0
A_84_P10446	AT1G67100	LBD40 (LOB DOMAIN-CONTAINING PROTEIN 40) [AT1G67100.1]	-7.98259	0.176216	12.6187	-6.50795	0.330887	41.0203	2.77913	0.00242563	0.00901813	0	0	0	0	0	0	0	0	0	0	0	0
A_84_P768117	AT5G48543	LCR1 (Low-molecular-weight cysteine-rich 1) [AT5G48543.1]	-10.1862	0.167557	2.72995	-7.55939	0.200765	19.6077	6.17675	6.40547e-05	0.00125746	0	1	0	0	0	0	0	0	0	0	0	0
A_84_P515742	AT4G29280	LCR22 (Low-molecular-weight cysteine-rich 22) [AT4G29280.1]	-10.603	0.151644	2.04727	-8.55267	0.208504	9.87946	4.14213	0.000160961	0.00184113	0	0	0	0	0	0	0	0	0	0	1	0
A_84_P764761	AT4G29305	LCR25 (Low-molecular-weight cysteine-rich 25) [AT4G29305.1]	-8.33765	0.427163	10.0733	-5.72209	0.335184	70.6972	6.12861	0.00112789	0.00543773	0	0	0	0	0	0	0	0	0	0	0	0
A_84_P503316	AT4G29290	LCR26 (Low-molecular-weight cysteine-rich 26) [AT4G29290.1]	-10.5035	0.127479	2.19064	-9.07657	0.314756	6.90145	2.68878	0.00189376	0.00763014	0	0	0	0	0	0	0	0	0	0	0	0
A_84_P768126	AT5G47175	LCR3 (Low-molecular-weight cysteine-rich 3) [AT5G47175.1]	-8.46892	0.304573	9.04133	-3.33789	0.234271	366.872	35.0423	2.07087e-05	0.000880078	0	0	0	0	0	0	0	0	0	0	0	0
A_84_P757265	AT2G22121	LCR35 (Low-molecular-weight cysteine-rich 35) [AT2G22121.1]	-10.4012	0.114679	2.35406	-8.08048	0.406401	14.006	4.99578	0.00067998	0.00399639	0	0	0	0	0	0	0	0	0	0	1	0
A_84_P768159	AT5G47077	LCR6 (Low-molecular-weight cysteine-rich 6) [AT5G47077.1]	-9.8069	0.74306	3.80239	-5.71546	0.157783	70.3328	17.0469	0.000734939	0.00418786	0	0	0	0	0	0	0	0	0	0	0	0
A_84_P258120	AT1G75830	LCR67/PDF1.1 (Low-molecular-weight cysteine-rich 67) [AT1G75830.1]	-9.51449	0.960917	4.94246	-7.39277	0.182848	21.9889	4.35214	0.0198265	0.0434528	1	1	0	0	0	0	0	0	0	0	0	0
A_84_P108502	AT2G02120	LCR70/PDF2.1 (Low-molecular-weight cysteine-rich 70); protease inhibitor [AT2G02120.1]	-2.89173	0.313076	436.438	-1.56239	0.17769	1249.88	2.51288	0.00306799	0.0105937	0	0	0	0	0	0	0	0	0	0	0	0
A_84_P757402	AT2G31953	LCR76 (Low-molecular-weight cysteine-rich 76) [AT2G31953.1]	-9.55312	0.361089	4.33144	-7.95838	0.363446	15.0882	3.0204	0.00572479	0.0166368	0	0	0	0	0	0	0	0	0	0	2	0
A_84_P568893	AT4G22210	LCR85 (Low-molecular-weight cysteine-rich 85) [AT4G22210.1]	-10.3717	0.201108	2.40349	-8.71219	0.299076	8.91835	3.15911	0.00133949	0.00606105	0	0	0	0	0	0	0	0	0	0	0	0
A_84_P12885	AT4G22880	LDOX (TANNIN DEFICIENT SEED 4) [AT4G22880.1]	-3.49974	0.520814	296.184	0.351075	0.3023	4747.02	14.4282	0.000377912	0.00285139	0	0	0	0	0	0	0	0	0	1	0	0
A_84_P18269	AT2G21490	LEA (DEHYDRIN LEA) [AT2G21490.1]	-6.86915	0.137017	27.2794	-3.8186	0.305667	264.103	8.28523	9.43814e-05	0.00145191	0	0	0	0	0	0	0	0	0	0	3	0
A_84_P11342	AT1G01470	LEA14 (LATE EMBRYOGENESIS ABUNDANT 14) [AT1G01470.1]	1.48217	0.128619	8882.24	2.74888	0.157564	24791	2.40612	0.000418869	0.00303035	0	0	0	0	0	0	0	0	0	0	0	0
A_84_P17635	AT1G21970	LEC1 (LEAFY COTYLEDON 1); transcription factor [AT1G21970.1]	-8.6796	0.164384	7.81425	-7.62619	0.251939	18.8226	2.07543	0.00373165	0.0122256	0	0	0	0	0	0	0	0	0	0	0	0
A_84_P13764	AT3G44830	lecithin:cholesterol acyltransferase family protein / LACT family protein [AT3G44830.1]	-7.65038	0.268505	15.9694	-6.09079	0.0456613	54.0054	2.94771	0.000580176	0.00363416	0	0	0	0	0	0	0	0	0	0	0	0
A_84_P13269	AT1G70110	lectin protein kinase family protein [AT1G70110.1]	-10.2861	0.69542	2.71641	-8.26049	0.217319	12.1111	4.07174	0.00855082	0.0225119	0	0	0	0	0	0	0	0	0	0	0	0
A_84_P12324	AT1G70130	lectin protein kinase, putative [AT1G70130.1]	-7.08731	0.337226	23.9261	-1.60037	0.248462	1222.85	44.8468	2.2352e-05	0.000893304	0	0	0	0	0	0	0	0	0	0	0	0
A_84_P18226	AT2G29250	lectin protein kinase, putative [AT2G29250.1]	-10.5116	0.315398	2.1963	-8.8471	0.556547	8.39359	3.16997	0.0107673	0.0268784	0	0	0	0	0	0	0	0	0	0	0	0
A_84_P23040	AT3G08870	lectin protein kinase, putative [AT3G08870.1]	-2.96612	0.350868	412.312	-1.63048	0.265416	1198.51	2.52388	0.00626149	0.0177701	0	0	0	0	0	0	0	0	0	0	0	0
A_84_P23380	AT5G01540	lectin protein kinase, putative [AT5G01540.1]	-2.28148	0.393181	665.551	0.050204	0.264636	3851.89	5.03394	0.00104059	0.00516893	0	0	0	0	0	0	0	0	0	0	0	0
A_84_P10141	AT5G01550	lectin protein kinase, putative [AT5G01550.1]	-2.9353	0.111617	415.342	-0.873726	0.199999	2019.31	4.17442	9.88365e-05	0.00148103	0	0	0	0	0	0	0	0	0	0	0	0
A_84_P11087	AT5G01560	lectin protein kinase, putative [AT5G01560.1]	-3.53343	0.0730988	275.006	-2.05493	0.0571391	885.327	2.78658	1.02488e-05	0.000765235	0	0	0	0	0	0	0	0	0	0	0	0
A_84_P20709	AT5G60310	lectin protein kinase, putative [AT5G60310.1]	-7.24411	0.280417	21.1043	-6.10305	0.0971294	53.5631	2.20543	0.00264054	0.00955639	0	0	0	0	0	0	0	0	0	0	0	0
A_84_P10330	AT5G65600	legume lectin family protein / protein kinase family protein [AT5G65600.1]	-5.10243	0.18558	93.1287	-3.1813	0.294658	410.081	3.7872	0.000670005	0.00395933	0	0	0	0	0	0	0	0	0	0	0	0
A_84_P11710	AT1G53080	legume lectin family protein [AT1G53080.1]	-6.44624	0.210695	36.885	-3.14252	0.391031	425.439	9.8746	0.000209359	0.0021029	0	0	0	0	0	0	0	0	0	0	0	0
A_84_P10822	AT3G19020	leucine-rich repeat family protein / extensin family protein [AT3G19020.1]	-10.3843	0.24848	2.41509	-7.43374	0.211593	21.4189	7.73024	9.71435e-05	0.00146769	0	0	0	0	0	0	0	1	0	0	0	0
A_84_P10209	AT5G25930	leucine-rich repeat family protein / protein kinase family protein [AT5G25930.1]	-0.370576	0.0894793	2458.36	0.857189	0.114988	6676.53	2.34204	0.000128182	0.00166158	0	0	0	0	0	0	0	0	0	0	0	0
A_84_P831544	AT1G17250	leucine-rich repeat family protein [AT1G17250.1]	-10.6843	0.137098	1.93474	-9.4983	0.21416	5.12709	2.2752	0.00127568	0.00586612	0	0	0	0	0	0	0	0	0	0	0	0
A_84_P93419	AT1G45616	leucine-rich repeat family protein [AT1G45616.1]	-2.46249	0.29363	580.977	-1.1809	0.0544754	1622.45	2.43106	0.00174921	0.0072281	0	0	0	0	0	0	0	0	0	0	1	0
A_84_P20328	AT1G74190	leucine-rich repeat family protein [AT1G74190.1]	-10.6866	0.136977	1.9318	-8.92926	0.270485	7.64158	3.38065	0.000553598	0.00353692	0	0	0	0	0	0	0	1	0	0	1	0
A_84_P19186	AT2G19330	leucine-rich repeat family protein [AT2G19330.1]	-8.36695	0.22301	9.72186	-4.72486	0.17774	139.734	12.4847	2.47207e-05	0.000913202	0	1	0	0	0	0	0	0	0	0	0	0
A_84_P18293	AT2G25470	leucine-rich repeat family protein [AT2G25470.1]	-5.67338	0.769613	67.306	-3.78935	0.149824	266.654	3.69105	0.0141226	0.0331871	0	0	0	0	0	0	0	0	0	0	4	0
A_84_P16681	AT4G26050	leucine-rich repeat family protein [AT4G26050.1]	-7.27799	0.158329	20.4962	-5.49118	0.385989	83.9336	3.45051	0.00176241	0.00726335	0	0	0	0	0	0	0	0	0	0	1	0
A_84_P853723	AT5G49290	leucine-rich repeat family protein [AT5G49290.1]	-7.3735	0.14992	19.1731	-6.17757	0.0384768	50.8266	2.29092	0.000180274	0.00195001	0	0	0	0	0	0	0	0	0	0	0	0
A_84_P17652	AT1G50610	leucine-rich repeat transmembrane protein kinase, putative [AT1G50610.1]	-9.90989	0.511471	3.44649	-6.52336	0.652234	42.4922	10.458	0.0021043	0.00817853	0	0	0	0	0	0	0	0	0	0	0	0
A_84_P20016	AT1G66830	leucine-rich repeat transmembrane protein kinase, putative [AT1G66830.1]	-4.23948	0.200566	169.866	-1.71961	0.233487	1124.36	5.73531	0.000143624	0.0017389	0	1	0	0	0	0	0	0	0	0	0	0
A_84_P21889	AT1G74360	leucine-rich repeat transmembrane protein kinase, putative [AT1G74360.1]	-3.02421	0.242361	392.9	-1.94462	0.13483	957.216	2.11344	0.00252217	0.00925243	0	0	0	0	0	0	0	0	0	0	1	0
A_84_P19205	AT2G24130	leucine-rich repeat transmembrane protein kinase, putative [AT2G24130.1]	-5.85215	0.106978	54.9885	-3.846	0.175991	256.666	4.01709	7.23491e-05	0.00131188	0	1	0	0	0	0	0	0	0	0	1	0
A_84_P113792	AT3G03770	leucine-rich repeat transmembrane protein kinase, putative [AT3G03770.1]	1.40391	0.0924538	8420.53	2.46091	0.0370505	20252.1	2.0806	5.15409e-05	0.00115782	0	0	0	0	0	0	0	0	0	0	0	0
A_84_P18866	AT5G20690	leucine-rich repeat transmembrane protein kinase, putative [AT5G20690.1]	-9.79304	0.467401	3.73857	-6.61678	0.212267	37.677	9.0396	0.000429612	0.00307542	0	0	0	0	0	0	0	0	0	0	0	0
A_84_P197194	AT4G22870	leucoanthocyanidin dioxygenase, putative / anthocyanidin synthase, putative [AT4G22870.1]	-1.55198	0.40629	1123.72	2.06794	0.336038	15654.8	12.2943	0.000286403	0.00245114	0	0	0	0	0	0	0	0	0	0	0	0
A_84_P55930	AT5G61850	LFY (LEAFY); transcription factor [AT5G61850.1]	-9.44259	0.941372	5.23222	-7.44042	0.212457	21.3624	4.00602	0.0228913	0.0488058	0	1	0	0	0	0	0	0	0	0	0	0
A_84_P10236	AT5G40780	LHT1 (LYSINE HISTIDINE TRANSPORTER 1); amino acid transmembrane transporter [AT5G40780.1]	2.13594	0.075149	13998.6	3.59938	0.164768	44756.6	2.75766	0.000151148	0.00178556	0	0	0	0	0	0	0	0	0	0	0	0
A_84_P598586	AT5G66620	LIM domain-containing protein [AT5G66620.1]	-5.54082	0.229065	68.5541	-4.47697	0.319084	167.982	2.0905	0.00936983	0.0241048	0	0	0	0	0	0	0	0	0	0	0	0
A_84_P536372	AT5G66640	LIM domain-containing protein-related [AT5G66640.1]	-6.45655	0.202627	36.2839	-1.81427	0.238782	1053.85	24.9727	1.36683e-05	0.000799771	0	0	0	0	0	0	0	0	0	0	1	0
A_84_P12738	AT1G02660	lipase class 3 family protein [AT1G02660.1]	-0.968386	0.0826715	1623.35	0.101274	0.329414	4015.16	2.09894	0.00548807	0.0161164	0	2	0	0	0	0	0	0	0	0	1	0
A_84_P303930	AT1G05800	lipase class 3 family protein [AT1G05800.1]	-10.5925	0.140057	2.06085	-7.65542	0.590345	19.1336	7.65854	0.00110697	0.00536902	0	0	0	0	0	0	0	0	0	0	0	0
A_84_P19981	AT1G30370	lipase class 3 family protein [AT1G30370.1]	-2.47642	0.0229706	571.451	0.168949	0.0616348	4139.24	6.25655	2.54473e-07	0.000433735	0	0	0	0	0	0	0	0	0	0	0	0
A_84_P11548	AT2G30550	lipase class 3 family protein [AT2G30550.2]	-1.08569	0.22961	1502.52	0.615659	0.10809	5641.3	3.25205	0.000314332	0.00259187	0	0	0	0	0	0	0	0	0	0	0	0
A_84_P17246	AT2G31690	lipase class 3 family protein [AT2G31690.1]	-10.524	0.158989	2.16218	-6.42302	0.843751	47.1815	17.1601	0.00116508	0.00555011	0	0	0	0	0	0	0	0	0	0	1	0
A_84_P828773	AT3G14360	lipase class 3 family protein [AT3G14360.1]	-1.43271	0.0609744	1178.71	-0.272605	0.251952	3070	2.23474	0.0014925	0.00649225	0	0	0	0	0	0	0	0	0	0	0	0
A_84_P90849	AT3G62590	lipase class 3 family protein [AT3G62590.1]	-3.36077	0.134942	310.418	-1.43602	0.183339	1365.59	3.79671	0.000126494	0.00165217	0	1	0	0	0	0	0	0	0	0	0	0
A_84_P174401	AT4G16820	lipase class 3 family protein [AT4G16820.1]	-7.88824	0.283769	13.5509	-1.21196	0.253264	1600.59	102.273	6.97247e-06	0.000739709	0	0	0	0	0	0	0	0	0	0	0	0
A_84_P859343	AT1G28600	lipase, putative [AT1G28600.1]	-0.778154	0.0603145	1854.13	0.223753	0.0923315	4302.31	2.00265	9.52956e-05	0.00145591	0	0	0	0	0	0	0	0	0	1	0	0
A_84_P583210	AT4G33550	lipid binding [AT4G33550.1]	0.0302105	0.231492	3287.07	1.3275	0.384697	9418.88	2.45766	0.00746586	0.0202623	0	0	0	0	0	0	0	0	0	0	0	0
A_84_P95456	AT4G39730	lipid-associated family protein [AT4G39730.1]	3.45676	0.142058	34908.8	4.52789	0.291349	85802.2	2.10109	0.00461164	0.0141886	0	0	0	0	0	0	0	1	0	0	0	0
A_84_P18072	AT1G72520	lipoxygenase, putative [AT1G72520.1]	-5.02466	0.571546	101.923	-3.20801	0.311861	403.096	3.52262	0.0084448	0.0223068	0	0	0	0	0	0	0	0	0	0	1	0
A_84_P814026	AT4G33150	LKR (SACCHAROPINE DEHYDROGENASE) [AT4G33150.2]	1.05216	0.267513	6629.08	2.39883	0.285676	19605.2	2.54323	0.00397951	0.0127898	0	0	0	0	0	0	0	0	0	0	0	0
A_84_P821648	AT4G17260	L-lactate dehydrogenase, putative [AT4G17260.1]	-2.96157	0.193901	412.212	-1.89329	0.0711131	990.443	2.09693	0.000858751	0.00459324	0	0	0	0	0	0	0	0	0	0	0	0
A_84_P603397	AT2G42440	LOB domain protein 17 / lateral organ boundaries domain protein 17 (LBD17) [AT2G42440.1]	-4.1952	0.0553392	173.818	-2.97878	0.0855499	467.377	2.32369	3.23096e-05	0.000988239	0	0	0	0	0	0	0	0	0	0	0	0
A_84_P15000	AT5G51420	long-chain-alcohol O-fatty-acyltransferase family protein / wax synthase family protein [AT5G51420.1]	-10.2753	0.578495	2.67549	-8.16297	0.252183	12.9409	4.32383	0.00440164	0.0137334	0	0	0	0	0	0	0	0	0	0	0	0
A_84_P15014	AT5G55360	long-chain-alcohol O-fatty-acyltransferase family protein / wax synthase family protein [AT5G55360.1]	-9.58207	0.280383	4.1795	-8.33972	0.352881	11.5669	2.36583	0.00881251	0.0230188	0	0	0	0	0	0	0	2	0	0	1	0
A_84_P15960	AT5G55370	long-chain-alcohol O-fatty-acyltransferase family protein / wax synthase family protein [AT5G55370.1]	-6.26965	0.114693	41.2391	-4.7594	0.0571557	135.814	2.8486	3.401e-05	0.00100198	0	0	0	0	0	0	0	0	0	0	0	0
A_84_P21095	AT2G04350	long-chain-fatty-acid--CoA ligase family protein / long-chain acyl-CoA synthetase family protein (LACS8) [AT2G04350.1]	2.11358	0.104177	13764.7	3.47914	0.0903621	41047	2.57677	6.77981e-05	0.00127919	0	3	0	0	0	0	0	0	0	0	0	0
A_84_P15574	AT3G45140	LOX2 (LIPOXYGENASE 2) [AT3G45140.1]	3.9911	0.128785	50546	5.47167	0.318927	165432	2.79058	0.00172901	0.00717397	0	0	0	0	0	0	0	0	0	0	1	0
A_84_P14748	AT1G17420	LOX3 (Lipoxygenase 3); iron ion binding / lipoxygenase/ metal ion binding / oxidoreductase, acting on single donors with incorporation of molecular oxygen, incorporation of two atoms of oxygen [AT1G17420.1]	-1.28566	0.289889	1314.15	0.531331	0.357632	5406.72	3.52346	0.0023953	0.00893969	0	0	0	0	0	0	0	1	0	0	0	0
A_84_P19155	AT2G38540	LP1 (nonspecific lipid transfer protein 1) [AT2G38540.1]	3.61399	0.106694	38954.1	4.87184	0.12581	107857	2.39139	0.000189883	0.00200132	0	1	0	0	0	0	0	0	0	0	1	0
A_84_P17995	AT1G23010	LPR1 (LOW PHOSPHATE ROOT1); copper ion binding / oxidoreductase, acting on diphenols and related substances as donors, oxygen as acceptor [AT1G23010.1]	-2.74531	0.0908765	475.627	-1.25544	0.238443	1558.52	2.80862	0.000538115	0.00347814	0	0	0	0	0	0	0	0	0	0	0	0
A_84_P10874	AT3G50970	LTI30 (LOW TEMPERATURE-INDUCED 30) [AT3G50970.1]	0.0593465	0.0936493	3310.04	1.91116	0.0788099	13850.5	3.60953	1.26012e-05	0.000786212	0	0	0	0	0	0	0	0	0	0	0	0
A_84_P21625	AT5G52300	LTI65/RD29B (RESPONSIVE TO DESSICATION 29B) [AT5G52300.1]	-5.64001	0.551361	66.5548	0.225454	0.450859	4422.92	58.3015	0.000140309	0.00172384	0	2	0	0	0	0	0	1	0	0	0	0
A_84_P809041	AT2G38530	LTP2 (LIPID TRANSFER PROTEIN 2); lipid binding [AT2G38530.1]	2.73694	0.0382346	21179.2	4.44466	0.24882	80727.8	3.26643	0.000300174	0.00251896	0	0	0	0	0	0	0	0	0	0	0	0
A_84_P808177	AT5G59320	LTP3 (LIPID TRANSFER PROTEIN 3); lipid binding [AT5G59320.1]	-0.245015	0.111509	2690.95	4.84171	0.317494	106875	33.9826	1.2645e-05	0.000786212	0	1	0	0	0	0	0	0	0	0	0	0
A_84_P19758	AT5G59310	LTP4 (LIPID TRANSFER PROTEIN 4); lipid binding [AT5G59310.1]	-4.87531	0.706471	115.866	4.10049	0.600181	66272.2	503.483	7.40799e-05	0.00132238	0	1	0	0	0	0	0	0	0	1	0	0
A_84_P21460	AT4G38030	lyase [AT4G38030.1]	-10.084	0.240286	2.97071	-6.92384	0.211822	30.4544	8.93953	6.87929e-05	0.00128682	0	0	0	0	0	0	0	0	0	0	1	0
A_84_P95766	AT2G17120	LYM2 (LYSM DOMAIN GPI-ANCHORED PROTEIN 2 PRECURSOR) [AT2G17120.1]	-0.275284	0.109722	2624.79	1.20431	0.0756858	8478.24	2.7887	4.31308e-05	0.00108892	0	0	0	0	0	0	0	0	0	0	0	0
A_84_P847118	AT1G25530	lysine and histidine specific transporter, putative [AT1G25530.1]	-8.93361	0.746205	7.12382	-6.87336	0.247277	31.6998	4.17059	0.0105019	0.0263412	0	1	0	0	0	0	0	0	0	0	0	0
A_84_P21050	AT2G41280	M10 [AT2G41280.1]	-10.2864	0.105266	2.55429	-7.21415	0.52179	26.0538	8.41094	0.000562698	0.00357397	0	0	0	0	0	0	0	1	0	0	3	0
A_84_P66934	AT5G26630	MADS-box protein (AGL35) [AT5G26630.1]	-5.74262	0.134799	59.695	-4.58256	0.0384218	153.503	2.23468	0.000137596	0.00171533	0	0	0	0	0	0	0	0	0	0	0	0
A_84_P11060	AT1G48150	MADS-box protein (AGL74 ) [AT1G48150.1]	-10.3477	0.346889	2.46703	-8.88109	0.0146029	7.80136	2.76372	0.00185655	0.00752855	0	0	0	0	0	1	0	0	0	0	1	0
A_84_P19508	AT4G23680	major latex protein-related / MLP-related [AT4G23680.1]	2.03462	0.218808	13097.6	3.8304	0.185721	52540	3.47203	0.000411309	0.00300165	0	0	0	0	0	0	0	0	0	0	0	0
A_84_P172281	AT5G48850	male sterility MS5 family protein [AT5G48850.1]	-1.77023	0.592812	991.884	0.708246	0.165097	6035.64	5.5731	0.0022205	0.00847257	0	1	0	0	0	0	0	2	0	0	0	0
A_84_P13765	AT3G56700	male sterility protein, putative [AT3G56700.1]	-10.588	0.136746	2.06927	-8.04026	0.22187	14.0894	5.84728	7.13353e-05	0.00130732	0	0	0	0	0	0	0	0	0	0	1	0
A_84_P15784	AT4G37970	mannitol dehydrogenase, putative [AT4G37970.1]	-2.67541	0.109561	499.715	-0.79727	0.0530886	2117.07	3.676	1.16618e-05	0.000771746	0	0	0	0	0	0	0	0	0	0	0	0
A_84_P18265	AT2G18480	mannitol transporter, putative [AT2G18480.1]	-7.27386	0.216208	20.7455	-4.82466	0.238205	130.744	5.46115	0.000191037	0.00201041	0	0	0	0	0	0	0	0	0	0	0	0
A_84_P14180	AT1G13270	MAP1C (METHIONINE AMINOPEPTIDASE 1B); metalloexopeptidase [AT1G13270.1]	0.584783	0.263281	4836.6	1.67736	0.117997	11783.5	2.13254	0.00279447	0.00992045	0	0	0	0	0	0	0	0	0	0	0	0
A_84_P23526	AT5G55090	MAPKKK15 (Mitogen-activated protein kinase kinase kinase 15); kinase [AT5G55090.1]	-2.42395	0.0265169	592.673	-0.270816	0.118456	3055.34	4.44792	6.6876e-06	0.000739644	0	0	0	0	0	0	0	0	0	0	0	0
A_84_P21415	AT4G26890	MAPKKK16 (Mitogen-activated protein kinase kinase kinase 16); kinase [AT4G26890.1]	-3.68879	0.00896408	246.513	-1.91028	0.0493829	978.924	3.43072	4.22065e-07	0.000433735	1	1	0	0	0	0	0	0	0	1	1	0
A_84_P19214	AT2G32510	MAPKKK17 (Mitogen-activated protein kinase kinase kinase 17); kinase [AT2G32510.1]	-2.89951	0.0440746	425.679	-1.28258	0.11686	1516.32	3.06721	2.34208e-05	0.00089975	0	0	0	0	0	0	0	0	0	0	0	0
A_84_P16077	AT1G05100	MAPKKK18 (Mitogen-activated protein kinase kinase kinase 18); kinase [AT1G05100.1]	-5.02331	0.0557462	97.8008	-1.47452	0.356221	1345.59	11.7028	6.94362e-05	0.00129315	1	1	0	0	0	0	0	0	0	0	0	0
A_84_P762988	AT4G36950	MAPKKK21; ATP binding / protein kinase [AT4G36950.1]	-5.46017	0.646406	76.4128	-1.48264	0.438534	1351.99	15.7527	0.000912011	0.0047636	0	0	0	0	0	0	0	0	0	0	2	0
A_84_P18380	AT1G12950	MATE efflux family protein [AT1G12950.1]	-2.08363	0.106404	751.095	-0.158113	0.134336	3309.33	3.79874	4.11021e-05	0.00107416	0	0	0	0	0	0	0	0	0	0	0	0
A_84_P13125	AT1G33100	MATE efflux family protein [AT1G33100.1]	-8.84169	0.508985	7.13584	-7.34436	0.385117	23.1525	2.82319	0.0153072	0.0353649	0	0	0	0	0	0	0	0	0	0	0	0
A_84_P259470	AT1G61890	MATE efflux family protein [AT1G61890.1]	0.375178	0.145951	4150.11	1.91391	0.116505	13881.3	2.9054	0.000140023	0.00172384	0	0	0	0	0	0	0	0	0	0	0	0
A_84_P582735	AT1G64820	MATE efflux family protein [AT1G64820.1]	-9.0052	0.833576	6.96516	-6.6872	0.164109	35.8236	4.98642	0.0091326	0.0236578	0	0	0	0	0	0	0	0	0	0	0	0
A_84_P15250	AT1G66760	MATE efflux family protein [AT1G66760.2]	-0.632564	0.224622	2056.22	0.528738	0.0839646	5311.13	2.23659	0.00110528	0.00536563	0	0	0	0	0	0	0	0	0	0	0	0
A_84_P14305	AT1G66780	MATE efflux family protein [AT1G66780.1]	-7.61718	0.360777	16.4117	-5.7061	0.207917	70.9524	3.76089	0.00135632	0.00611198	0	0	0	0	0	0	0	0	0	0	0	0
A_84_P521515	AT1G71140	MATE efflux family protein [AT1G71140.1]	-1.04074	0.186536	1548.62	0.149601	0.0363497	4079.77	2.28207	0.000409672	0.00299462	0	0	0	0	0	0	0	0	0	0	3	0
A_84_P600633	AT2G04050	MATE efflux family protein [AT2G04050.1]	-7.2273	0.171372	21.2484	0.133012	0.267986	4069.61	164.314	2.31607e-06	0.000588735	0	0	0	0	0	0	0	0	0	0	0	0
A_84_P551816	AT3G03620	MATE efflux family protein [AT3G03620.1]	-9.41692	1.62917	7.30664	-5.34546	0.63863	96.1526	16.8125	0.0157335	0.0361487	0	1	0	0	0	0	0	0	0	0	0	0
A_84_P825097	AT4G21910	MATE efflux family protein [AT4G21910.3]	-1.0466	0.0198681	1538.11	0.248373	0.147386	4378.8	2.45372	0.000112645	0.00157022	0	0	0	0	0	0	0	0	0	0	0	0
A_84_P832499	AT4G25640	MATE efflux family protein [AT4G25640.1]	-0.638013	0.0568262	2045.99	0.697224	0.163835	5994.07	2.52317	0.000182757	0.00196468	0	0	0	0	0	0	0	1	0	0	1	0
A_84_P561086	AT5G44050	MATE efflux family protein [AT5G44050.1]	-1.48416	0.173802	1139.62	-0.268487	0.191752	3066.71	2.32249	0.00124153	0.00576021	0	0	0	0	0	0	0	0	0	0	0	0
A_84_P756184	AT2G04066	MATE efflux protein-related [AT2G04066.1]	-2.10499	0.208351	741.317	0.834457	0.248018	6608.31	7.67117	9.57106e-05	0.00145867	0	0	0	0	0	0	0	0	0	0	0	0
A_84_P13113	AT5G52050	MATE efflux protein-related [AT5G52050.1]	-0.883081	0.265127	1746.09	1.5177	0.256186	10671.1	5.28087	0.000352103	0.00275633	0	0	0	0	0	0	0	0	0	0	0	0
A_84_P184784	AT5G52450	MATE efflux protein-related [AT5G52450.1]	-0.116343	0.069829	2933.65	1.44633	0.0160841	10022.9	2.954	2.934e-06	0.000606583	0	0	0	0	0	0	0	0	0	0	0	0
A_84_P16097	AT1G24140	matrixin family protein [AT1G24140.1]	-3.17917	0.455045	359.681	-1.33075	0.422751	1504.08	3.60105	0.00672339	0.0187443	0	0	0	0	0	0	0	0	0	0	0	0
A_84_P18143	AT1G37140	MCT1 (mei2 C-Terminal RRM only like 1); RNA binding [AT1G37140.1]	-9.66076	0.574271	4.13617	-6.27035	0.933166	53.8757	10.4861	0.00584866	0.0169055	0	0	0	0	0	0	0	0	0	0	0	0
A_84_P17348	AT2G47000	MDR4/PGP4 (P-GLYCOPROTEIN4); ATPase, coupled to transmembrane movement of substances / xenobiotic-transporting ATPase [AT2G47000.1]	1.19809	0.0861772	7299.57	2.25728	0.115115	17614.2	2.08377	0.000217493	0.00213882	0	0	0	0	0	0	0	0	0	0	1	0
A_84_P18321	AT1G53470	mechanosensitive ion channel domain-containing protein / MS ion channel domain-containing protein [AT1G53470.1]	-1.25038	0.128881	1342.91	0.706736	0.0634231	6010.43	3.88286	1.9115e-05	0.000869285	0	1	0	0	0	0	0	0	0	0	1	0
A_84_P504684	AT1G78610	mechanosensitive ion channel domain-containing protein / MS ion channel domain-containing protein [AT1G78610.1]	-0.538736	0.107729	2196.98	0.991364	0.0450102	7314.17	2.88806	2.23109e-05	0.000893304	0	0	0	0	0	0	0	0	0	0	0	0
A_84_P836732	AT3G14810	mechanosensitive ion channel domain-containing protein / MS ion channel domain-containing protein [AT3G14810.1]	-6.1002	0.201003	46.541	-4.74954	0.283601	138.61	2.55029	0.00253934	0.00929976	0	0	0	0	0	0	0	0	0	0	0	0
A_84_P855383	AT5G12080	mechanosensitive ion channel domain-containing protein / MS ion channel domain-containing protein [AT5G12080.2]	-4.77718	0.360236	119.33	-3.54451	0.216936	317.93	2.35001	0.00709436	0.019516	0	0	0	0	0	0	0	0	0	0	0	0
A_84_P73494	AT2G34090	MEE18 (maternal effect embryo arrest 18) [AT2G34090.2]	-7.21174	0.136176	21.5333	-5.31447	0.126536	92.5974	3.72507	6.01479e-05	0.00123128	0	0	0	0	0	0	0	0	0	0	0	0
A_84_P17286	AT2G34850	MEE25 (maternal effect embryo arrest 25); catalytic [AT2G34850.1]	-5.24888	0.0902453	83.7265	-2.23984	0.170052	781.99	8.05028	1.10691e-05	0.000765235	0	0	0	0	0	0	0	0	0	0	3	0
A_84_P512672	AT2G02240	MEE66 (maternal effect embryo arrest 66) [AT2G02240.1]	-5.3529	0.0924836	77.7274	-3.44629	0.230027	340.517	3.74927	0.000183646	0.00196841	0	0	0	0	0	0	0	1	0	0	1	0
A_84_P604601	AT4G37140	MEE69 (maternal effect embryo arrest 69); hydrolase, acting on ester bonds [AT4G37140.1]	-7.93359	0.346494	13.2382	-6.0636	0.312362	55.7052	3.6553	0.0022604	0.00856668	0	0	0	0	0	0	0	0	0	0	0	0
A_84_P589027	AT2G04190	meprin and TRAF homology domain-containing protein / MATH domain-containing protein [AT2G04190.1]	-6.00994	0.215177	49.4487	-3.28823	0.430144	387.124	6.59654	0.000607345	0.00373829	0	1	0	0	0	0	0	0	0	0	0	0
A_84_P252095	AT2G05420	meprin and TRAF homology domain-containing protein / MATH domain-containing protein [AT2G05420.1]	-9.17755	0.802466	6.08674	-5.51129	0.305806	81.6915	12.6956	0.00178371	0.00733244	0	0	0	0	0	0	0	0	0	0	0	0
A_84_P14634	AT3G46190	meprin and TRAF homology domain-containing protein / MATH domain-containing protein [AT3G46190.1]	-9.67214	1.06674	4.83161	-5.46327	0.191116	83.9107	18.4925	0.00254386	0.0093105	0	0	0	0	0	0	0	0	0	0	0	0
A_84_P590207	AT3G58270	meprin and TRAF homology domain-containing protein / MATH domain-containing protein [AT3G58270.1]	-1.88719	0.0617326	858.553	-0.270946	0.0644067	3052.14	3.06575	6.14726e-06	0.000734354	0	0	0	0	0	0	0	0	0	0	0	0
A_84_P583983	AT3G58360	meprin and TRAF homology domain-containing protein / MATH domain-containing protein [AT3G58360.1]	-10.4678	0.269856	2.25666	-9.12808	0.156184	6.60394	2.53111	0.00174068	0.0072024	0	0	0	0	0	0	0	0	0	0	1	0
A_84_P722311	AT5G05365	metal ion binding [AT5G05365.1]	-2.20173	0.334369	703.892	0.0902252	0.0801241	3921.54	4.89721	0.000321418	0.00262444	0	0	0	0	0	0	0	0	0	0	0	0
A_84_P189254	AT4G33540	metallo-beta-lactamase family protein [AT4G33540.1]	1.08409	0.0625883	6733.08	2.6392	0.0365732	22919.1	2.93855	3.13259e-06	0.000618056	0	2	0	0	0	0	0	0	0	0	0	0
A_84_P68884	AT4G21840	methionine sulfoxide reductase domain-containing protein / SelR domain-containing protein [AT4G21840.1]	-3.14248	0.608919	378.052	-0.889274	0.314865	2014.02	4.76741	0.00470241	0.0143958	0	0	0	0	0	0	0	0	0	0	0	0
A_84_P752907	AT1G13605	methyltransferase [AT1G13605.1]	-10.5595	0.146	2.10819	-9.52386	0.24541	5.03479	2.05005	0.00327931	0.0111162	0	0	0	0	0	0	0	0	0	0	0	0
A_84_P521249	AT5G54400	methyltransferase [AT5G54400.1]	-3.09271	0.113277	372.779	0.0117025	0.216281	3739.03	8.60044	2.51577e-05	0.000915339	0	0	0	0	0	0	0	0	0	0	0	0
A_84_P12011	AT4G39800	MI-1-P SYNTHASE (Myo-inositol-1-phosphate synthase); inositol-3-phosphate synthase [AT4G39800.1]	0.511736	0.0968588	4548.43	1.69728	0.168698	12000.3	2.27448	0.000455633	0.00318248	0	2	0	0	0	0	0	0	0	0	1	0
A_84_P19808	AT1G27920	microtubule associated protein (MAP65/ASE1) family protein [AT1G27920.1]	-4.05446	0.203587	191.894	-3.05086	0.0844982	444.251	2.005	0.00139808	0.00622808	0	0	0	0	0	0	0	0	0	0	1	0
A_84_P795916	AT1G18835	MIF3 (MINI ZINC FINGER) [AT1G18835.1]	-6.02495	0.279825	49.7388	-5.01016	0.1025	114.235	2.02061	0.00413383	0.0131424	0	0	0	0	0	0	0	0	0	0	0	0
A_84_P821467	AT1G14520	MIOX1 (MYO-INISITOL OXYGENASE); oxidoreductase [AT1G14520.1]	-2.19004	0.233659	701.678	0.163429	0.198664	4140.98	5.11053	0.000185227	0.00197468	0	0	0	0	0	0	0	0	0	0	0	0
A_84_P709842	AT1G73687	MIR159/MIR159A; miRNA [AT1G73687.1]	-10.3986	0.208479	2.36126	-8.82187	0.307547	8.25391	2.98291	0.00182463	0.00744523	0	1	0	0	0	0	0	0	0	0	0	0
A_84_P761642	AT3G04765	MIR167C; miRNA [AT3G04765.1]	-6.1767	0.108311	43.9297	-2.79748	0.288463	536.322	10.4051	4.5246e-05	0.00110778	0	0	0	0	0	0	0	0	0	0	0	0
A_84_P710346	AT2G47015	MIR408; miRNA [AT2G47015.1]	-6.65351	0.0947512	31.6218	-3.96813	0.372918	239.587	6.43247	0.00026861	0.00237401	1	1	0	0	0	0	0	0	0	0	0	0
A_84_P754253	AT1G12294	MIR472a; miRNA [AT1G12294.1]	-7.76502	0.0719857	14.6387	-6.41793	0.200486	43.3388	2.54399	0.000394667	0.00292615	0	0	0	0	0	0	0	0	0	0	0	0
A_84_P765067	AT4G24415	MIR824a; miRNA [AT4G24415.3]	-9.96338	0.233408	3.22798	-7.45626	0.240938	21.1803	5.68485	0.000205429	0.00208649	0	0	0	0	0	0	0	0	0	0	2	0
A_84_P765554	AT4G27765	MIR828a; miRNA [AT4G27765.1]	-7.64981	0.255433	16.0575	-6.27863	0.178457	47.621	2.58682	0.0015909	0.00677547	0	0	0	0	0	0	0	0	0	1	0	0
A_84_P754270	AT1G71002	MIR858a; miRNA [AT1G71002.1]	-8.84389	0.556449	7.20139	-7.3426	0.0707738	22.6934	2.83096	0.00976538	0.024886	0	0	0	0	0	0	0	0	0	0	2	0
A_84_P15590	AT3G48850	mitochondrial phosphate transporter, putative [AT3G48850.1]	-5.85468	0.296069	55.7372	-1.71776	0.127507	1119.96	17.5929	2.42504e-05	0.000909192	0	0	0	0	0	0	0	0	0	0	3	0
A_84_P22967	AT2G22500	mitochondrial substrate carrier family protein [AT2G22500.1]	0.362338	0.148255	4109.19	1.85117	0.170021	13341.7	2.80661	0.000334117	0.00267754	0	0	0	0	0	0	0	0	0	0	0	0
A_84_P18566	AT4G24570	mitochondrial substrate carrier family protein [AT4G24570.1]	-0.891918	0.256084	1730.96	1.55838	0.112156	10858.2	5.46529	0.000109779	0.00155566	0	0	0	0	0	0	0	0	0	0	0	0
A_84_P13197	AT5G09470	mitochondrial substrate carrier family protein [AT5G09470.1]	-10.4753	0.151074	2.23458	-6.63591	0.354898	37.5969	14.3139	6.64149e-05	0.00127361	0	0	0	0	0	0	0	0	0	0	0	0
A_84_P12206	AT5G61810	mitochondrial substrate carrier family protein [AT5G61810.1]	-0.687015	0.0805378	1977.77	0.49853	0.158161	5210.4	2.27449	0.000318837	0.00261139	0	0	0	0	0	0	0	0	0	0	0	0
A_84_P189784	AT3G18690	MKS1 (MAP KINASE SUBSTRATE 1) [AT3G18690.1]	-7.20516	0.186096	21.5689	-5.92784	0.152648	60.5658	2.42388	0.000778128	0.00433373	0	0	0	0	0	0	0	0	0	0	0	0
A_84_P836887	AT2G39200	MLO12 (MILDEW RESISTANCE LOCUS O 12); calmodulin binding [AT2G39200.1]	-3.03298	0.102129	388.793	-1.64322	0.165858	1184.1	2.62035	0.00024638	0.00227942	0	0	0	0	0	0	0	0	0	1	0	0
A_84_P89389	AT4G15760	monooxygenase, putative (MO1) [AT4G15760.1]	1.61329	0.0546228	9718.25	3.36863	0.177355	38199.2	3.37604	8.1255e-05	0.00136934	0	0	0	0	0	0	0	0	0	0	0	0
A_84_P509282	AT3G09100	mRNA capping enzyme family protein [AT3G09100.1]	-4.95719	0.0730752	102.238	-3.71468	0.0127174	280.147	2.3661	8.39988e-06	0.000763501	0	0	0	0	0	0	0	0	0	0	0	0
A_84_P13673	AT3G11980	MS2 (MALE STERILITY 2) [AT3G11980.1]	-6.54464	0.150469	34.0534	-5.50445	0.199236	81.3973	2.0565	0.00195561	0.00779249	0	1	0	0	0	0	0	0	0	0	0	0
A_84_P18720	AT5G26340	MSS1 (SUGAR TRANSPORT PROTEIN 13); carbohydrate transmembrane transporter/ hexose:hydrogen symporter/ high-affinity hydrogen:glucose symporter/ sugar:hydrogen ion symporter [AT5G26340.1]	-0.988949	0.203799	1605.7	1.43242	0.251672	10004.7	5.35678	0.000205079	0.00208342	0	0	0	0	0	0	0	0	0	0	0	0
A_84_P794323	AT3G09390	MT2A (METALLOTHIONEIN 2A) [AT3G09390.1]	3.40919	0.149024	33772.2	4.81376	0.120938	103583	2.64738	0.000223065	0.00216815	0	0	0	0	0	0	0	0	0	0	1	0
A_84_P22852	AT1G01520	myb family transcription factor [AT1G01520.1]	-4.18908	0.135621	174.594	-1.00765	0.0654857	1830.08	9.07204	3.33121e-06	0.00061806	2	2	0	0	0	0	0	0	0	1	1	0
A_84_P14542	AT3G09600	myb family transcription factor [AT3G09600.1]	-2.51403	0.203947	560.9	-1.40912	0.240503	1401.19	2.15086	0.00372303	0.0122024	0	0	0	0	0	0	0	0	0	0	0	0
A_84_P10152	AT5G04760	myb family transcription factor [AT5G04760.1]	0.901102	0.121555	5933.38	2.13888	0.077784	16206.8	2.35835	0.000119548	0.00161583	0	0	0	0	0	0	0	0	0	0	0	0
A_84_P20421	AT1G69560	MYB105 (myb domain protein 105); DNA binding / transcription factor [AT1G69560.1]	-9.6237	0.539991	4.27121	-8.19817	0.204796	12.6029	2.68613	0.0128956	0.0308745	0	0	0	0	0	0	0	0	0	0	0	0
A_84_P17383	AT3G02940	MYB107 (myb domain protein 107); DNA binding / transcription factor [AT3G02940.1]	-5.86613	0.0830867	54.553	-4.17624	0.251205	205.057	3.22633	0.000379719	0.00286105	0	0	0	0	0	0	0	0	0	0	0	0
A_84_P18334	AT3G06490	MYB108 (MYB DOMAIN PROTEIN 108); DNA binding / transcription factor [AT3G06490.1]	-4.58888	0.169738	132.819	-1.59136	0.144513	1226.34	7.98628	2.01449e-05	0.000874988	0	0	0	0	0	0	0	0	0	0	1	0
A_84_P18845	AT1G48000	MYB112 (myb domain protein 112); DNA binding / transcription factor [AT1G48000.1]	-1.54898	0.126766	1086.97	0.726896	0.0946077	6091.99	4.84291	1.53904e-05	0.000822722	0	0	0	0	0	0	0	0	0	0	1	0
A_84_P14015	AT5G40360	MYB115 (myb domain protein 115); DNA binding / transcription factor [AT5G40360.1]	-10.5993	0.121892	2.05123	-8.01684	1.02634	16.745	5.98968	0.0123713	0.029885	0	1	0	0	0	0	0	0	0	0	0	0
A_84_P11752	AT3G30210	MYB121 (myb domain protein 121); DNA binding / transcription factor [AT3G30210.1]	-6.00293	0.10143	49.5806	0.285856	0.319505	4550.42	78.1833	5.34832e-06	0.000710497	0	0	0	0	0	0	0	0	0	0	1	0
A_84_P20939	AT1G74080	MYB122 (myb domain protein 122); DNA binding / transcription factor [AT1G74080.1]	-3.61947	0.0725753	259.256	-2.1442	0.259695	842.04	2.78036	0.000691856	0.00403234	0	1	0	0	0	0	0	0	0	0	0	0
A_84_P17225	AT2G47190	MYB2 (myb domain protein 2); DNA binding / transcription factor [AT2G47190.1]	-5.71537	0.37261	61.4825	-0.775924	0.231734	2166	30.6846	4.07996e-05	0.00107362	0	0	0	0	0	0	0	0	0	0	0	0
A_84_P825353	AT5G40350	MYB24 (myb domain protein 24); DNA binding / transcription factor [AT5G40350.1]	-10.2016	0.348824	2.74277	-8.33363	0.309152	11.6144	3.65008	0.00226243	0.00856996	0	0	0	0	0	0	0	1	0	0	0	0
A_84_P23107	AT3G24310	MYB305 (myb domain protein 305); DNA binding / transcription factor [AT3G24310.1]	-2.30923	0.112911	640.968	-0.845769	0.166083	2054.68	2.75768	0.000226851	0.00218464	0	0	0	0	0	0	0	0	0	2	0	0
A_84_P591181	AT4G17785	MYB39 (MYB DOMAIN PROTEIN 39); DNA binding / transcription factor [AT4G17785.1]	-6.58324	0.522548	35.0771	-3.42715	0.319192	346.464	8.9141	0.000870468	0.00463262	0	0	0	0	0	0	0	0	0	0	1	0
A_84_P13120	AT5G54230	MYB49 (myb domain protein 49); transcription factor [AT5G54230.1]	-2.16902	0.0722051	706.404	-0.981993	0.0864266	1865.07	2.27684	5.29513e-05	0.00117259	0	0	0	0	0	0	0	0	0	0	1	0
A_84_P19074	AT1G18570	MYB51 (MYB DOMAIN PROTEIN 51); DNA binding / transcription factor [AT1G18570.1]	-1.92808	0.166743	836.154	0.53825	0.311884	5408.25	5.52635	0.000269436	0.00237816	0	0	0	0	0	0	0	0	0	0	0	0
A_84_P14349	AT1G17950	MYB52 (myb domain protein 52); DNA binding / transcription factor [AT1G17950.1]	-3.31092	0.0581066	320.73	-1.81006	0.167594	1054.78	2.83011	0.000126131	0.00165205	0	0	0	0	0	0	0	0	0	1	1	0
A_84_P12490	AT1G73410	MYB54 (myb domain protein 54); DNA binding / transcription factor [AT1G73410.1]	-4.89582	0.178037	107.732	-3.5272	0.164804	320.628	2.58224	0.000614673	0.00376687	0	0	0	0	0	0	0	0	0	1	1	0
A_84_P20325	AT3G50060	MYB77; DNA binding / transcription factor [AT3G50060.1]	0.787626	0.192395	5527.88	2.846	0.172362	26580	4.16516	0.000159711	0.00183647	0	0	0	0	0	0	0	0	0	0	0	0
A_84_P17612	AT4G22680	MYB85 (myb domain protein 85); DNA binding / transcription factor [AT4G22680.1]	-6.20501	0.379697	43.7624	-5.13635	0.184718	105.221	2.09748	0.0118413	0.0288978	0	0	0	0	0	0	0	0	0	0	0	0
A_84_P10318	AT5G62470	MYB96 (myb domain protein 96); DNA binding / transcription factor [AT5G62470.1]	-1.21548	0.13958	1369.57	-0.0667286	0.070416	3514.81	2.21723	0.000219568	0.00215142	0	0	0	0	0	0	0	1	0	0	0	0
A_84_P20598	AT5G22470	NAD+ ADP-ribosyltransferase [AT5G22470.1]	-10.2795	0.589648	2.70835	-6.64406	1.24278	45.1645	12.4272	0.0102024	0.0257544	1	1	0	0	0	0	0	0	0	0	0	0
A_84_P23994	AT3G03080	NADP-dependent oxidoreductase, putative [AT3G03080.1]	-10.3311	0.10233	2.47157	-9.27032	0.375369	6.09637	2.08611	0.00915432	0.023696	0	0	0	0	0	0	0	0	0	0	0	0
A_84_P16963	AT5G16960	NADP-dependent oxidoreductase, putative [AT5G16960.1]	-7.97094	0.0566441	12.6911	-3.23669	0.146363	391.603	26.6164	8.03161e-07	0.000500289	0	0	0	0	0	0	0	0	0	0	0	0
A_84_P20772	AT5G04370	NAMT1; S-adenosylmethionine-dependent methyltransferase [AT5G04370.1]	-6.21362	0.0605373	42.8971	-2.91123	0.427017	504.675	9.86548	0.0001868	0.00198279	0	2	0	0	0	0	0	0	0	0	0	0
A_84_P118232	AT5G16360	NC domain-containing protein [AT5G16360.1]	-0.942977	0.0794675	1652.64	0.363718	0.138766	4743.86	2.47374	0.000144676	0.00174601	0	0	0	0	0	0	0	0	0	1	0	0
A_84_P14587	AT3G14440	NCED3 (NINE-CIS-EPOXYCAROTENOID DIOXYGENASE3) [AT3G14440.1]	-4.21793	0.143448	170.97	-1.5421	0.130459	1266.83	6.39007	1.81688e-05	0.000858306	1	1	0	0	0	0	0	0	0	0	0	0
A_84_P19960	AT1G78390	NCED9 (NINE-CIS-EPOXYCAROTENOID DIOXYGENASE 9) [AT1G78390.1]	-6.52703	0.16905	34.7543	-5.06861	0.289952	110.937	2.74807	0.00166871	0.00699555	0	0	0	0	0	0	0	0	0	0	0	1
A_84_P135385	AT4G05020	NDB2 (NAD(P)H DEHYDROGENASE B2); disulfide oxidoreductase [AT4G05020.1]	2.23817	0.173075	15123.5	3.79282	0.0493457	51012.8	2.93763	0.000116244	0.00159184	0	0	0	0	0	0	0	1	0	0	0	0
A_84_P11935	AT4G21490	NDB3; NADH dehydrogenase [AT4G21490.1]	-7.49991	0.458166	18.1816	-4.31126	0.0552553	185.458	9.11757	0.000279362	0.00242457	0	1	0	0	0	0	0	0	0	0	1	0
A_84_P13464	AT2G20800	NDB4 (NAD(P)H DEHYDROGENASE B4); NADH dehydrogenase [AT2G20800.1]	-7.501	0.195755	17.6414	-2.45599	0.423211	689.069	33.0139	4.77412e-05	0.00113158	0	0	0	0	0	0	0	0	0	0	0	0
A_84_P166743	AT5G14890	NHL repeat-containing protein [AT5G14890.1]	-6.38428	0.28017	38.3273	-5.33913	0.0669545	90.9704	2.06357	0.00327459	0.0111071	0	0	0	0	0	0	0	0	0	0	0	0
A_84_P16839	AT5G36970	NHL25 (NDR1/HIN1-LIKE 25) [AT5G36970.1]	-8.07048	0.632034	12.8093	-5.39149	0.0298282	87.6635	6.40407	0.0018404	0.00748293	0	0	0	0	0	0	0	0	0	0	0	0
A_84_P23396	AT5G06320	NHL3 (NDR1/HIN1-like 3) [AT5G06320.1]	1.97539	0.174106	12512.1	4.27308	0.177431	71361.5	4.91669	8.90096e-05	0.00141853	0	0	0	0	0	0	0	0	0	0	1	0
A_84_P19252	AT3G05030	NHX2 (sodium proton exchanger 2); sodium:hydrogen antiporter [AT3G05030.1]	-1.52628	0.177219	1111.36	-0.135121	0.102967	3353.85	2.62289	0.000299519	0.00251698	0	0	0	0	0	0	0	1	0	0	0	0
A_84_P146938	AT1G02450	NIMIN-1/NIMIN1; protein binding [AT1G02450.1]	-6.0581	0.804214	51.7731	-3.97759	0.0918756	233.977	4.22958	0.0112304	0.0277579	0	0	0	0	0	0	0	0	0	0	0	0
A_84_P245685	AT3G44300	NIT2 (NITRILASE 2) [AT3G44300.1]	2.69697	0.241743	20738.3	5.44677	0.0526673	160504	6.72627	4.29159e-05	0.00108836	0	0	0	0	0	0	0	0	0	0	0	0
A_84_P10196	AT5G22300	NIT4 (NITRILASE 4) [AT5G22300.1]	-0.973789	0.0413553	1617.28	0.128492	0.122798	4031.32	2.14694	0.00012348	0.00163889	0	0	0	0	0	0	0	0	0	0	0	0
A_84_P21055	AT2G26690	nitrate transporter (NTP2) [AT2G26690.1]	0.748373	0.0976193	5335.66	1.89651	0.0952089	13726	2.21627	0.00012859	0.00166377	0	0	0	0	0	0	0	0	0	0	0	0
A_84_P21186	AT3G21670	nitrate transporter (NTP3) [AT3G21670.1]	1.14376	0.0908772	7017.92	2.39401	0.0685937	19348.6	2.37883	4.50216e-05	0.00110599	0	0	0	0	0	0	0	0	0	0	2	0
A_84_P835781	AT2G17660	nitrate-responsive NOI protein, putative [AT2G17660.1]	-5.55314	0.0816999	67.6846	-1.80801	0.325425	1071.97	13.4091	4.21914e-05	0.00108216	0	0	0	0	0	0	0	0	0	0	0	0
A_84_P167973	AT3G48450	nitrate-responsive NOI protein, putative [AT3G48450.1]	-3.4398	0.0839252	293.765	-2.21085	0.228924	801.905	2.34397	0.00094842	0.00488153	0	0	0	0	0	0	0	0	0	0	1	0
A_84_P14354	AT1G29770	NLI interacting factor (NIF) family protein [AT1G29770.1]	-9.21912	0.394466	5.48343	-6.28552	0.204944	47.4881	7.64015	0.000334241	0.00267764	0	0	0	0	0	0	0	0	0	0	0	0
A_84_P18198	AT2G16660	nodulin family protein [AT2G16660.1]	0.13507	0.145173	3513.69	3.07296	0.0666917	30966.3	7.66287	5.79139e-06	0.000718991	0	0	0	0	0	0	0	0	0	0	1	0
A_84_P23342	AT4G34950	nodulin family protein [AT4G34950.1]	0.399839	0.391703	4312.27	3.54125	0.160016	42936.8	8.82389	0.000210853	0.00211042	0	1	0	0	0	0	0	0	0	0	0	0
A_84_P231009	AT1G01070	nodulin MtN21 family protein [AT1G01070.1]	-3.30542	0.159637	323.225	-1.83167	0.156119	1038.72	2.77743	0.000334069	0.00267754	0	0	0	0	0	0	0	1	0	0	0	0
A_84_P14793	AT1G21890	nodulin MtN21 family protein [AT1G21890.1]	-7.75457	0.597018	15.4276	-3.6599	0.186693	292.552	17.0852	0.000345003	0.00272423	0	0	0	0	0	0	0	0	0	0	0	0
A_84_P13771	AT4G01430	nodulin MtN21 family protein [AT4G01430.1]	-1.77632	0.0427189	927.899	-0.316668	0.0839063	2954.6	2.75042	1.14361e-05	0.000769329	0	0	0	0	0	0	0	0	0	0	0	0
A_84_P19615	AT5G07050	nodulin MtN21 family protein [AT5G07050.1]	-10.3905	0.139231	2.37546	-8.65402	0.642227	9.72448	3.33231	0.0102067	0.0257607	0	1	0	0	0	0	0	0	0	1	1	0
A_84_P823098	AT3G14770	nodulin MtN3 family protein [AT3G14770.1]	-1.41955	0.0763749	1187.61	-0.356419	0.117078	2881.68	2.08947	0.000191829	0.00201316	0	0	0	0	0	0	0	0	0	0	1	0
A_84_P803335	AT3G28007	nodulin MtN3 family protein [AT3G28007.1]	-4.42204	0.180515	149.576	-1.22579	0.211138	1580.98	9.16576	3.74047e-05	0.00103756	0	0	0	0	0	0	0	0	0	0	1	0
A_84_P827818	AT4G10850	nodulin MtN3 family protein [AT4G10850.1]	-10.5723	0.162925	2.09109	-9.39401	0.249332	5.51865	2.26311	0.00237437	0.00887751	0	0	0	0	0	0	0	0	0	0	1	0
A_84_P14137	AT5G13170	nodulin MtN3 family protein [AT5G13170.1]	-0.283687	0.235792	2647.22	4.22141	0.695416	73164.5	22.7075	0.000443997	0.00313017	0	0	0	0	0	0	0	0	0	0	0	0
A_84_P804223	AT5G40260	nodulin MtN3 family protein [AT5G40260.2]	-10.6285	0.137432	2.01155	-4.57677	0.00704003	154.126	66.3377	1.78037e-07	0.000433735	0	0	0	0	0	0	0	0	0	0	0	0
A_84_P16890	AT5G50800	nodulin MtN3 family protein [AT5G50800.1]	-0.75696	0.266592	1911.27	0.897164	0.0310411	6849.74	3.14732	0.000436244	0.00310231	0	0	0	0	0	0	0	0	0	0	1	0
A_84_P293884	AT1G21140	nodulin, putative [AT1G21140.1]	-1.89693	0.176545	858.356	0.249067	0.0679388	4375.61	4.42599	3.9564e-05	0.00106884	0	0	0	0	0	0	0	1	0	0	0	0
A_84_P23789	AT1G76800	nodulin, putative [AT1G76800.1]	-5.66168	0.223247	63.3474	-4.60781	0.191612	151.92	2.07609	0.00343271	0.0114941	0	0	0	0	0	0	0	0	0	0	1	0
A_84_P169603	AT3G43660	nodulin, putative [AT3G43660.1]	-8.73466	0.795921	8.26993	-6.41252	0.131512	43.2667	5.00073	0.00756647	0.0204691	0	0	0	0	0	0	0	0	0	0	0	0
A_84_P598916	AT2G30300	nodulin-related [AT2G30300.1]	-10.4233	0.248832	2.32979	-5.76624	0.103027	67.6409	25.2305	7.40091e-06	0.000742257	0	0	0	0	0	0	0	0	0	0	0	0
A_84_P232569	AT3G03530	NPC4 (NONSPECIFIC PHOSPHOLIPASE C4); hydrolase, acting on ester bonds [AT3G03530.1]	-7.01023	0.34904	25.277	-5.31655	0.417374	94.9035	3.23483	0.00572376	0.0166368	0	0	0	0	0	0	0	0	0	0	0	0
A_84_P21992	AT2G23150	NRAMP3 (NRAMP metal ion transporter 3); manganese ion transmembrane transporter/ metal ion transmembrane transporter [AT2G23150.1]	-0.726511	0.0539562	1924.15	0.323339	0.0960716	4611.23	2.07032	7.895e-05	0.00135934	0	0	0	0	0	0	0	0	0	0	0	0
A_84_P273770	AT1G28380	NSL1 (NECROTIC SPOTTED LESIONS 1) [AT1G28380.1]	1.19592	0.147721	7283.94	2.43737	0.0299786	19927.5	2.36436	0.000140254	0.00172384	0	0	0	0	0	0	0	0	0	0	0	0
A_84_P21001	AT1G44130	nucellin protein, putative [AT1G44130.1]	-6.37926	0.645606	40.4033	-4.28903	0.24641	189.994	4.25818	0.00634409	0.0179333	0	0	0	0	0	0	0	0	0	0	0	0
A_84_P843820	AT3G07250	nuclear transport factor 2 (NTF2) family protein / RNA recognition motif (RRM)-containing protein [AT3G07250.1]	-9.17586	1.08596	6.60528	-6.45607	0.595723	44.42	6.58777	0.0190503	0.0421244	1	2	0	0	0	0	0	0	0	0	1	0
A_84_P193844	AT5G42965	nucleic acid binding / ribonuclease H [AT5G42965.1]	-4.86076	0.148387	109.887	-3.31981	0.114129	369.189	2.90986	0.000140565	0.00172459	0	0	0	0	0	0	0	0	0	0	1	0
A_84_P852010	AT2G23740	nucleic acid binding / transcription factor/ zinc ion binding [AT2G23740.1]	-9.42169	0.43459	4.74758	-8.09863	0.0850457	13.4444	2.50196	0.00662963	0.0185472	0	0	0	0	0	0	0	0	0	0	0	0
A_84_P548798	AT3G01030	nucleic acid binding / transcription factor/ zinc ion binding [AT3G01030.1]	-10.0722	0.810446	3.3601	-7.22766	0.435708	25.3044	7.18295	0.00586774	0.0169438	0	0	1	0	0	0	0	0	0	0	0	0
A_84_P537652	AT3G04620	nucleic acid binding [AT3G04620.1]	-1.4329	0.0385897	1178.28	0.261418	0.105087	4420.52	3.23624	1.25833e-05	0.000786212	0	1	0	0	0	0	0	0	0	0	0	0
A_84_P180884	AT5G43755	nucleic acid binding [AT5G43755.1]	-10.5766	0.156972	2.08493	-8.69932	0.1329	8.8717	3.67391	9.35404e-05	0.00145058	0	1	0	0	0	0	0	0	0	0	0	0
A_84_P593944	AT5G03495	nucleotide binding [AT5G03495.1]	-3.31825	0.0461554	318.632	-2.29191	0.130817	753.272	2.03684	0.000213739	0.00212245	0	0	0	0	0	0	0	0	0	0	0	0
A_84_P598951	AT2G40520	nucleotidyltransferase family protein [AT2G40520.1]	-1.84253	0.093927	887.026	-0.530686	0.0272171	2546.37	2.48259	2.03341e-05	0.000875755	0	0	0	0	0	0	0	0	0	0	0	0
A_84_P138149	AT1G72800	nuM1-related [AT1G72800.1]	-1.51489	0.203901	1119.75	0.06598	0.186355	3875.19	2.99151	0.000581441	0.00363947	0	0	0	0	0	0	0	0	0	0	0	0
A_84_P21273	AT3G50410	OBP1 (OBF BINDING PROTEIN 1); DNA binding / transcription factor [AT3G50410.1]	-4.52072	0.209515	139.973	-3.29844	0.25417	378.116	2.33316	0.00301333	0.0104543	0	1	0	0	0	0	0	0	0	0	0	0
A_84_P560513	AT1G70640	octicosapeptide/Phox/Bem1p (PB1) domain-containing protein [AT1G70640.1]	-9.53041	0.837877	4.79248	-7.74323	0.0517793	17.1821	3.45139	0.0210666	0.045625	0	0	0	0	0	0	0	1	0	0	0	0
A_84_P851910	AT3G26510	octicosapeptide/Phox/Bem1p (PB1) domain-containing protein [AT3G26510.3]	-7.0828	0.562745	25.0058	-5.24124	0.0874595	97.2933	3.58396	0.00498952	0.0150341	0	0	0	0	0	0	0	0	0	0	0	0
A_84_P534217	AT3G48240	octicosapeptide/Phox/Bem1p (PB1) domain-containing protein [AT3G48240.1]	-2.41969	0.133068	597.262	-1.33196	0.297165	1477.57	2.1254	0.00443264	0.0138035	0	0	0	0	0	0	0	0	0	0	0	0
A_84_P809590	AT5G09620	octicosapeptide/Phox/Bem1p (PB1) domain-containing protein [AT5G09620.1]	-1.99929	0.0414051	795.821	-0.984207	0.139481	1864.63	2.02101	0.000269002	0.00237531	0	0	0	0	0	0	0	0	0	0	0	0
A_84_P70804	AT5G63130	octicosapeptide/Phox/Bem1p (PB1) domain-containing protein [AT5G63130.1]	-3.68306	0.0902842	247.611	-1.62711	0.270682	1204.45	4.15816	0.000237114	0.00223604	0	0	0	0	0	0	0	0	0	0	0	0
A_84_P14450	AT2G28900	OEP16 (OUTER ENVELOPE PROTEIN 16); P-P-bond-hydrolysis-driven protein transmembrane transporter [AT2G28900.1]	2.84061	0.362211	23284.1	4.06641	0.286798	62296.6	2.33886	0.010065	0.0254782	0	0	0	0	0	0	0	0	0	0	0	0
A_84_P149248	AT1G21120	O-methyltransferase, putative [AT1G21120.1]	-1.1309	0.13177	1451.85	-0.0230322	0.229062	3642.82	2.15527	0.00191013	0.00767062	0	0	0	0	0	0	0	0	0	0	0	0
A_84_P19028	AT1G74930	ORA47; DNA binding / transcription factor [AT1G74930.1]	-5.74448	0.245833	60.1674	-0.891474	0.10703	1985.27	28.9002	6.16957e-06	0.000735005	0	1	0	0	0	0	0	0	0	0	0	0
A_84_P11225	AT5G52810	ornithine cyclodeaminase/mu-crystallin family protein [AT5G52810.1]	0.686396	0.0908893	5111.22	2.17019	0.158713	16646.8	2.79684	0.000148832	0.00177405	0	0	0	0	0	0	0	0	0	0	0	0
A_84_P12032	AT5G01580	OSH1 (OAS HIGH ACCUMULATION 1); catalytic [AT5G01580.1]	-5.38273	0.11001	76.3617	-2.80735	0.114163	526.853	5.9603	9.49433e-06	0.000765235	0	0	0	0	0	0	0	0	0	0	0	0
A_84_P132045	AT4G33950	OST1/P44/SNRK2-6/SRK2E (OPEN STOMATA 1, SNF1-RELATED PROTEIN KINASE 2.6); calcium-dependent protein serine/threonine kinase/ kinase/ protein kinase [AT4G33950.1]	-0.468009	0.125283	2305.88	0.942313	0.0946203	7079.01	2.65796	9.96232e-05	0.00148639	0	0	0	0	0	0	0	0	0	0	0	0
A_84_P753531	AT1G14518	other RNA [AT1G14518.1]	-10.5564	0.213353	2.12307	-6.57976	0.329022	39.0085	15.7434	6.16985e-05	0.00124146	0	0	0	0	0	0	0	1	0	0	1	0
A_84_P754662	AT1G18382	other RNA [AT1G18382.1]	-7.93823	0.0726375	12.9799	-5.9895	0.169575	58.082	3.86034	5.249e-05	0.00116733	0	0	0	0	0	0	0	0	0	0	0	0
A_84_P753508	AT1G55525	other RNA [AT1G55525.1]	-3.08272	0.189479	375.723	-1.59378	0.0904986	1219.29	2.80684	0.000252443	0.00230519	0	0	0	0	0	0	0	0	0	0	1	0
A_84_P753607	AT1G56165	other RNA [AT1G56165.1]	-7.81722	0.115086	14.1232	-6.28597	0.097807	47.1728	2.89036	6.17558e-05	0.00124204	0	1	0	0	0	0	0	0	0	1	0	0
A_84_P753864	AT1G67365	other RNA [AT1G67365.1]	-1.59416	0.106192	1052.13	-0.200426	0.0355089	3200.92	2.62758	2.73791e-05	0.00093065	0	0	0	0	0	0	0	0	0	0	0	0
A_84_P792748	AT2G15555	other RNA [AT2G15555.1]	-8.30903	0.587448	10.4893	-6.74739	0.239981	34.5548	2.95189	0.0130282	0.0311339	0	0	0	0	0	0	0	0	0	0	0	0
A_84_P757744	AT2G21187	other RNA [AT2G21187.1]	-1.63704	0.0412941	1021.46	-0.601694	0.139451	2428.48	2.0496	0.000248573	0.0022914	0	0	0	0	0	0	0	0	0	0	0	0
A_84_P775848	AT2G22821	other RNA [AT2G22821.1]	-3.1439	0.0635506	359.333	-1.98582	0.0970758	929.698	2.23161	6.57e-05	0.00127095	0	0	0	0	0	0	0	0	0	0	0	0
A_84_P757853	AT2G26692	other RNA [AT2G26692.1]	-8.59391	0.172037	8.23665	-6.88036	0.2547	31.5337	3.27966	0.000643392	0.00386842	0	0	0	0	0	0	0	0	0	0	1	0
A_84_P757845	AT2G35637	other RNA [AT2G35637.1]	-8.65317	0.434418	8.14056	-7.06302	0.467036	28.5024	3.0108	0.0124668	0.0300841	0	0	0	0	0	0	0	0	0	0	0	0
A_84_P758450	AT2G45023	other RNA [AT2G45023.1]	-6.20288	0.0593275	43.197	-5.16622	0.23575	103.355	2.05148	0.00179147	0.00735461	0	0	0	0	0	0	0	0	0	0	0	0
A_84_P712812	AT3G12502	other RNA [AT3G12502.1]	-7.24536	0.239901	21.0627	-5.94057	0.283664	60.4965	2.47048	0.00369118	0.0121195	1	2	0	0	0	0	0	0	0	0	1	0
A_84_P761718	AT3G18362	other RNA [AT3G18362.1]	-10.5739	0.128022	2.0899	-9.07637	0.444065	6.99666	2.82361	0.00495202	0.0149562	0	0	0	0	0	0	0	0	0	0	0	0
A_84_P762464	AT3G25795	other RNA [AT3G25795.1]	-5.35621	0.373747	79.8614	-1.58257	0.617764	1295.06	13.6767	0.000825166	0.00449129	0	0	0	0	0	0	0	0	0	0	2	0
A_84_P761677	AT3G45638	other RNA [AT3G45638.1]	-5.67566	0.0625255	62.1386	-4.39031	0.1048	175.553	2.43741	5.3102e-05	0.00117261	0	0	0	0	0	0	0	1	0	0	0	0
A_84_P762532	AT3G51238	other RNA [AT3G51238.1]	-8.10999	0.482726	11.8681	-6.27937	0.289089	47.8599	3.55689	0.00488027	0.0147979	0	0	0	0	0	0	0	0	0	0	0	0
A_84_P761702	AT3G59695	other RNA [AT3G59695.1]	-8.87188	0.137718	6.82135	-7.01043	0.187847	28.7154	3.63372	0.000157902	0.00182722	0	0	0	0	0	0	0	0	0	0	0	0
A_84_P765876	AT4G10507	other RNA [AT4G10507.1]	-10.0081	0.900661	3.61545	-6.42091	0.395238	43.8313	12.0185	0.00321239	0.0109618	0	0	0	0	0	0	0	0	0	0	0	0
A_84_P765893	AT4G34332	other RNA [AT4G34332.1]	-9.86518	0.506705	3.57057	-7.50663	0.208507	20.4027	5.12856	0.00172922	0.00717405	0	0	0	0	0	0	0	0	0	0	0	0
A_84_P765017	AT4G36648	other RNA [AT4G36648.1]	-2.19598	0.208558	697.073	-0.577802	0.0537063	2465.21	3.06987	0.000201178	0.00206691	0	0	0	0	0	0	0	0	0	0	0	0
A_84_P765657	AT4G40065	other RNA [AT4G40065.1]	-2.02009	0.177651	784.916	-0.642767	0.464921	2425	2.59786	0.00869132	0.0227937	0	0	0	0	0	0	0	0	0	0	0	0
A_84_P769385	AT5G01732	other RNA [AT5G01732.1]	-6.76561	0.194358	29.3021	-4.32599	0.746981	197.462	5.42498	0.00541802	0.015972	1	2	0	0	0	0	0	0	0	0	0	0
A_84_P768692	AT5G40348	other RNA [AT5G40348.1]	-5.76411	0.486181	60.2629	-2.84246	0.800362	569.34	7.5771	0.00567778	0.0165325	0	0	0	0	0	0	0	0	0	0	1	0
A_84_P768748	AT5G44562	other RNA [AT5G44562.1]	-6.66518	0.211313	31.6008	-4.88562	0.586571	132.403	3.43322	0.00779592	0.0209469	0	0	0	0	0	0	0	0	0	0	1	0
A_84_P769609	AT5G53048	other RNA [AT5G53048.1]	-7.1436	0.170661	22.6058	-4.8656	0.711638	136.412	4.85003	0.00572444	0.0166368	0	0	0	0	0	0	0	0	0	0	0	0
A_84_P823526	AT5G04250	OTU-like cysteine protease family protein [AT5G04250.2]	-2.34108	0.0986123	627.025	-1.24633	0.129678	1552.88	2.13577	0.000311453	0.00257567	0	0	0	0	0	0	0	0	0	0	0	0
A_84_P10365	AT1G54870	oxidoreductase [AT1G54870.1]	-6.87697	0.673335	29.2072	-4.82594	0.358601	132.553	4.14403	0.00961298	0.0245969	0	1	0	0	0	0	0	0	0	0	1	0
A_84_P765859	AT4G31196	oxidoreductase [AT4G31196.1]	-7.62876	0.251911	16.3015	-5.03881	0.490726	116.258	6.02079	0.00124367	0.00576524	0	0	0	0	0	0	0	0	0	0	0	0
A_84_P22779	AT1G17010	oxidoreductase, 2OG-Fe(II) oxygenase family protein [AT1G17010.1]	-7.71707	0.120878	15.1746	-6.32051	0.26603	46.5124	2.63273	0.00116227	0.00554251	0	0	0	0	0	0	0	0	0	0	1	0
A_84_P17214	AT1G35190	oxidoreductase, 2OG-Fe(II) oxygenase family protein [AT1G35190.1]	0.385733	0.13587	4177.79	1.794	0.0761249	12775.8	2.65419	9.70677e-05	0.00146705	0	0	0	0	0	0	0	0	0	0	0	0
A_84_P15238	AT1G80320	oxidoreductase, 2OG-Fe(II) oxygenase family protein [AT1G80320.1]	-2.94163	0.182883	416.373	-1.53571	0.145454	1271.92	2.64987	0.000478956	0.00326669	0	0	0	0	0	0	0	0	0	0	0	0
A_84_P754916	AT2G23096	oxidoreductase, 2OG-Fe(II) oxygenase family protein [AT2G23096.1]	-8.08025	0.318204	11.8562	-6.38317	0.218626	44.4373	3.24244	0.00159737	0.00679314	0	0	0	0	0	0	0	0	0	1	0	0
A_84_P13535	AT2G38240	oxidoreductase, 2OG-Fe(II) oxygenase family protein [AT2G38240.1]	-3.05704	0.670235	407.482	0.808208	0.416516	6632.77	14.5732	0.0010582	0.005229	0	1	0	0	0	0	0	0	0	0	0	0
A_84_P17453	AT3G11180	oxidoreductase, 2OG-Fe(II) oxygenase family protein [AT3G11180.1]	-8.65502	0.23368	7.96267	-7.32831	0.164644	22.9636	2.50829	0.00129981	0.00593587	0	0	0	0	0	0	0	0	0	0	0	0
A_84_P12788	AT3G55970	oxidoreductase, 2OG-Fe(II) oxygenase family protein [AT3G55970.1]	-2.17005	0.347659	717.944	-0.273126	0.699364	3293.84	3.72418	0.0136209	0.0322601	0	0	0	0	0	0	0	0	0	0	0	0
A_84_P12851	AT4G10500	oxidoreductase, 2OG-Fe(II) oxygenase family protein [AT4G10500.1]	-4.20397	0.223471	173.754	-1.57194	0.217836	1244.18	6.19898	0.000127744	0.00166068	0	0	0	0	0	0	0	1	0	0	0	0
A_84_P824526	AT4G25300	oxidoreductase, 2OG-Fe(II) oxygenase family protein [AT4G25300.1]	-3.24855	0.121852	335.596	-1.88608	0.0914749	995.742	2.57123	0.000101437	0.00150027	0	0	0	0	0	0	0	0	0	0	0	0
A_84_P10060	AT4G25310	oxidoreductase, 2OG-Fe(II) oxygenase family protein [AT4G25310.1]	-3.04607	0.261449	390.184	-1.59151	0.271016	1233.42	2.74074	0.00259593	0.00944277	0	0	0	0	0	0	0	0	0	0	0	0
A_84_P11229	AT5G54000	oxidoreductase, 2OG-Fe(II) oxygenase family protein [AT5G54000.1]	-10.3493	0.469213	2.51753	-7.90383	0.558067	16.2365	5.44688	0.00436908	0.0136563	0	0	0	0	0	0	0	0	0	0	0	0
A_84_P869953	AT3G44540	oxidoreductase, acting on the CH-CH group of donors [AT3G44540.2]	-1.79764	0.112108	918.291	0.414442	0.272602	4966.71	4.63342	0.000202118	0.00206938	0	0	0	0	0	0	0	1	0	0	0	0
A_84_P740321	AT3G44550	oxidoreductase, acting on the CH-CH group of donors [AT3G44550.1]	-2.45359	0.291285	592.083	-0.452558	0.211491	2708.35	4.00287	0.000650625	0.00389425	0	0	0	0	0	0	0	0	0	0	0	0
A_84_P21248	AT3G44560	oxidoreductase, acting on the CH-CH group of donors [AT3G44560.1]	-3.62768	0.132931	257.126	-2.31216	0.304223	750.707	2.48891	0.0023603	0.00883937	0	0	0	0	0	0	0	0	0	0	0	0
A_84_P20681	AT5G53100	oxidoreductase, putative [AT5G53100.1]	-7.61634	0.387048	16.7164	-5.3172	0.274893	93.6165	4.92166	0.00110504	0.00536563	0	0	0	0	0	0	0	0	0	0	0	0
A_84_P17608	AT4G21580	oxidoreductase, zinc-binding dehydrogenase family protein [AT4G21580.1]	1.45236	0.0645872	8695.23	2.49713	0.0670139	20772.1	2.06304	4.12555e-05	0.00107416	0	0	0	0	0	0	0	0	0	0	0	0
A_84_P191874	AT4G25850	oxysterol-binding family protein [AT4G25850.1]	-3.32589	0.162527	319.444	-1.97017	0.069164	939.163	2.55925	0.000185054	0.00197429	0	0	0	0	0	0	0	0	0	0	1	0
A_84_P11587	AT2G39800	P5CS1 (DELTA1-PYRROLINE-5-CARBOXYLATE SYNTHASE 1) [AT2G39800.1]	0.517525	0.265966	4590.52	2.99629	0.362817	29860.9	5.57419	0.000673196	0.0039715	0	0	0	0	0	0	0	0	0	0	0	0
A_84_P13421	AT1G71770	PAB5 (POLY(A)-BINDING PROTEIN); RNA binding [AT1G71770.1]	-8.2205	0.517756	10.994	-6.5164	0.248389	40.661	3.25825	0.00679201	0.0188993	0	0	0	0	0	0	0	0	0	0	0	0
A_84_P99686	AT3G16380	PAB6 (POLY(A) BINDING PROTEIN 6); RNA binding / translation initiation factor [AT3G16380.1]	-8.4881	0.25575	8.96659	-7.21284	0.335084	25.2168	2.42043	0.00634033	0.0179262	0	0	0	0	0	0	0	0	0	0	0	0
A_84_P14560	AT3G26830	PAD3 (PHYTOALEXIN DEFICIENT 3); oxygen binding [AT3G26830.1]	-1.70697	0.147757	979.753	0.544978	0.218864	5397.29	4.76327	0.000122293	0.00163318	0	0	0	0	0	0	0	0	0	0	0	0
A_84_P840476	AT1G27220	paired amphipathic helix repeat-containing protein [AT1G27220.1]	-10.3362	0.0523382	2.46194	-9.21779	0.396421	6.30816	2.17103	0.0083733	0.0221475	0	0	0	0	0	0	0	0	0	0	0	0
A_84_P18943	AT1G70030	paired amphipathic helix repeat-containing protein [AT1G70030.1]	-8.88117	0.460718	6.93311	-7.424	0.184614	21.506	2.74569	0.00705551	0.0194316	0	0	0	0	0	0	0	0	0	0	0	0
A_84_P23499	AT5G47330	palmitoyl protein thioesterase family protein [AT5G47330.1]	-1.72068	0.27105	974.129	0.976966	0.111623	7247.44	6.48743	9.05576e-05	0.00143234	0	0	0	0	0	0	0	0	0	0	0	0
A_84_P10260	AT5G47340	palmitoyl protein thioesterase family protein [AT5G47340.1]	-9.92177	1.00295	3.8036	-5.9031	0.645355	65.7227	16.2084	0.00429602	0.0135131	0	0	0	0	0	0	0	0	0	0	1	0
A_84_P16037	AT1G56650	PAP1 (PRODUCTION OF ANTHOCYANIN PIGMENT 1); DNA binding / transcription factor [AT1G56650.1]	-2.67693	0.303118	507.497	1.41631	0.690989	10482.1	17.0682	0.000714972	0.00410737	0	0	0	0	0	0	0	0	0	0	0	0
A_84_P824642	AT1G09530	PAP3/PIF3/POC1 (PHYTOCHROME INTERACTING FACTOR 3); DNA binding / transcription factor/ transcription regulator [AT1G09530.2]	-5.03361	0.150585	97.5893	-3.96566	0.208769	236.628	2.09646	0.00198664	0.00786254	0	0	0	0	0	0	0	0	0	0	0	0
A_84_P13909	AT1G19320	pathogenesis-related thaumatin family protein [AT1G19320.1]	-9.09636	0.379612	5.89009	-7.83109	0.260464	16.3163	2.40373	0.00890346	0.0232076	0	0	0	0	0	0	0	0	0	0	1	0
A_84_P23347	AT4G36010	pathogenesis-related thaumatin family protein [AT4G36010.1]	-0.982242	0.158233	1621.14	0.758627	0.0363686	6222.56	3.34236	4.94771e-05	0.00114427	0	0	0	0	0	0	0	0	0	0	1	0
A_84_P15840	AT1G31290	PAZ domain-containing protein / piwi domain-containing protein [AT1G31290.1]	-3.0662	0.135305	380.019	-1.73298	0.13414	1109.75	2.51965	0.000265871	0.00236346	0	0	0	0	0	0	0	0	0	0	0	0
A_84_P514944	AT5G21030	PAZ domain-containing protein / piwi domain-containing protein [AT5G21030.1]	-10.2717	0.207814	2.59003	-8.61138	0.663913	10.0191	3.16094	0.0144487	0.0337806	0	0	0	0	0	0	0	0	0	0	1	0
A_84_P137619	AT5G54490	PBP1 (PINOID-BINDING PROTEIN 1); calcium ion binding [AT5G54490.1]	-1.89203	0.103008	856.45	0.930038	0.183593	7053.02	7.07177	2.03907e-05	0.00087682	0	0	0	0	0	0	0	0	0	0	1	0
A_84_P829727	AT5G13320	PBS3 (AVRPPHB SUSCEPTIBLE 3) [AT5G13320.1]	-4.02679	0.365076	197.785	-2.87302	0.366173	513.049	2.22495	0.0180729	0.0403789	0	0	0	0	0	0	0	0	0	0	0	0
A_84_P751853	AT1G05750	PDE247 (PIGMENT DEFECTIVE 247) [AT1G05750.1]	-8.49717	0.195489	8.8221	-7.14767	0.0778947	25.9497	2.54825	0.00037375	0.00283666	0	0	0	0	0	0	0	0	0	0	0	0
A_84_P204458	AT2G16070	PDV2 (PLASTID DIVISION2) [AT2G16070.1]	-2.10948	0.0826502	738.707	-0.367503	0.0769467	2852.32	3.34492	1.16639e-05	0.000771746	0	0	0	0	0	0	0	0	0	0	0	0
A_84_P20425	AT4G12480	pEARLI 1; lipid binding [AT4G12480.1]	-3.61639	0.190798	260.869	-2.57951	0.151478	617.537	2.05178	0.00180449	0.00738998	0	0	0	0	0	0	0	0	0	0	0	0
A_84_P10741	AT3G01270	pectate lyase family protein [AT3G01270.1]	-9.63678	0.576229	4.24087	-8.02061	0.0359042	14.1718	3.06561	0.00834818	0.0220918	1	1	0	0	0	0	0	0	0	0	0	0
A_84_P12314	AT1G23200	pectinesterase family protein [AT1G23200.1]	-4.1853	0.344381	176.857	-2.16194	0.125095	823.545	4.0653	0.00066745	0.0039515	0	1	0	0	0	0	0	0	0	0	1	0
A_84_P21066	AT2G19150	pectinesterase family protein [AT2G19150.1]	-5.62795	0.249416	65.1844	-3.13234	0.208704	423.162	5.63966	0.000185215	0.00197468	0	0	0	0	0	0	0	0	0	0	1	0
A_84_P22924	AT2G47550	pectinesterase family protein [AT2G47550.1]	-0.621571	0.0628617	2069.9	0.501526	0.314654	5280.32	2.17814	0.00373788	0.0122396	0	0	0	0	0	0	0	0	0	0	0	0
A_84_P593738	AT3G43270	pectinesterase family protein [AT3G43270.1]	0.645844	0.0623584	4980.41	3.07969	0.099156	31167.2	5.4033	3.55832e-06	0.00061806	0	0	0	0	0	0	0	0	0	0	0	0
A_84_P766757	AT5G07410	pectinesterase family protein [AT5G07410.1]	-5.5139	0.161579	69.6127	-3.80434	0.126461	264.204	3.2706	0.00013402	0.00169776	0	0	0	0	0	0	0	0	0	1	0	0
A_84_P16780	AT5G07500	PEI1; nucleic acid binding / transcription factor [AT5G07500.1]	-7.80642	0.438799	14.4985	-6.79228	0.110897	33.2226	2.0197	0.0178254	0.039959	0	0	0	0	0	0	0	0	0	0	0	0
A_84_P22050	AT1G07590	pentatricopeptide (PPR) repeat-containing protein [AT1G07590.1]	-1.42369	0.079531	1188.13	-0.294936	0.138642	3004.76	2.1867	0.000256493	0.00232223	0	0	0	0	0	0	0	0	0	0	0	0
A_84_P150188	AT2G20720	pentatricopeptide (PPR) repeat-containing protein [AT2G20720.1]	-3.46924	0.0728989	286.913	-1.64037	0.197099	1185.35	3.55257	0.000112889	0.00157212	0	0	0	0	0	0	0	0	0	0	0	0
A_84_P866839	AT3G02490	pentatricopeptide (PPR) repeat-containing protein [AT3G02490.1]	-3.2187	0.180264	344.572	-1.80092	0.193995	1062.67	2.67175	0.000752179	0.00424175	0	0	0	0	0	0	0	0	0	0	0	0
A_84_P22172	AT3G15200	pentatricopeptide (PPR) repeat-containing protein [AT3G15200.1]	-8.61955	0.419146	8.33083	-7.54663	0.145575	19.7571	2.10367	0.0138265	0.0326355	0	0	0	0	0	0	0	0	0	0	0	0
A_84_P823286	AT4G38150	pentatricopeptide (PPR) repeat-containing protein [AT4G38150.1]	-4.45254	0.113941	145.834	-3.02752	0.0990655	452.045	2.68519	8.19594e-05	0.0013724	0	0	0	0	0	0	0	0	0	0	1	0
A_84_P17107	AT1G73080	PEPR1 (PEP1 RECEPTOR 1); ATP binding / kinase/ protein binding / protein serine/threonine kinase [AT1G73080.1]	-0.0143344	0.0736665	3150.6	1.19402	0.0538693	8416.91	2.31075	2.14185e-05	0.000888013	0	0	0	0	0	0	0	0	0	0	0	0
A_84_P574263	AT4G25433	peptidoglycan-binding LysM domain-containing protein [AT4G25433.1]	-6.6452	0.440108	33.0254	-2.51246	0.61351	678.663	17.542	0.00069071	0.00403173	0	0	0	0	0	0	0	0	0	0	2	0
A_84_P21077	AT2G21130	peptidyl-prolyl cis-trans isomerase / cyclophilin (CYP2) / rotamase [AT2G21130.1]	-2.11437	0.3199	746.519	0.00726509	0.264305	3728.89	4.35186	0.000897877	0.00471802	0	2	0	0	0	0	0	0	0	0	0	0
A_84_P17828	AT5G48570	peptidyl-prolyl cis-trans isomerase, putative / FK506-binding protein, putative [AT5G48570.1]	-1.30547	0.0687738	1286.73	0.778755	0.171482	6335.55	4.24046	4.04585e-05	0.00107184	0	0	0	0	0	0	0	0	0	0	0	0
A_84_P178234	AT4G13800	permease-related [AT4G13800.1]	-2.2654	0.12918	660.945	-0.808578	0.413685	2148.05	2.74504	0.00433363	0.0135844	0	0	0	0	0	0	0	0	0	0	0	0
A_84_P13710	AT3G50990	peroxidase [AT3G50990.1]	-10.4536	0.145701	2.27573	-6.56617	0.349241	39.6771	14.799	5.862e-05	0.00122259	0	0	0	0	0	0	0	0	0	0	0	0
A_84_P21963	AT2G35380	peroxidase 20 (PER20) (P20) [AT2G35380.1]	-1.46652	0.0698869	1152.73	-0.291364	0.315112	3058.91	2.25817	0.00323286	0.0110118	0	0	0	0	0	0	0	0	0	0	1	0
A_84_P22677	AT1G33660	peroxidase family protein [AT1G33660.1]	-6.04601	0.010401	48.0944	-4.73082	0.176032	139.215	2.48834	0.000207107	0.0020933	0	0	0	0	0	0	0	0	0	0	0	0
A_84_P11481	AT1G68850	peroxidase, putative [AT1G68850.1]	-0.929692	0.159074	1679.34	0.978438	0.262223	7329.53	3.75322	0.000420536	0.00303758	0	0	0	0	0	0	0	0	0	0	0	0
A_84_P187084	AT1G77100	peroxidase, putative [AT1G77100.1]	-9.86722	1.00864	4.14074	-7.33198	0.0606518	22.8323	5.79675	0.0121983	0.0295736	0	0	0	0	0	0	0	0	0	0	1	0
A_84_P19119	AT2G24800	peroxidase, putative [AT2G24800.1]	-6.24991	0.137805	42.0169	-4.78729	0.166617	133.648	2.75608	0.00030351	0.00253913	0	0	0	0	0	0	0	0	0	0	1	0
A_84_P19303	AT3G17070	peroxidase, putative [AT3G17070.1]	0.356138	0.310018	4105.11	1.6472	0.0266277	11523	2.44708	0.00198599	0.00786084	0	0	0	0	0	0	0	0	0	0	0	0
A_84_P21235	AT3G28200	peroxidase, putative [AT3G28200.1]	1.04504	0.0738494	6565.69	2.21562	0.235477	17276.8	2.25101	0.00119637	0.00563586	0	0	0	0	0	0	0	0	0	0	0	0
A_84_P17653	AT4G31760	peroxidase, putative [AT4G31760.1]	-7.84624	0.0762554	13.8426	-6.37596	0.129483	44.3705	2.77075	7.10842e-05	0.00130709	0	0	0	0	0	0	0	0	0	0	0	0
A_84_P11989	AT4G33870	peroxidase, putative [AT4G33870.1]	-7.17643	0.177864	22.1704	-5.93196	0.161669	60.4144	2.36931	0.000855548	0.00458455	0	0	0	0	0	0	0	0	0	0	0	0
A_84_P13916	AT4G36430	peroxidase, putative [AT4G36430.1]	1.89906	0.148181	11923.8	2.97141	0.178867	28950.3	2.10286	0.00132613	0.00602138	0	0	0	0	0	0	0	1	0	1	0	0
A_84_P18663	AT5G05340	peroxidase, putative [AT5G05340.1]	-2.28151	0.36655	662.337	-1.06062	0.219223	1773.59	2.3309	0.00775509	0.0208513	0	0	0	0	0	0	0	0	0	0	0	0
A_84_P19804	AT5G19880	peroxidase, putative [AT5G19880.1]	-6.62998	0.254727	32.2548	-3.33563	0.174328	365.688	9.81066	5.03933e-05	0.00114653	0	0	0	0	0	0	0	0	0	0	2	0
A_84_P16848	AT5G39580	peroxidase, putative [AT5G39580.1]	0.452985	0.237612	4366.71	2.23626	0.113161	17349.4	3.44206	0.000301532	0.0025284	0	1	0	0	0	0	0	0	0	1	0	0
A_84_P592130	AT4G33905	peroxisomal membrane protein 22 kDa, putative [AT4G33905.1]	-4.21541	0.0711008	171.516	-1.89975	0.369235	1003.42	4.97834	0.000437537	0.00310665	1	2	0	0	0	0	0	0	0	0	1	0
A_84_P23204	AT3G59480	pfkB-type carbohydrate kinase family protein [AT3G59480.1]	-2.40546	0.210054	604.316	-1.35223	0.334799	1470.63	2.07518	0.00991397	0.0251735	0	0	0	0	0	0	0	0	0	0	0	0
A_84_P16632	AT4G10260	pfkB-type carbohydrate kinase family protein [AT4G10260.1]	-9.85199	0.281461	3.49963	-8.84945	0.0596471	7.97516	2.00353	0.00379968	0.0123783	0	0	0	0	0	0	0	0	0	0	0	0
A_84_P816700	AT1G17745	PGDH (3-PHOSPHOGLYCERATE DEHYDROGENASE); phosphoglycerate dehydrogenase [AT1G17745.1]	-5.3584	0.393704	79.8513	-3.9684	0.0585606	235.128	2.62078	0.0037694	0.0123123	0	0	0	0	0	0	0	0	0	0	1	0
A_84_P298474	AT1G02520	PGP11 (P-GLYCOPROTEIN 11); ATPase, coupled to transmembrane movement of substances [AT1G02520.1]	-3.78294	0.134619	232.284	-1.43369	0.355323	1387.79	5.0956	0.000430877	0.00307942	0	0	0	0	0	0	0	0	0	0	0	0
A_84_P107692	AT1G02530	PGP12 (P-GLYCOPROTEIN 12); ATPase, coupled to transmembrane movement of substances [AT1G02530.1]	-8.19558	0.281232	11.0496	-5.99285	0.564771	60.2681	4.60347	0.00377277	0.0123206	0	0	0	0	0	0	0	0	0	0	0	0
A_84_P10354	AT1G27940	PGP13 (P-GLYCOPROTEIN 13); ATPase, coupled to transmembrane movement of substances [AT1G27940.1]	-3.66379	0.16506	251.159	-1.19828	0.101216	1604.24	5.52325	2.50129e-05	0.000915339	0	0	0	0	0	0	0	0	0	0	1	0
A_84_P13811	AT4G18050	PGP9 (P-GLYCOPROTEIN 9); ATPase, coupled to transmembrane movement of substances [AT4G18050.1]	-3.51144	0.118424	278.703	-2.3464	0.275619	731.613	2.24239	0.00254398	0.0093105	0	0	0	0	0	0	0	0	0	0	0	0
A_84_P847904	AT4G11960	PGRL1B (PGR5-LIKE B) [AT4G11960.1]	-3.05429	0.165447	383.821	-1.82465	0.113895	1040.38	2.34509	0.000447768	0.00314397	0	0	0	0	0	0	0	0	0	0	1	0
A_84_P17078	AT1G65300	PHE2 (PHERES2); DNA binding / transcription factor [AT1G65300.1]	-10.5564	0.146586	2.11271	-8.17931	0.607215	13.3568	5.19501	0.0027441	0.00979701	0	0	0	0	0	0	0	0	0	0	1	0
A_84_P11686	AT3G10340	phenylalanine ammonia-lyase, putative [AT3G10340.1]	-0.779736	0.0837027	1850.07	0.79728	0.127472	6403.42	2.98352	5.70996e-05	0.00121147	0	0	0	0	0	0	0	0	0	0	0	0
A_84_P20998	AT1G35140	PHI-1 (PHOSPHATE-INDUCED 1) [AT1G35140.1]	-0.889659	0.44152	1757.9	2.00601	0.539606	15546.4	7.4419	0.00197884	0.00784891	0	0	0	0	0	0	0	0	0	1	0	0
A_84_P13790	AT4G08950	phosphate-responsive protein, putative (EXO) [AT4G08950.1]	0.571975	0.068411	4726.02	2.15439	0.364658	16765.4	2.99472	0.00179033	0.007352	0	0	0	0	0	0	0	0	0	0	0	0
A_84_P12031	AT5G01300	phosphatidylethanolamine-binding family protein [AT5G01300.1]	-6.11524	0.744583	50.4434	-1.98942	0.880198	1027.43	17.458	0.00344495	0.0115205	1	1	0	0	0	0	0	0	0	0	0	0
A_84_P12412	AT1G60890	phosphatidylinositol-4-phosphate 5-kinase family protein [AT1G60890.1]	-1.75647	0.0626449	941.467	-0.721203	0.00501411	2231.3	2.04949	8.97939e-06	0.000765235	0	0	0	0	0	0	0	0	0	0	0	0
A_84_P21412	AT4G26270	phosphofructokinase family protein [AT4G26270.1]	-2.4986	0.0162526	562.429	-0.940543	0.146068	1921.08	2.94456	5.17542e-05	0.0011609	0	0	0	0	0	0	0	1	0	0	0	0
A_84_P582597	AT1G09932	phosphoglycerate/bisphosphoglycerate mutase-related [AT1G09932.1]	-1.5612	0.166283	1085.45	0.715285	0.310588	6114.04	4.84495	0.000362854	0.00280226	0	0	0	0	0	0	0	0	0	0	0	0
A_84_P15025	AT5G58700	phosphoinositide-specific phospholipase C family protein [AT5G58700.1]	-0.288334	0.00257066	2602.77	0.801949	0.0469169	6412.95	2.12916	2.29024e-06	0.000588735	0	0	0	0	0	0	0	0	0	0	0	0
A_84_P859915	AT1G52700	phospholipase/carboxylesterase family protein [AT1G52700.1]	-2.83405	0.392067	460.306	-0.483881	0.219473	2648.47	5.09882	0.00082271	0.00448296	0	0	0	0	0	0	0	0	0	1	0	0
A_84_P10781	AT3G15650	phospholipase/carboxylesterase family protein [AT3G15650.1]	-0.932615	0.47577	1744.99	1.785	0.190142	12728.1	6.57784	0.00077966	0.00433727	0	0	0	0	0	0	0	0	0	0	1	0
A_84_P555359	AT3G02800	phosphoprotein phosphatase [AT3G02800.1]	-3.31282	0.126745	321.394	-1.53852	0.139325	1270.09	3.42073	8.25771e-05	0.00137485	0	1	0	0	0	0	0	0	0	0	0	0
A_84_P578527	AT3G19595	phosphoprotein phosphatase [AT3G19595.1]	-8.95208	0.598112	6.76862	-6.16008	0.504804	53.5838	6.92588	0.00348561	0.0116222	0	1	0	0	0	0	0	0	0	0	0	0
A_84_P16673	AT4G24340	phosphorylase family protein [AT4G24340.1]	-2.26172	0.272574	668.159	-1.21575	0.140955	1590.55	2.06476	0.00411898	0.0131114	0	0	0	0	0	0	0	0	0	0	0	0
A_84_P11224	AT5G52390	photoassimilate-responsive protein, putative [AT5G52390.1]	-2.80662	0.241396	458.99	-0.311902	0.413384	3038.03	5.63616	0.000834395	0.00451447	0	0	0	0	0	0	0	0	0	0	0	0
A_84_P19999	AT1G52770	phototropic-responsive NPH3 family protein [AT1G52770.1]	-5.66963	0.201285	62.8038	-3.42507	0.500294	354.215	4.73891	0.0019627	0.00781171	0	0	0	0	0	0	0	0	0	1	0	0
A_84_P23891	AT2G32830	PHT5 (phosphate transporter 5); inorganic phosphate transmembrane transporter/ phosphate transmembrane transporter [AT2G32830.1]	-5.15799	0.123582	89.0616	-3.14759	0.335318	421.917	4.02894	0.000621351	0.00378877	0	0	0	0	0	0	0	0	0	0	1	0
A_84_P838218	AT4G18130	PHYE (PHYTOCHROME DEFECTIVE E); G-protein coupled photoreceptor/ signal transducer [AT4G18130.1]	-8.35462	0.45939	10.1555	-6.6488	0.237836	36.9953	3.26214	0.00464774	0.0142735	0	0	0	0	0	0	0	0	0	1	0	0
A_84_P13757	AT3G62090	PIL2 (PHYTOCHROME INTERACTING FACTOR 3-LIKE 2); transcription factor [AT3G62090.1]	-4.70109	0.0960607	122.115	-3.41429	0.102304	345.855	2.43987	9.18603e-05	0.00144141	1	1	0	0	0	0	0	0	0	0	0	0
A_84_P808932	AT2G45960	PIP1B (plasma membrane intrinsic protein 1;2); water channel [AT2G45960.1]	-4.32946	0.0273076	158.015	-3.12947	0.231814	424.42	2.29739	0.000879132	0.00465825	0	0	0	0	0	0	0	0	0	0	0	0
A_84_P15617	AT3G54820	PIP2;5/PIP2D (plasma membrane intrinsic protein 2;5); water channel [AT3G54820.1]	-6.47213	0.159746	36.0669	-5.07831	0.277684	110.021	2.62775	0.00166057	0.00697287	0	0	0	0	0	0	0	0	0	0	1	0
A_84_P858371	AT2G39010	PIP2;6/PIP2E (plasma membrane intrinsic protein 2;6); water channel [AT2G39010.1]	-3.89603	0.0958941	213.433	-2.72961	0.151536	556.186	2.24454	0.000353684	0.00276177	0	0	0	0	0	0	0	0	0	1	0	0
A_84_P17141	AT1G50590	pirin, putative [AT1G50590.1]	-3.26452	0.0507632	330.618	-0.990081	0.0259108	1851.61	4.8381	2.62487e-07	0.000433735	0	0	0	0	0	0	0	0	0	0	0	0
A_84_P250765	AT2G43120	pirin, putative [AT2G43120.1]	-0.516277	0.0603364	2220.53	1.45164	0.113623	10073.1	3.91203	1.20615e-05	0.000774742	0	1	0	0	0	0	0	0	0	0	0	0
A_84_P24131	AT3G54950	PLA IIIA/PLP7 (Patatin-like protein 7) [AT3G54950.1]	-1.40955	0.0165459	1196.7	-0.394844	0.0683349	2798.08	2.02049	1.52052e-05	0.000816492	0	0	0	0	0	0	0	0	0	0	0	0
A_84_P17701	AT4G37050	PLA V/PLP4 (Patatin-like protein 4); nutrient reservoir [AT4G37050.1]	-6.70496	0.164771	30.4904	-3.21416	0.207733	399.844	11.2418	2.1908e-05	0.00088869	0	0	0	0	0	0	0	0	0	1	0	0
A_84_P23286	AT4G22240	plastid-lipid associated protein PAP, putative [AT4G22240.1]	3.82178	0.0175983	44930.7	5.57842	0.136642	176075	3.3791	2.48827e-05	0.000914806	1	1	0	0	0	0	0	0	0	0	0	0
A_84_P18059	AT1G22480	plastocyanin-like domain-containing protein [AT1G22480.1]	-6.12486	0.276731	46.207	-4.56824	0.61044	164.189	2.94165	0.015829	0.0363158	0	0	0	0	0	0	0	0	0	0	0	0
A_84_P23120	AT3G18590	plastocyanin-like domain-containing protein [AT3G18590.1]	-10.6665	0.132676	1.95914	-9.10636	0.493804	6.93863	2.94892	0.00614921	0.0175371	0	0	0	0	0	0	0	0	0	1	1	0
A_84_P20472	AT4G27520	plastocyanin-like domain-containing protein [AT4G27520.1]	2.81791	0.0288789	22422.6	4.1396	0.120924	64914.9	2.49958	5.11832e-05	0.00115295	1	2	0	0	0	0	0	0	0	0	0	0
A_84_P246465	AT5G07475	plastocyanin-like domain-containing protein [AT5G07475.1]	-1.77334	0.139893	934.69	0.151652	0.140947	4098.89	3.79736	7.37525e-05	0.00132024	0	0	0	0	0	0	0	0	0	0	0	0
A_84_P18792	AT5G53870	plastocyanin-like domain-containing protein [AT5G53870.1]	-3.6864	0.232288	247.831	-1.39575	0.360276	1422.85	4.89276	0.000757693	0.00425759	0	0	0	0	0	0	0	0	0	0	1	0
A_84_P12413	AT1G77730	pleckstrin homology (PH) domain-containing protein [AT1G77730.1]	-7.99771	0.133759	12.4942	-6.36523	0.21858	45.0221	3.10046	0.000383545	0.00287893	0	0	0	0	0	0	0	0	0	0	0	0
A_84_P599009	AT3G09400	PLL3 (POL-like 3); protein serine/threonine phosphatase [AT3G09400.1]	-10.5247	0.133816	2.1636	-8.8284	0.110562	8.10827	3.24069	7.1429e-05	0.00130732	0	0	0	0	0	0	0	0	0	0	0	0
A_84_P816880	AT2G22780	PMDH1 (PEROXISOMAL NAD-MALATE DEHYDROGENASE 1); malate dehydrogenase [AT2G22780.1]	-1.40728	0.0712023	1201.2	-0.0613667	0.0458417	3525.1	2.54192	1.03565e-05	0.000765235	0	0	0	0	0	0	0	0	0	0	0	0
A_84_P22181	AT3G28210	PMZ; zinc ion binding [AT3G28210.1]	-3.24878	0.147827	334.43	-0.492074	0.0953446	2617.41	6.75851	1.09537e-05	0.000765235	0	0	0	0	0	0	0	0	0	0	1	0
A_84_P23983	AT3G03430	polcalcin, putative / calcium-binding pollen allergen, putative [AT3G03430.1]	-9.50626	0.845612	5.00165	-6.7262	0.5017	35.9249	6.86884	0.00805968	0.0214953	0	0	0	0	0	0	0	0	0	0	0	0
A_84_P67194	AT4G18596	pollen Ole e 1 allergen and extensin family protein [AT4G18596.1]	-7.81909	0.50213	14.5469	-6.47421	0.175488	41.5818	2.54009	0.0118815	0.0289747	0	0	0	0	0	0	0	0	0	0	0	0
A_84_P10342	AT5G15780	pollen Ole e 1 allergen and extensin family protein [AT5G15780.1]	-5.31093	0.116167	80.3148	-4.24646	0.132147	194.175	2.0914	0.000468805	0.0032303	0	0	0	0	0	0	0	0	0	0	0	0
A_84_P145439	AT2G31865	poly (ADP-ribose) glycohydrolase (PARG) family protein [AT2G31865.1]	-2.40143	0.0750899	603.157	0.976131	0.166266	7264.94	10.3931	5.63805e-06	0.000718819	0	0	0	0	0	0	0	1	0	0	1	0
A_84_P22137	AT3G19350	polyadenylate-binding protein-related / PABP-related [AT3G19350.1]	-9.71525	0.400797	3.89854	-8.3256	0.43807	11.8	2.62014	0.0154278	0.0355816	0	1	0	0	0	0	0	0	0	1	2	0
A_84_P17129	AT1G70500	polygalacturonase, putative / pectinase, putative [AT1G70500.1]	-5.01581	0.422036	100.624	-3.48035	0.183008	330.807	2.8988	0.00444638	0.0138324	0	0	0	0	0	0	0	0	0	0	1	0
A_84_P23844	AT2G43870	polygalacturonase, putative / pectinase, putative [AT2G43870.1]	-4.00341	0.0879588	198.236	-1.15686	0.172231	1658.95	7.19279	1.40587e-05	0.000803795	0	0	0	0	0	0	0	0	0	0	0	0
A_84_P20143	AT2G43890	polygalacturonase, putative / pectinase, putative [AT2G43890.1]	-2.39564	0.267682	614.472	-0.508471	0.254389	2619.19	3.69908	0.000899516	0.00472458	0	0	0	0	0	0	0	0	0	0	5	0
A_84_P12655	AT3G07970	polygalacturonase, putative / pectinase, putative [AT3G07970.1]	-3.69442	0.0954814	246.392	-0.502875	0.248058	2619.35	9.13589	3.15834e-05	0.000979437	0	0	0	0	0	0	0	0	0	0	0	0
A_84_P13606	AT3G06560	polynucleotide adenylyltransferase/ protein binding [AT3G06560.1]	-9.93614	0.544125	3.42009	-6.04392	0.57328	58.2947	14.8482	0.00103683	0.00515966	0	0	0	0	0	0	0	0	0	0	0	0
A_84_P11230	AT5G54190	PORA (Protochlorophyllide reductase A); oxidoreductase/ protochlorophyllide reductase [AT5G54190.1]	-4.11362	0.267193	186.183	-2.57918	0.279404	622.465	2.89675	0.00234559	0.00880463	0	0	0	0	0	0	0	0	0	0	0	0
A_84_P14059	AT1G50400	porin family protein [AT1G50400.1]	-4.42383	0.112612	148.406	-3.26787	0.124285	382.587	2.22833	0.000282081	0.00243837	0	0	0	0	0	0	0	0	0	0	0	0
A_84_P861465	AT4G19960	potassium ion transmembrane transporter [AT4G19960.1]	-5.13971	0.0825522	90.108	-3.99244	0.184974	232.278	2.21493	0.000605285	0.00373352	0	0	0	0	0	0	0	0	0	0	0	0
A_84_P19883	AT1G08650	PPCK1 (PHOSPHOENOLPYRUVATE CARBOXYLASE KINASE); kinase [AT1G08650.1]	-2.20146	0.151452	695.705	-0.860214	0.110481	2029.96	2.5337	0.000243754	0.00226577	0	0	0	0	0	0	0	0	0	0	0	0
A_84_P17691	AT4G15530	PPDK (PYRUVATE ORTHOPHOSPHATE DIKINASE); kinase/ pyruvate, phosphate dikinase [AT4G15530.1]	2.25252	0.211885	15192.1	3.26151	0.186257	35429.1	2.0125	0.00345249	0.0115364	0	0	0	0	0	0	0	0	0	0	0	0
A_84_P834058	AT3G15340	PPI2 (PROTON PUMP INTERACTOR 2) [AT3G15340.1]	-3.29156	0.0214743	324.59	-2.23944	0.0460777	779.253	2.07357	3.61481e-06	0.00061806	0	0	0	0	0	0	0	0	0	2	0	0
A_84_P60840	AT1G02405	proline-rich family protein [AT1G02405.1]	-6.67814	0.205559	31.1105	-5.62248	0.0351135	74.6581	2.07867	0.000932792	0.0048377	0	0	0	0	0	0	0	0	0	0	0	0
A_84_P109232	AT2G16630	proline-rich family protein [AT2G16630.1]	0.467041	0.139734	4399.57	1.75672	0.0779769	12442.3	2.44473	0.000152742	0.00179292	0	0	0	0	0	0	0	0	0	0	0	0
A_84_P83469	AT5G64890	PROPEP2 (Elicitor peptide 2 precursor) [AT5G64890.1]	-5.21465	0.196824	86.4354	-3.963	0.352045	239.731	2.38114	0.00578767	0.0167804	0	0	0	0	0	0	0	0	0	0	0	0
A_84_P541664	AT5G64905	PROPEP3 (Elicitor peptide 3 precursor) [AT5G64905.1]	-3.43958	0.37782	300.3	-1.16295	0.159844	1647.11	4.84542	0.000654936	0.00390555	0	0	0	0	0	0	0	0	0	0	0	0
A_84_P173691	AT2G44290	protease inhibitor/seed storage/lipid transfer protein (LTP) family protein (YLS3) [AT2G44290.1]	-0.435929	0.0183779	2350.59	0.989928	0.263593	7393.39	2.68674	0.000729656	0.00416567	0	0	0	0	0	0	0	0	0	0	0	0
A_84_P557830	AT1G64235	protease inhibitor/seed storage/lipid transfer protein (LTP) family protein [AT1G64235.1]	-10.5791	0.0788878	2.08332	-8.85526	0.536909	8.30489	3.30321	0.0053209	0.0157614	0	0	0	0	0	0	0	0	0	1	0	0
A_84_P598819	AT1G73890	protease inhibitor/seed storage/lipid transfer protein (LTP) family protein [AT1G73890.1]	-10.2117	0.276014	2.72748	-8.96216	0.242587	7.43913	2.37766	0.00415534	0.0131944	0	0	0	0	0	0	0	0	0	0	0	0
A_84_P19149	AT2G18370	protease inhibitor/seed storage/lipid transfer protein (LTP) family protein [AT2G18370.1]	0.0341638	0.129458	3269.41	1.41306	0.182828	9864.87	2.60069	0.000438412	0.00311029	0	0	0	0	0	0	0	0	0	0	0	0
A_84_P302850	AT2G37870	protease inhibitor/seed storage/lipid transfer protein (LTP) family protein [AT2G37870.1]	-1.86678	0.26381	875.938	3.63248	0.498521	47291	45.2315	7.20753e-05	0.00131024	0	0	0	0	0	0	0	0	0	0	0	0
A_84_P249795	AT2G48130	protease inhibitor/seed storage/lipid transfer protein (LTP) family protein [AT2G48130.1]	-3.03299	0.173786	391.659	-1.79062	0.260949	1076.01	2.36587	0.00235983	0.00883907	1	1	0	0	0	0	0	0	0	0	0	0
A_84_P16493	AT3G22600	protease inhibitor/seed storage/lipid transfer protein (LTP) family protein [AT3G22600.1]	0.95343	0.168818	6205.78	2.06635	0.155513	15486.5	2.16283	0.00110011	0.00535109	0	0	0	0	0	0	0	0	0	0	0	0
A_84_P853515	AT4G30880	protease inhibitor/seed storage/lipid transfer protein (LTP) family protein [AT4G30880.1]	-8.66743	0.267451	7.93725	-7.62463	0.0524462	18.6416	2.06021	0.00268942	0.0096707	0	0	0	0	0	0	0	0	0	0	1	0
A_84_P595747	AT5G13900	protease inhibitor/seed storage/lipid transfer protein (LTP) family protein [AT5G13900.1]	-3.34416	0.246982	317.442	-0.995641	0.171286	1855.88	5.09301	0.000172521	0.00190489	0	0	0	0	0	0	0	0	0	0	0	0
A_84_P785099	AT1G05450	protease inhibitor/seed storage/lipid transfer protein (LTP)-related [AT1G05450.2]	-6.03042	0.185376	48.9927	-4.62128	0.118728	149.765	2.6558	0.000376412	0.00284717	0	1	0	0	0	0	0	0	0	0	0	0
A_84_P10404	AT1G30455	protein binding / transcription activator/ transcription regulator/ translation initiation factor/ zinc ion binding [AT1G30455.1]	-10.596	0.0613368	2.05579	-6.79428	0.317066	33.6398	13.9452	3.41649e-05	0.00100284	0	0	0	0	0	0	0	0	0	1	0	0
A_84_P754390	AT1G67856	protein binding / zinc ion binding [AT1G67856.1]	-7.11211	0.683597	24.4884	-2.23451	0.342079	794.632	29.3971	0.00038111	0.0028677	0	2	0	0	0	0	0	0	0	0	1	0
A_84_P604152	AT1G74870	protein binding / zinc ion binding [AT1G74870.1]	-6.53537	0.27884	34.6054	-1.97849	0.204527	939.008	23.5374	2.18292e-05	0.00088869	0	0	0	0	0	0	0	0	0	0	0	0
A_84_P757973	AT2G44578	protein binding / zinc ion binding [AT2G44578.1]	-4.47814	0.205268	144.098	-0.535782	0.167829	2552.6	15.3733	1.35041e-05	0.000794164	0	0	0	0	0	0	0	0	0	0	0	0
A_84_P23014	AT2G44581	protein binding / zinc ion binding [AT2G44581.1]	-7.57482	0.340921	16.9974	-3.90115	0.0948564	246.758	12.761	5.62325e-05	0.00120784	0	0	0	0	0	0	0	0	0	0	0	0
A_84_P765622	AT4G24204	protein binding / zinc ion binding [AT4G24204.2]	-8.71315	0.411676	7.84016	-7.1744	0.20275	25.6288	2.90542	0.00437306	0.0136638	0	0	0	0	0	0	0	0	0	0	0	0
A_84_P514153	AT5G57820	protein binding / zinc ion binding [AT5G57820.1]	-9.98725	0.550601	3.3199	-8.23297	0.473785	12.6661	3.37356	0.0138842	0.0327541	0	0	0	0	0	0	0	0	0	0	1	0
A_84_P750294	AT1G07390	protein binding [AT1G07390.1]	-3.18279	0.116727	350.132	-2.1469	0.118122	831.592	2.05037	0.000416275	0.00302111	0	0	0	0	0	0	0	0	0	0	0	0
A_84_P20977	AT1G14480	protein binding [AT1G14480.1]	-2.65639	0.175223	508.119	-1.24163	0.0607075	1556.57	2.66616	0.000189495	0.00199965	0	0	0	0	0	0	0	0	0	1	1	0
A_84_P845891	AT1G78230	protein binding [AT1G78230.1]	-3.86104	0.16818	219.498	-2.67815	0.144098	577.344	2.27031	0.000759093	0.00426255	0	0	0	0	0	0	0	1	0	0	0	0
A_84_P12917	AT4G29880	protein binding [AT4G29880.1]	-10.2813	0.625073	2.72918	-8.47033	0.51208	10.7402	3.50874	0.0178143	0.0399423	0	0	0	0	0	0	0	1	0	0	0	0
A_84_P13462	AT2G33580	protein kinase family protein / peptidoglycan-binding LysM domain-containing protein [AT2G33580.1]	-3.65505	0.190407	252.992	-2.25433	0.150577	774.147	2.64033	0.00056326	0.00357535	0	0	0	0	0	0	0	0	0	0	1	0
A_84_P16202	AT1G07870	protein kinase family protein [AT1G07870.1]	-1.31807	0.0487898	1274.06	0.14677	0.0805469	4078.28	2.76033	1.12835e-05	0.000768744	2	3	0	0	0	0	0	0	0	0	0	0
A_84_P161603	AT1G33260	protein kinase family protein [AT1G33260.1]	-1.55769	0.053825	1080.02	-3.72e-05	0.159353	3689.49	2.94374	8.83355e-05	0.00141191	0	0	0	0	0	0	0	0	0	0	0	0
A_84_P11333	AT1G71530	protein kinase family protein [AT1G71530.1]	-2.9705	0.0485907	405.222	-1.49899	0.253968	1313.89	2.77311	0.000594258	0.00368899	0	0	0	0	0	0	0	0	0	1	0	0
A_84_P843621	AT2G31010	protein kinase family protein [AT2G31010.1]	-6.38939	0.284212	38.6532	-5.37869	0.135466	88.7175	2.01489	0.00512286	0.0153185	0	0	0	0	0	0	0	0	0	0	0	0
A_84_P11834	AT3G54030	protein kinase family protein [AT3G54030.1]	0.751572	0.058222	5360.53	2.11544	0.0324545	15938.6	2.57375	3.78343e-06	0.000627762	0	0	0	0	0	0	0	0	0	0	1	0
A_84_P24144	AT3G57640	protein kinase family protein [AT3G57640.1]	-4.36417	0.144522	154.411	-2.84777	0.0705148	511.099	2.86075	8.22446e-05	0.00137286	0	0	0	0	0	0	0	0	0	0	0	0
A_84_P11850	AT3G57760	protein kinase family protein [AT3G57760.1]	-3.69882	0.0500227	244.715	-2.00431	0.156358	921.261	3.23667	5.75239e-05	0.00121228	0	0	0	0	0	0	0	0	0	1	0	0
A_84_P18510	AT4G04490	protein kinase family protein [AT4G04490.1]	-6.5595	0.25849	33.8708	-1.91249	0.33428	992.442	25.0547	4.47554e-05	0.00110565	0	0	0	0	0	0	0	0	0	0	0	0
A_84_P22294	AT4G04570	protein kinase family protein [AT4G04570.1]	0.576014	0.278846	4783.1	1.68674	0.2177	11956.3	2.15954	0.00554974	0.0162597	0	0	0	0	0	0	0	0	0	0	0	0
A_84_P16637	AT4G11470	protein kinase family protein [AT4G11470.1]	-7.64985	0.153754	15.8434	-4.57192	0.395584	157.959	8.44399	0.000231155	0.00220339	0	0	0	0	0	0	0	0	0	0	1	0
A_84_P827314	AT4G11890	protein kinase family protein [AT4G11890.2]	-5.20737	0.807666	93.9611	-2.89122	0.47459	513.727	4.98001	0.0128231	0.030738	0	0	0	0	0	0	0	0	0	0	0	0
A_84_P16643	AT4G13000	protein kinase family protein [AT4G13000.1]	-4.61653	0.118176	129.713	-3.47434	0.0493734	331.001	2.20716	0.000102514	0.00150619	0	0	0	0	0	0	0	0	0	0	0	0
A_84_P16667	AT4G22940	protein kinase family protein [AT4G22940.1]	-6.50523	0.0907273	35.0979	-5.25217	0.00257457	96.5112	2.38346	1.81395e-05	0.000858306	0	0	0	0	0	0	0	1	0	0	0	0
A_84_P13831	AT4G23150	protein kinase family protein [AT4G23150.1]	-8.45329	0.817054	9.91188	-6.59042	0.33367	38.931	3.63729	0.021658	0.0466624	0	0	0	0	0	0	0	0	0	0	0	0
A_84_P844205	AT4G23160	protein kinase family protein [AT4G23160.1]	-6.60143	0.184189	32.8165	-5.37001	0.298668	90.2814	2.34798	0.00370198	0.0121485	0	0	0	0	0	0	0	0	0	0	0	0
A_84_P288470	AT4G23220	protein kinase family protein [AT4G23220.1]	-4.29823	0.46773	165.774	-1.98928	0.212778	932.099	4.95525	0.00146979	0.00643146	0	0	0	0	0	0	0	0	0	0	0	0
A_84_P12936	AT4G34440	protein kinase family protein [AT4G34440.1]	-9.84611	0.309528	3.50188	-7.52186	0.514399	20.7325	5.00805	0.00257388	0.0093892	0	0	0	0	0	0	0	0	0	0	0	0
A_84_P12066	AT5G11410	protein kinase family protein [AT5G11410.1]	-2.6463	0.200138	509.748	-1.49598	0.103484	1305.43	2.21963	0.000902827	0.00473576	0	1	0	0	0	0	0	0	0	0	0	0
A_84_P11148	AT5G24080	protein kinase family protein [AT5G24080.1]	-5.83629	0.29843	56.7902	-1.57175	0.0485508	1238.22	19.2199	1.66589e-05	0.000834314	0	0	0	0	0	0	0	0	0	0	0	0
A_84_P21561	AT5G27510	protein kinase family protein [AT5G27510.1]	-10.379	0.148927	2.40316	-7.7433	0.643864	18.2981	6.21486	0.00230354	0.00868493	0	0	0	0	0	0	0	0	0	0	0	0
A_84_P15890	AT5G35380	protein kinase family protein [AT5G35380.1]	-8.56349	0.347808	8.55754	-6.38649	0.328382	44.7378	4.52212	0.00140021	0.00623375	0	0	0	0	0	0	0	0	0	0	0	0
A_84_P18823	AT5G61560	protein kinase family protein [AT5G61560.1]	-3.10623	0.187291	369.604	-1.99424	0.102846	924.559	2.16143	0.000838837	0.00453064	0	0	0	0	0	0	0	0	0	0	0	0
A_84_P15235	AT1G69790	protein kinase, putative [AT1G69790.1]	-2.99574	0.128745	398.37	-1.07581	0.0451005	1745.09	3.78405	1.68025e-05	0.000836345	0	0	0	0	0	0	0	0	0	0	0	0
A_84_P10549	AT1G72540	protein kinase, putative [AT1G72540.1]	-7.22349	0.14906	21.279	-6.13326	0.246433	52.7955	2.12908	0.00279848	0.00992938	0	0	0	0	0	0	0	0	0	0	0	0
A_84_P15417	AT2G05940	protein kinase, putative [AT2G05940.1]	-0.329417	0.148249	2530.59	0.993793	0.00930702	7325.64	2.50222	0.000102969	0.00150844	0	0	0	0	0	0	0	0	0	0	1	0
A_84_P20089	AT2G17220	protein kinase, putative [AT2G17220.1]	-0.758349	0.0726808	1878.99	0.524617	0.0447694	5292.61	2.43339	1.29378e-05	0.000786212	0	0	0	0	0	0	0	0	0	0	0	0
A_84_P823802	AT3G09830	protein kinase, putative [AT3G09830.1]	-3.28512	0.0356612	325.97	-1.85878	0.0638187	1014.33	2.68763	4.57417e-06	0.000686365	0	0	0	0	0	0	0	0	0	0	0	0
A_84_P17522	AT3G57700	protein kinase, putative [AT3G57700.1]	-4.71326	0.251316	121.726	-2.7856	0.168672	536.132	3.80439	0.000383924	0.00287979	0	0	0	0	0	0	0	0	0	0	1	0
A_84_P12970	AT4G17660	protein kinase, putative [AT4G17660.1]	-7.30063	0.342466	20.4549	-3.91103	0.243536	246.411	10.4802	0.000152254	0.00179011	0	0	0	0	0	0	0	0	0	0	0	0
A_84_P12126	AT5G40540	protein kinase, putative [AT5G40540.1]	-0.872971	0.0771196	1739.06	0.200176	0.0322738	4227.2	2.10402	2.42254e-05	0.000909192	0	0	0	0	0	0	0	0	0	0	0	0
A_84_P17822	AT5G47070	protein kinase, putative [AT5G47070.1]	-1.32907	0.039004	1265.04	0.536749	0.0385023	5338.26	3.64476	4.95359e-07	0.000433735	0	1	0	0	0	0	0	0	0	0	0	0
A_84_P23501	AT5G47850	protein kinase, putative [AT5G47850.1]	-10.2495	0.238154	2.64236	-6.26256	0.759287	51.7087	15.8556	0.000970475	0.00494779	0	0	0	0	0	0	0	0	0	0	0	0
A_84_P10853	AT3G46140	protein kinase-related [AT3G46140.1]	-9.98884	0.667026	3.31852	-6.91644	0.395539	31.2277	8.41173	0.00236143	0.00884202	0	0	0	0	0	0	0	0	0	0	0	0
A_84_P11799	AT3G46160	protein kinase-related [AT3G46160.1]	-10.5872	0.13955	2.06749	-9.3573	0.523441	5.85318	2.34551	0.0170692	0.0385897	0	0	0	0	0	0	0	0	0	0	0	0
A_84_P17191	AT1G07160	protein phosphatase 2C, putative / PP2C, putative [AT1G07160.1]	-5.34611	0.0873693	78.3506	-2.55532	0.16919	628.432	6.92005	1.43005e-05	0.000804575	0	0	0	0	0	0	0	0	0	0	1	0
A_84_P13548	AT1G07430	protein phosphatase 2C, putative / PP2C, putative [AT1G07430.1]	-7.59443	0.175487	16.4732	-0.6216	0.236899	2412.21	125.612	2.12205e-06	0.000585618	0	1	0	0	0	0	0	0	0	0	0	0
A_84_P517162	AT2G20630	protein phosphatase 2C, putative / PP2C, putative [AT2G20630.2]	-6.49641	0.210813	35.6191	-3.08253	0.110806	434.811	10.6581	1.5621e-05	0.00082609	0	0	0	0	0	0	0	0	0	0	1	0
A_84_P22954	AT2G29380	protein phosphatase 2C, putative / PP2C, putative [AT2G29380.1]	-6.3575	0.0166928	38.7501	0.0720081	0.186922	3888.14	86.1932	4.82965e-07	0.000433735	0	0	0	0	0	0	0	0	0	0	0	0
A_84_P13511	AT2G34740	protein phosphatase 2C, putative / PP2C, putative [AT2G34740.1]	-9.98395	0.611116	3.38012	-8.00768	0.474574	14.7374	3.93473	0.011476	0.0282354	0	0	0	0	0	0	0	0	0	2	0	0
A_84_P23992	AT3G05640	protein phosphatase 2C, putative / PP2C, putative [AT3G05640.1]	-2.8906	0.222527	431.303	-0.299089	0.18572	3001.19	6.02731	0.00010148	0.00150027	0	0	0	0	0	0	0	0	0	0	0	0
A_84_P820867	AT3G16800	protein phosphatase 2C, putative / PP2C, putative [AT3G16800.2]	-2.23326	0.0318909	675.61	-1.1944	0.258199	1628.85	2.0546	0.00229311	0.00865235	0	1	0	0	0	0	0	0	0	0	1	0
A_84_P11868	AT3G62260	protein phosphatase 2C, putative / PP2C, putative [AT3G62260.1]	0.36357	0.0553817	4086.28	3.08111	0.164337	31247	6.57749	1.09563e-05	0.000765235	0	2	0	0	0	0	0	0	0	0	0	0
A_84_P11248	AT5G59220	protein phosphatase 2C, putative / PP2C, putative [AT5G59220.1]	-3.72582	0.0625978	240.119	1.43081	0.275881	10011.1	35.6697	5.99846e-06	0.00072653	0	0	0	0	0	0	0	0	0	0	0	0
A_84_P17169	AT1G68410	protein phosphatase 2C-related / PP2C-related [AT1G68410.1]	-0.34979	0.0514007	2497.52	0.651003	0.190213	5817.11	2.0011	0.000920868	0.00479414	0	0	0	0	0	0	0	0	0	0	0	0
A_84_P12346	AT1G78720	protein transport protein sec61, putative [AT1G78720.1]	-7.71812	0.0509345	15.104	-5.59348	0.154852	76.5541	4.36093	2.28035e-05	0.000894735	0	0	0	0	0	0	0	0	0	0	0	0
A_84_P20961	AT1G33440	proton-dependent oligopeptide transport (POT) family protein [AT1G33440.1]	-4.89204	0.198745	108.207	-3.77341	0.182485	270.305	2.17141	0.00199191	0.00787355	0	0	0	0	0	0	0	0	0	0	0	0
A_84_P21935	AT1G59740	proton-dependent oligopeptide transport (POT) family protein [AT1G59740.1]	-1.49125	0.131666	1136.7	0.0313272	0.0728951	3763.02	2.87303	6.22799e-05	0.00124683	0	0	0	0	0	0	0	0	0	0	0	0
A_84_P18751	AT1G68570	proton-dependent oligopeptide transport (POT) family protein [AT1G68570.1]	0.877381	0.0607235	5843.02	3.83807	0.103375	52699.9	7.78493	1.78606e-06	0.000562454	0	0	0	0	0	0	0	0	0	0	0	0
A_84_P10536	AT1G69870	proton-dependent oligopeptide transport (POT) family protein [AT1G69870.1]	-0.0136315	0.0346131	3146.85	1.55021	0.0783432	10780.5	2.95639	5.95852e-06	0.000723703	0	0	0	0	0	0	0	0	0	0	0	0
A_84_P23923	AT2G37900	proton-dependent oligopeptide transport (POT) family protein [AT2G37900.1]	-6.8094	0.350511	28.771	-4.60687	0.423115	154.726	4.60289	0.00225997	0.00856614	0	0	0	0	0	0	0	0	0	1	0	0
A_84_P19305	AT3G25260	proton-dependent oligopeptide transport (POT) family protein [AT3G25260.1]	-7.17083	0.186943	22.2753	-4.96161	0.0994046	118.323	4.62426	5.51135e-05	0.00119858	0	0	0	0	0	0	0	0	0	0	0	0
A_84_P19360	AT3G45660	proton-dependent oligopeptide transport (POT) family protein [AT3G45660.1]	-7.4928	0.113655	17.6833	-6.05909	0.287016	55.9231	2.70142	0.00129639	0.00592457	0	0	0	0	0	0	0	0	0	0	2	0
A_84_P18425	AT3G47960	proton-dependent oligopeptide transport (POT) family protein [AT3G47960.1]	0.234688	0.030812	3740.27	1.23537	0.0496531	8662.7	2.00094	7.69448e-06	0.00075916	0	0	0	0	0	0	0	0	0	0	1	0
A_84_P23182	AT3G54140	proton-dependent oligopeptide transport (POT) family protein [AT3G54140.1]	0.134945	0.104026	3487.97	1.2314	0.0440442	8642.34	2.13828	7.33774e-05	0.00131951	0	0	0	0	0	0	0	0	0	0	1	0
A_84_P23284	AT4G21680	proton-dependent oligopeptide transport (POT) family protein [AT4G21680.1]	-4.0556	0.153852	191.948	0.987479	0.126708	7316.21	32.97	1.62091e-06	0.000556507	0	0	0	0	0	0	0	0	0	0	0	0
A_84_P14865	AT5G01180	proton-dependent oligopeptide transport (POT) family protein [AT5G01180.1]	-4.49115	0.168444	141.853	-3.11259	0.0592543	425.339	2.60008	0.000180863	0.00195348	0	0	0	0	0	0	0	0	0	0	0	0
A_84_P751618	AT1G63857	pseudogene of 40S ribosomal protein S10 [AT1G63857.1]	-9.58158	0.550419	4.29965	-7.54583	0.13227	19.7291	4.10036	0.00338359	0.0113795	NR
A_84_P754304	AT1G24733	pseudogene of CCoAMT (caffeoyl-CoA 3-O-methyltransferase) [AT1G24733.1]	-4.69549	0.299122	125.193	-3.62588	0.0713212	298.085	2.09887	0.00382459	0.0124362	0	0	0	0	0	0	0	0	0	0	0	0
A_84_P769315	AT5G39473	pseudogene of DC1 (domain-containing protein) [AT5G39473.1]	-5.88761	0.128383	53.7852	-4.42888	0.15477	171.227	2.74865	0.000230902	0.0022021	0	0	0	0	0	0	0	0	0	0	0	0
A_84_P769568	AT5G15546	pseudogene of expansin precursor [AT5G15546.1]	-9.96303	0.37425	3.24528	-8.78596	0.29221	8.46607	2.26117	0.0127082	0.0305332	0	0	0	0	0	0	0	0	0	0	0	0
A_84_P754443	AT1G65642	pseudogene of F-box family protein [AT1G65642.1]	-9.82853	0.560225	3.65414	-7.46517	0.244095	20.9692	5.14566	0.00258406	0.00940978	0	0	0	0	0	0	0	0	0	0	0	0
A_84_P762740	AT3G03721	pseudogene of F-box family protein [AT3G03721.1]	-10.5783	0.159032	2.08129	-5.79314	0.134763	66.5185	27.5722	2.3907e-06	0.000602552	NR
A_84_P760545	AT3G06433	pseudogene of nodulin MtN3 family protein [AT3G06433.1]	-6.25226	0.134642	41.9395	-4.5889	0.0531612	152.89	3.16752	3.7606e-05	0.00104044	0	0	0	0	0	0	0	0	0	0	0	0
A_84_P758441	AT2G20555	pseudogene of pentatricopeptide (PPR) repeat-containing protein [AT2G20555.1]	-10.443	0.14317	2.2906	-9.01286	0.142348	7.13685	2.6948	0.000253419	0.00230909	0	0	0	0	0	0	0	0	0	0	0	0
A_84_P765747	AT4G00005	pseudogene of prenylated rab acceptor (PRA1) protein family [AT4G00005.1]	-8.40062	0.379707	9.68158	-7.31369	0.109438	23.1686	2.12422	0.0088781	0.0231512	0	0	0	0	0	0	0	0	0	0	1	0
A_84_P769549	AT5G54045	pseudogene of UF3GT [AT5G54045.1]	-6.79945	0.35809	29.3158	-3.273	0.37646	387.811	11.523	0.000299546	0.00251698	0	0	0	0	0	0	0	0	0	0	0	0
A_84_P751391	AT1G21525	pseudogene of unknown protein [AT1G21525.1]	-2.97821	0.919378	447.496	-0.91855	0.325719	1980.38	4.16887	0.0216277	0.0466155	0	0	0	0	0	0	0	1	0	0	0	0
A_84_P788594	AT2G13410	pseudogene of unknown protein [AT2G13410.1]	-6.69726	0.101995	30.6221	-5.5283	0.0809018	79.7411	2.2485	9.97874e-05	0.00148639	0	0	0	0	0	0	0	1	0	0	0	0
A_84_P789317	AT3G56275	pseudogene of unknown protein [AT3G56275.1]	-3.1121	0.129131	368.614	1.39773	0.264307	9776.32	22.7821	1.19547e-05	0.000772805	0	0	0	0	0	0	0	0	0	0	0	0
A_84_P767806	AT5G14840	pseudogene of unknown protein [AT5G14840.1]	-6.17054	0.145999	44.4195	-4.4209	0.104557	172.182	3.36274	7.22795e-05	0.00131153	0	0	0	0	0	0	0	0	0	0	1	0
A_84_P792521	AT5G33251	pseudogene of unknown protein [AT5G33251.1]	-7.97087	0.248518	12.8531	-6.9596	0.268827	29.9077	2.01568	0.00874734	0.0228965	0	0	0	0	0	0	0	0	0	0	1	0
A_84_P852477	AT5G35660	pseudogene similar to protease inhibitor/seed storage/lipid transfer protein (LTP) family protein [AT5G35660.1]	-9.42494	2.15202	9.95923	-2.06733	0.891524	975.198	164.006	0.00543111	0.0159987	1	1	0	0	0	0	0	0	0	0	0	0
A_84_P16170	AT1G16140	pseudogene similar to wall-associated kinase protein family [AT1G16140.1]	-6.01501	0.140867	49.164	-4.52543	0.251749	160.963	2.80807	0.000864505	0.00461106	0	0	0	0	0	0	0	1	0	0	0	0
A_84_P18930	AT1G60750	pseudogene, aldo/keto reductase family, contains Pfam profile PF00248: oxidoreductase, aldo/keto reductase family; blastp match of 71% identity and 8.2e-127 P-value to GP [AT1G60750.1]	-4.12789	0.232005	184.226	-1.22684	0.289172	1597.59	7.46969	0.000171537	0.00190166	0	0	0	0	0	0	0	0	0	1	1	0
A_84_P827393	AT3G48650	pseudogene, At14a-related protein, similar to At14a (GI:11994571 and GI:11994573) (Arabidopsis thaliana) [AT3G48650.1]	-6.24121	0.780867	45.6585	-4.32891	0.354976	186.666	3.7641	0.018125	0.0404699	0	0	0	0	0	0	0	0	0	0	0	0
A_84_P756101	AT2G04260	pseudogene, BS1-related mitochondrial protein, blastp match of 53% identity and 8.5e-45 P-value to GP [AT2G04260.1]	-6.64479	0.396906	32.3731	-3.99549	0.591728	243.242	6.27364	0.00299078	0.0104059	0	0	0	0	0	0	0	0	0	0	0	0
A_84_P751663	AT1G19420	pseudogene, CHP-rich zinc finger protein [AT1G19420.1]	-7.74178	0.137135	14.8473	-5.83588	0.402976	65.816	3.74742	0.00148982	0.00648437	0	0	0	0	0	0	0	0	0	0	0	0
A_84_P751617	AT1G63860	pseudogene, disease resistance protein, similar to disease resistance protein RPP1-WsC GB:AAC72979 (Arabidopsis thaliana) [AT1G63860.1]	-5.36637	0.291423	77.5965	-4.36348	0.152792	179.301	2.00401	0.0061742	0.0175876	0	1	0	0	0	0	0	0	0	0	0	0
A_84_P19181	AT2G02270	pseudogene, F-box protein (SKP1 interacting partner 3-related), contains similarity to SKP1 interacting partner 3 GI:10716951 from (Arabidopsis thaliana); blastp match of 37% identity and 4.7e-33 P-value to GP [AT2G02270.1]	-5.76242	0.095268	58.6436	-3.9717	0.156239	235.587	3.45989	7.10431e-05	0.00130709	0	0	0	0	0	0	0	0	0	0	1	0
A_84_P755769	AT2G11990	pseudogene, fragment of a MADS-box protein, blastp match of 43% identity and 3.7e-14 P-value to GP [AT2G11990.1]	-10.5503	0.145367	2.12382	-8.9309	0.728549	8.18788	3.07239	0.0195124	0.0429112	0	0	0	0	0	0	0	0	0	0	0	0
A_84_P84909	AT3G17110	pseudogene, glycine-rich protein [AT3G17110.1]	0.183321	0.124974	3608.03	2.78823	0.0385343	25412.2	6.08351	4.21186e-06	0.000658243	0	0	0	0	0	0	0	0	0	0	1	0
A_84_P752242	AT1G29190	pseudogene, hypothetical protein [AT1G29190.1]	-8.91255	0.163602	6.6049	-7.29557	0.175618	23.5124	3.06733	0.000308369	0.00256111	0	0	0	0	0	0	0	0	0	0	0	0
A_84_P751780	AT1G33510	pseudogene, hypothetical protein [AT1G33510.1]	-9.62632	0.755653	4.3548	-6.20183	0.337266	50.7983	10.7368	0.00200562	0.00791054	0	0	0	0	0	0	0	0	0	0	0	0
A_84_P752402	AT1G48340	pseudogene, hypothetical protein [AT1G48340.1]	-9.93915	0.654515	3.41771	-8.07648	0.326505	13.8176	3.63679	0.0115931	0.0284582	0	0	0	0	0	0	0	0	0	0	0	0
A_84_P755721	AT2G15850	pseudogene, hypothetical protein [AT2G15850.1]	-8.46411	0.323599	9.10215	-7.35169	0.149845	22.6296	2.16208	0.00568077	0.0165364	0	0	0	0	0	0	0	0	0	0	0	0
A_84_P760530	AT3G06437	pseudogene, hypothetical protein [AT3G06437.1]	-6.64089	0.157479	32.0044	-4.67138	0.115377	144.742	3.91635	6.29746e-05	0.0012504	0	0	0	0	0	0	0	0	0	0	1	0
A_84_P707595	AT5G52415	pseudogene, hypothetical protein [AT5G52415.1]	-10.4848	0.349671	2.25943	-4.24901	0.313506	195.914	75.3641	2.11797e-05	0.000888013	0	0	0	0	0	0	0	0	0	0	0	0
A_84_P840198	AT3G43200	pseudogene, hypothetical protein, predicted proteins, Arabidopsis thaliana [AT3G43200.1]	-9.81272	0.736811	3.8659	-7.74588	0.554165	18.0207	4.18967	0.0177969	0.0399135	0	1	0	0	0	0	0	1	0	0	0	0
A_84_P12882	AT4G22020	pseudogene, hypothetical protein, similar to uncharacterized glycine-rich protein (GI:7269047) {Arabidopsis thaliana} [AT4G22020.1]	-4.50264	0.140553	140.755	0.179174	0.218542	4192.99	25.6665	6.28196e-06	0.000736366	0	0	0	0	0	0	0	0	0	0	0	0
A_84_P759817	AT3G29725	pseudogene, N-hydroxycinnamoyl/benzoyltransferase, blastp match of 38% identity and 1.6e-55 P-value to GP [AT3G29725.1]	-4.16712	0.185285	177.155	-1.49251	0.168382	1315.03	6.38468	5.02054e-05	0.00114653	0	0	0	0	0	0	0	0	0	0	0	0
A_84_P750600	AT1G56480	pseudogene, pectinesterase, blastp match of 65% identity and 9.5e-47 P-value to GP [AT1G56480.1]	-5.31364	0.143483	80.3791	-1.62569	0.199111	1199.79	12.8879	1.29472e-05	0.000786212	0	0	0	0	0	0	0	0	0	0	0	0
A_84_P19124	AT2G31860	pseudogene, poly (ADP-ribose) glycohydrolase, putative, contains Pfam domain, PF05028: poly (ADP-ribose) glycohydrolase (PARG); blastp match of 59% identity and 1.4e-19 P-value to EGAD [AT2G31860.1]	-6.55631	0.222825	33.8861	-0.214913	0.246714	3194.77	81.0868	5.00491e-06	0.000707221	0	0	0	0	0	0	0	0	0	0	0	0
A_84_P17431	AT3G24400	pseudogene, protein kinase family, contains Pfam PF00069: Protein kinase domain; blastp match of 72% identity and 1.7e-148 P-value to GP [AT3G24400.1]	-6.6871	0.188061	31.1513	-5.50988	0.108762	80.839	2.26142	0.000717978	0.00411758	0	0	0	0	0	0	0	0	0	0	0	0
A_84_P19408	AT3G56280	pseudogene, protein kinase family, contains protein kinase domain, Pfam:PF00069; blastp match of 44% identity and 9.2e-11 P-value to GP [AT3G56280.1]	-9.23083	0.547283	5.51695	-6.6128	0.416671	38.6504	6.13913	0.00274239	0.00979331	0	1	0	0	0	0	0	0	0	0	0	0
A_84_P20571	AT1G68690	pseudogene, protein kinase family, similar to protein kinase 1 GB:BAA94509 GI:7573596 from (Populus nigra); blastp match of 71% identity and 2.4e-104 P-value to GP [AT1G68690.1]	-2.7401	0.071712	476.592	-1.70963	0.0699798	1124.86	2.04268	5.83657e-05	0.0012207	0	0	0	0	0	0	0	0	0	0	0	0
A_84_P751564	AT1G11595	pseudogene, putative glucose 6 phosphate/phosphate translocator, blastp match of 60% identity and 2.3e-78 P-value to GP [AT1G11595.1]	-10.221	0.139207	2.6682	-6.8249	0.448531	33.4789	10.5273	0.000233786	0.00221893	0	0	0	0	0	0	0	0	0	0	0	0
A_84_P751000	AT1G18120	pseudogene, putative myrosinase-associated protein, blastp match of 46% identity and 1.7e-57 P-value to GP [AT1G18120.1]	-10.5433	0.148082	2.13193	-8.79251	0.514596	8.59313	3.36543	0.0047935	0.0145988	0	1	0	0	0	0	0	0	0	0	1	0
A_84_P751155	AT1G65365	pseudogene, putative protein kinase, blastp match of 45% identity and 1.7e-40 P-value to GP [AT1G65365.1]	-9.9717	0.762109	3.43641	-8.30808	0.0684056	11.6194	3.1681	0.0196761	0.0431972	0	0	0	0	0	0	0	0	0	0	0	0
A_84_P751964	AT1G33160	pseudogene, similar to actin, blastp match of 74% identity and 8.3e-48 P-value to GP [AT1G33160.1]	-10.2342	0.46316	2.76211	-4.99022	0.321163	117.541	37.8957	8.67233e-05	0.00140087	0	0	0	0	0	0	0	0	0	0	0	0
A_84_P750266	AT1G42090	pseudogene, similar to betaine/proline transporter, similar to proline transporter 1 GI:1769901 from (Arabidopsis thaliana); blastp match of 62% identity and 2.4e-33 P-value to GP [AT1G42090.1]	-10.3907	0.195429	2.38083	-8.09306	0.645538	14.3964	4.9164	0.00412817	0.0131301	0	0	0	0	0	0	0	0	0	0	0	0
A_84_P16647	AT4G13900	pseudogene, similar to NL0D, contains leucine rich-repeat domains Pfam:PF00560, INTERPRO:IPR001611; similar to Cf-4A protein (Lycopersicon esculentum) gi [AT4G13900.1]	-3.31668	0.489052	327.569	-1.21967	0.089923	1580.49	4.27822	0.0018681	0.0075631	0	0	0	0	0	0	0	0	0	0	0	0
A_84_P801733	AT2G16895	pseudogene, similar to unnamed protein product, blastp match of 40% identity and 5.7e-21 P-value to GP [AT2G16895.1]	-5.00885	0.207257	99.839	-3.89848	0.165698	248.098	2.15902	0.00192359	0.00770481	0	0	0	0	0	0	0	0	0	0	0	0
A_84_P588374	AT3G44735	PSK1 (PHYTOSULFOKINE 3 PRECURSOR); growth factor [AT3G44735.1]	-0.794576	0.153993	1837.26	0.997507	0.0214345	7344.44	3.46314	3.71464e-05	0.00103429	0	0	0	0	0	0	0	0	0	0	0	0
A_84_P210278	AT1G66700	PXMT1; S-adenosylmethionine-dependent methyltransferase [AT1G66700.1]	-4.23194	0.643584	182.653	-1.55407	0.320091	1269.38	6.39912	0.00296917	0.0103514	0	0	0	0	0	0	0	0	0	0	0	0
A_84_P21196	AT3G17720	pyridoxal-dependent decarboxylase family protein [AT3G17720.1]	-10.0582	0.364269	3.02037	-8.99946	0.295161	7.29262	2.08311	0.0173744	0.0391351	0	0	0	0	0	0	0	0	0	0	0	0
A_84_P53990	AT5G17380	pyruvate decarboxylase family protein [AT5G17380.1]	-0.290249	0.0695969	2597.3	1.47936	0.152938	10308.9	3.4096	5.31236e-05	0.00117261	0	0	0	0	0	0	0	0	0	0	0	0
A_84_P22388	AT4G33070	pyruvate decarboxylase, putative [AT4G33070.1]	-2.72366	0.208118	486.666	-1.56545	0.0824126	1244.69	2.2318	0.000857646	0.00459015	0	0	0	0	0	0	0	0	0	0	0	0
A_84_P23051	AT3G04050	pyruvate kinase, putative [AT3G04050.1]	-7.65369	0.160949	15.8462	-6.29543	0.259643	47.3392	2.56376	0.0015297	0.00659099	0	0	0	0	0	0	0	0	0	0	0	0
A_84_P760391	AT3G55650	pyruvate kinase, putative [AT3G55650.1]	-6.7024	0.106625	30.5176	-5.64705	0.114714	73.5905	2.07821	0.000308107	0.00256034	0	0	0	0	0	0	0	0	0	0	0	0
A_84_P760193	AT3G55810	pyruvate kinase, putative [AT3G55810.1]	-8.75117	0.205295	7.45523	-7.38888	0.3676	22.431	2.57093	0.00497897	0.0150116	0	0	0	0	0	0	0	0	0	0	0	0
A_84_P861274	AT5G66400	RAB18 (RESPONSIVE TO ABA 18) [AT5G66400.1]	1.99807	0.467457	13011.1	5.56882	0.530805	181492	11.8824	0.000942603	0.00486714	0	1	0	0	0	0	0	0	0	0	1	0
A_84_P757555	AT2G32835	RALFL16 (RALF-LIKE 16) [AT2G32835.1]	-6.60356	0.296999	33.3674	-5.07576	0.214937	109.971	2.88347	0.00195367	0.00778879	0	0	0	0	0	0	0	0	0	0	0	0
A_84_P594466	AT2G33130	RALFL18 (RALF-LIKE 18) [AT2G33130.1]	-8.84842	0.564348	7.23301	-7.48766	0.311514	20.8374	2.56819	0.0216514	0.0466552	0	0	0	0	0	0	0	0	0	0	0	0
A_84_P857632	AT3G14230	RAP2.2; DNA binding / transcription factor [AT3G14230.3]	-1.89472	0.145911	859.834	-0.886104	0.170083	2001.52	2.01197	0.00146061	0.00640457	0	0	0	0	0	0	0	0	0	0	1	0
A_84_P16121	AT1G43160	RAP2.6 (related to AP2 6); DNA binding / transcription factor [AT1G43160.1]	-2.05185	0.183078	768.102	0.0353257	0.172427	3791.68	4.24916	0.00013611	0.00170835	0	2	0	0	0	0	0	1	0	0	0	0
A_84_P14906	AT5G13330	RAP2.6L (related to AP2 6L); DNA binding / transcription factor [AT5G13330.1]	-1.88209	0.193065	864.639	-0.684613	0.0693949	2291.69	2.29337	0.000538753	0.00347967	0	0	0	0	0	0	0	0	0	0	0	0
A_84_P232979	AT5G06070	RBE (RABBIT EARS); nucleic acid binding / transcription factor/ zinc ion binding [AT5G06070.1]	-8.06093	0.433079	12.2557	-6.13553	0.479323	53.9405	3.79843	0.00668684	0.0186614	0	0	0	0	0	0	0	0	0	0	0	0
A_84_P20748	AT5G17520	RCP1 (ROOT CAP 1) [AT5G17520.1]	-0.258581	0.16422	2665.64	0.757784	0.247335	6266.31	2.02281	0.00405431	0.0129566	0	0	0	0	0	0	0	0	0	0	1	0
A_84_P21026	AT2G33380	RD20 (RESPONSIVE TO DESSICATION 20); calcium ion binding [AT2G33380.1]	-0.521329	0.21694	2220.59	4.31514	0.159135	73413.8	28.5708	6.34064e-06	0.000736366	0	1	0	0	0	0	0	0	0	0	0	0
A_84_P10208	AT5G25610	RD22 (RESPONSIVE TO DESSICATION 22) [AT5G25610.1]	2.44403	0.147157	17316.8	4.48604	0.159656	82650.1	4.11817	8.31237e-05	0.00137498	0	0	0	0	0	0	0	1	0	1	2	0
A_84_P13748	AT3G59740	receptor lectin kinase 3 (lecRK3) [AT3G59740.1]	-6.66558	0.331354	32.0366	-4.79456	0.112573	132.677	3.65791	0.000756151	0.00425102	0	0	0	0	0	0	0	0	0	0	0	0
A_84_P19318	AT3G22060	receptor protein kinase-related [AT3G22060.1]	-0.441554	0.296574	2357.53	0.566411	0.104954	5461.4	2.01107	0.00515862	0.0154031	0	0	0	0	0	0	0	0	0	0	0	0
A_84_P311453	AT3G21930	receptor-like protein kinase-related [AT3G21930.1]	-7.55833	0.531224	17.4668	-5.76738	0.265786	68.1713	3.46045	0.00641763	0.0180826	0	1	0	0	0	0	0	0	0	0	0	0
A_84_P110962	AT5G43980	receptor-like protein kinase-related [AT5G43980.1]	-2.60496	0.0989357	522.113	-1.39413	0.156848	1404.26	2.31472	0.000348428	0.00273692	0	0	0	0	0	0	0	0	0	0	0	0
A_84_P23086	AT3G23270	regulator of chromosome condensation (RCC1) family protein [AT3G23270.1]	-10.1518	0.227309	2.81932	-6.45358	0.494046	43.3811	12.9798	0.000297313	0.00250507	0	0	0	0	0	0	0	0	0	0	0	0
A_84_P20359	AT3G57540	remorin family protein [AT3G57540.1]	-1.60182	0.0450584	1048.6	-0.386299	0.154586	2822.36	2.32224	0.000197526	0.00204432	1	2	0	0	0	0	0	0	0	0	0	0
A_84_P16923	AT5G59820	RHL41 (RESPONSIVE TO HIGH LIGHT 41); nucleic acid binding / transcription factor/ zinc ion binding [AT5G59820.1]	-0.505867	0.085425	2236.61	3.69229	0.2311	47890.1	18.3557	7.84881e-06	0.00075916	0	0	0	0	0	0	0	0	0	0	0	0
A_84_P849510	AT1G78570	RHM1/ROL1 (RHAMNOSE BIOSYNTHESIS1); UDP-L-rhamnose synthase/ UDP-glucose 4,6-dehydratase/ catalytic [AT1G78570.1]	-4.44717	0.391694	150.341	-2.81399	0.308453	531.716	3.10196	0.00476082	0.0145267	0	0	0	0	0	0	0	0	0	0	1	0
A_84_P85449	AT5G51450	RIN3 (RPM1 INTERACTING PROTEIN 3); protein binding / zinc ion binding [AT5G51450.1]	0.32139	0.00387111	3971.25	1.54266	0.160809	10764.8	2.33151	0.000193128	0.00201692	0	0	0	0	0	0	0	0	0	0	0	0
A_84_P856672	AT1G47530	ripening-responsive protein, putative [AT1G47530.1]	-0.901808	0.0854002	1706.41	0.184423	0.187623	4210.68	2.12319	0.000799693	0.00440822	0	0	0	0	0	0	0	0	0	0	0	0
A_84_P309313	AT5G65380	ripening-responsive protein, putative [AT5G65380.1]	2.20457	0.111289	14660.2	3.36967	0.0730379	38077.3	2.24248	0.000110381	0.00155758	0	1	0	0	0	0	0	0	0	0	1	0
A_84_P763462	AT4G03510	RMA1 (Ring finger protein with Membrane Anchor 1); protein binding / ubiquitin-protein ligase/ zinc ion binding [AT4G03510.1]	-6.57793	0.259669	33.4631	-5.39484	0.215156	87.9198	2.27064	0.00370591	0.0121578	0	0	0	0	0	0	0	0	0	1	0	0
A_84_P21267	AT3G49130	RNA binding [AT3G49130.1]	-9.15382	0.296114	5.67825	-7.68907	0.450818	18.3506	2.76016	0.00928308	0.0239495	0	0	0	0	0	0	0	0	0	0	0	0
A_84_P23370	AT4G16680	RNA helicase, putative [AT4G16680.1]	-5.86427	0.088606	54.5578	-1.09431	0.243354	1737.72	27.2836	5.75563e-06	0.000718991	0	0	0	0	0	0	0	0	0	0	0	0
A_84_P792910	AT1G67950	RNA recognition motif (RRM)-containing protein [AT1G67950.4]	-10.6196	0.135068	2.02245	-9.4817	0.340451	5.22347	2.20061	0.00576445	0.0167253	0	0	0	0	0	0	0	0	0	1	0	0
A_84_P309483	AT4G24420	RNA recognition motif (RRM)-containing protein [AT4G24420.1]	-4.74098	0.101436	119.296	-3.331	0.0497805	365.584	2.65733	2.71074e-05	0.000928991	0	0	0	0	0	0	0	0	0	0	0	0
A_84_P535125	AT3G56790	RNA splicing factor-related [AT3G56790.1]	-9.52534	0.768779	4.78827	-5.2521	0.272738	97.5593	19.3363	0.000817863	0.00446715	0	0	0	0	0	0	0	0	0	0	0	0
A_84_P820093	AT3G23580	RNR2/RNR2A (RIBONUCLEOTIDE REDUCTASE 2A); ribonucleoside-diphosphate reductase [AT3G23580.1]	-1.74546	0.112333	952.117	-0.720351	0.0572482	2234.16	2.03512	0.000147549	0.00176505	0	0	0	0	0	0	0	0	0	0	0	0
A_84_P12620	AT2G02990	RNS1 (RIBONUCLEASE 1); endoribonuclease [AT2G02990.1]	-2.48867	0.299035	571.765	1.14305	0.154589	8166.19	12.3953	4.82866e-05	0.00113523	0	0	0	0	0	0	0	0	0	0	0	0
A_84_P818026	AT4G26090	RPS2 (RESISTANT TO P. SYRINGAE 2) [AT4G26090.1]	-4.1996	0.266951	173.907	-3.19048	0.171727	404.762	2.01268	0.00530561	0.0157279	0	0	0	0	0	0	0	0	0	0	0	0
A_84_P838978	AT4G02260	RSH1 (RELA-SPOT HOMOLOG); catalytic [AT4G02260.2]	-7.62451	0.221913	16.1528	-6.58279	0.191475	38.6013	2.05868	0.00353332	0.0117453	0	0	0	0	0	0	0	0	0	0	0	0
A_84_P12309	AT1G67360	rubber elongation factor (REF) family protein [AT1G67360.2]	1.12792	0.169008	7004.27	2.62706	0.149283	22774.2	2.82674	0.000324774	0.00263806	0	0	0	0	0	0	0	0	0	0	0	0
A_84_P257260	AT2G47780	rubber elongation factor (REF) protein-related [AT2G47780.1]	-4.24176	0.0601744	168.076	0.104854	0.0873018	3959.37	20.3451	2.35755e-07	0.000433735	1	1	0	0	0	0	0	0	0	0	0	0
A_84_P799589	AT2G43500	RWP-RK domain-containing protein [AT2G43500.1]	-5.96525	0.152102	51.2339	-4.84048	0.157089	128.742	2.18067	0.000877212	0.00465317	0	0	0	0	0	0	0	0	0	0	0	0
A_84_P589700	AT5G53040	RWP-RK domain-containing protein [AT5G53040.1]	-10.3867	0.176028	2.3775	-7.08245	0.676663	28.9824	9.87854	0.00121321	0.00568324	0	0	0	0	0	0	0	0	0	0	0	0
A_84_P16267	AT1G58430	RXF26; carboxylesterase [AT1G58430.1]	-10.4554	0.153757	2.27116	-8.55409	0.423405	10.0324	3.73565	0.0018619	0.00754573	0	0	0	0	0	0	0	0	0	1	0	0
A_84_P11758	AT1G12870	S locus F-box-related / SLF-related [AT1G12870.1]	-10.3465	0.171116	2.45318	-8.53844	0.222221	9.97627	3.50175	0.000366192	0.00281308	0	0	0	0	0	0	0	0	0	0	0	0
A_84_P832235	AT3G44870	S-adenosyl-L-methionine:carboxyl methyltransferase family protein [AT3G44870.1]	-2.34744	0.625906	658.197	0.659338	0.197866	5846.24	8.03767	0.00136653	0.00613885	0	1	0	0	0	0	0	0	0	0	2	0
A_84_P21718	AT5G04380	S-adenosyl-L-methionine:carboxyl methyltransferase family protein [AT5G04380.1]	-10.3899	0.153523	2.37842	-3.77205	0.703347	288.211	98.2111	9.09538e-05	0.00143586	0	0	0	0	0	0	0	0	0	0	0	0
A_84_P558829	AT2G29350	SAG13 (Senescence-associated gene 13); oxidoreductase [AT2G29350.2]	-2.8181	0.899937	505.991	1.73032	0.543291	12694.2	23.3997	0.00169576	0.00707358	0	0	0	0	0	0	0	0	0	0	0	0
A_84_P868011	AT4G02380	SAG21 (SENESCENCE-ASSOCIATED GENE 21) [AT4G02380.1]	1.94223	0.0363782	12207.4	3.11695	0.0530483	31919.5	2.25748	5.95346e-06	0.000723703	0	0	0	0	0	0	0	0	0	0	0	0
A_84_P812812	AT3G23810	SAHH2 (S-ADENOSYL-L-HOMOCYSTEINE (SAH) HYDROLASE 2); adenosylhomocysteinase [AT3G23810.1]	3.72781	0.098669	42246.6	4.84232	0.00262771	105516	2.16521	4.03069e-05	0.00107184	0	0	0	0	0	0	0	0	0	0	0	0
A_84_P857254	AT4G08390	SAPX; L-ascorbate peroxidase [AT4G08390.2]	-2.15728	0.421119	737.574	-1.12354	0.113818	1693.13	2.04733	0.0147987	0.0344161	0	0	0	0	0	0	0	0	0	0	0	0
A_84_P13993	AT5G27140	SAR DNA-binding protein, putative [AT5G27140.1]	-10.487	0.202695	2.21971	-8.96644	0.249916	7.4319	2.869	0.00121372	0.00568382	0	1	0	0	0	0	0	0	0	0	1	0
A_84_P803521	AT5G59450	scarecrow-like transcription factor 11 (SCL11) [AT5G59450.1]	-4.33684	0.134909	158.153	-3.246	0.22314	390.968	2.12998	0.00192552	0.00770897	0	0	0	0	0	0	0	0	0	0	0	0
A_84_P846124	AT1G07530	scarecrow-like transcription factor 14 (SCL14) [AT1G07530.1]	-5.13708	0.190435	91.0356	-4.12224	0.27276	213.863	2.02068	0.00615381	0.0175479	0	0	0	0	0	0	0	0	0	0	0	0
A_84_P816079	AT4G17230	SCL13 (SCARECROW-LIKE 13); transcription factor [AT4G17230.1]	-6.41757	0.153584	37.2765	-5.18208	0.322015	103.039	2.35461	0.00388697	0.0125842	0	0	0	0	0	0	0	0	0	0	0	0
A_84_P22977	AT2G23000	SCPL10 (serine carboxypeptidase-like 10); serine carboxypeptidase [AT2G23000.1]	0.13383	0.0295677	3490.03	2.09209	0.12879	15710.4	3.88594	1.36832e-05	0.000799771	0	0	0	0	0	0	0	0	0	0	1	0
A_84_P13628	AT3G25420	SCPL21 (serine carboxypeptidase-like 21); serine carboxypeptidase [AT3G25420.1]	-10.1359	0.440814	2.91219	-7.64952	0.537391	19.1456	5.60379	0.00344998	0.0115309	0	0	0	0	0	0	0	0	0	0	0	0
A_84_P15797	AT4G15100	SCPL30 (serine carboxypeptidase-like 30); serine carboxypeptidase [AT4G15100.1]	-6.57505	0.38981	34.0339	-3.20996	0.304109	404.307	10.3037	0.000296276	0.00250173	0	0	0	0	0	0	0	0	0	0	0	0
A_84_P23087	AT3G17180	SCPL33 (serine carboxypeptidase-like 33); serine carboxypeptidase [AT3G17180.1]	-7.80527	0.574904	15.0623	-1.73068	0.18544	1112.57	67.3963	6.37838e-05	0.0012543	0	0	0	0	0	0	0	0	0	0	1	0
A_84_P829892	AT2G12480	SCPL43; serine carboxypeptidase [AT2G12480.1]	-10.428	0.331856	2.34307	-9.03648	0.30709	7.11912	2.62349	0.00596337	0.0171484	0	0	0	0	0	0	0	0	0	0	0	0
A_84_P857187	AT3G10410	SCPL49 (serine carboxypeptidase-like 49); serine carboxypeptidase [AT3G10410.1]	-5.55128	0.193275	68.3718	-4.41839	0.0572169	172.095	2.19298	0.000623554	0.00379786	1	2	0	0	0	0	0	0	0	0	0	0
A_84_P764668	AT4G32714	SCRL25 (SCR-Like 25) [AT4G32714.1]	-10.6432	0.136734	1.99049	-7.86743	1.11507	18.5308	6.84827	0.0128525	0.0307916	0	0	0	0	0	0	0	0	0	0	0	0
A_84_P509528	AT4G31520	SDA1 family protein [AT4G31520.1]	-7.0746	0.204409	23.8481	-6.05192	0.0558245	55.4754	2.03169	0.0011197	0.00540786	0	0	0	0	0	0	0	1	0	0	0	0
A_84_P153598	AT5G65165	SDH2-3 (Succinate dehydrogenase 2-3) [AT5G65165.1]	-9.93573	1.15464	4.09348	-5.24434	0.119979	97.1684	25.8375	0.00219242	0.00839854	0	2	0	0	0	0	0	0	0	0	1	0
A_84_P23061	AT3G04240	SEC (SECRET AGENT); transferase, transferring glycosyl groups [AT3G04240.1]	0.323293	0.0369075	3976.73	1.39241	0.10505	9668.5	2.09815	7.65736e-05	0.00133691	0	1	0	0	0	0	0	0	0	0	0	0
A_84_P860467	AT1G22180	SEC14 cytosolic factor family protein / phosphoglyceride transfer family protein [AT1G22180.1]	-6.42149	0.177454	37.1219	-5.37222	0.23201	89.6335	2.06947	0.00339735	0.0114046	0	0	0	0	0	0	0	0	0	0	1	0
A_84_P118162	AT3G46450	SEC14 cytosolic factor family protein / phosphoglyceride transfer family protein [AT3G46450.1]	0.717495	0.0692655	5226.52	2.24952	0.083324	17498.9	2.89191	1.64974e-05	0.000832565	0	1	0	0	0	0	0	0	0	0	0	0
A_84_P20140	AT2G18180	SEC14 cytosolic factor, putative / phosphoglyceride transfer protein, putative [AT2G18180.1]	-10.1723	0.631329	2.91471	-2.53995	0.313668	641.897	198.416	4.76134e-05	0.00113158	0	0	0	0	0	0	0	1	0	0	0	0
A_84_P61660	AT2G15220	secretory protein, putative [AT2G15220.1]	-2.96671	0.249595	412.055	-0.59184	0.140234	2446.11	5.1869	0.000136362	0.00170966	0	0	0	0	0	0	0	0	0	0	0	0
A_84_P18343	AT3G26880	self-incompatibility protein-related [AT3G26880.1]	-10.5649	0.144524	2.10227	-7.26769	0.243106	24.1055	9.83012	3.55058e-05	0.00102054	0	0	0	0	0	0	0	0	0	0	0	0
A_84_P239845	AT4G16195	self-incompatibility protein-related [AT4G16195.1]	-10.3871	0.165975	2.3856	-9.31292	0.370183	5.91185	2.10558	0.0101351	0.0256206	0	0	0	0	0	0	0	0	0	0	1	0
A_84_P516656	AT4G35985	senescence/dehydration-associated protein-related [AT4G35985.1]	-2.35234	0.0286494	622.121	-0.661562	0.0634608	2326.87	3.22831	1.91013e-06	0.000562454	0	0	0	0	0	0	0	1	0	0	0	0
A_84_P592444	AT1G19200	senescence-associated protein-related [AT1G19200.1]	-5.18074	0.201414	87.8443	-3.6778	0.278182	290.207	2.83421	0.00162468	0.00687574	0	0	0	0	0	0	0	0	0	0	0	0
A_84_P512722	AT2G25690	senescence-associated protein-related [AT2G25690.1]	-1.95373	0.0284304	820.981	-0.740026	0.133995	2206.75	2.31932	0.000105164	0.00151806	0	0	0	0	0	0	0	0	0	0	0	0
A_84_P230859	AT3G22550	senescence-associated protein-related [AT3G22550.1]	-0.34272	0.107686	2513.52	1.33429	0.170979	9306.44	3.19764	0.000136096	0.00170835	0	0	0	0	0	0	0	0	0	0	0	0
A_84_P856759	AT5G20700	senescence-associated protein-related [AT5G20700.1]	-3.86014	0.0643484	219.063	-2.82049	0.0524999	521.068	2.05572	2.67639e-05	0.000926179	0	0	0	0	0	0	0	0	0	0	0	0
A_84_P518558	AT5G47060	senescence-associated protein-related [AT5G47060.1]	-1.51589	0.113069	1114.77	-0.467725	0.1305	2665.11	2.0679	0.000462703	0.0032094	0	0	0	0	0	0	0	0	0	0	0	0
A_84_P585163	AT5G49120	senescence-associated protein-related [AT5G49120.1]	-6.79136	0.174249	28.9054	-5.67263	0.281108	72.8514	2.17155	0.00423601	0.0133765	1	1	0	0	0	0	0	0	0	0	0	0
A_84_P769544	AT5G27944	sequence-specific DNA binding / transcription factor [AT5G27944.1]	-9.48074	0.420671	4.55946	-7.95559	0.0997883	14.8328	2.87817	0.00363198	0.0119711	0	0	0	0	0	0	0	0	0	0	2	0
A_84_P603792	AT5G22860	serine carboxypeptidase S28 family protein [AT5G22860.2]	-2.34982	0.0191592	623.737	-0.470898	0.342031	2697.22	3.678	0.000685238	0.00401287	0	0	0	0	0	0	0	0	0	0	1	0
A_84_P19282	AT3G02410	serine esterase [AT3G02410.1]	-4.61719	0.205373	130.167	-3.3309	0.25167	368.573	2.439	0.00236602	0.00885464	1	1	0	0	0	0	0	0	0	0	2	0
A_84_P23836	AT1G66880	serine/threonine protein kinase family protein [AT1G66880.1]	-1.41769	0.0732445	1188.9	-0.148488	0.124575	3327.93	2.41029	0.000108888	0.0015521	0	0	0	0	0	0	0	0	0	0	1	0
A_84_P848564	AT2G47060	serine/threonine protein kinase, putative [AT2G47060.1]	-1.54734	0.0562637	1089.09	-0.40134	0.165125	2799.48	2.21299	0.000340244	0.00270231	0	0	0	0	0	0	0	0	0	0	2	0
A_84_P851420	AT3G59350	serine/threonine protein kinase, putative [AT3G59350.3]	-2.79828	0.0634298	457.435	-1.7236	0.121997	1115.64	2.10626	0.000172338	0.00190481	0	0	0	0	0	0	0	0	0	0	0	0
A_84_P15898	AT5G38240	serine/threonine protein kinase, putative [AT5G38240.1]	-5.19215	0.137607	86.9524	-2.99097	0.392633	472.117	4.59855	0.000787314	0.00436315	0	0	0	0	0	0	0	0	0	0	2	0
A_84_P827406	AT3G13227	serine-rich protein-related [AT3G13227.1]	-10.3629	0.393283	2.47214	-6.45985	0.155853	41.9744	14.9598	8.9655e-05	0.00142568	0	0	0	0	0	0	0	0	0	1	0	0
A_84_P23590	AT5G20370	serine-rich protein-related [AT5G20370.1]	-10.5603	0.137781	2.10982	-7.32182	0.459694	23.7649	9.43771	0.000306381	0.00255042	0	0	0	0	0	0	0	0	0	0	0	0
A_84_P563787	AT5G55980	serine-rich protein-related [AT5G55980.1]	-10.5095	0.150482	2.18234	-8.76891	0.247588	8.49643	3.34169	0.000481773	0.00327565	0	0	0	0	0	0	0	0	0	0	0	0
A_84_P511454	AT5G43570	serine-type endopeptidase inhibitor [AT5G43570.1]	-0.921339	0.326763	1700.99	0.280971	0.16193	4483.54	2.30108	0.00465111	0.0142819	0	0	0	0	0	0	0	0	0	0	2	0
A_84_P23446	AT5G25390	SHN2 (SHINE2); DNA binding / transcription factor [AT5G25390.1]	-8.086	0.297128	11.8892	-3.97728	0.860444	258.509	17.2524	0.00144503	0.00636415	0	0	0	0	0	0	0	0	0	0	1	0
A_84_P13252	AT1G24470	short-chain dehydrogenase/reductase (SDR) family protein [AT1G24470.1]	-5.12906	0.350347	91.8826	-2.99982	0.317235	466.027	4.37485	0.00145543	0.00638956	0	0	0	0	0	0	0	0	0	0	0	0
A_84_P16333	AT2G29340	short-chain dehydrogenase/reductase (SDR) family protein [AT2G29340.1]	1.29491	0.101084	7794.79	2.60886	0.0330952	22437.8	2.48622	2.82147e-05	0.000941345	0	0	0	0	0	0	0	0	0	0	0	0
A_84_P20213	AT3G04000	short-chain dehydrogenase/reductase (SDR) family protein [AT3G04000.1]	-1.59557	0.211027	1054.49	1.09702	0.191121	7928.72	6.46473	8.13058e-05	0.00136934	0	0	0	0	0	0	0	0	0	1	0	0
A_84_P12626	AT3G05260	short-chain dehydrogenase/reductase (SDR) family protein [AT3G05260.1]	-6.29722	0.164692	40.5222	-5.2211	0.251622	99.6386	2.10835	0.00344605	0.011522	0	1	0	0	0	0	0	0	0	0	0	0
A_84_P804590	AT3G12800	short-chain dehydrogenase/reductase (SDR) family protein [AT3G12800.1]	2.2878	0.0269179	15523.8	3.32267	0.0147145	36803.9	2.04893	5.1378e-07	0.000433735	0	0	0	0	0	0	0	0	0	2	0	0
A_84_P16630	AT4G09750	short-chain dehydrogenase/reductase (SDR) family protein [AT4G09750.1]	0.234992	0.104739	3754.88	1.2951	0.0923673	9046	2.08509	0.000193241	0.00201692	1	1	0	0	0	0	0	0	0	0	0	0
A_84_P763076	AT4G23420	short-chain dehydrogenase/reductase (SDR) family protein [AT4G23420.1]	-0.358521	0.0354312	2477.57	0.909475	0.250967	6992.94	2.40827	0.000975977	0.00496564	0	0	0	0	0	0	0	0	0	0	0	0
A_84_P14710	AT3G56710	SIB1 (SIGMA FACTOR BINDING PROTEIN 1); binding [AT3G56710.1]	-3.31936	0.52447	328.557	-1.06696	0.270002	1771.72	4.76476	0.00270988	0.00971942	0	0	0	0	0	0	0	0	0	0	0	0
A_84_P132425	AT3G46110	signal transducer [AT3G46110.1]	-2.27502	0.102762	656.614	-0.721062	0.124029	2236.28	2.93621	7.51455e-05	0.0013287	0	0	0	0	0	0	0	0	0	0	0	0
A_84_P569738	AT4G05370	similar to AAA-type ATPase family protein [Arabidopsis thaliana] (TAIR:AT1G43910.1); similar to unnamed protein product [Vitis vinifera] (GB:CAO46634.1); contains domain PTHR23070 (PTHR23070); contains domain PTHR23070:SF1 (PTHR23070:SF1) [AT4G05370.1]	-10.3977	0.387903	2.39318	-8.82001	0.287577	8.24817	2.98494	0.00480562	0.0146257	0	0	0	0	0	0	0	0	0	0	0	0
A_84_P603633	AT4G14530	similar to AGL97, DNA binding / transcription factor [Arabidopsis thaliana] (TAIR:AT1G46408.1) [AT4G14530.1]	-10.3652	0.195981	2.42676	-8.81167	0.442049	8.4821	2.93538	0.00510747	0.0152839	0	1	0	0	0	0	0	0	0	0	0	0
A_84_P11407	AT1G08440	similar to ALMT1/ATALMT1 (AL-ACTIVATED MALATE TRANSPORTER 1), malate transmembrane transporter/ [Arabidopsis thaliana] (TAIR:AT1G08430.1); similar to putative aluminum activated malate transporter [Brassica napus] (GB:BAE97280.1); contains InterPro domain Protein of unknown function UPF0005 (InterPro:IPR006214) [AT1G08440.1]	-8.89619	0.476771	6.86198	-3.13701	0.293832	422.934	54.1609	5.83818e-05	0.0012207	0	0	0	0	0	0	0	0	0	1	0	0
A_84_P220608	AT5G65840	similar to antioxidant/ oxidoreductase [Arabidopsis thaliana] (TAIR:AT2G37240.1); similar to hypothetical protein [Vitis vinifera] (GB:CAN81556.1); contains InterPro domain Thioredoxin-like fold (InterPro:IPR012336); contains InterPro domain Thioredoxin fold (InterPro:IPR012335) [AT5G65840.1]	-3.85323	0.160426	220.119	-2.52978	0.099949	637.492	2.50263	0.000265235	0.00236149	0	0	0	0	0	0	0	0	0	0	0	0
A_84_P503984	AT3G12510	similar to At3g12510-like protein [Boechera stricta] (GB:ABB89768.1); contains domain PTHR11945 (PTHR11945); contains domain PTHR11945:SF13 (PTHR11945:SF13) [AT3G12510.1]	-1.26032	0.118424	1330.64	0.570541	0.0440866	5465.65	3.55749	1.49694e-05	0.000812842	0	0	0	0	0	0	0	0	0	0	1	0
A_84_P575690	AT2G21237	similar to ATBPC5/BBR/BPC5/BPC5 (BASIC PENTACYSTEINE 5), DNA binding / transcription factor [Arabidopsis thaliana] (TAIR:AT4G38910.1) [AT2G21237.1]	-10.134	0.318253	2.85721	-5.94918	0.260871	60.201	18.1862	6.10179e-05	0.0012346	0	0	0	0	0	0	0	0	0	0	0	0
A_84_P592948	AT4G11911	similar to ATNYE1/NYE1 (NON-YELLOWING 1) [Arabidopsis thaliana] (TAIR:AT4G22920.1); similar to hypothetical protein [Vitis vinifera] (GB:CAN63364.1) [AT4G11911.1]	-10.2283	0.533345	2.74295	-6.6921	0.843776	39.8725	11.601	0.00357612	0.0118524	0	0	0	0	0	0	0	0	0	1	0	0
A_84_P560172	AT5G25920	similar to ATP binding / aminoacyl-tRNA ligase/ aspartic-type endopeptidase/ nucleotide binding [Arabidopsis thaliana] (TAIR:AT3G29750.1) [AT5G25920.1]	-9.61078	0.783754	4.39028	-7.31583	0.469664	23.929	4.90738	0.0121533	0.0294908	0	0	0	0	0	0	0	0	0	0	0	0
A_84_P577248	AT1G10155	similar to ATPP2-A9 (Phloem protein 2-A9), carbohydrate binding [Arabidopsis thaliana] (TAIR:AT1G31200.1); similar to unknown [Populus trichocarpa x Populus deltoides] (GB:ABK96474.1) [AT1G10155.1]	-4.95553	0.100856	102.399	-3.4205	0.152258	344.872	2.89794	0.000129483	0.00167185	0	0	0	0	0	0	0	0	0	0	0	0
A_84_P582261	AT4G18620	similar to Bet v I allergen family protein [Arabidopsis thaliana] (TAIR:AT5G45870.1); similar to unnamed protein product [Vitis vinifera] (GB:CAO48052.1); similar to hypothetical protein [Vitis vinifera] (GB:CAN72620.1); contains domain SSF55961 (SSF55961) [AT4G18620.1]	-10.4784	0.377934	2.26021	-8.45174	0.273259	10.6225	4.0746	0.00166829	0.00699446	0	0	0	0	0	0	0	0	0	1	0	0
A_84_P141659	AT4G01360	similar to BPS1 (BYPASS 1) [Arabidopsis thaliana] (TAIR:AT1G01550.2); similar to BPS1 (BYPASS 1) [Arabidopsis thaliana] (TAIR:AT1G01550.1); similar to unknown [Populus trichocarpa] (GB:ABK94247.1) [AT4G01360.1]	-2.97816	0.0435702	403.183	0.300545	0.396637	4641.9	9.70485	0.000141556	0.00173087	0	0	0	0	0	0	0	0	0	0	0	0
A_84_P506839	AT4G22980	similar to catalytic/ pyridoxal phosphate binding [Arabidopsis thaliana] (TAIR:AT5G51920.1); similar to unnamed protein product [Vitis vinifera] (GB:CAO63651.1); contains domain PTHR14237 (PTHR14237) [AT4G22980.1]	-4.45828	0.143142	144.841	-3.15172	0.0838826	414.584	2.47351	0.000167293	0.00187423	0	0	0	0	0	0	0	0	0	0	0	0
A_84_P555310	AT2G36650	similar to CHUP1 (CHLOROPLAST UNUSUAL POSITIONING 1) [Arabidopsis thaliana] (TAIR:AT3G25690.1); similar to hypothetical protein [Vitis vinifera] (GB:CAN72920.1); similar to unnamed protein product [Vitis vinifera] (GB:CAO62954.1) [AT2G36650.1]	-2.08491	0.132552	751.147	-1.05378	0.102046	1774.48	2.04362	0.00043599	0.00310223	0	0	0	0	0	0	0	0	0	0	1	0
A_84_P852753	AT3G53400	similar to CPuORF47 (Conserved peptide upstream open reading frame 47) [Arabidopsis thaliana] (TAIR:AT5G03190.1); similar to hypothetical protein MtrDRAFT_AC148995g28v2 [Medicago truncatula] (GB:ABD32814.1); contains domain S-adenosyl-L-methionine-dependent methyltransferases (SSF53335) [AT3G53400.1]	-7.85372	0.19254	13.8806	-6.37353	0.21261	44.6822	2.78986	0.000866507	0.0046183	0	2	0	0	0	0	0	0	0	0	0	0
A_84_P703501	AT4G13992	similar to DC1 domain-containing protein [Arabidopsis thaliana] (TAIR:AT4G16015.1); similar to DC1 domain-containing protein [Brassica oleracea] (GB:ABD65623.1); contains InterPro domain Protein kinase C, phorbol ester/diacylglycerol binding; (InterPro:IPR002219); contains InterPro domain C1-like (InterPro:IPR011424); contains InterPro domain DC1 (InterPro:IPR004146) [AT4G13992.1]	-5.08288	0.186772	94.3747	-3.81115	0.146587	262.628	2.41451	0.000750825	0.00423673	0	0	0	0	0	0	0	0	0	0	0	0
A_84_P836093	AT3G19240	similar to dem protein-related / defective embryo and meristems protein-related [Arabidopsis thaliana] (TAIR:AT4G33400.1); similar to DEM2 [Lycopersicon esculentum] (GB:AAQ90244.1); similar to DEM2 [Lycopersicon esculentum] (GB:AAQ90245.1); similar to unnamed protein product [Vitis vinifera] (GB:CAO61339.1); contains InterPro domain Vacuolar import and degradation, Vid27-related (InterPro:IPR0138…	-5.57748	0.257758	67.538	-4.51538	0.259989	162.652	2.08797	0.00736032	0.0200595	0	0	0	0	0	0	0	0	0	0	1	0
A_84_P566819	AT2G31862	similar to DNA binding [Arabidopsis thaliana] (TAIR:AT2G18810.1); contains InterPro domain Protein of unknown function DUF313 (InterPro:IPR005508) [AT2G31862.1]	-10.6502	0.138079	1.98138	-5.93491	0.473187	62.2107	26.2688	7.77171e-05	0.00134632	0	0	0	0	0	0	0	0	0	0	0	0
A_84_P503581	AT3G14880	similar to DOG1 (DELAY OF GERMINATION 1) [Arabidopsis thaliana] (TAIR:AT5G45830.1); similar to tumor-related protein-like, putative [Medicago truncatula] (GB:ABD32966.1) [AT3G14880.1]	-9.66918	0.879729	4.30868	-7.74705	0.230798	17.2759	3.78983	0.0215707	0.0465158	0	0	0	0	0	0	0	0	0	0	0	0
A_84_P22723	AT1G61320	similar to F-box family protein [Arabidopsis thaliana] (TAIR:AT1G61330.1); similar to hypothetical protein [Vitis vinifera] (GB:CAN78502.1); contains InterPro domain FBD (InterPro:IPR013596); contains InterPro domain FBD-like (InterPro:IPR006566) [AT1G61320.1]	-10.1782	0.453053	2.84377	-8.91955	0.234594	7.67976	2.39279	0.0129175	0.0309144	0	0	0	0	0	0	0	0	0	0	0	0
A_84_P511835	AT2G24255	similar to F-box family protein [Arabidopsis thaliana] (TAIR:AT1G64840.1); contains InterPro domain Protein of unknown function DUF295 (InterPro:IPR005174) [AT2G24255.1]	-10.3443	0.145728	2.45305	-7.6651	0.248941	18.2924	6.405	8.73206e-05	0.00140341	0	0	0	0	0	0	0	0	0	0	0	0
A_84_P17954	AT3G19085	similar to F-box family protein [Arabidopsis thaliana] (TAIR:AT2G26030.2); similar to F-box family protein [Arabidopsis thaliana] (TAIR:AT2G26030.3); similar to F-box family protein [Arabidopsis thaliana] (TAIR:AT2G26030.1); contains InterPro domain FBD (InterPro:IPR013596); contains InterPro domain FBD-like (InterPro:IPR006566) [AT3G19085.1]	-10.3582	0.130158	2.42642	-8.36873	0.451387	11.4946	3.97094	0.00183881	0.00747926	0	0	0	0	0	0	0	0	0	0	1	0
A_84_P500738	AT5G22680	similar to F-box family protein [Arabidopsis thaliana] (TAIR:AT5G22720.1) [AT5G22680.1]	-10.5491	0.135913	2.12346	-8.77987	0.614475	8.82523	3.40874	0.00822355	0.0218441	0	0	0	0	0	0	0	0	0	0	0	0
A_84_P269630	AT2G27505	similar to F-box family protein [Arabidopsis thaliana] (TAIR:AT5G44950.1); contains InterPro domain FBD (InterPro:IPR013596); contains InterPro domain FBD-like (InterPro:IPR006566) [AT2G27505.1]	-6.85717	0.190066	27.6249	-3.77431	0.517205	278.57	8.47292	0.000634678	0.00383895	0	0	0	0	0	0	0	0	0	0	0	0
A_84_P532443	AT3G48020	similar to F-box family protein-related [Arabidopsis thaliana] (TAIR:AT5G62860.1); similar to unknown [Populus trichocarpa] (GB:ABK95323.1) [AT3G48020.1]	-3.26077	0.15446	331.701	-2.06304	0.100683	880.999	2.29378	0.000355453	0.00276925	0	0	0	0	0	0	0	0	0	0	0	0
A_84_P574476	AT5G59060	similar to glucose transmembrane transporter [Arabidopsis thaliana] (TAIR:AT5G18880.1) [AT5G59060.1]	-6.94165	0.22158	26.0976	-5.23147	0.298155	99.2832	3.27202	0.00134044	0.00606423	0	0	0	0	0	0	0	0	0	0	2	0
A_84_P581058	AT2G27270	similar to hairpin-responsive protein, putative (HIN1) [Arabidopsis thaliana] (TAIR:AT5G06330.1); similar to Os02g0538700 [Oryza sativa (japonica cultivar-group)] (GB:NP_001047054.1); similar to hypothetical protein OsJ_006829 [Oryza sativa (japonica cultivar-group)] (GB:EAZ23346.1); similar to hypothetical protein OsI_007415 [Oryza sativa (indica cultivar-group)] (GB:EAY86182.1); contains InterP…	-10.5137	0.143422	2.18019	-4.15578	0.499574	213.684	82.0182	2.9338e-05	0.000947575	0	0	0	0	0	0	0	0	0	0	0	0
A_84_P528560	AT1G54540	similar to harpin-induced protein-related / HIN1-related / harpin-responsive protein-related [Arabidopsis thaliana] (TAIR:AT1G65690.1); similar to unnamed protein product [Vitis vinifera] (GB:CAO62044.1); contains InterPro domain Harpin-induced 1 (InterPro:IPR010847) [AT1G54540.1]	-2.9125	0.162318	425.123	-1.49655	0.225858	1316.72	2.66835	0.000912834	0.00476617	0	0	0	0	0	0	0	0	0	1	0	0
A_84_P13769	AT1G12180	similar to heat shock protein-related [Arabidopsis thaliana] (TAIR:AT5G47600.1); contains InterPro domain HSP20-like chaperone (InterPro:IPR008978) [AT1G12180.1]	-9.73155	0.448021	3.83464	-6.54002	0.192126	39.8128	9.13581	0.000344785	0.00272398	0	0	0	0	0	0	0	0	0	0	0	0
A_84_P826990	AT1G63720	similar to hydroxyproline-rich glycoprotein family protein [Arabidopsis thaliana] (TAIR:AT5G52430.1); similar to unknown [Thellungiella halophila] (GB:ABJ98061.1) [AT1G63720.1]	-2.64844	0.170903	511.119	-1.47706	0.19947	1329.96	2.25227	0.00151263	0.00654707	0	0	0	0	0	0	0	0	0	0	0	0
A_84_P311153	AT5G16100	similar to hypothetical protein [Cleome spinosa] (GB:ABD96916.1) [AT5G16100.1]	-9.76065	0.46962	3.76877	-8.11534	0.318813	13.4858	3.12814	0.00738227	0.020098	0	0	0	0	0	0	0	0	0	0	0	0
A_84_P762419	AT3G15518	similar to hypothetical protein [Nicotiana benthamiana] (GB:BAF02554.1) [AT3G15518.1]	-2.66574	0.115008	500.743	-0.917969	0.185779	1954.35	3.3584	0.000157328	0.00182495	0	0	0	0	0	0	0	0	0	0	0	0
A_84_P249125	AT1G68500	similar to hypothetical protein [Vitis vinifera] (GB:CAN66643.1) [AT1G68500.1]	-2.42935	0.269925	594.829	-0.798132	0.0654797	2116.05	3.09775	0.000526046	0.00343165	0	0	0	0	0	0	0	0	0	0	0	0
A_84_P18009	AT1G75730	similar to hypothetical protein [Vitis vinifera] (GB:CAN68413.1) [AT1G75730.1]	-3.14441	0.124359	359.395	-1.92439	0.114415	971.221	2.32951	0.000235251	0.00222461	1	2	0	0	0	0	0	0	0	2	1	0
A_84_P23274	AT1G29290	similar to hypothetical protein [Vitis vinifera] (GB:CAN69942.1) [AT1G29290.1]	-4.37238	0.224561	153.978	-2.91709	0.359347	495.481	2.7421	0.00400714	0.0128549	0	0	0	0	0	0	0	0	0	0	0	0
A_84_P94599	AT3G56290	similar to hypothetical protein [Vitis vinifera] (GB:CAN75527.1) [AT3G56290.1]	-0.423704	0.155193	2375.67	0.902633	0.0904572	6891.01	2.50765	0.000215437	0.00213084	0	0	0	0	0	0	0	0	0	0	1	0
A_84_P20807	AT1G05060	similar to hypothetical protein [Vitis vinifera] (GB:CAN75913.1) [AT1G05060.1]	-1.12718	0.0305592	1455.37	0.586665	0.24325	5564.16	3.28034	0.000266895	0.00236581	0	0	0	0	0	0	0	0	0	0	0	0
A_84_P581174	AT3G13130	similar to hypothetical protein [Vitis vinifera] (GB:CAN76025.1) [AT3G13130.1]	-7.19325	0.159549	21.8214	-4.69551	0.792469	155.679	5.64799	0.00587868	0.016963	1	1	0	0	0	0	0	0	0	0	0	0
A_84_P786477	AT5G05220	similar to hypothetical protein [Vitis vinifera] (GB:CAN82940.1) [AT5G05220.1]	-9.62117	0.240192	4.06067	-1.14986	0.386526	1693.87	354.91	5.51652e-06	0.000710497	1	2	0	0	0	0	0	0	0	0	0	0
A_84_P605779	AT1G12845	similar to hypothetical protein MtrDRAFT_AC149131g9v2 [Medicago truncatula] (GB:ABD32556.1) [AT1G12845.1]	-0.72978	0.239508	1931.39	0.476496	0.385829	5221.35	2.30741	0.0100249	0.0253946	0	0	0	0	0	0	0	0	0	0	1	0
A_84_P21705	AT5G28520	similar to jacalin lectin family protein [Arabidopsis thaliana] (TAIR:AT1G33790.1); similar to jasmonate inducible protein [Brassica napus] (GB:CAA72271.1); contains InterPro domain Mannose-binding lectin (InterPro:IPR001229) [AT5G28520.1]	-2.54849	0.251644	546.109	-0.371883	0.0781011	2846.16	4.52089	0.000138613	0.00171848	0	0	0	0	0	0	0	0	0	0	1	0
A_84_P17978	AT1G52120	similar to jacalin lectin family protein [Arabidopsis thaliana] (TAIR:AT1G52130.1); similar to jasmonate inducible protein [Brassica napus] (GB:CAA72271.1); contains InterPro domain Mannose-binding lectin (InterPro:IPR001229) [AT1G52120.1]	-7.40047	0.751586	20.2934	-5.53124	0.328621	80.6643	3.65338	0.0168616	0.0382209	0	0	0	0	0	0	0	0	0	0	1	0
A_84_P10722	AT2G03460	similar to kelch repeat-containing F-box family protein [Arabidopsis thaliana] (TAIR:AT5G51250.1); similar to 117M18_27 [Brassica rapa] (GB:AAZ66946.1); contains InterPro domain Kelch repeat type 1 (InterPro:IPR006652); contains InterPro domain Kelch-type beta propeller (InterPro:IPR015915); contains InterPro domain Kelch repeat type 2 (InterPro:IPR011498); contains InterPro domain Kelch related …	-9.18649	0.214457	5.47105	-5.7744	0.308661	68.1451	10.6449	9.55576e-05	0.00145736	0	0	0	0	0	0	0	0	0	0	0	0
A_84_P22279	AT4G00280	similar to leucine-rich repeat protein kinase, putative [Arabidopsis thaliana] (TAIR:AT2G19210.1) [AT4G00280.1]	-10.567	0.141042	2.09716	-7.91803	0.447925	15.6858	6.27217	0.000614891	0.00376704	0	0	0	0	0	0	0	0	0	0	0	0
A_84_P542377	AT5G03550	similar to meprin and TRAF homology domain-containing protein / MATH domain-containing protein [Arabidopsis thaliana] (TAIR:AT2G42460.1) [AT5G03550.1]	-6.22813	0.164382	42.4302	-5.15864	0.0942835	103.205	2.09869	0.000613674	0.00376503	0	0	0	0	0	0	0	0	0	0	0	0
A_84_P832220	AT1G04300	similar to meprin and TRAF homology domain-containing protein / MATH domain-containing protein [Arabidopsis thaliana] (TAIR:AT5G43560.1); similar to meprin and TRAF homology domain-containing protein / MATH domain-containing protein [Arabidopsis thaliana] (TAIR:AT5G43560.2); similar to unnamed protein product [Vitis vinifera] (GB:CAO71320.1); contains InterPro domain MATH (InterPro:IPR002083); co…	-6.70194	0.0687443	30.5146	-5.36392	0.0114773	89.3148	2.52806	4.87819e-06	0.000703034	0	0	0	0	0	0	0	1	0	0	0	0
A_84_P13151	AT5G61820	similar to MtN19-like protein [Pisum sativum] (GB:AAU14999.2); contains InterPro domain Stress up-regulated Nod 19 (InterPro:IPR011692) [AT5G61820.1]	2.63737	0.0714996	19821.6	4.74699	0.14168	99199.9	4.31579	2.10834e-05	0.000887354	0	1	0	0	0	0	0	0	0	0	0	0
A_84_P608994	AT4G28005	similar to NADH-ubiquinone oxidoreductase-related [Arabidopsis thaliana] (TAIR:AT5G52840.1); similar to unnamed protein product [Vitis vinifera] (GB:CAO49517.1); contains domain NADH-UBIQUINONE OXIDOREDUCTASE 13 KD-B SUBUNIT (PTHR12653) [AT4G28005.1]	-7.01403	0.192478	24.7941	-5.83204	0.103866	64.7296	2.26889	0.000725486	0.0041494	0	0	0	0	0	0	0	0	0	0	0	0
A_84_P78199	AT5G25240	similar to NHL repeat-containing protein [Arabidopsis thaliana] (TAIR:AT5G14890.1); similar to unnamed protein product [Vitis vinifera] (GB:CAO67727.1) [AT5G25240.1]	-2.32217	0.0674755	635.083	-0.749319	0.0873803	2192.29	2.97493	1.60065e-05	0.000827499	0	1	0	0	0	0	0	0	0	1	0	0
A_84_P825443	AT3G06550	similar to O-acetyltransferase family protein [Arabidopsis thaliana] (TAIR:AT2G34410.2); similar to O-acetyltransferase family protein [Arabidopsis thaliana] (TAIR:AT2G34410.1); similar to O-acetyltransferase-related [Arabidopsis thaliana] (TAIR:AT5G46340.1); similar to hypothetical protein [Vitis vinifera] (GB:CAN69621.1); similar to hypothetical protein [Vitis vinifera] (GB:CAN63274.1); similar…	-3.4186	0.0680607	297.445	-2.30989	0.0383412	741.907	2.15652	1.625e-05	0.000827499	0	0	0	0	0	0	0	0	0	0	0	0
A_84_P762197	AT3G03341	similar to Os01g0644200 [Oryza sativa (japonica cultivar-group)] (GB:NP_001043697.1); similar to unknown [Picea sitchensis] (GB:ABK22613.1) [AT3G03341.1]	-3.74649	0.36699	241.964	1.99939	0.214423	14804.9	53.664	1.97214e-05	0.000869428	0	0	0	0	0	0	0	0	0	0	1	0
A_84_P553344	AT1G48980	similar to oxidoreductase, 2OG-Fe(II) oxygenase family protein [Arabidopsis thaliana] (TAIR:AT2G17970.1); similar to oxidoreductase, 2OG-Fe(II) oxygenase family protein [Arabidopsis thaliana] (TAIR:AT2G17970.2); similar to unnamed protein product [Vitis vinifera] (GB:CAO48224.1); contains InterPro domain 2OG-Fe(II) oxygenase (InterPro:IPR005123) [AT1G48980.1]	-10.6167	0.135588	2.02714	-6.19905	0.726851	53.6963	21.3726	0.000492106	0.00330746	0	0	0	0	0	0	0	1	0	0	0	0
A_84_P842322	AT5G50100	similar to PBng143 [Vigna radiata] (GB:BAB82450.1); contains InterPro domain Thioredoxin-like fold (InterPro:IPR012336); contains InterPro domain Putative thiol-disulphide oxidoreductase DCC (InterPro:IPR007263) [AT5G50100.1]	0.847311	0.0595011	5714.09	2.36015	0.045479	18884.5	2.85371	3.98201e-06	0.000642885	0	0	0	0	0	0	0	0	0	0	0	0
A_84_P21462	AT4G38560	similar to pEARLI4 [Arabidopsis thaliana] (TAIR:AT2G20960.1); contains InterPro domain Phospholipase-like, arabidopsis (InterPro:IPR007942) [AT4G38560.1]	-5.3408	0.625809	82.5828	-2.83061	0.451366	534.079	5.69694	0.00488153	0.0147997	0	1	0	0	0	0	0	0	0	0	0	0
A_84_P287320	AT1G67635	similar to phosphatidylinositol 3- and 4-kinase family protein [Arabidopsis thaliana] (TAIR:AT1G27570.1); contains domain PTHR15245:SF11 (PTHR15245:SF11); contains domain PTHR15245 (PTHR15245) [AT1G67635.1]	-9.19755	0.458347	5.62711	-7.29937	0.56637	24.6691	3.72744	0.0107202	0.0267854	0	0	0	0	0	0	0	0	0	0	1	0
A_84_P561066	AT5G37840	similar to PMI2 (plastid movement impaired 2) [Arabidopsis thaliana] (TAIR:AT1G66480.1); similar to hypothetical protein [Vitis vinifera] (GB:CAN65027.1) [AT5G37840.1]	-8.82527	0.460065	7.23049	-4.60985	0.350677	153.083	18.5766	0.000226846	0.00218464	0	0	0	0	0	0	0	0	0	0	0	0
A_84_P18004	AT1G04670	similar to pollen-preferential protein [Brassica rapa subsp. chinensis] (GB:ABH09777.1) [AT1G04670.1]	-7.80673	0.408624	14.6028	-6.05955	0.686766	59.3838	3.35702	0.0193215	0.0425814	0	0	0	0	0	0	0	1	0	0	0	0
A_84_P521040	AT4G25330	similar to predicted protein [Physcomitrella patens subsp. patens] (GB:EDQ70053.1) [AT4G25330.1]	-10.5469	0.126324	2.1282	-5.27148	0.312798	96.4248	38.7309	1.10467e-05	0.000765235	0	0	0	0	0	0	0	0	0	1	0	0
A_84_P517834	AT1G16290	similar to predicted protein [Physcomitrella patens subsp. patens] (GB:EDQ78585.1); similar to Os02g0170900 [Oryza sativa (japonica cultivar-group)] (GB:NP_001046030.1); contains InterPro domain Lytic transglycosylase-like, catalytic (InterPro:IPR008258) [AT1G16290.1]	-9.49492	0.190676	4.41509	-6.75003	0.232805	34.4732	6.70336	9.37845e-05	0.00145058	0	1	0	0	0	0	0	0	0	0	0	0
A_84_P611371	AT2G33520	similar to proline-rich family protein [Arabidopsis thaliana] (TAIR:AT1G12810.1) [AT2G33520.1]	-8.70323	0.189951	7.63803	-5.74822	0.259478	69.0265	7.75438	9.10863e-05	0.00143692	0	0	0	0	0	0	0	0	0	0	0	0
A_84_P511590	AT1G07120	similar to proline-rich family protein [Arabidopsis thaliana] (TAIR:AT4G18570.1); similar to unnamed protein product [Vitis vinifera] (GB:CAO21423.1) [AT1G07120.1]	-7.07985	0.39303	23.9498	-5.34293	0.507569	93.883	3.33325	0.00940265	0.0241714	0	0	0	0	0	0	0	0	0	0	0	0
A_84_P752688	AT1G03982	similar to RIC6 (ROP-INTERACTIVE CRIB MOTIF-CONTAINING PROTEIN 6) [Arabidopsis thaliana] (TAIR:AT2G20430.1); similar to desiccation-associated protein [Lilium longiflorum] (GB:AAQ05795.1); contains InterPro domain PAK-box/P21-Rho-binding (InterPro:IPR000095) [AT1G03982.1]	-9.65921	1.0675	4.75152	-6.21754	0.671063	53.5715	10.8654	0.00911959	0.0236359	0	0	0	0	0	0	0	0	0	0	0	0
A_84_P567200	AT5G06890	similar to RNA binding [Arabidopsis thaliana] (TAIR:AT5G12280.1); similar to hypothetical protein [Vitis vinifera] (GB:CAN75427.1); similar to unnamed protein product [Vitis vinifera] (GB:CAO42010.1); contains InterPro domain Ubiquitin; (InterPro:IPR000626) [AT5G06890.1]	-10.3443	0.175741	2.44838	-8.69902	0.653281	9.43864	3.12805	0.0135606	0.0321523	0	0	0	0	0	0	0	0	0	0	1	0
A_84_P557300	AT3G62380	similar to S locus F-box-related / SLF-related [Arabidopsis thaliana] (TAIR:AT1G71320.1); similar to F-box domain containing protein [Brassica oleracea] (GB:ABD65166.1); contains InterPro domain F-box associated type 1 (InterPro:IPR006527) [AT3G62380.1]	-10.4974	0.140092	2.20486	-9.00566	0.449663	7.40274	2.81237	0.00537697	0.015881	0	0	0	0	0	0	0	0	0	0	0	0
A_84_P18358	AT3G12960	similar to seed maturation protein [Glycine tomentella] (GB:ABB72392.1) [AT3G12960.1]	-7.93844	0.296289	13.1058	-5.32326	0.169958	92.1594	6.12698	0.000186877	0.00198279	0	1	0	0	0	0	0	0	0	0	0	0
A_84_P511795	AT2G03360	similar to serine carboxypeptidase [Arabidopsis thaliana] (TAIR:AT2G03370.1); similar to hypothetical protein [Vitis vinifera] (GB:CAN72290.1); contains InterPro domain Protein of unknown function DUF563 (InterPro:IPR007657) [AT2G03360.1]	-3.77788	0.0623399	231.582	-2.3554	0.142643	722.052	2.68046	9.31263e-05	0.00144911	0	0	0	0	0	0	0	0	0	1	0	0
A_84_P128501	AT5G23480	similar to SWIB complex BAF60b domain-containing protein / plus-3 domain-containing protein / GYF domain-containing protein [Arabidopsis thaliana] (TAIR:AT5G08430.1); similar to hypothetical protein [Vitis vinifera] (GB:CAN80413.1); contains InterPro domain GYF (InterPro:IPR003169) [AT5G23480.1]	-4.60167	0.0921559	131.131	-3.5839	0.0470817	306.733	2.02478	6.96514e-05	0.00129455	0	0	0	0	0	0	0	0	0	0	0	0
A_84_P820492	AT3G29575	similar to TMAC2 (TWO OR MORE ABRES-CONTAINING GENE 2) [Arabidopsis thaliana] (TAIR:AT3G02140.1); similar to unnamed protein product [Vitis vinifera] (GB:CAO49169.1); contains InterPro domain Protein of unknown function DUF1675 (InterPro:IPR012463) [AT3G29575.4]	0.170746	0.0584953	3582.48	2.0841	0.159287	15645.9	3.76683	4.05306e-05	0.00107184	0	2	0	0	0	0	0	0	0	0	0	0
A_84_P752683	AT1G32583	similar to TPD1 (TAPETUM DETERMINANT 1) [Arabidopsis thaliana] (TAIR:AT4G24972.1); similar to unnamed protein product [Vitis vinifera] (GB:CAO47061.1) [AT1G32583.1]	-6.3534	0.327539	39.3055	-5.11912	0.223604	106.898	2.35264	0.005728	0.0166408	0	0	0	0	0	0	0	0	0	0	0	0
A_84_P584647	AT2G26610	similar to transducin family protein / WD-40 repeat family protein [Arabidopsis thaliana] (TAIR:AT3G33530.1); similar to hypothetical protein OsJ_005152 [Oryza sativa (japonica cultivar-group)] (GB:EAZ21669.1); similar to unnamed protein product [Vitis vinifera] (GB:CAO65690.1); similar to hypothetical protein OsI_005626 [Oryza sativa (indica cultivar-group)] (GB:EAY84393.1); contains InterPro do…	-10.5726	0.145177	2.08834	-9.24826	0.599465	6.38774	2.50412	0.0204951	0.0446133	0	0	0	0	0	0	0	0	0	0	0	0
A_84_P755976	AT2G32350	similar to ubiquitin family protein [Arabidopsis thaliana] (TAIR:AT4G05230.1); similar to unnamed protein product [Vitis vinifera] (GB:CAO24150.1); contains InterPro domain Ubiquitin; (InterPro:IPR000626) [AT2G32350.1]	-9.19544	0.380439	5.55492	-7.27526	0.275304	24.0369	3.78469	0.00209816	0.00816404	0	0	0	0	0	0	0	0	0	0	0	0
A_84_P209868	AT2G32130	similar to UNE1 (unfertilized embryo sac 1) [Arabidopsis thaliana] (TAIR:AT1G29300.1); similar to unnamed protein product [Vitis vinifera] (GB:CAO48018.1); contains InterPro domain Protein of unknown function DUF641, plant (InterPro:IPR006943) [AT2G32130.1]	-7.24532	0.172615	21.1171	-2.11889	0.413828	867.257	34.9308	3.83626e-05	0.00105231	0	0	0	0	0	0	0	0	0	0	0	0
A_84_P233899	AT5G66780	similar to unknown [Ammopiptanthus mongolicus] (GB:AAW33981.1) [AT5G66780.1]	-5.11635	0.271546	92.3084	-1.67852	0.224245	1156.05	10.8365	7.17332e-05	0.0013087	1	1	0	0	0	0	0	0	0	0	1	0
A_84_P255220	AT5G17460	similar to unknown [Populus trichocarpa] (GB:ABK93757.1) [AT5G17460.1]	-3.05356	0.10393	384.052	1.3473	0.269297	9470.08	21.1247	1.2222e-05	0.000776847	0	1	0	0	1	0	0	0	0	0	0	0
A_84_P219958	AT5G42760	similar to unknown [Populus trichocarpa] (GB:ABK95091.1); contains InterPro domain O-methyltransferase, N-terminal (InterPro:IPR003455); contains InterPro domain Conserved hypothetical protein CHP00027, methylltransferase (InterPro:IPR011610) [AT5G42760.1]	-0.430736	0.180428	2365.2	0.622329	0.198715	5708.6	2.07493	0.0024492	0.00906943	0	0	0	0	0	0	0	0	0	0	0	0
A_84_P149978	AT4G01080	similar to unknown protein [Arabidopsis thaliana] (TAIR:AT1G01430.1); similar to unknown protein Cr17 [Brassica napus] (GB:AAX51387.1); contains InterPro domain Protein of unknown function DUF231, plant (InterPro:IPR004253) [AT4G01080.1]	-0.458853	0.262812	2335.58	0.974032	0.244515	7281.33	2.69986	0.00229625	0.00866268	0	0	0	0	0	0	0	0	0	0	0	0
A_84_P220938	AT1G02470	similar to unknown protein [Arabidopsis thaliana] (TAIR:AT1G02475.1); similar to unnamed protein product [Vitis vinifera] (GB:CAO40177.1); contains InterPro domain Streptomyces cyclase/dehydrase (InterPro:IPR005031) [AT1G02470.1]	-3.46849	0.290088	291.24	-1.55145	0.774553	1382.43	3.77649	0.0159361	0.0365159	0	0	0	0	0	0	0	0	0	0	0	0
A_84_P764643	AT4G01883	similar to unknown protein [Arabidopsis thaliana] (TAIR:AT1G02475.1); similar to unnamed protein product [Vitis vinifera] (GB:CAO40177.1); contains InterPro domain Streptomyces cyclase/dehydrase (InterPro:IPR005031) [AT4G01883.1]	-10.3421	0.398488	2.53524	-8.92011	0.246206	7.66983	2.67962	0.00626197	0.0177702	1	1	0	0	0	0	0	0	0	0	0	0
A_84_P532500	AT4G02140	similar to unknown protein [Arabidopsis thaliana] (TAIR:AT1G02700.1) [AT4G02140.1]	-4.87611	0.142022	108.878	-3.13625	0.0802053	419.058	3.34004	5.04985e-05	0.00114653	0	0	0	0	0	0	0	0	0	0	0	0
A_84_P12286	AT1G19060	similar to unknown protein [Arabidopsis thaliana] (TAIR:AT1G02770.1); contains InterPro domain Protein of unknown function DUF626, Arabidopsis thaliana (InterPro:IPR006462) [AT1G19060.1]	-8.4992	0.0279324	8.78584	-6.98486	0.293552	29.3689	2.85668	0.00088277	0.00467072	0	0	0	0	0	0	0	0	0	0	0	0
A_84_P547572	AT4G02360	similar to unknown protein [Arabidopsis thaliana] (TAIR:AT1G02813.1); similar to unnamed protein product [Vitis vinifera] (GB:CAO40037.1); contains InterPro domain Protein of unknown function DUF538 (InterPro:IPR007493) [AT4G02360.1]	-2.41934	0.207116	596.049	-0.472031	0.371524	2702.33	3.85655	0.00136923	0.0061454	0	0	0	0	0	0	0	0	0	0	0	0
A_84_P600829	AT3G22410	similar to unknown protein [Arabidopsis thaliana] (TAIR:AT1G05370.1); similar to unnamed protein product [Vitis vinifera] (GB:CAO71162.1); contains InterPro domain Cellular retinaldehyde-binding/triple function, C-terminal (InterPro:IPR001251); contains InterPro domain Phosphatidylinositol transfer protein-like, N-terminal (InterPro:IPR011074) [AT3G22410.1]	-3.8077	0.108212	227.813	-2.70413	0.0452569	564.571	2.14885	8.29849e-05	0.00137487	0	0	0	0	0	0	0	0	0	0	1	0
A_84_P548213	AT2G31945	similar to unknown protein [Arabidopsis thaliana] (TAIR:AT1G05575.1); similar to unnamed protein product [Vitis vinifera] (GB:CAO22015.1); similar to hypothetical protein [Vitis vinifera] (GB:CAN61524.1); similar to hypothetical protein [Vitis vinifera] (GB:CAN71356.1) [AT2G31945.1]	-3.35412	0.1881	311.887	-2.1758	0.311981	825.553	2.26313	0.00498473	0.0150247	0	0	0	0	0	0	0	0	0	0	0	0
A_84_P577232	AT1G05740	similar to unknown protein [Arabidopsis thaliana] (TAIR:AT1G05730.1); similar to hypothetical protein [Vitis vinifera] (GB:CAN73933.1); contains InterPro domain Protein of unknown function DUF842, eukaryotic (InterPro:IPR008560) [AT1G05740.1]	-6.99748	0.311386	25.3666	-4.6986	0.184201	142.522	4.92078	0.00038737	0.00289568	0	0	0	0	0	0	0	0	0	0	0	0
A_84_P821091	AT2G31560	similar to unknown protein [Arabidopsis thaliana] (TAIR:AT1G05870.1); similar to unknown protein [Arabidopsis thaliana] (TAIR:AT1G05870.2); similar to hypothetical protein [Vitis vinifera] (GB:CAN60580.1); contains InterPro domain Protein of unknown function DUF1685 (InterPro:IPR012881) [AT2G31560.1]	1.10758	0.0524932	6860.23	2.78956	0.141121	25515.9	3.20869	4.20586e-05	0.00108119	0	0	0	0	0	0	0	1	0	0	0	0
A_84_P605146	AT2G31345	similar to unknown protein [Arabidopsis thaliana] (TAIR:AT1G06135.1) [AT2G31345.1]	-10.2294	0.195751	2.65367	-5.96753	0.118219	58.8842	19.1846	5.49085e-06	0.000710497	0	0	0	0	0	0	0	0	0	0	0	0
A_84_P293824	AT5G39650	similar to unknown protein [Arabidopsis thaliana] (TAIR:AT1G09157.1); similar to 52O08_3 [Brassica rapa subsp. pekinensis] (GB:AAZ67548.1); contains InterPro domain Protein of unknown function DUF679 (InterPro:IPR007770) [AT5G39650.1]	-6.40856	0.19237	37.4864	-4.85553	0.150157	127.382	2.93433	0.00038507	0.00288563	1	1	0	0	0	0	0	0	0	0	2	0
A_84_P297484	AT1G09483	similar to unknown protein [Arabidopsis thaliana] (TAIR:AT1G09470.1); similar to unnamed protein product [Vitis vinifera] (GB:CAO17354.1) [AT1G09483.1]	-10.4871	0.281023	2.24097	-8.40208	0.80001	11.9289	4.24293	0.0130629	0.0311912	1	1	0	0	0	0	0	1	0	0	0	0
A_84_P138279	AT1G58420	similar to unknown protein [Arabidopsis thaliana] (TAIR:AT1G10140.1); contains InterPro domain Uncharacterised conserved protein UCP031279 (InterPro:IPR016972) [AT1G58420.1]	-4.59233	0.274736	133.892	-2.43502	0.231018	684.728	4.46082	0.00048102	0.00327206	0	0	0	0	0	0	0	0	0	0	1	0
A_84_P16662	AT4G21570	similar to unknown protein [Arabidopsis thaliana] (TAIR:AT1G11200.1); similar to hypothetical protein [Vitis vinifera] (GB:CAN61223.1); contains InterPro domain Protein of unknown function DUF300 (InterPro:IPR005178) [AT4G21570.1]	2.01367	0.0744979	12868.1	3.21446	0.136351	34207.2	2.29865	0.000180131	0.00194966	0	0	0	0	0	0	0	0	0	0	0	0
A_84_P15366	AT1G11210	similar to unknown protein [Arabidopsis thaliana] (TAIR:AT1G11220.1); similar to cotton fiber expressed protein 1 [Gossypium hirsutum] (GB:AAC33276.1); contains InterPro domain Protein of unknown function DUF761, plant (InterPro:IPR008480) [AT1G11210.1]	-2.17125	0.526217	739.974	-0.639078	0.25917	2381.71	2.89222	0.0106241	0.0265955	0	1	0	0	0	0	0	1	0	0	0	0
A_84_P752326	AT1G62420	similar to unknown protein [Arabidopsis thaliana] (TAIR:AT1G12030.1); similar to Protein of unknown function DUF506, plant [Medicago truncatula] (GB:ABN05810.1); contains InterPro domain Protein of unknown function DUF506, plant (InterPro:IPR006502) [AT1G62420.1]	-3.80165	0.20137	228.602	-2.34626	0.161532	726.191	2.7423	0.000616205	0.003771	0	0	0	0	0	0	0	1	0	0	1	0
A_84_P213008	AT1G13520	similar to unknown protein [Arabidopsis thaliana] (TAIR:AT1G13480.1); similar to unnamed protein product [Vitis vinifera] (GB:CAO42040.1); contains InterPro domain Protein of unknown function DUF1262 (InterPro:IPR010683) [AT1G13520.1]	-2.46764	0.25038	580.274	-0.126364	0.19678	3386.7	5.06749	0.000219097	0.00214874	0	0	0	0	0	0	0	0	0	0	0	0
[truncated: 872 more rows]

## Sheet: Down >= 2
Supplemental Table S5B. List of genes downregulated in M-S/M-C
			M-C			M-S			M-S/M-C
[truncated: 2,381 more rows]
