# Supplementary material for: Transcriptome Analyses of a Salt-Tolerant Cytokinin-Deficient Mutant Reveal Differential Regulation of Salt Stress Response by Cytokinin Deficiency
Source: PLoS One. 2012 Feb 15;7(2):e32124. doi: 10.1371/journal.pone.0032124 (PMC3280229; doi:10.1371/journal.pone.0032124)
Supplement: Table S6 — List of genes upregulated or downregulated in comparison M-S/W-S ( ipt1,3,5,7 -200 mM NaCl vs. WT-200 mM NaCl). (XLS) [file pone.0032124.s006.xls]

## Sheet: Up >= 2
Supplemental Table S6A. List of genes upregulated in M-S/W-S
			W-S			M-S			M-S/W-S			Stress-responsive cis-elementsa												Number of genes containing cis-elementb	Number of upregulated genes	Percentage (%)
Probe ID	AGI	Gene description	Mean of normalized intensity	SD of normalized intensity	Mean of raw intensity	Mean of normalized intensity	SD of normalized intensity	Mean of raw intensity	Fold change	p-value	q-value	ABRE1	ABRE2	CE1	CE3	CRT	DRE	ICEr1	ICEr2	LTRE	MYBR	MYCR	NACR				Cis-elements	Sequence	Stress conditions
A_84_P524502	AT3G59900	(ARGOS); unknown protein [AT3G59900.1]	-3.45529	0.427747	339.101	-2.23447	0.168567	786.442	2.3308	0.0100372	0.0336656	0	0	0	0	0	0	0	0	0	0	1	0	891	2354	37.9	ABRE1	[TC]ACGTGGC	Drought, ABA
A_84_P15215	AT1G73050	(R)-mandelonitrile lyase, putative / (R)-oxynitrilase, putative [AT1G73050.1]	-8.03888	0.151852	13.7858	-6.90252	0.105469	30.7786	2.19827	0.000440882	0.00513868	1	1	0	0	0	0	0	0	0	1	1	0				ABRE2	ACGTG[GT]C	ABA
A_84_P18541	AT4G18360	(S)-2-hydroxy-acid oxidase, peroxisomal, putative / glycolate oxidase, putative / short chain alpha-hydroxy acid oxidase, putative [AT4G18360.1]	-0.00944011	0.113194	3596.14	1.15538	0.0984303	8212.75	2.24205	0.000176789	0.00346763	0	0	0	0	0	0	0	0	0	0	0	0				CE1	TGCCACCGG	ABA
A_84_P23689	AT1G12010	1-aminocyclopropane-1-carboxylate oxidase, putative / ACC oxidase, putative [AT1G12010.1]	-2.19561	0.0138882	787.546	0.459069	0.177288	5090.08	6.29706	1.32916e-05	0.00178689	0	0	0	0	0	0	0	0	0	0	0	0				CE3	ACGCGTGCCTC	ABA
A_84_P21936	AT1G77330	1-aminocyclopropane-1-carboxylate oxidase, putative / ACC oxidase, putative [AT1G77330.1]	0.511607	0.233656	5186.89	2.35159	0.0510886	18777.7	3.58006	0.000183396	0.0035073	0	0	0	0	0	0	0	0	0	0	0	0				CRT	GGCCGACAT	Cold
A_84_P20504	AT4G34930	1-phosphatidylinositol phosphodiesterase-related [AT4G34930.1]	-4.59226	0.0932355	149.687	-3.27056	0.0429791	381.252	2.4996	2.39477e-05	0.00199191	0	0	0	0	0	0	0	0	0	0	0	0				DRE	TACCGACAT	Drought, cold
A_84_P15946	AT5G51440	23.5 kDa mitochondrial small heat shock protein (HSP23.5-M) [AT5G51440.1]	-0.942738	0.228946	1896.51	0.162477	0.202352	4146.38	2.15131	0.00331194	0.0160224	0	0	0	0	0	0	0	0	0	0	0	0				ICEr1	GGACACATGTCAGA	Cold
A_84_P22618	AT5G64250	2-nitropropane dioxygenase family / NPD family [AT5G64250.1]	0.819368	0.0608175	6368.66	1.8792	0.0528791	13543.6	2.0847	2.20063e-05	0.00197843	0	0	0	0	0	0	0	0	0	0	0	0				ICEr2	ACTCCG	Cold
A_84_P14882	AT1G06620	2-oxoglutarate-dependent dioxygenase, putative [AT1G06620.1]	-1.55119	0.119293	1235.06	-0.279592	0.176785	3047.52	2.41429	0.000496073	0.00544569	0	0	0	0	0	0	0	0	0	0	0	0				LTRE	GGCCGACGT	Cold
A_84_P860972	AT2G25450	2-oxoglutarate-dependent dioxygenase, putative [AT2G25450.1]	2.22232	0.0716071	16828.8	3.33054	0.109212	37038.5	2.15581	0.000124682	0.00303828	0	0	0	0	0	0	0	0	0	0	0	0				MYBR	TGGTTAG	Drought, ABA
A_84_P18256	AT2G30840	2-oxoglutarate-dependent dioxygenase, putative [AT2G30840.1]	-2.38653	0.11391	691.83	-0.509268	0.0547403	2585.27	3.67377	1.3557e-05	0.00178689	0	0	0	0	0	0	0	1	0	0	0	0				MYCR	CACATG	Drought, ABA
A_84_P20705	AT5G59530	2-oxoglutarate-dependent dioxygenase, putative [AT5G59530.1]	-2.92479	0.107865	475.738	-1.04647	0.102021	1784.76	3.67647	2.56667e-05	0.00200648	0	0	0	0	0	0	0	0	0	0	0	0				NACR	ACACGCATGT	Drought
A_84_P134445	AT5G60760	2-phosphoglycerate kinase-related [AT5G60760.1]	-4.2436	0.0556719	190.654	-2.58461	0.460878	637.898	3.15795	0.00346285	0.0164927	0	0	0	0	0	0	0	0	0	1	0	0
A_84_P12251	AT5G09290	3'(2'),5'-bisphosphate nucleotidase, putative / inositol polyphosphate 1-phosphatase, putative [AT5G09290.1]	-3.72175	0.125286	274.495	-2.12298	0.0786814	844.754	3.02885	4.79665e-05	0.00231767	0	0	0	0	0	0	0	1	0	0	1	0	aThe existence of 12 stress-imducible cis-elements was searched in the 1-kb promoter region of each upregulated gene. The 1-kb promoter regions upstream of transcriptional start sites (+1) were retrieved from TAIR10. NR (not registered) indicates gene of which the respective transcriptional start site and start codon are not predicted in TAIR10. Numbers indicate the frequency of the existence of …
A_84_P16882	AT5G48540	33 kDa secretory protein-related [AT5G48540.1]	0.436492	0.173351	4906.19	1.62533	0.131339	11375.1	2.27969	0.000694265	0.00650871	0	0	0	0	0	0	0	0	0	0	0	0	bNumber of genes containing at least one stress-inducible cis-element.
A_84_P544696	AT2G36110	3'-5' exonuclease domain-containing protein [AT2G36110.1]	-9.81702	0.524212	4.14778	-8.39562	0.332896	11.0949	2.67847	0.0166134	0.04844	0	0	0	0	0	0	0	0	0	0	0	0
A_84_P597922	AT1G72590	3-oxo-5-alpha-steroid 4-dehydrogenase family protein / steroid 5-alpha-reductase family protein [AT1G72590.1]	-8.69797	0.592795	9.10197	-6.82558	0.097189	32.5052	3.66137	0.00569705	0.0228733	0	0	0	0	0	0	0	0	0	0	1	0
A_84_P24111	AT1G62940	4-coumarate--CoA ligase family protein / 4-coumaroyl-CoA synthase family protein [AT1G62940.1]	-9.21007	0.183279	6.13309	-7.52569	0.408515	20.4204	3.21403	0.00286403	0.0146642	0	0	0	0	0	0	0	0	0	0	2	0
A_84_P11755	AT3G14990	4-methyl-5(b-hydroxyethyl)-thiazole monophosphate biosynthesis protein, putative [AT3G14990.1]	3.28283	0.00558473	35102.9	4.65907	0.193241	93658.4	2.59592	0.000248564	0.00399152	0	0	0	0	0	0	0	0	0	0	0	0
A_84_P18742	AT5G40040	60S acidic ribosomal protein P2 (RPP2E) [AT5G40040.1]	-6.06791	0.148323	54.061	-3.86267	0.358118	257.417	4.6115	0.000594927	0.00598944	0	0	0	0	0	0	0	0	0	0	0	0
A_84_P11648	AT1G67650	7S RNA binding [AT1G67650.1]	-3.70158	0.122995	278.227	-2.40227	0.0260838	696.009	2.46111	5.72573e-05	0.00240032	0	1	0	0	0	0	0	0	0	0	0	0
A_84_P752387	AT1G50550	a cytochrome P450 pseudogene [AT1G50550.1]	-5.727	0.156988	68.5033	-4.04894	0.159039	223.445	3.19997	0.000201662	0.00365267	0	0	0	0	0	0	0	0	0	0	0	0
A_84_P796412	AT3G20935	a pseudogene, contains cytochrome P450 domain [AT3G20935.1]	-2.49157	0.137916	642.687	-1.21965	0.169887	1588.92	2.41483	0.000547498	0.00571797	0	0	0	0	0	0	0	0	0	0	1	0
A_84_P511815	AT2G18193	AAA-type ATPase family protein [AT2G18193.1]	1.5002	0.372791	10475.4	2.87669	0.0598502	27020.9	2.59635	0.00321702	0.0157202	0	1	0	0	0	0	0	0	0	0	0	0
A_84_P12725	AT3G28510	AAA-type ATPase family protein [AT3G28510.1]	-5.44594	0.38056	85.0593	-3.05338	0.728904	481.044	5.25085	0.00728343	0.0269936	0	0	0	0	0	0	0	0	0	0	1	0
A_84_P21275	AT3G50930	AAA-type ATPase family protein [AT3G50930.1]	0.989631	0.357085	7312.65	2.13113	0.172102	16185.4	2.2061	0.00755551	0.0277379	0	0	0	0	0	0	0	0	0	0	0	0
A_84_P14013	AT5G40000	AAA-type ATPase family protein [AT5G40000.1]	-1.69517	0.142034	1119.26	-0.146399	0.395116	3392.02	2.92568	0.00308048	0.0153139	0	0	0	0	0	0	0	0	0	0	1	0
A_84_P12186	AT5G57480	AAA-type ATPase family protein [AT5G57480.1]	-2.01912	0.237568	895.042	-0.968845	0.100292	1880.89	2.07093	0.00212935	0.0122037	0	0	0	0	0	0	0	0	0	0	0	0
A_84_P829748	AT5G20960	AAO1 (ALDEHYDE OXIDASE 1) [AT5G20960.2]	1.1604	0.0101528	8061.25	2.81003	0.193333	25998.8	3.13754	0.000122688	0.00302628	0	0	0	0	0	0	0	0	0	0	0	0
A_84_P23828	AT1G77380	AAP3 (amino acid permease 3); amino acid transmembrane transporter [AT1G77380.1]	-1.55255	0.110262	1230.24	0.336804	0.0803783	4647.38	3.7047	1.79273e-05	0.00189389	0	0	0	0	0	0	0	0	0	0	1	0
A_84_P18552	AT4G21120	AAT1 (CATIONIC AMINO ACID TRANSPORTER 1); cationic amino acid transmembrane transporter [AT4G21120.1]	-1.77615	0.402977	1075.2	-0.736676	0.0536284	2207.6	2.05548	0.011433	0.0369541	0	0	0	0	0	0	0	0	0	0	1	0
A_84_P14958	AT5G40010	AATP1 (AAA-ATPASE 1); ATP binding / ATPase [AT5G40010.1]	-2.85298	0.506782	520.193	-0.72136	0.0475471	2232.6	4.38211	0.00191798	0.011449	0	1	0	0	0	0	0	0	0	0	1	0
A_84_P18335	AT3G02480	ABA-responsive protein-related [AT3G02480.1]	2.60208	0.171445	21952.1	3.67549	0.352071	47781.9	2.1044	0.00898579	0.0311811	0	1	0	0	0	0	0	0	0	0	0	0
A_84_P20908	AT1G53270	ABC transporter family protein [AT1G53270.1]	-2.99197	0.195165	455.232	-1.31024	0.144078	1487.97	3.20811	0.000275761	0.00419834	0	0	0	0	0	0	0	0	0	0	0	0
A_84_P10697	AT2G37360	ABC transporter family protein [AT2G37360.1]	-1.7564	0.0840971	1068.1	-0.567766	0.264922	2513.59	2.27936	0.00177245	0.010919	0	0	0	0	0	0	0	0	0	0	0	0
A_84_P21738	AT3G28345	ABC transporter family protein [AT3G28345.1]	0.252926	0.0433315	4301.8	1.45206	0.120405	10095.3	2.29602	8.43103e-05	0.00274342	0	0	0	0	0	0	0	0	0	0	0	0
A_84_P16557	AT3G53510	ABC transporter family protein [AT3G53510.1]	-1.31686	0.277655	1463.52	0.171127	0.219777	4170.86	2.80497	0.00189363	0.0113464	0	0	0	0	0	0	0	1	0	0	0	0
A_84_P23420	AT5G13580	ABC transporter family protein [AT5G13580.1]	0.00573413	0.191365	3642.44	1.64847	0.28925	11691.2	3.12256	0.00120292	0.0087376	0	0	0	0	0	0	0	0	0	0	0	0
A_84_P286080	AT5G19410	ABC transporter family protein [AT5G19410.1]	-2.35905	0.250569	709.024	-0.791918	0.259299	2147.47	2.96314	0.00166754	0.0105092	0	0	0	0	0	0	0	0	0	0	0	0
A_84_P22976	AT2G36270	ABI5 (ABA INSENSITIVE 5); DNA binding / transcription activator/ transcription factor [AT2G36270.1]	-3.83051	0.194156	254.383	-2.69779	0.11398	568.571	2.19272	0.000955045	0.00771413	0	2	0	0	0	0	0	0	0	0	0	0
A_84_P20728	AT5G64750	ABR1 (ABA REPRESSOR1); DNA binding / transcription factor [AT5G64750.1]	-2.04432	0.281333	883.719	-0.550441	0.296615	2553.79	2.81645	0.00318951	0.0156473	0	0	0	0	0	0	0	0	0	0	0	0
A_84_P16460	AT3G21180	ACA9 (autoinhibited Ca2+ -ATPase 9); calcium-transporting ATPase/ calmodulin binding [AT3G21180.1]	-6.57352	0.215635	38.0815	-4.82343	0.162427	130.479	3.36379	0.000358321	0.00469915	0	0	0	0	0	0	0	0	0	2	1	0
A_84_P19272	AT1G53100	acetylglucosaminyltransferase [AT1G53100.1]	-5.01576	0.457439	114.589	-3.59091	0.217523	307.13	2.68487	0.00820637	0.0293297	0	0	0	0	0	0	0	0	0	0	0	0
A_84_P12093	AT5G24090	acidic endochitinase (CHIB1) [AT5G24090.1]	-0.786308	0.0636919	2093.57	0.588098	0.0169908	5530.28	2.59261	3.50979e-06	0.00157531	0	0	0	0	0	0	0	0	0	0	0	0
A_84_P11649	AT2G19590	ACO1 (ACC OXIDASE 1); 1-aminocyclopropane-1-carboxylate oxidase [AT2G19590.1]	-3.50632	0.189559	318.575	-2.30969	0.0710252	742.666	2.29203	0.000512906	0.00554231	0	0	0	0	0	0	0	1	0	0	1	0
A_84_P15977	AT1G01750	actin-depolymerizing factor, putative [AT1G01750.1]	-3.37097	0.16734	349.43	-1.97544	0.0704647	935.539	2.63085	0.000184068	0.00350763	0	0	0	0	0	0	0	0	0	0	1	0
A_84_P24172	AT4G00680	actin-depolymerizing factor, putative [AT4G00680.1]	-4.60104	0.196668	149.144	-3.17081	0.0771806	408.565	2.69491	0.000302591	0.00434438	0	0	0	0	0	0	0	0	0	0	0	0
A_84_P19540	AT1G43800	acyl-(acyl-carrier-protein) desaturase, putative / stearoyl-ACP desaturase, putative [AT1G43800.1]	-4.34355	0.103974	177.783	-2.89458	0.435199	509.768	2.73014	0.00496343	0.0208839	0	0	0	0	0	0	0	0	0	0	0	0
A_84_P863274	AT1G77120	ADH1 (ALCOHOL DEHYDROGENASE 1) [AT1G77120.1]	1.92483	0.458004	14088.9	3.39988	0.032133	38840	2.77994	0.00510807	0.021279	0	0	0	0	0	0	0	0	0	1	0	0
A_84_P121692	AT2G25590	agenet domain-containing protein [AT2G25590.1]	-2.63965	0.150661	582.067	-1.55875	0.0519082	1249.67	2.11535	0.000300276	0.00432812	0	0	0	0	0	0	0	0	0	0	1	0
A_84_P175621	AT4G11880	AGL14 (AGAMOUS-LIKE 14); DNA binding / transcription factor [AT4G11880.1]	-6.08754	0.027647	53.0326	-4.62113	0.296558	151.703	2.76332	0.00103764	0.00803199	0	1	0	0	0	0	0	0	0	0	0	0
A_84_P863621	AT2G22630	AGL17 (AGAMOUS-LIKE 17); transcription factor [AT2G22630.1]	-4.06398	0.38766	221.88	-2.02646	0.265131	915.549	4.10538	0.00167882	0.0105478	0	0	0	0	0	0	0	0	0	0	0	0
A_84_P13893	AT4G37940	AGL21 (AGAMOUS-LIKE 21); transcription factor [AT4G37940.1]	-2.63305	0.0130716	581.423	-0.691229	0.214009	2299.59	3.84189	9.64634e-05	0.0028539	0	0	0	0	0	0	0	0	0	0	1	0
A_84_P13048	AT5G27130	AGL39; DNA binding / transcription factor [AT5G27130.1]	-7.44	0.328668	21.0771	-6.03357	0.527685	58.3177	2.6508	0.0172698	0.0497961	0	0	0	0	0	0	0	0	0	0	0	0
A_84_P73804	AT5G62165	AGL42 (AGAMOUS LIKE 42); transcription factor [AT5G62165.1]	-3.45052	0.15098	331.536	-0.970105	0.190981	1892.09	5.58058	6.05649e-05	0.00246344	0	0	0	0	0	0	0	0	0	0	0	0
A_84_P513206	AT5G40220	AGL43; transcription factor [AT5G40220.1]	-10.2718	0.604612	3.12008	-8.26782	0.558282	12.4402	4.0111	0.0135012	0.0416714	0	0	0	0	0	0	0	0	0	0	0	0
A_84_P11577	AT2G28700	AGL46; DNA binding / transcription factor [AT2G28700.1]	-5.30644	0.106269	91.4338	-3.49305	0.129315	327.607	3.51468	4.74856e-05	0.00231767	0	0	0	0	0	0	0	0	0	0	1	0
A_84_P20224	AT3G04100	AGL57; DNA binding / transcription factor [AT3G04100.1]	-6.13632	0.456511	53.3129	-3.2181	0.257481	399.227	7.55913	0.000646611	0.00626437	0	0	0	0	0	0	0	0	0	0	0	0
A_84_P11274	AT5G65080	AGL68/MAF5 (MADS AFFECTING FLOWERING 5); transcription factor [AT5G65080.1]	-6.88739	0.187557	30.5605	-5.48927	0.532821	85.6593	2.63556	0.0127763	0.0400099	0	1	0	0	0	0	0	0	0	0	0	0
A_84_P133615	AT5G41200	AGL75; DNA binding / transcription factor [AT5G41200.1]	-9.07746	0.252444	6.75956	-6.79972	0.552695	34.5694	4.84918	0.00290186	0.0147756	0	0	0	0	0	0	0	0	0	0	0	0
A_84_P18404	AT3G66656	AGL91; transcription factor [AT3G66656.1]	-6.59301	0.301355	37.7603	-4.62192	0.110337	149.562	3.92064	0.000442082	0.00514535	0	0	0	0	0	0	0	0	0	0	0	0
A_84_P230089	AT5G18690	AGP25/ATAGP25 (ARABINOGALACTAN PROTEINS 25) [AT5G18690.1]	-3.51314	0.124578	316.49	-2.49182	0.220458	660.421	2.02978	0.00220875	0.0124687	0	0	0	0	0	0	0	0	0	0	0	0
A_84_P169963	AT4G40090	AGP3 (ARABINOGALACTAN-PROTEIN 3) [AT4G40090.1]	-1.67786	0.120604	1130.75	-0.243642	0.149084	3114.04	2.70236	0.000204836	0.00367398	0	0	0	0	0	0	0	0	0	0	0	0
A_84_P206488	AT1G35230	AGP5 (ARABINOGALACTAN-PROTEIN 5) [AT1G35230.1]	-4.64097	0.198516	145.665	-3.52412	0.256652	322.786	2.16872	0.00397422	0.0181074	0	0	0	0	0	0	0	0	0	0	0	0
A_84_P21702	AT5G10720	AHK5 (CYTOKININ INDEPENDENT 2) [AT5G10720.1]	-3.87575	0.103792	246.133	-2.28097	0.150739	760.375	3.02047	0.000112323	0.00295787	0	1	0	0	0	0	0	0	0	0	1	0
A_84_P818550	AT3G21510	AHP1 (HISTIDINE-CONTAINING PHOSPHOTRANSMITTER 3); histidine phosphotransfer kinase [AT3G21510.1]	0.555189	0.0364254	5303.38	1.93782	0.129247	14143.1	2.60744	5.80898e-05	0.00241688	0	0	0	0	0	0	0	0	0	1	0	0
A_84_P23754	AT1G33960	AIG1 (AVRRPT2-INDUCED GENE 1); GTP binding [AT1G33960.1]	-6.1229	0.492339	53.4302	-3.50226	0.689449	350.244	6.15021	0.00585505	0.0233064	0	0	0	0	0	0	0	0	0	0	0	0
A_84_P863265	AT4G12550	AIR1 (Auxin-Induced in Root cultures 1); lipid binding [AT4G12550.1]	-3.6898	0.483678	291.863	-1.49941	0.408844	1342.86	4.56428	0.00390537	0.0178966	0	0	0	0	0	0	0	0	0	0	0	0
A_84_P16325	AT2G26650	AKT1 (ARABIDOPSIS K TRANSPORTER 1); cyclic nucleotide binding / inward rectifier potassium channel [AT2G26650.1]	-2.18186	0.0628799	796.042	-0.795257	0.0617215	2121.86	2.61463	1.07724e-05	0.00174061	0	0	0	0	0	0	0	0	0	0	0	0
A_84_P20897	AT1G22440	alcohol dehydrogenase, putative [AT1G22440.1]	-2.28293	0.132286	743.246	-1.14495	0.0894052	1666.2	2.20072	0.00024743	0.00398548	0	0	0	0	0	0	0	0	0	0	0	0
A_84_P23968	AT2G13810	ALD1 (AGD2-LIKE DEFENSE RESPONSE PROTEIN1); transaminase [AT2G13810.1]	-6.05993	0.350769	54.8905	-3.53594	0.194363	319.428	5.75172	0.00040201	0.00495116	0	0	0	0	0	0	0	0	0	0	1	0
A_84_P17984	AT1G60730	aldo/keto reductase family protein [AT1G60730.1]	0.870655	0.051894	6594.27	2.26777	0.196853	17847.8	2.63374	0.000286872	0.00426389	0	0	0	0	0	0	0	0	0	0	0	0
A_84_P13572	AT3G01260	aldose 1-epimerase family protein [AT3G01260.1]	-6.03597	0.371821	55.9353	-4.82869	0.274864	131.348	2.30902	0.0106393	0.0350805	0	0	0	0	0	0	0	0	0	0	0	0
A_84_P23989	AT1G01310	allergen V5/Tpx-1-related family protein [AT1G01310.1]	-8.09196	0.173394	13.3093	-7.01599	0.193804	28.566	2.10815	0.00200699	0.0117961	0	0	0	0	0	0	0	0	0	0	0	0
A_84_P13864	AT4G30320	allergen V5/Tpx-1-related family protein [AT4G30320.1]	-3.20988	0.175866	390.982	-1.86812	0.0980042	1008.59	2.5346	0.000321675	0.00445407	0	0	0	0	0	0	0	0	0	0	0	0
A_84_P785986	AT5G57625	allergen V5/Tpx-1-related family protein [AT5G57625.1]	-1.27358	0.100358	1493.16	0.0558949	0.159387	3834.86	2.51311	0.000256996	0.00404687	0	0	0	0	0	0	0	0	0	0	0	0
A_84_P23603	AT1G34060	alliinase family protein [AT1G34060.1]	-4.0412	0.208221	221.176	-2.73805	0.365699	563.369	2.46767	0.00583224	0.0232304	0	0	0	0	0	0	0	0	0	0	0	0
A_84_P16132	AT1G08430	ALMT1/ATALMT1 (AL-ACTIVATED MALATE TRANSPORTER 1); malate transmembrane transporter/ [AT1G08430.1]	-3.37354	0.0988658	348.104	-1.48143	0.240541	1329.91	3.71178	0.000228265	0.00383971	0	0	0	0	0	0	0	1	0	0	0	0
A_84_P562240	AT1G61050	alpha 1,4-glycosyltransferase family protein / glycosyltransferase sugar-binding DXD motif-containing protein [AT1G61050.1]	-2.78216	0.0142308	524.418	-1.43365	0.12599	1366.71	2.54649	5.10934e-05	0.00233784	0	0	0	0	0	0	0	0	0	0	0	0
A_84_P576707	AT3G09020	alpha 1,4-glycosyltransferase family protein / glycosyltransferase sugar-binding DXD motif-containing protein [AT3G09020.1]	-4.1034	0.257643	212.535	-2.5963	0.08112	608.776	2.84236	0.000641422	0.00623556	0	0	0	0	0	0	0	0	0	0	0	0
A_84_P21487	AT5G01250	alpha 1,4-glycosyltransferase family protein / glycosyltransferase sugar-binding DXD motif-containing protein [AT5G01250.1]	-2.45565	0.200135	663.414	-0.841375	0.0854531	2056.43	3.06158	0.000211551	0.00372096	0	0	0	0	0	0	0	0	0	1	0	0
A_84_P12640	AT3G01420	ALPHA-DOX1 (ALPHA-DIOXYGENASE 1) [AT3G01420.1]	2.0397	0.111505	14877	3.17884	0.113675	33377.6	2.20249	0.000243849	0.0039628	0	0	0	0	0	0	0	0	0	0	0	0
A_84_P17339	AT2G25940	ALPHA-VPE (ALPHA-VACUOLAR PROCESSING ENZYME); cysteine-type endopeptidase [AT2G25940.1]	-3.22475	0.0736678	386.205	-1.64278	0.0428271	1177.99	2.99379	5.57601e-06	0.0015848	0	0	0	0	0	0	0	0	0	0	0	0
A_84_P14242	AT1G79330	AMC6/ATMC5/ATMCP2B (TYPE-II METACASPASES); caspase/ cysteine-type endopeptidase [AT1G79330.1]	-4.96159	0.161915	116.009	-3.74978	0.210777	275.608	2.31629	0.00139074	0.00943913	0	0	0	0	0	0	0	0	0	0	0	0
A_84_P11943	AT4G23590	aminotransferase class I and II family protein [AT4G23590.1]	-4.29036	0.14619	184.745	-2.57808	0.155746	619.118	3.27678	0.00015603	0.00328417	0	0	0	0	0	0	0	0	0	0	1	0
A_84_P21863	AT1G50090	aminotransferase class IV family protein [AT1G50090.1]	-5.63206	0.269813	73.3204	-4.25907	0.212449	193.574	2.59006	0.00228261	0.0127356	0	0	0	0	0	0	0	0	0	0	1	0
A_84_P764897	AT4G28420	aminotransferase, putative [AT4G28420.2]	-9.18907	0.453592	6.42147	-6.56891	0.640115	40.9332	6.14816	0.00443733	0.0194258	0	0	0	0	0	0	0	0	0	0	0	0
A_84_P537901	AT4G28410	aminotransferase-related [AT4G28410.1]	-3.87726	0.250595	248.633	-2.1938	0.191099	810.159	3.21197	0.000758677	0.00682649	0	0	0	0	0	0	0	0	0	0	0	0
A_84_P199564	AT2G42890	AML2; RNA binding [AT2G42890.1]	-1.18759	0.101336	1588.29	-0.151649	0.067267	3311.78	2.05045	0.000122896	0.00302628	0	0	0	0	0	0	0	0	0	0	0	0
A_84_P21215	AT3G24290	ammonium transporter, putative [AT3G24290.1]	-5.16321	0.129498	100.792	-3.85231	0.112436	255.365	2.48096	0.000188076	0.00353466	0	0	0	0	0	0	0	0	0	0	0	0
A_84_P18010	AT1G77240	AMP-binding protein, putative [AT1G77240.1]	-5.75704	0.274785	67.6735	-4.15397	0.078485	206.936	3.03791	0.000628231	0.00616121	0	0	0	0	0	0	0	0	0	0	0	0
A_84_P11133	AT5G16370	AMP-binding protein, putative [AT5G16370.1]	1.68778	0.0606733	11624.9	2.69305	0.0302932	23784.1	2.00732	1.36681e-05	0.00178689	0	0	0	0	0	0	0	1	0	0	1	0
A_84_P12756	AT3G48990	AMP-dependent synthetase and ligase family protein [AT3G48990.1]	1.60144	0.106959	10951.4	3.0925	0.190899	31596.6	2.81095	0.000294971	0.00430015	1	1	0	0	0	0	0	0	0	0	1	0
A_84_P22161	AT3G24300	AMT1;3/ATAMT1;3 (AMMONIUM TRANSPORTER 1;3); ammonium transmembrane transporter [AT3G24300.1]	-0.735911	0.192991	2172.86	0.87646	0.190921	6804.72	3.05754	0.000503576	0.00548936	0	0	0	0	0	0	0	0	0	0	0	0
A_84_P11528	AT1G76130	AMY2/ATAMY2 (ALPHA-AMYLASE-LIKE 2); alpha-amylase [AT1G76130.1]	0.530813	0.0878631	5223.88	1.6453	0.14	11544.1	2.16518	0.000307354	0.00437212	0	0	0	0	0	0	0	0	0	0	0	0
A_84_P799508	AT1G02220	ANAC003 (Arabidopsis NAC domain containing protein 3); transcription factor [AT1G02220.1]	-0.650922	0.0926512	2300.65	1.1763	0.204372	8381.78	3.54853	0.000146678	0.00320787	0	0	0	0	0	0	0	0	0	0	0	0
A_84_P751150	AT1G02230	ANAC004 (Arabidopsis NAC domain containing protein 4); transcription factor [AT1G02230.1]	-4.61386	0.0918021	147.353	-3.20741	0.0886882	398.524	2.65082	4.44149e-05	0.002266	0	0	0	0	0	0	0	0	0	0	0	0
A_84_P17119	AT1G28470	ANAC010 (Arabidopsis NAC domain containing protein 10); transcription factor [AT1G28470.1]	-2.13975	0.0763558	818.397	-1.03821	0.139015	1794.45	2.14583	0.000273795	0.004183	0	0	0	0	0	0	0	0	0	1	0	0
A_84_P14786	AT1G32510	ANAC011 (Arabidopsis NAC domain containing protein 11); transcription factor [AT1G32510.1]	-4.73654	0.0415518	135.404	-3.08671	0.0576232	432.979	3.13797	2.2826e-06	0.00157531	0	0	0	0	0	0	0	0	0	0	0	0
A_84_P18993	AT1G32770	ANAC012/NST3/SND1 (ARABIDOPSIS NAC DOMAIN CONTAINING PROTEIN 12); specific transcriptional repressor/ transcription activator/ transcription factor [AT1G32770.1]	-10.5685	0.0885148	2.38094	-9.43342	0.462627	5.50748	2.19629	0.0139869	0.0427439	0	0	0	0	0	0	0	0	0	0	2	0
A_84_P11450	AT1G32870	ANAC013 (Arabidopsis NAC domain containing protein 13); transcription factor [AT1G32870.1]	0.533672	0.104619	5222.9	1.57243	0.0479716	10945.1	2.05446	9.7791e-05	0.00285569	0	2	0	0	0	0	0	0	0	0	0	0
A_84_P18048	AT1G34180	ANAC016 (Arabidopsis NAC domain containing protein 16); transcription factor [AT1G34180.1]	-3.51653	0.200883	317.37	-1.94509	0.0885741	956.055	2.97201	0.000243331	0.0039619	0	0	0	0	0	0	0	0	0	0	2	0
A_84_P14184	AT1G56010	ANAC021/NAC1 (Arabidopsis NAC domain containing protein 21, Arabidopsis NAC domain containing protein 22); transcription factor [AT1G56010.1]	-1.15588	0.0966278	1622.21	0.557254	0.101474	5419.76	3.27873	2.93983e-05	0.00207543	0	0	0	0	0	0	0	0	0	0	1	0
A_84_P20904	AT1G79580	ANAC033; transcription factor [AT1G79580.1]	-5.15297	0.210146	102.112	-3.95694	0.221316	238.951	2.29109	0.00245961	0.0133176	0	0	0	0	0	0	0	0	0	0	0	0
A_84_P12617	AT2G24430	ANAC038/ANAC039; transcription factor [AT2G24430.1]	-2.43321	0.119127	670.03	-0.585702	0.23041	2477.35	3.59877	0.000248056	0.00398967	0	0	0	0	0	0	0	0	0	0	1	0
A_84_P601268	AT3G01600	ANAC044 (Arabidopsis NAC domain containing protein 44); transcription factor [AT3G01600.1]	-4.39338	0.0685278	171.865	-2.85138	0.169548	512.612	2.91197	0.000127856	0.00305097	0	0	0	0	0	0	0	0	0	0	0	0
A_84_P23997	AT3G04060	ANAC046 (Arabidopsis NAC domain containing protein 46); transcription factor [AT3G04060.1]	-2.71582	0.293904	554.557	-1.29773	0.196377	1505.33	2.67231	0.00225332	0.0126293	0	2	0	0	0	0	0	0	0	0	0	0
A_84_P10758	AT3G04070	ANAC047 (Arabidopsis NAC domain containing protein 47); transcription factor [AT3G04070.1]	-1.47157	0.245083	1308.92	0.194401	0.26316	4247.88	3.17328	0.00130882	0.00916614	0	0	0	0	0	0	0	0	0	1	0	0
A_84_P257110	AT3G04420	ANAC048 (Arabidopsis NAC domain containing protein 48); transcription factor [AT3G04420.1]	-6.52284	0.41229	40.4422	-4.60635	0.403954	155.743	3.77504	0.00453265	0.0196967	0	0	0	0	0	0	0	0	0	0	2	0
A_84_P826835	AT3G10500	ANAC053 (Arabidopsis NAC domain containing protein 53); transcription factor [AT3G10500.1]	0.833147	0.0593799	6434.53	1.90343	0.0296298	13760.9	2.09984	9.76994e-06	0.00171993	0	1	0	0	0	0	0	0	0	1	1	0
A_84_P11721	AT3G15500	ANAC055/ATNAC3 (ARABIDOPSIS NAC DOMAIN CONTAINING PROTEIN 55); transcription factor [AT3G15500.1]	-1.56435	0.277911	1230.56	0.0523586	0.225857	3840.84	3.06674	0.00144391	0.00964298	0	1	0	0	0	0	0	0	0	0	0	0
A_84_P12666	AT3G15510	ANAC056/ATNAC2 (Arabidopsis thaliana NAC domain containing protein 2); transcription factor [AT3G15510.1]	-2.89955	0.0739623	483.776	-1.13888	0.0578989	1671.26	3.38854	5.36617e-06	0.0015848	0	0	0	0	0	0	0	0	0	0	0	0
A_84_P13635	AT3G18400	ANAC058 (Arabidopsis NAC domain containing protein 58); transcription factor [AT3G18400.1]	-1.71302	0.215291	1105.28	-0.178667	0.302869	3305.78	2.89659	0.00202245	0.0118544	0	0	0	0	0	0	0	0	0	0	0	0
A_84_P22683	AT3G29035	ANAC059/ATNAC3 (Arabidopsis NAC domain containing protein 59); protein heterodimerization/ transcription factor [AT3G29035.1]	-1.01902	0.0252051	1779.41	1.1509	0.203783	8230.52	4.49998	5.24088e-05	0.00235829	0	0	0	0	0	0	0	0	0	0	0	0
A_84_P23229	AT4G01520	ANAC067 (Arabidopsis NAC domain containing protein 67); transcription factor [AT4G01520.1]	-7.3708	0.259486	22.0971	-5.88464	0.161969	62.5243	2.80141	0.00109165	0.00828963	0	0	0	0	0	0	0	0	0	0	0	0
A_84_P10936	AT4G01540	ANAC068/NTM1 (NAC WITH TRANSMEMBRANE MOTIF1); transcription activator/ transcription factor [AT4G01540.1]	-2.73277	0.0457492	542.881	-1.37079	0.117458	1426.85	2.57038	4.79967e-05	0.00231767	0	0	0	0	0	0	0	0	0	0	0	0
A_84_P20416	AT4G10350	ANAC070 (Arabidopsis NAC domain containing protein 70); transcription factor [AT4G10350.1]	-3.49957	0.254535	322.488	-2.3176	0.151071	741.268	2.26886	0.00229284	0.0127629	0	0	0	0	0	0	0	0	0	0	2	0
A_84_P11961	AT4G27410	ANAC072/RD26 (RESPONSIVE TO DESSICATION 26); transcription factor [AT4G27410.1]	1.43999	0.38997	9978.91	2.82777	0.139847	26164.7	2.61676	0.00438904	0.0192821	0	3	0	0	0	0	0	0	0	0	0	0
A_84_P12911	AT4G28530	ANAC074 (Arabidopsis NAC domain containing protein 74); transcription factor [AT4G28530.1]	-5.06005	0.11409	108.179	-2.52603	0.0636503	639.347	5.79183	4.68242e-06	0.0015848	0	0	0	0	0	0	0	0	0	0	0	0
A_84_P17727	AT5G07680	ANAC079/ANAC080/ATNAC4 (Arabidopsis NAC domain containing protein 79, Arabidopsis NAC domain containing protein 80); transcription factor [AT5G07680.1]	-1.41808	0.0610213	1349.91	0.648453	0.0963559	5779.11	4.18878	6.14375e-06	0.0015848	0	0	0	0	0	0	0	0	0	0	0	0
A_84_P264370	AT5G14000	ANAC084 (Arabidopsis NAC domain containing protein 84); transcription factor [AT5G14000.1]	-1.38639	0.150237	1386.36	-0.148238	0.135229	3330.47	2.35897	0.000446756	0.00517814	0	0	0	0	0	0	0	0	0	0	1	0
A_84_P17794	AT5G39610	ANAC092/ATNAC2/ATNAC6 (Arabidopsis NAC domain containing protein 92); protein heterodimerization/ protein homodimerization/ transcription factor [AT5G39610.1]	-0.363608	0.114689	2807.86	1.49809	0.135636	10408.5	3.63435	5.41439e-05	0.00236557	0	0	0	0	0	0	0	0	0	0	0	0
A_84_P19768	AT5G61430	ANAC100/ATNAC5 (Arabidopsis NAC domain containing protein 100); transcription factor [AT5G61430.1]	-3.78272	0.0650593	262.369	-1.86557	0.0777814	1010.17	3.77674	5.18569e-06	0.0015848	0	0	0	0	0	0	0	0	0	0	0	0
A_84_P544339	AT5G64530	ANAC104/XND1 (Arabidopsis NAC domain containing protein 104); transcription factor [AT5G64530.1]	-4.16828	0.127273	201.205	-3.06861	0.228341	441.614	2.14306	0.00188592	0.011327	0	0	0	0	0	0	0	0	0	0	1	0
A_84_P12813	AT3G62270	anion exchange family protein [AT3G62270.1]	-0.291613	0.0912176	2947.3	1.2592	0.0926885	8810.06	2.92981	3.24564e-05	0.00211811	0	0	0	0	0	0	0	0	0	0	1	0
A_84_P233559	AT1G10340	ankyrin repeat family protein [AT1G10340.1]	-4.84408	0.0909457	125.615	-3.08678	0.183982	435.508	3.38066	0.000120354	0.00302628	0	0	0	0	0	0	0	0	0	0	0	0
A_84_P10364	AT1G34050	ankyrin repeat family protein [AT1G34050.1]	-1.77931	0.142389	1055.37	-0.159073	0.371933	3354.19	3.07426	0.00213832	0.012231	0	0	0	0	0	0	0	0	0	0	0	0
A_84_P530628	AT3G24210	ankyrin repeat family protein [AT3G24210.1]	-5.77341	0.27108	66.8663	-4.50875	0.168476	162.495	2.4027	0.00236049	0.012984	0	0	0	0	0	0	0	0	0	0	0	0
A_84_P559973	AT4G03460	ankyrin repeat family protein [AT4G03460.1]	-6.14197	0.124046	51.2886	-4.79672	0.112259	132.592	2.54075	0.000154135	0.00327522	0	0	0	0	0	0	0	0	0	0	0	0
A_84_P279270	AT4G03500	ankyrin repeat family protein [AT4G03500.1]	-4.97814	0.121618	114.566	-3.556	0.0750224	312.818	2.67983	6.64573e-05	0.00253177	0	0	0	0	0	0	0	0	0	0	0	0
A_84_P12852	AT4G10720	ankyrin repeat family protein [AT4G10720.1]	-4.33136	0.0319701	179.124	-2.66588	0.0268783	579.796	3.1722	2.63328e-07	0.000900358	0	0	0	0	0	0	0	0	0	0	0	0
A_84_P595614	AT4G14390	ankyrin repeat family protein [AT4G14390.1]	-4.38814	0.111474	172.35	-2.46777	0.254174	672.97	3.78519	0.000277847	0.00421096	0	1	0	0	0	0	0	0	0	0	0	0
A_84_P297634	AT5G15500	ankyrin repeat family protein [AT5G15500.1]	0.00529989	0.320857	3665.73	2.09448	0.849641	17300.1	4.25507	0.0163423	0.0478978	0	1	0	0	0	0	0	0	0	0	0	0
A_84_P500813	AT5G51160	ankyrin repeat family protein [AT5G51160.1]	-1.74864	0.0184154	1073.46	-0.304379	0.0844623	2982.05	2.72123	8.48919e-06	0.00164391	0	0	0	0	0	0	0	1	0	0	0	0
A_84_P500825	AT5G54700	ankyrin repeat family protein [AT5G54700.1]	-8.99756	0.301913	7.14872	-6.79661	0.073478	33.134	4.59782	0.000253503	0.00402296	0	0	0	0	0	0	0	0	0	0	0	0
A_84_P16788	AT5G10230	ANN7/ANNAT7 (ANNEXIN ARABIDOPSIS 7); calcium ion binding / calcium-dependent phospholipid binding [AT5G10230.1]	-3.70736	0.134452	276.44	-2.4884	0.425061	676.738	2.3278	0.00906516	0.031387	0	1	0	0	0	0	0	0	0	0	1	0
A_84_P17283	AT2G14210	ANR1; DNA binding / transcription factor [AT2G14210.1]	-5.79205	0.240235	65.6016	-4.28774	0.207575	189.983	2.83689	0.00120136	0.00873409	0	1	0	0	0	0	0	0	0	0	0	0
A_84_P19780	AT5G64210	AOX2 (alternative oxidase 2); alternative oxidase [AT5G64210.1]	-6.90122	0.096692	30.2032	-5.43103	0.22957	85.9552	2.77059	0.00051607	0.00555987	0	0	0	0	0	0	0	0	0	0	0	0
A_84_P11223	AT5G52020	AP2 domain-containing protein [AT5G52020.1]	-5.45881	0.108948	82.2177	-3.91793	0.409531	251.217	2.90972	0.00324852	0.0158257	0	0	0	0	0	0	0	0	0	1	0	0
A_84_P17350	AT2G33710	AP2 domain-containing transcription factor family protein [AT2G33710.1]	-3.41106	0.203394	340.441	-2.19004	0.0535695	806.554	2.33112	0.000550186	0.0057337	0	0	0	0	0	0	0	0	0	0	0	0
A_84_P10708	AT2G38340	AP2 domain-containing transcription factor, putative (DRE2B) [AT2G38340.1]	-1.65047	0.371145	1179.42	-0.106681	0.0500617	3418.8	2.91559	0.00203532	0.0118914	0	1	0	0	0	0	0	0	0	0	0	0
A_84_P19207	AT2G40340	AP2 domain-containing transcription factor, putative (DRE2B) [AT2G40340.1]	-2.86659	0.283796	500.776	-0.847649	0.136486	2051.78	4.05287	0.000374142	0.0048041	0	0	0	0	0	0	0	0	0	0	0	0
A_84_P20976	AT1G19210	AP2 domain-containing transcription factor, putative [AT1G19210.1]	-3.9531	0.198158	234.005	-1.79428	0.337178	1078.25	4.46549	0.000668571	0.00638548	0	1	0	0	0	0	0	0	0	0	0	0
A_84_P15185	AT1G22810	AP2 domain-containing transcription factor, putative [AT1G22810.1]	-1.99629	0.441577	930.978	0.138254	0.144105	4067.07	4.39098	0.00134972	0.00930812	0	0	0	0	0	0	0	0	0	0	1	0
A_84_P14249	AT1G36060	AP2 domain-containing transcription factor, putative [AT1G36060.1]	-0.880853	0.195177	1972.34	0.159184	0.127798	4122.36	2.05628	0.0015145	0.00993873	0	0	0	0	0	0	0	1	0	0	1	0
A_84_P23626	AT1G71450	AP2 domain-containing transcription factor, putative [AT1G71450.1]	-2.2869	0.170935	743.283	-1.1723	0.335867	1663.33	2.16535	0.00687329	0.0260062	0	0	0	0	0	0	0	0	0	0	0	0
A_84_P15113	AT1G71520	AP2 domain-containing transcription factor, putative [AT1G71520.1]	-2.18479	0.129829	795.523	-0.802372	0.185979	2119.95	2.60704	0.000455489	0.00522056	0	0	0	0	0	0	0	0	0	0	1	0
A_84_P10627	AT2G20880	AP2 domain-containing transcription factor, putative [AT2G20880.1]	-4.9893	0.328811	115.05	-3.61199	0.18784	302.138	2.59783	0.00324515	0.0158152	0	0	0	0	0	0	0	0	0	0	0	0
A_84_P12695	AT3G25730	AP2 domain-containing transcription factor, putative [AT3G25730.1]	-2.06755	0.254725	868.122	-0.252158	0.0625377	3090.62	3.51956	0.000277502	0.00421002	0	0	0	0	0	0	0	0	0	0	0	0
A_84_P11919	AT4G13620	AP2 domain-containing transcription factor, putative [AT4G13620.1]	-4.76212	0.227025	133.998	-2.47355	0.32905	676.234	4.8857	0.000580761	0.00591518	0	0	0	0	0	0	0	0	0	0	0	0
A_84_P11046	AT4G34410	AP2 domain-containing transcription factor, putative [AT4G34410.1]	-1.66419	0.0824259	1139.1	-0.414565	0.175439	2777.72	2.3778	0.000366154	0.00474879	0	0	0	0	0	0	0	0	0	0	0	0
A_84_P10120	AT4G39780	AP2 domain-containing transcription factor, putative [AT4G39780.1]	-0.678385	0.0651291	2257.44	1.43219	0.0972346	9936.77	4.31865	6.25968e-06	0.0015848	0	0	0	0	0	0	0	0	0	0	0	0
A_84_P16779	AT5G07310	AP2 domain-containing transcription factor, putative [AT5G07310.1]	-5.84462	0.283017	63.7894	-4.65332	0.171096	146.757	2.28358	0.00336276	0.0161688	0	0	0	0	0	0	0	0	0	0	0	0
A_84_P272600	AT5G21960	AP2 domain-containing transcription factor, putative [AT5G21960.1]	-3.8285	0.269657	255.943	-2.30843	0.380253	756.794	2.86805	0.00484042	0.0205488	0	0	0	0	0	0	0	0	0	0	2	0
A_84_P296724	AT5G51190	AP2 domain-containing transcription factor, putative [AT5G51190.1]	-2.73373	0.369605	551.902	-0.573218	0.0297535	2473.1	4.47073	0.000542424	0.00568678	0	0	0	0	0	0	0	0	0	0	0	0
A_84_P15054	AT5G65130	AP2 domain-containing transcription factor, putative [AT5G65130.1]	-6.66755	0.254205	35.7518	-5.02018	0.0756893	113.383	3.1326	0.000423305	0.00504376	0	0	0	0	0	0	0	0	0	0	1	0
A_84_P861407	AT4G21980	APG8A (autophagy 8A) [AT4G21980.2]	-0.247172	0.0825544	3045.8	0.845665	0.0251041	6610.09	2.13293	2.55549e-05	0.00200648	0	0	0	0	0	0	0	0	0	0	0	0
A_84_P20050	AT1G14370	APK2A (PROTEIN KINASE 2A); kinase [AT1G14370.1]	-2.50515	0.11204	635.795	-1.33499	0.10954	1459.46	2.25036	0.000206064	0.00368388	0	0	0	0	0	0	0	0	0	0	0	0
A_84_P18755	AT5G43780	APS4 [AT5G43780.1]	1.26261	0.0969892	8678	2.75448	0.0343521	24833	2.81252	1.49266e-05	0.00180847	0	0	0	0	0	0	0	0	0	0	1	0
A_84_P155915	AT5G43370	APT1/PHT1;2/PHT2 (PHOSPHATE TRANSPORTER 2); carbohydrate transmembrane transporter/ inorganic phosphate transmembrane transporter/ phosphate transmembrane transporter/ sugar:hydrogen ion symporter [AT5G43370.1]	-1.45734	0.0389656	1313.18	0.682878	0.20187	5955.12	4.40828	5.56268e-05	0.00237496	0	0	0	0	0	0	0	0	0	0	1	0
A_84_P239005	AT5G60110	APUM18 (ARABIDOPSIS PUMILIO 18); RNA binding [AT5G60110.1]	-6.66582	0.177504	35.7861	-5.66028	0.108292	72.9276	2.0077	0.00111119	0.00836506	0	2	0	0	0	0	0	0	0	0	0	0
A_84_P298084	AT5G60180	APUM19 (ARABIDOPSIS PUMILIO 19); RNA binding [AT5G60180.1]	-5.94948	0.257354	59.1232	-4.86596	0.0318519	126.131	2.1192	0.00193436	0.0115076	0	0	0	0	0	0	0	0	0	0	0	0
A_84_P19419	AT1G21620	APUM20 (ARABIDOPSIS PUMILIO 20); RNA binding [AT1G21620.1]	-8.45729	0.325493	10.4602	-6.46948	0.150135	41.6488	3.96634	0.000656713	0.00632485	0	1	0	0	0	0	0	0	0	0	0	0
A_84_P18211	AT2G26530	AR781 [AT2G26530.1]	1.12796	0.199513	7914.78	2.5285	0.0861357	21263	2.64002	0.000366584	0.00475037	0	0	0	0	0	0	0	0	0	0	1	0
A_84_P230289	AT2G44080	ARL (ARGOS-LIKE) [AT2G44080.1]	-1.08581	0.264666	1715.62	0.227482	0.0718454	4310.82	2.48507	0.00115362	0.00853434	0	0	0	0	0	0	0	0	0	0	1	0
A_84_P562050	AT5G67340	armadillo/beta-catenin repeat family protein / U-box domain-containing protein [AT5G67340.1]	-1.26327	0.0367814	1502.87	-0.173416	0.187346	3274.88	2.12853	0.000587231	0.00595466	0	0	0	0	0	0	0	0	0	0	0	0
A_84_P826766	AT5G58680	armadillo/beta-catenin repeat family protein [AT5G58680.1]	-4.88023	0.192109	122.985	-2.39664	0.187141	703.17	5.59291	8.8349e-05	0.00277484	0	0	0	0	0	0	0	0	0	0	0	0
A_84_P591677	AT1G68940	armadillo/beta-catenin repeat protein-related / U-box domain-containing protein [AT1G68940.1]	-5.77683	0.129126	65.8608	-4.28275	0.142451	189.729	2.81685	0.000176277	0.00346273	0	0	0	0	0	0	0	0	0	1	1	0
A_84_P88649	AT2G02850	ARPN (PLANTACYANIN); copper ion binding [AT2G02850.1]	-2.69744	0.043145	555.906	-1.02102	0.236258	1829.8	3.19635	0.00026845	0.00413905	0	0	0	0	0	0	0	0	0	0	0	0
A_84_P10700	AT1G67710	ARR11 (RESPONSE REGULATOR 11); transcription factor/ two-component response regulator [AT1G67710.1]	-1.9305	0.102016	948.285	-0.717449	0.340761	2285.55	2.31828	0.00411154	0.0185068	0	0	0	0	0	0	0	0	0	0	0	0
A_84_P16342	AT2G26290	ARSK1 (ROOT-SPECIFIC KINASE 1); kinase [AT2G26290.1]	-1.98594	0.0634509	910.851	-0.616921	0.0156913	2398.71	2.58294	3.4466e-06	0.00157531	0	0	0	0	0	0	0	0	0	0	0	0
A_84_P14572	AT3G21860	ASK10 (ARABIDOPSIS SKP1-LIKE 10); ubiquitin-protein ligase [AT3G21860.1]	-7.10365	0.399013	26.8527	-6.04527	0.186067	56.1067	2.0826	0.0141017	0.0429862	0	0	0	0	0	0	0	0	0	1	0	0
A_84_P763740	AT4G34210	ASK11 (ARABIDOPSIS SKP1-LIKE 11); ubiquitin-protein ligase [AT4G34210.1]	-3.77337	0.0857042	264.199	-2.72124	0.127362	559.485	2.07359	0.000288362	0.00426673	0	0	0	0	0	0	0	0	0	0	0	0
A_84_P799485	AT3G21840	ASK7 (ARABIDOPSIS SKP1-LIKE 7); ubiquitin-protein ligase [AT3G21840.1]	-10.5947	0.069627	2.33623	-8.3512	0.952833	12.9126	4.73542	0.0152561	0.0455531	0	0	0	0	0	0	0	0	0	0	1	0
A_84_P230149	AT3G21850	ASK9 (ARABIDOPSIS SKP1-LIKE 9); ubiquitin-protein ligase [AT3G21850.1]	-9.75953	0.591798	4.36078	-7.32927	0.379409	23.5032	5.3899	0.00391145	0.017915	0	0	0	0	0	0	0	0	0	0	1	0
A_84_P130986	AT5G66870	ASL1 (LATERAL ORGAN BOUNDARIES domain gene 36) [AT5G66870.1]	-5.34476	0.213696	89.3907	-4.2024	0.0649937	199.849	2.20741	0.000896831	0.0074534	0	0	0	0	0	0	0	0	0	0	0	0
A_84_P583082	AT3G58190	ASL16/LBD29 (LOB DOMAIN-CONTAINING PROTEIN 29) [AT3G58190.1]	-4.98479	0.356191	116.592	-3.78865	0.173618	267.708	2.29126	0.00639051	0.0247509	0	0	0	0	0	0	0	0	0	0	0	0
A_84_P229519	AT2G30130	ASL5 (phosphoenolpyruvate carboxykinase1) [AT2G30130.1]	-5.57299	0.159867	75.9155	-4.13117	0.236286	212.148	2.71663	0.000938696	0.00764549	0	0	0	0	0	0	0	0	0	0	1	0
A_84_P19368	AT3G47340	ASN1 (DARK INDUCIBLE 6) [AT3G47340.1]	0.438467	0.264707	4925.6	1.69418	0.253308	11996.6	2.38785	0.0040372	0.018295	0	0	0	0	0	0	0	0	0	0	2	0
A_84_P849657	AT5G19120	aspartic-type endopeptidase/ pepsin A [AT5G19120.1]	-2.88971	0.0944587	486.774	-1.78767	0.0575485	1066.43	2.14659	6.61619e-05	0.00253058	0	0	0	0	0	0	0	0	0	0	0	0
A_84_P14045	AT5G48430	aspartic-type endopeptidase/ pepsin A [AT5G48430.1]	-0.468898	0.121555	2607.91	1.62831	0.199054	11461.2	4.2788	9.92368e-05	0.00286498	0	0	0	0	0	0	0	0	0	0	1	0
A_84_P23843	AT2G03200	aspartyl protease family protein [AT2G03200.1]	-0.748703	0.126753	2152.98	0.41892	0.217745	4958.93	2.24641	0.00130711	0.00916007	0	0	0	0	0	0	0	0	0	0	0	0
A_84_P79265	AT3G51330	aspartyl protease family protein [AT3G51330.1]	-3.60095	0.17146	298.641	-1.88998	0.179689	999.202	3.2738	0.000282657	0.00424887	0	0	0	0	0	0	0	1	0	0	0	0
A_84_P570578	AT3G51350	aspartyl protease family protein [AT3G51350.1]	-4.49662	0.0930495	160.154	-3.37661	0.162299	356.064	2.17349	0.000488285	0.00541308	0	0	0	0	0	0	0	0	0	0	0	0
A_84_P839837	AT3G51360	aspartyl protease family protein [AT3G51360.1]	-6.70924	0.247794	34.8589	-4.97825	0.222338	117.765	3.31956	0.000841793	0.00721255	0	0	0	0	0	0	0	0	0	0	0	0
A_84_P13827	AT4G22050	aspartyl protease family protein [AT4G22050.1]	-5.64848	0.264199	72.4787	-3.86795	0.0803696	252.303	3.43553	0.00036597	0.00474781	0	0	0	0	0	0	0	0	0	0	0	0
A_84_P848817	AT5G10760	aspartyl protease family protein [AT5G10760.1]	-5.4851	0.173839	80.7784	-4.15869	0.50702	215.226	2.50778	0.012784	0.0400256	0	0	0	0	0	0	0	0	0	0	0	0
A_84_P20876	AT1G64780	ATAMT1;2 (AMMONIUM TRANSPORTER 1;2); ammonium transmembrane transporter [AT1G64780.1]	0.588487	0.0398606	5422.62	1.59431	0.268827	11267.2	2.00809	0.00304253	0.0151824	0	0	0	0	0	0	0	0	0	0	0	0
A_84_P274650	AT1G02430	ATARFD1B (ADP-ribosylation factor D1B); GTP binding [AT1G02430.1]	-7.01468	0.192057	28.1231	-5.57336	0.332129	78.5743	2.71569	0.00287866	0.0147011	0	0	0	0	0	0	0	0	0	0	0	0
A_84_P21270	AT3G49860	ATARLA1B (ADP-ribosylation factor-like A1B); GTP binding [AT3G49860.1]	-3.06703	0.133909	431.396	-1.41946	0.141913	1381.27	3.13307	0.000127144	0.00304992	0	0	0	0	0	0	0	0	0	0	0	0
A_84_P11614	AT2G16570	ATASE (GLN PHOSPHORIBOSYL PYROPHOSPHATE AMIDOTRANSFERASE 1); amidophosphoribosyltransferase [AT2G16570.1]	-0.649697	0.13018	2308.72	0.424167	0.141619	4956.75	2.10506	0.00064007	0.00622706	0	0	0	0	0	0	0	0	0	0	0	0
A_84_P18626	AT4G38880	ATASE3 (GLN PHOSPHORIBOSYL PYROPHOSPHATE AMIDOTRANSFERASE 3); amidophosphoribosyltransferase [AT4G38880.1]	-10.3281	0.162609	2.82367	-8.69017	0.334719	9.08707	3.11214	0.00158953	0.0102165	0	0	0	0	0	0	0	0	0	0	1	0
A_84_P859794	AT2G45170	AtATG8e (AUTOPHAGY 8E); microtubule binding [AT2G45170.2]	-3.79084	0.191374	262.208	-2.62748	0.21676	599.632	2.23978	0.00222933	0.0125394	0	1	0	0	0	0	0	0	0	0	0	0
A_84_P18824	AT5G61730	ATATH11 (ABC2 homolog 11); ATPase, coupled to transmembrane movement of substances [AT5G61730.1]	-10.1947	0.0678219	3.0771	-8.59122	0.127482	9.55873	3.03883	4.30627e-05	0.00224614	0	0	0	0	0	0	0	0	0	0	0	0
A_84_P23154	AT3G47770	ATATH5 (ABC2 homolog 5); ATPase, coupled to transmembrane movement of substances [AT3G47770.1]	-6.99261	0.119271	28.3623	-5.6592	0.343081	74.1976	2.51998	0.00313557	0.015467	0	1	0	0	0	0	0	0	0	0	0	0
A_84_P24100	AT3G47780	ATATH6 (ABC2 homolog 6); ATPase, coupled to transmembrane movement of substances [AT3G47780.1]	-1.68658	0.199744	1127.68	-0.662373	0.142276	2329.92	2.03383	0.00193772	0.0115172	0	0	0	0	0	0	0	0	0	0	0	0
A_84_P10861	AT3G47790	ATATH7 (ABC2 homolog 7); ATPase, coupled to transmembrane movement of substances [AT3G47790.1]	-2.25553	0.0885452	757.221	-0.73984	0.10345	2208.28	2.85935	4.26625e-05	0.00224122	0	0	0	0	0	0	0	0	0	0	1	0
A_84_P14226	AT1G10070	ATBCAT-2; branched-chain-amino-acid transaminase/ catalytic [AT1G10070.1]	-1.88193	0.0735518	978.491	0.204631	0.153437	4249.08	4.24734	2.90521e-05	0.00207543	0	2	0	0	0	0	0	0	0	0	0	0
A_84_P12241	AT5G20230	ATBCB (ARABIDOPSIS BLUE-COPPER-BINDING PROTEIN); copper ion binding [AT5G20230.1]	2.39522	0.28014	19145.6	3.42837	0.141235	39682.7	2.04648	0.00467029	0.0200684	0	0	0	0	0	0	0	0	0	1	0	0
A_84_P17447	AT3G13790	ATBFRUCT1/ATCWINV1 (ARABIDOPSIS THALIANA CELL WALL INVERTASE 1); beta-fructofuranosidase/ hydrolase, hydrolyzing O-glycosyl compounds [AT3G13790.1]	-0.138164	0.120775	3280.76	1.04532	0.160697	7629.6	2.27125	0.000521058	0.00557401	0	0	0	0	0	0	0	0	0	0	0	0
A_84_P102316	AT2G28160	ATBHLH029/BHLH029/FIT1/FRU (FE-DEFICIENCY INDUCED TRANSCRIPTION FACTOR 1); DNA binding / transcription factor [AT2G28160.1]	-1.35478	0.0892184	1410.43	0.329633	0.14171	4642.64	3.21409	6.3715e-05	0.00249943	0	0	0	0	0	0	0	0	0	0	0	0
A_84_P17164	AT1G68880	ATBZIP (ARABIDOPSIS THALIANA BASIC LEUCINE-ZIPPER 8); DNA binding / transcription factor [AT1G68880.1]	-1.81887	0.11337	1023.61	-0.415367	0.247899	2782.8	2.64542	0.000874103	0.00736351	0	0	0	0	0	0	0	0	0	0	0	0
A_84_P20669	AT5G49450	ATBZIP1 (ARABIDOPSIS THALIANA BASIC LEUCINE-ZIPPER 1); DNA binding / protein heterodimerization/ transcription factor [AT5G49450.1]	0.534852	0.290477	5291.26	2.23074	0.188046	17367	3.23976	0.00105593	0.00811592	0	0	0	0	0	0	0	0	0	0	0	0
A_84_P22978	AT2G18160	ATBZIP2/GBF5 (G-BOX BINDING FACTOR 5); DNA binding / protein heterodimerization/ transcription factor [AT2G18160.1]	0.785949	0.05213	6222.46	1.87612	0.0335377	13501.3	2.12899	6.91847e-06	0.0015848	0	0	0	0	0	0	0	0	0	0	1	0
A_84_P15068	AT5G15830	ATBZIP3 (ARABIDOPSIS THALIANA BASIC LEUCINE-ZIPPER 3); DNA binding / transcription factor [AT5G15830.1]	-3.49729	0.103838	319.856	-1.68436	0.0948279	1146.91	3.51355	2.38132e-05	0.00199191	0	1	0	0	0	0	0	0	0	0	1	0
A_84_P17436	AT1G59530	ATBZIP4 (ARABIDOPSIS THALIANA BASIC LEUCINE-ZIPPER); DNA binding / transcription factor [AT1G59530.1]	-5.25099	0.136079	94.9545	-3.83239	0.180518	259.61	2.67325	0.000406693	0.00496642	0	0	0	0	0	0	0	0	0	0	1	0
A_84_P16999	AT2G04038	ATBZIP48 (ARABIDOPSIS THALIANA BASIC LEUCINE-ZIPPER 48); DNA binding / transcription factor [AT2G04038.1]	-6.93317	0.263827	29.7641	-5.08104	0.205815	109.627	3.61034	0.000661485	0.0063508	0	0	0	0	0	0	0	0	0	0	0	0
A_84_P17486	AT3G49760	ATBZIP5 (ARABIDOPSIS THALIANA BASIC LEUCINE-ZIPPER 5); DNA binding / transcription factor [AT3G49760.1]	-2.94877	0.0950214	467.853	-1.37326	0.173579	1429.09	2.9804	0.000160256	0.00333698	0	1	0	0	0	0	0	0	0	0	1	0
A_84_P23806	AT1G13600	ATBZIP58 (ARABIDOPSIS THALIANA BASIC LEUCINE-ZIPPER 58); DNA binding / protein heterodimerization/ protein homodimerization/ transcription factor [AT1G13600.1]	-2.63074	0.14369	584.608	-1.48379	0.259642	1332.08	2.21446	0.00258997	0.0137872	0	0	0	0	0	0	0	0	0	0	0	0
A_84_P23020	AT2G22850	ATBZIP6 (ARABIDOPSIS THALIANA BASIC LEUCINE-ZIPPER 6); DNA binding / transcription factor [AT2G22850.1]	-1.91094	0.311305	974.46	-0.634573	0.382382	2434.55	2.42229	0.0109601	0.0358481	0	0	0	0	0	0	0	0	0	0	1	0
A_84_P12947	AT4G37730	ATBZIP7 (ARABIDOPSIS THALIANA BASIC LEUCINE-ZIPPER 7); DNA binding / transcription factor [AT4G37730.1]	-1.1897	0.385162	1620.92	0.458857	0.232652	5109.34	3.13521	0.00315901	0.0155325	0	0	0	0	0	0	0	0	0	0	0	0
A_84_P20567	AT5G08141	ATBZIP75 (ARABIDOPSIS THALIANA BASIC LEUCINE-ZIPPER 75); DNA binding / transcription factor [AT5G08141.1]	-10.1687	0.433949	3.24224	-8.66271	0.346014	9.23024	2.84028	0.00930874	0.0319623	0	0	0	0	0	0	0	0	0	0	0	0
A_84_P21400	AT4G23700	ATCHX17 (CATION/H+ EXCHANGER 17); monovalent cation:proton antiporter [AT4G23700.1]	-1.08506	0.138627	1707.48	0.520875	0.10914	5284.86	3.04393	9.45736e-05	0.00284947	0	0	0	0	0	0	0	0	0	0	0	0
A_84_P19260	AT1G01340	ATCNGC10 (CYCLIC NUCLEOTIDE GATED CHANNEL 10); calmodulin binding / cyclic nucleotide binding / ion channel [AT1G01340.1]	-4.48145	0.0253145	161.464	-3.04636	0.16202	447.347	2.70399	0.000110438	0.00294906	0	0	0	0	0	0	0	0	0	0	0	0
A_84_P108312	AT2G46440	ATCNGC11 (cyclic nucleotide gated channel 11); calmodulin binding / cyclic nucleotide binding / ion channel [AT2G46440.1]	-5.02269	0.176303	111.255	-3.87093	0.21753	253.676	2.22185	0.00205175	0.0119379	0	0	0	0	0	0	0	0	0	0	1	0
A_84_P19443	AT4G01010	ATCNGC13 (cyclic nucleotide gated channel 13); calmodulin binding / cyclic nucleotide binding / ion channel [AT4G01010.1]	-4.13966	0.109284	205.011	-2.89169	0.24914	500.048	2.37507	0.00135891	0.00932802	0	0	0	0	0	0	0	0	0	0	0	0
A_84_P17320	AT2G24610	ATCNGC14 (cyclic nucleotide gated channel 14); calmodulin binding / cyclic nucleotide binding / ion channel [AT2G24610.1]	-3.27897	0.20578	373.291	-2.01642	0.212695	916.431	2.39918	0.00178866	0.0109768	0	0	0	0	0	0	0	0	0	0	0	0
A_84_P23069	AT3G17690	ATCNGC19 (cyclic nucleotide gated channel 19); calmodulin binding / cyclic nucleotide binding / ion channel [AT3G17690.1]	-3.30398	0.0927767	365.568	-1.95146	0.191287	956.408	2.55359	0.00038556	0.0048564	1	1	0	0	0	0	0	0	0	0	0	0
A_84_P17317	AT2G46430	ATCNGC3 (CYCLIC NUCLEOTIDE GATED CHANNEL 3); calmodulin binding / cyclic nucleotide binding / ion channel [AT2G46430.1]	-1.65481	0.0756595	1145.4	-0.130105	0.153828	3376.51	2.87728	0.000103606	0.00290484	0	0	0	0	0	0	0	0	0	0	0	0
A_84_P13049	AT1G55850	ATCSLE1 (Cellulose synthase-like E1); cellulose synthase/ transferase, transferring glycosyl groups [AT1G55850.1]	0.822196	0.0738429	6381.46	2.22308	0.0714826	17196.4	2.64062	1.90838e-05	0.00190415	0	0	0	0	0	0	0	0	0	0	0	0
A_84_P14903	AT5G11920	ATCWINV6 (6-&1-FRUCTAN EXOHYDROLASE); hydrolase, hydrolyzing O-glycosyl compounds / inulinase/ levanase [AT5G11920.1]	-4.10854	0.129701	209.299	-2.69156	0.152386	571.849	2.67026	0.000253814	0.00402296	0	0	0	0	0	0	0	0	0	0	0	0
A_84_P120372	AT2G04040	ATDTX1; antiporter/ multidrug efflux pump/ multidrug transporter/ transporter [AT2G04040.1]	-3.46116	0.289825	332.789	-2.41684	0.175747	692.307	2.06238	0.00593918	0.0235322	0	0	0	0	0	0	0	0	0	0	1	0
A_84_P18221	AT2G36640	ATECP63 (EMBRYONIC CELL PROTEIN 63) [AT2G36640.1]	-2.2914	0.093194	737.064	-0.451407	0.157285	2703.39	3.58009	6.35746e-05	0.00249943	1	2	0	0	0	0	0	0	0	0	0	0
A_84_P14711	AT3G51810	ATEM1 (Early methionine labelled) [AT3G51810.1]	-1.76263	0.374836	1089.14	-0.205794	0.192902	3213.26	2.94207	0.00306714	0.0152667	0	1	0	0	0	0	0	0	0	0	0	0
A_84_P10637	AT2G40170	ATEM6/GEA6 (ARABIDOPSIS EARLY METHIONINE-LABELLED 6) [AT2G40170.1]	-2.04599	0.479287	900.921	0.094896	0.262375	3962.77	4.41034	0.00246148	0.0133214	1	1	0	0	0	0	0	0	0	0	0	0
A_84_P13726	AT3G54420	ATEP3 (Arabidopsis thaliana chitinase class IV); chitinase [AT3G54420.1]	0.34765	0.0924093	4596.11	1.64459	0.102369	11525.6	2.45708	8.31306e-05	0.00272742	0	0	0	0	0	0	0	0	0	0	0	0
A_84_P23164	AT3G50260	ATERF#011/CEJ1 (COOPERATIVELY REGULATED BY ETHYLENE AND JASMONATE 1); DNA binding / transcription factor [AT3G50260.1]	-0.450165	0.130531	2643.16	0.634197	0.174527	5728.43	2.12044	0.000996663	0.00786661	0	0	0	0	0	0	0	1	0	0	0	0
A_84_P17343	AT2G44840	ATERF13/EREBP (ETHYLENE-RESPONSIVE ELEMENT BINDING FACTOR 13); DNA binding / transcription factor [AT2G44840.1]	1.08013	0.313363	7722.03	2.98022	0.226951	29299.6	3.73237	0.0010478	0.00807766	0	0	0	0	0	0	0	0	0	0	0	0
A_84_P10665	AT2G31230	ATERF15 (ETHYLENE-RESPONSIVE ELEMENT BINDING FACTOR 15); DNA binding / transcription activator/ transcription factor [AT2G31230.1]	-1.65466	0.155596	1148.33	-0.41286	0.166493	2771.04	2.36494	0.000702612	0.00655035	1	1	0	0	0	0	0	0	0	0	1	0
A_84_P14985	AT5G47220	ATERF-2/ATERF2/ERF2 (ETHYLENE RESPONSE FACTOR 2); DNA binding / transcription activator/ transcription factor [AT5G47220.1]	-0.941167	0.504058	1942.83	0.663687	0.171159	5859.17	3.04165	0.00641962	0.0248319	0	0	0	0	0	0	0	0	0	0	1	0
A_84_P820417	AT4G17490	ATERF6 (ETHYLENE RESPONSIVE ELEMENT BINDING FACTOR 6); DNA binding / transcription factor [AT4G17490.1]	-0.049977	0.164733	3495.65	1.80105	0.0967204	12836.1	3.60756	7.3866e-05	0.00261852	0	0	0	0	0	0	0	0	0	0	0	0
A_84_P12247	AT5G13150	ATEXO70C1 (exocyst subunit EXO70 family protein C1); protein binding [AT5G13150.1]	-4.6845	0.121052	140.563	-3.15559	0.0521457	413.137	2.88567	3.62234e-05	0.0021409	0	1	0	0	0	0	0	0	0	0	0	0
A_84_P16800	AT5G13990	ATEXO70C2 (exocyst subunit EXO70 family protein C2); protein binding [AT5G13990.1]	-4.82181	0.185027	128.362	-3.31334	0.152575	371.575	2.84509	0.000402995	0.00495116	0	0	0	0	0	0	0	0	0	0	0	0
A_84_P513461	AT1G51640	ATEXO70G2 (exocyst subunit EXO70 family protein G2); protein binding [AT1G51640.1]	-4.75726	0.189403	134.022	-3.08682	0.371973	443.168	3.18313	0.00227446	0.012708	0	0	0	0	0	0	0	0	0	0	0	0
A_84_P12784	AT3G55150	ATEXO70H1 (exocyst subunit EXO70 family protein H1); protein binding [AT3G55150.1]	-3.31136	0.163662	364.081	-1.49201	0.10609	1311.3	3.52923	8.58452e-05	0.0027558	0	0	0	0	0	0	0	0	0	0	0	0
A_84_P267240	AT2G39380	ATEXO70H2 (EXOCYST SUBUNIT EXO70 FAMILY PROTEIN H2); protein binding [AT2G39380.1]	-1.15529	0.0563419	1619.42	0.69445	0.0737607	5958.8	3.60436	4.20293e-06	0.00157633	0	0	0	0	0	0	0	0	0	0	0	0
A_84_P15501	AT3G15370	ATEXPA12 (ARABIDOPSIS THALIANA EXPANSIN 12) [AT3G15370.1]	-4.89997	0.430858	123.839	-3.49453	0.208274	328.846	2.64898	0.00704755	0.026443	0	0	0	0	0	0	0	0	0	0	2	0
A_84_P14717	AT4G01630	ATEXPA17 (ARABIDOPSIS THALIANA EXPANSIN A17) [AT4G01630.1]	1.0564	0.222451	7558.34	2.29605	0.084068	18098.3	2.36142	0.000833484	0.00718	0	0	0	0	0	0	0	1	0	0	1	0
A_84_P21276	AT1G62980	ATEXPA18 (ARABIDOPSIS THALIANA EXPANSIN A18) [AT1G62980.1]	-2.81994	0.193294	513.03	-1.42454	0.139464	1373.74	2.63061	0.000532548	0.00564165	0	0	0	0	0	0	0	0	0	0	0	0
A_84_P254760	AT1G12560	ATEXPA7 (ARABIDOPSIS THALIANA EXPANSIN A7) [AT1G12560.1]	-2.16651	0.197135	807.265	-0.634117	0.154192	2376.99	2.89266	0.000447484	0.00517963	0	0	0	0	0	0	0	0	0	0	0	0
A_84_P830413	AT1G70140	ATFH8 (FORMIN 8); actin binding / actin filament binding / profilin binding [AT1G70140.1]	-3.16043	0.13774	403.861	-2.02839	0.225183	909.233	2.19168	0.00175365	0.0108442	0	0	0	0	0	0	0	0	0	0	0	0
A_84_P20603	AT5G23990	ATFRO5/FRO5 (FERRIC REDUCTION OXIDASE 5); ferric-chelate reductase [AT5G23990.1]	-4.85335	0.264403	125.782	-3.26103	0.383101	391.844	3.01533	0.00406562	0.0183741	0	0	0	0	0	0	0	0	0	0	0	0
A_84_P290764	AT1G44090	ATGA20OX5 (GIBBERELLIN 20-OXIDASE 5); iron ion binding / oxidoreductase [AT1G44090.1]	-6.60699	0.343274	37.8571	-3.2471	0.367124	397.149	10.2666	0.000317862	0.00443348	0	1	0	0	0	0	0	0	0	0	0	0
A_84_P15062	AT1G47990	ATGA2OX4 (GIBBERELLIN 2-OXIDASE 4); gibberellin 2-beta-dioxygenase [AT1G47990.1]	-5.56073	0.175332	76.8898	-4.0397	0.12402	224.035	2.86994	0.000253625	0.00402296	0	0	0	0	0	0	0	0	0	0	0	0
A_84_P21745	AT1G02400	ATGA2OX6/DTA1 (GIBBERELLIN 2-OXIDASE 6); gibberellin 2-beta-dioxygenase [AT1G02400.1]	-1.22599	0.140999	1544.35	0.00976372	0.0326061	3704	2.35505	0.000121668	0.00302628	0	0	0	0	0	0	0	0	0	0	0	0
A_84_P21390	AT4G21200	ATGA2OX8 (GIBBERELLIN 2-OXIDASE 8); gibberellin 2-beta-dioxygenase [AT4G21200.1]	-7.11397	0.24901	26.2221	-5.29033	0.412882	96.5143	3.53972	0.00280735	0.0144862	0	0	0	0	0	0	0	0	0	0	0	0
A_84_P22462	AT5G09930	ATGCN2 (Arabidopsis thaliana general control non-repressible 2) [AT5G09930.1]	-2.92305	0.303313	480.702	-1.87118	0.213936	1011.01	2.07321	0.00799501	0.0288009	1	1	0	0	0	0	0	0	0	0	1	0
A_84_P613653	AT5G57685	ATGDU3 (ARABIDOPSIS THALIANA GLUTAMINE DUMPER 3) [AT5G57685.1]	-0.623688	0.0708428	2340.56	0.893931	0.0713905	6842.31	2.86318	1.27347e-05	0.00177403	0	0	0	0	0	0	0	0	0	0	0	0
A_84_P540757	AT5G55490	ATGEX1/GEX1 (GAMETE EXPRESSED PROTEIN1) [AT5G55490.1]	-7.02894	0.454673	28.7084	-5.42593	0.0757911	85.6254	3.03777	0.00382737	0.0176972	0	0	0	0	0	0	0	0	0	0	0	0
A_84_P14218	AT1G65610	ATGH9A2/KOR2 (ARABIDOPSIS THALIANA GLYCOSYL HYDROLASE 9A2); hydrolase, hydrolyzing O-glycosyl compounds [AT1G65610.1]	-2.16519	0.113724	805.778	-0.787405	0.081382	2134.33	2.59869	6.91639e-05	0.00257097	0	0	0	0	0	0	0	0	0	0	0	0
A_84_P12397	AT1G48930	ATGH9C1 (ARABIDOPSIS THALIANA GLYCOSYL HYDROLASE 9C1); hydrolase, hydrolyzing O-glycosyl compounds [AT1G48930.1]	-2.46853	0.240918	656.457	-0.973728	0.152645	1877.79	2.81824	0.000816337	0.00709907	0	0	0	0	0	0	0	0	0	0	0	0
A_84_P849522	AT3G63010	ATGID1B/GID1B (GA INSENSITIVE DWARF1B); hydrolase [AT3G63010.1]	0.410123	0.0576962	4792.37	1.59172	0.123435	11108.4	2.26828	0.000114471	0.0029639	0	0	0	0	0	0	0	0	0	0	2	0
A_84_P13100	AT5G48410	ATGLR1.3 (Arabidopsis thaliana glutamate receptor 1.3) [AT5G48410.1]	-3.86419	0.1852	248.473	-2.09504	0.034794	861.225	3.40853	8.36896e-05	0.0027369	0	0	0	0	0	0	0	0	0	1	0	0
A_84_P11158	AT5G27100	ATGLR2.1 (Arabidopsis thaliana glutamate receptor 2.1) [AT5G27100.1]	-4.90056	0.221067	121.467	-3.14955	0.110716	415.705	3.36594	0.000253656	0.00402296	0	0	0	0	0	0	0	0	0	0	1	0
A_84_P22001	AT2G24710	ATGLR2.3 (Arabidopsis thaliana glutamate receptor 2.3) [AT2G24710.1]	-8.0705	0.217837	13.5356	-4.82886	0.267781	130.582	9.45865	8.36076e-05	0.0027369	0	0	0	0	0	0	0	0	0	0	0	0
A_84_P15183	AT1G60450	ATGOLS7 (ARABIDOPSIS THALIANA GALACTINOL SYNTHASE 7); transferase, transferring glycosyl groups / transferase, transferring hexosyl groups [AT1G60450.1]	-10.3363	0.0818204	2.78994	-8.67551	0.579039	9.49978	3.16187	0.00793539	0.0286643	0	0	0	0	0	0	0	0	0	0	0	0
A_84_P312153	AT3G11430	ATGPAT5/GPAT5 (GLYCEROL-3-PHOSPHATE ACYLTRANSFERASE 5); 1-acylglycerol-3-phosphate O-acyltransferase/ acyltransferase/ organic anion transmembrane transporter [AT3G11430.1]	-1.85127	0.14422	1002.58	-0.23767	0.29669	3166.09	3.06015	0.00106385	0.0081452	0	0	0	0	0	0	0	0	0	0	1	0
A_84_P609053	AT5G06090	ATGPAT7/GPAT7 (GLYCEROL-3-PHOSPHATE ACYLTRANSFERASE 7); 1-acylglycerol-3-phosphate O-acyltransferase/ acyltransferase [AT5G06090.1]	-2.20459	0.181623	787.689	-0.392808	0.191021	2816.25	3.51076	0.0002851	0.00425872	0	0	0	0	0	0	0	0	0	0	1	0
A_84_P10221	AT5G36870	ATGSL09 (GLUCAN SYNTHASE-LIKE 9); 1,3-beta-glucan synthase [AT5G36870.1]	-6.67995	0.262418	35.4743	-5.10323	0.254637	108.393	2.98291	0.00171781	0.0107022	0	0	0	0	0	0	0	0	0	0	0	0
A_84_P805186	AT4G02520	ATGSTF2 (Arabidopsis thaliana Glutathione S-transferase (class phi) 2); glutathione transferase [AT4G02520.1]	2.29614	0.118925	17758.1	4.27509	0.0793452	71322.8	3.94208	1.79497e-05	0.00189389	0	0	0	0	0	0	0	0	0	0	0	0
A_84_P277490	AT2G02930	ATGSTF3 (GLUTATHIONE S-TRANSFERASE 16); glutathione transferase [AT2G02930.1]	-2.44957	0.0853239	660.372	0.061389	0.122399	3848.4	5.7	8.24643e-06	0.00162863	1	1	0	0	0	0	0	0	0	0	0	0
A_84_P22787	AT1G02920	ATGSTF7 (GLUTATHIONE S-TRANSFERASE 11); glutathione transferase [AT1G02920.1]	-0.722667	0.0700664	2185.27	0.875668	0.153197	6768.1	3.02794	8.02738e-05	0.00267705	0	0	0	0	0	0	0	0	0	0	0	0
A_84_P12432	AT1G74590	ATGSTU10 (Arabidopsis thaliana Glutathione S-transferase (class tau) 10); glutathione transferase [AT1G74590.1]	-1.62357	0.293184	1188.86	-0.560729	0.242108	2511.74	2.08904	0.00839068	0.0297322	0	0	0	0	0	0	0	0	0	0	0	0
A_84_P18100	AT1G69930	ATGSTU11 (Arabidopsis thaliana Glutathione S-transferase (class tau) 11); glutathione transferase [AT1G69930.1]	-3.8462	0.566206	262.522	-2.38426	0.155467	707.728	2.75478	0.0125211	0.0394653	0	0	0	0	0	0	0	0	0	0	0	0
A_84_P19046	AT1G69920	ATGSTU12 (Arabidopsis thaliana Glutathione S-transferase (class tau) 12); glutathione transferase [AT1G69920.1]	-2.86094	0.174907	497.888	-0.865106	0.311253	2044.65	3.98846	0.000636744	0.00621117	0	0	0	0	0	0	0	0	0	0	0	0
A_84_P21852	AT1G78340	ATGSTU22 (Arabidopsis thaliana Glutathione S-transferase (class tau) 22); glutathione transferase [AT1G78340.1]	1.37378	0.163397	9395.18	2.73343	0.0532741	24473	2.56624	0.000164304	0.00336667	0	0	0	0	0	0	0	0	0	0	0	0
A_84_P11501	AT1G53680	ATGSTU28 (Arabidopsis thaliana Glutathione S-transferase (class tau) 28); glutathione transferase [AT1G53680.1]	-3.52986	0.0887976	312.407	-2.24904	0.135104	775.919	2.42977	0.000163411	0.0033657	0	0	0	0	0	0	0	0	0	0	0	0
A_84_P11264	AT5G62480	ATGSTU9 (GLUTATHIONE S-TRANSFERASE TAU 9); glutathione transferase [AT5G62480.1]	1.39852	0.364503	9745.05	2.52454	0.143493	21209.5	2.18255	0.00760418	0.0278603	1	2	0	0	0	0	0	0	0	0	0	0
A_84_P10312	AT5G61250	ATGUS1 (ARABIDOPSIS THALIANA GLUCURONIDASE 1); beta-glucuronidase [AT5G61250.1]	-2.33995	0.0358293	712.596	-1.27459	0.102555	1524.23	2.09269	7.04382e-05	0.00258746	0	0	0	0	0	0	0	0	0	0	0	0
A_84_P17091	AT1G59730	ATH7 (thioredoxin H-type 7); thiol-disulfide exchange intermediate [AT1G59730.1]	-2.35044	0.148201	710.893	-1.00109	0.0586589	1839.46	2.54798	0.000125858	0.0030468	0	0	0	0	0	0	0	0	0	0	0	0
A_84_P14517	AT3G01220	ATHB20 (ARABIDOPSIS THALIANA HOMEOBOX PROTEIN 20); DNA binding / transcription factor [AT3G01220.1]	-5.44846	0.170321	82.8599	-4.16274	0.217326	207.162	2.43804	0.00128363	0.00905805	0	0	0	0	0	0	0	0	0	0	0	0
A_84_P834894	AT2G18550	ATHB21/HB-2 (homeobox-2); DNA binding / transcription factor [AT2G18550.1]	-2.73244	0.405141	554.419	-1.65519	0.0609306	1167.96	2.11001	0.0103843	0.0344981	0	0	0	0	0	0	0	0	0	0	1	0
A_84_P16617	AT1G69600	ATHB29/ZFHD1 (ZINC FINGER HOMEODOMAIN 1); DNA binding / transcription activator/ transcription factor [AT1G69600.1]	-2.79492	0.0682725	520.211	-1.28444	0.0567385	1511.34	2.84905	7.89254e-06	0.00161356	0	0	0	0	0	0	0	0	0	0	1	0
A_84_P122462	AT5G53980	ATHB52 (ARABIDOPSIS THALIANA HOMEOBOX PROTEIN 52); transcription factor [AT5G53980.1]	-3.14543	0.136122	409.383	-1.33689	0.0874	1458.8	3.50288	4.19234e-05	0.00223084	0	0	0	0	0	0	0	0	0	0	0	0
A_84_P10659	AT2G46680	ATHB-7 (ARABIDOPSIS THALIANA HOMEOBOX 7); transcription factor [AT2G46680.1]	2.23178	0.219839	17025.6	3.51832	0.322604	42721.1	2.43943	0.00465775	0.0200386	0	0	0	0	0	0	0	0	0	0	1	0
A_84_P20293	AT3G12500	ATHCHIB (BASIC CHITINASE); chitinase [AT3G12500.1]	1.36049	0.0275114	9259.5	2.37421	0.149512	19114.2	2.01912	0.000320965	0.00445151	0	0	0	0	0	0	0	0	0	0	0	0
A_84_P10912	AT3G59700	ATHLECRK (ARABIDOPSIS THALIANA LECTIN-RECEPTOR KINASE); kinase [AT3G59700.1]	-2.94928	0.0628275	467.296	-1.39472	0.134055	1403.09	2.93745	5.37497e-05	0.00236485	0	0	0	0	0	0	0	0	0	0	1	0
A_84_P80329	AT5G50600	ATHSD1 (HYDROXYSTEROID DEHYDROGENASE 1); oxidoreductase [AT5G50600.1]	-7.45478	0.160366	20.6047	-6.07006	0.387038	56.1369	2.61122	0.00460826	0.0198885	0	1	0	0	0	0	0	0	0	0	0	0
A_84_P14998	AT5G50770	ATHSD6 (HYDROXYSTEROID DEHYDROGENASE 6); oxidoreductase [AT5G50770.1]	-7.6835	0.337533	17.7914	-5.87898	0.266909	63.1371	3.49314	0.00190816	0.0114068	0	0	0	0	0	0	0	1	0	0	0	0
A_84_P12209	AT5G62490	ATHVA22B (Arabidopsis thaliana HVA22 homologue B) [AT5G62490.1]	-1.67622	0.0494937	1129.72	-0.187059	0.571669	3375.08	2.80727	0.0108634	0.035631	1	1	0	0	0	0	0	0	0	0	1	0
A_84_P20613	AT5G27000	ATK4 (ARABIDOPSIS THALIANA KINESIN 4); microtubule motor [AT5G27000.1]	-5.12675	0.156217	103.545	-4.09203	0.325548	219.801	2.04871	0.00768814	0.0280594	0	0	0	0	0	0	0	0	0	0	0	0
A_84_P11984	AT4G32650	ATKC1 (ARABIDOPSIS THALIANA K+ RECTIFYING CHANNEL 1); cyclic nucleotide binding / inward rectifier potassium channel [AT4G32650.1]	0.674833	0.101966	5760.02	1.95755	0.0787691	14309.8	2.43296	6.63773e-05	0.00253177	0	0	0	0	0	0	0	0	0	0	0	0
A_84_P15244	AT1G75030	ATLP-3 (Arabidopsis thaumatin-like protein 3) [AT1G75030.1]	-2.94765	0.160247	469.074	-1.13392	0.252153	1695.01	3.51551	0.000462583	0.0052622	0	1	0	0	0	0	0	0	0	0	1	0
A_84_P513046	AT4G25110	ATMC2 (METACASPASE 2); caspase [AT4G25110.1]	-5.19357	0.171823	99.2521	-4.14506	0.0571508	208.07	2.06839	0.000555703	0.00575542	0	0	0	0	0	0	0	0	0	0	0	0
A_84_P15187	AT1G79320	ATMC6 (METACASPASE 6); caspase [AT1G79320.1]	-5.63249	0.0844672	72.7766	-3.59811	0.148047	305.141	4.09644	3.23458e-05	0.00211811	0	0	0	0	0	0	0	0	0	0	0	0
A_84_P16133	AT1G79310	ATMC7 (METACASPASE 7); caspase [AT1G79310.1]	-3.96748	0.227056	231.768	-2.53477	0.27529	644.23	2.69953	0.0022469	0.0126057	2	2	0	0	0	0	0	0	0	0	1	0
A_84_P18315	AT3G09940	ATMDAR3/MDHAR (MONODEHYDROASCORBATE REDUCTASE); monodehydroascorbate reductase (NADH) [AT3G09940.1]	-1.35774	0.226606	1422.62	-0.330779	0.17687	2938.71	2.03773	0.00346682	0.016508	0	0	0	0	0	0	0	0	0	0	0	0
A_84_P18877	AT2G17430	ATMLO7/MLO7 (MILDEW RESISTANCE LOCUS O 7); calmodulin binding [AT2G17430.1]	-5.68731	0.135359	70.3166	-4.60699	0.253126	152.846	2.11451	0.00285926	0.0146518	0	0	0	0	0	0	0	0	0	0	0	0
A_84_P12702	AT3G16440	ATMLP-300B (MYROSINASE-BINDING PROTEIN-LIKE PROTEIN-300B) [AT3G16440.1]	-2.06156	0.290034	878.61	-0.858221	0.232036	2051.06	2.30272	0.00495549	0.0208586	0	0	0	0	0	0	0	0	0	0	0	0
A_84_P561595	AT3G13080	ATMRP3 (Arabidopsis thaliana multidrug resistance-associated protein 3) [AT3G13080.3]	-1.38783	0.0700735	1380.46	-0.374936	0.131217	2844.89	2.01796	0.00029581	0.00430657	0	0	0	0	0	0	0	0	0	0	0	0
A_84_P21213	AT3G13090	ATMRP8 (Arabidopsis thaliana multidrug resistance-associated protein 8) [AT3G13090.1]	-3.9013	0.0061484	241.381	-2.69636	0.0350042	567.459	2.30528	5.03593e-07	0.00120317	0	0	0	0	0	0	0	0	0	0	0	0
A_84_P15962	AT5G56110	ATMYB103/ATMYB80/MS188/MYB103 (MYB DOMAIN PROTEIN 80); DNA binding / transcription factor [AT5G56110.1]	-7.00406	0.0394653	28.1157	-5.39181	0.137024	87.7739	3.05728	4.00941e-05	0.00219464	0	0	0	0	0	0	0	0	0	0	0	0
A_84_P19141	AT2G47460	ATMYB12/MYB12 (MYB DOMAIN PROTEIN 12); DNA binding / transcription activator/ transcription factor [AT2G47460.1]	-2.42518	0.141119	674.551	-0.337063	0.559905	3081.8	4.25191	0.0033146	0.01603	0	2	0	0	0	0	0	0	0	0	0	0
A_84_P870349	AT3G23250	AtMYB15/AtY19/MYB15 (myb domain protein 15); DNA binding [AT3G23250.2]	-0.643213	0.236413	2324.3	1.15062	0.11521	8179.99	3.46735	0.000293821	0.00429527	0	0	0	0	0	0	0	0	0	0	1	0
A_84_P11952	AT4G25560	AtMYB18 (myb domain protein 18); DNA binding / transcription factor [AT4G25560.1]	-6.90539	0.407593	30.7339	-5.40311	0.402205	89.3349	2.8329	0.0104651	0.0346951	0	0	0	0	0	0	0	0	0	0	0	0
A_84_P19845	AT3G27810	ATMYB21 (MYB DOMAIN PROTEIN 21); DNA binding / transcription factor [AT3G27810.1]	-5.90566	0.320075	60.9075	-3.47439	0.0858383	331.579	5.39366	0.000220898	0.00379056	0	0	0	0	0	0	0	0	0	1	0	0
A_84_P19393	AT3G53200	AtMYB27 (myb domain protein 27); DNA binding / transcription factor [AT3G53200.1]	-9.2084	0.474685	6.34183	-5.71944	0.311397	70.6902	11.2274	0.000441064	0.00513942	0	0	0	0	0	0	0	0	0	0	0	0
A_84_P12583	AT2G36890	ATMYB38/MYB38/RAX2 (myb domain protein 38); DNA binding / transcription factor [AT2G36890.1]	-2.828	0.0581792	508.006	-1.82577	0.105936	1040.4	2.00309	0.000136544	0.0031393	0	0	0	0	0	0	0	0	0	0	1	0
A_84_P15745	AT4G28110	AtMYB41 (myb domain protein 41); DNA binding / transcription factor [AT4G28110.1]	-3.62263	0.135654	293.139	-1.13435	0.315798	1707.3	5.61109	0.000232726	0.00386867	0	1	0	0	0	0	0	0	0	0	1	0
A_84_P20320	AT3G48920	AtMYB45 (myb domain protein 45); DNA binding / transcription factor [AT3G48920.1]	-3.39491	0.131739	343.216	-2.32321	0.0932271	735.55	2.10191	0.000326244	0.00448382	0	0	0	0	0	0	0	0	0	0	1	0
A_84_P18699	AT5G17800	AtMYB56 (myb domain protein 56); DNA binding / transcription factor [AT5G17800.1]	-3.20703	0.17036	391.493	-1.60492	0.0379356	1209.91	3.03587	9.14701e-05	0.00281812	0	0	0	0	0	0	0	0	0	0	0	0
A_84_P89429	AT1G09540	ATMYB61/MYB61 (MYB DOMAIN PROTEIN 61); DNA binding / transcription factor [AT1G09540.1]	-4.81093	0.160425	129.103	-3.43453	0.252247	344.478	2.59619	0.00133985	0.00928084	0	0	0	0	0	0	0	0	0	0	0	0
A_84_P14360	AT1G79180	AtMYB63 (myb domain protein 63); DNA binding / transcription factor [AT1G79180.1]	-2.99584	0.15356	452.967	-1.70116	0.0310192	1131.16	2.45323	0.000138391	0.00314959	0	0	0	0	0	0	0	0	0	0	0	0
A_84_P13637	AT3G12720	AtMYB67/AtY53 (myb domain protein 67); DNA binding / transcription factor [AT3G12720.1]	-4.00626	0.112167	224.786	-2.46923	0.427703	686.49	2.90197	0.00383347	0.0177089	1	1	0	0	0	0	0	0	0	0	0	0
A_84_P14822	AT4G33450	AtMYB69 (myb domain protein 69); DNA binding / transcription factor [AT4G33450.1]	-5.06051	0.0843881	108.084	-3.46306	0.178243	335.624	3.02608	0.000149746	0.00323556	0	0	0	0	0	0	0	0	0	0	0	0
A_84_P17832	AT5G49620	AtMYB78 (myb domain protein 78); DNA binding / transcription factor [AT5G49620.1]	-6.03037	0.156523	55.3508	-2.75395	0.0407744	545.593	9.68945	3.93831e-06	0.00157633	0	0	0	0	0	0	0	0	0	0	1	0
A_84_P16645	AT4G13480	AtMYB79 (myb domain protein 79); DNA binding / transcription factor [AT4G13480.1]	-3.12979	0.157458	414.445	-1.34021	0.0841548	1453.62	3.45714	6.46043e-05	0.00250811	0	1	0	0	0	0	0	0	0	0	0	0
A_84_P14649	AT3G49690	ATMYB84/MYB84/RAX3 (myb domain protein 84); DNA binding / transcription factor [AT3G49690.1]	-3.16043	0.126559	404.213	-2.12601	0.163496	847.429	2.0483	0.000975755	0.00779171	0	0	0	0	0	0	0	0	0	0	0	0
A_84_P19800	AT5G16770	AtMYB9 (myb domain protein 9); DNA binding / transcription factor [AT5G16770.1]	-5.8353	0.249275	63.6205	-3.96316	0.111138	236.255	3.66073	0.000287419	0.00426389	0	0	0	0	0	0	0	0	0	0	0	0
A_84_P17106	AT1G34670	AtMYB93 (myb domain protein 93); DNA binding / transcription factor [AT1G34670.1]	-2.65846	0.23869	575.539	-0.852213	0.317672	2073.29	3.49732	0.00140662	0.00949129	0	0	0	0	0	0	0	0	0	1	0	0
A_84_P17227	AT2G19900	ATNADP-ME1 (NADP-MALIC ENZYME 1); malate dehydrogenase (oxaloacetate-decarboxylating) (NADP+)/ malic enzyme/ oxidoreductase, acting on NADH or NADPH, NAD or NADP as acceptor [AT2G19900.1]	-0.192442	0.168849	3163.51	1.48934	0.0987621	10335.3	3.20824	0.000118432	0.00300582	1	1	0	0	0	0	0	0	0	0	1	0
A_84_P12427	AT1G69850	ATNRT1:2 (NITRATE TRANSPORTER 1:2); calcium ion binding / transporter [AT1G69850.1]	-0.499908	0.0981467	2552.4	0.69879	0.121528	5989.77	2.29532	0.000185224	0.0035145	0	0	0	0	0	0	0	0	0	0	0	0
A_84_P12389	AT1G14860	ATNUDT18 (Arabidopsis thaliana Nudix hydrolase homolog 18); hydrolase [AT1G14860.1]	-3.69314	0.0851066	278.868	-1.95759	0.0846561	947.402	3.33007	1.50963e-05	0.00180847	0	0	0	0	0	0	0	0	0	0	1	0
A_84_P813874	AT4G12720	AtNUDT7 (ARABIDOPSIS THALIANA NUDIX HYDROLASE HOMOLOG 7); hydrolase [AT4G12720.2]	-0.372232	0.0389608	2787.46	0.679573	0.131545	5908.4	2.07312	0.000185891	0.00351775	0	0	0	0	0	0	0	0	0	0	0	0
A_84_P14326	AT1G73220	ATOCT1 (ARABIDOPSIS THALIANA ORGANIC CATION/CARNITINE TRANSPORTER1); carbohydrate transmembrane transporter/ carnitine transporter/ transporter [AT1G73220.1]	-6.54641	0.113652	38.6106	-2.48722	0.555902	684.654	16.6702	0.000243828	0.0039628	0	0	0	0	0	0	0	0	0	0	1	0
A_84_P544677	AT2G30400	ATOFP2/OFP2 (ARABIDOPSIS THALIANA OVATE FAMILY PROTEIN 2) [AT2G30400.1]	-3.89557	0.14855	243.121	-2.13464	0.069483	838.614	3.38917	4.91994e-05	0.00232514	0	0	0	0	0	0	0	0	0	0	0	0
A_84_P157075	AT5G58360	ATOFP3/OFP3 (Arabidopsis thaliana ovate family protein 3) [AT5G58360.1]	-6.27097	0.018609	46.723	-4.8143	0.0286875	130.743	2.74474	2.02191e-07	0.000881614	0	0	0	0	0	0	0	0	0	0	0	0
A_84_P839281	AT1G09930	ATOPT2 (oligopeptide transporter 2); oligopeptide transporter [AT1G09930.1]	-3.90734	0.0542478	240.381	-2.59513	0.326522	618.164	2.48322	0.00235587	0.0129684	0	0	0	0	0	0	0	1	0	0	0	0
A_84_P13801	AT4G11650	ATOSM34 (OSMOTIN 34) [AT4G11650.1]	2.07219	0.128354	15195.7	3.27707	0.106583	35692.8	2.30518	0.000234978	0.00388987	0	0	0	0	0	0	0	0	0	0	0	0
A_84_P13105	AT5G49780	ATP binding / kinase/ protein serine/threonine kinase [AT5G49780.1]	-4.83935	0.118523	126.471	-3.51897	0.139353	321.584	2.49731	0.000235527	0.00389445	0	0	0	0	0	0	0	0	0	0	1	0
A_84_P197154	AT1G27170	ATP binding / protein binding / transmembrane receptor [AT1G27170.1]	-3.46402	0.0575454	326.782	-2.452	0.104028	673.385	2.01673	0.000123151	0.00302863	0	0	0	0	0	0	0	0	0	0	1	0
A_84_P20211	AT3G07130	ATPAP15/PAP15 (purple acid phosphatase 15); acid phosphatase/ protein serine/threonine phosphatase [AT3G07130.1]	-2.83554	0.141716	507.789	-1.69142	0.120372	1142.75	2.21012	0.000438956	0.00512993	0	0	0	0	0	0	0	0	0	1	0	0
A_84_P14662	AT3G52780	ATPAP20/PAP20; acid phosphatase/ protein serine/threonine phosphatase [AT3G52780.1]	-4.48149	0.0742267	161.623	-2.67278	0.721076	618.148	3.50329	0.0124302	0.0392636	0	0	0	0	0	0	0	0	0	0	1	0
A_84_P21294	AT3G55090	ATPase, coupled to transmembrane movement of substances [AT3G55090.1]	-2.52277	0.0908002	628.576	-0.755916	0.138339	2182.95	3.40311	5.03074e-05	0.00232862	0	1	0	0	0	0	0	0	0	0	0	0
A_84_P94659	AT3G30842	ATPDR10/PDR10 (PLEIOTROPIC DRUG RESISTANCE 10); ATP binding / ATPase/ nucleoside-triphosphatase/ nucleotide binding [AT3G30842.1]	-6.64027	0.097672	36.2572	-5.2609	0.267694	97.1111	2.60155	0.00110711	0.00834542	0	1	0	0	0	0	0	0	0	0	1	0
A_84_P23938	AT2G37280	ATPDR5/PDR5 (PLEIOTROPIC DRUG RESISTANCE 5); ATPase, coupled to transmembrane movement of substances [AT2G37280.1]	-3.253	0.0917018	379.084	-2.11346	0.14474	853.85	2.20312	0.000324298	0.00447197	0	0	0	0	0	0	0	0	0	0	0	0
A_84_P14666	AT3G53480	ATPDR9/PDR9 (PLEIOTROPIC DRUG RESISTANCE 9); ATPase, coupled to transmembrane movement of substances [AT3G53480.1]	1.55894	0.0790269	10639.2	2.848	0.0571728	26509	2.4437	2.15789e-05	0.00197355	0	0	0	0	0	0	0	0	0	0	0	0
A_84_P200764	AT4G15340	ATPEN1 (Arabidopsis thaliana pentacyclic triterpene synthase 1); catalytic/ lyase [AT4G15340.1]	-4.92648	0.0808561	118.84	-3.56867	0.0940812	310.434	2.56296	4.55994e-05	0.002288	0	0	0	0	0	0	0	0	0	0	0	0
A_84_P12382	AT1G53830	ATPME2 (Arabidopsis thaliana pectin methylesterase 2) [AT1G53830.1]	-1.58253	0.280772	1221.5	-0.515782	0.149595	2582.8	2.09471	0.00437333	0.0192383	0	0	0	0	0	0	0	0	0	0	0	0
A_84_P750624	AT1G11580	ATPMEPCRA; pectinesterase [AT1G11580.1]	0.604921	0.10847	5491.68	1.66843	0.108317	11724.7	2.09001	0.000274938	0.00419046	0	0	0	0	0	0	0	0	0	0	0	0
A_84_P789365	AT3G61060	ATPP2-A13 [AT3G61060.2]	-1.74861	0.0886574	1073.72	-0.652524	0.190077	2351.73	2.13774	0.000825451	0.00713813	0	0	0	0	0	0	0	0	0	0	0	0
A_84_P15448	AT2G26820	ATPP2-A3 (Phloem protein 2-A3); carbohydrate binding [AT2G26820.1]	-3.01836	0.260734	448.496	-1.71694	0.160882	1122.09	2.46472	0.00181789	0.0110712	0	0	0	0	0	0	0	0	0	0	0	0
A_84_P10251	AT5G45080	ATPP2-A6 (Phloem protein 2-A6); transmembrane receptor [AT5G45080.1]	-3.69586	0.088288	278.964	-1.5501	0.111691	1258.69	4.42524	1.27951e-05	0.00177525	0	0	0	0	0	0	0	0	0	0	0	0
A_84_P305590	AT5G45090	ATPP2-A7 (Phloem protein 2-A7); transmembrane receptor [AT5G45090.1]	-5.74014	0.0898353	67.4853	-4.15273	0.202723	207.804	3.00508	0.00024317	0.00396076	0	0	0	0	0	0	0	0	0	0	0	0
A_84_P23490	AT5G45070	ATPP2-A8 (Phloem protein 2-A8); transmembrane receptor [AT5G45070.1]	-1.45787	0.0659047	1312.89	0.195556	0.0474272	4214.76	3.14579	3.85644e-06	0.00157633	0	0	0	0	0	0	0	0	0	0	1	0
A_84_P12385	AT1G80110	ATPP2-B11; carbohydrate binding [AT1G80110.1]	-1.35073	0.14056	1417	-0.296073	0.209589	3015.62	2.07723	0.00193284	0.0115024	0	0	0	0	0	0	0	0	0	0	0	0
A_84_P584393	AT1G09155	ATPP2-B15 (Phloem protein 2-B15); carbohydrate binding [AT1G09155.1]	-6.59629	0.0520956	37.3165	-5.58092	0.126562	77.0666	2.02142	0.000211466	0.00372096	0	0	0	0	0	0	0	0	0	0	1	0
A_84_P18235	AT2G02250	ATPP2-B2 (Phloem protein 2-B2); carbohydrate binding [AT2G02250.1]	-5.02292	0.0633136	110.939	-3.56157	0.159823	312.425	2.75366	0.00012383	0.00303383	0	1	0	0	0	0	0	0	0	0	1	0
A_84_P21073	AT2G02300	ATPP2-B5 (Phloem protein 2-B5); carbohydrate binding [AT2G02300.1]	-5.48891	0.216378	81.1389	-3.27836	0.214233	382.653	4.62852	0.000230204	0.00384472	0	0	0	0	0	0	0	0	0	0	0	0
A_84_P18234	AT2G02310	ATPP2-B6 (Phloem protein 2-B6); carbohydrate binding [AT2G02310.1]	-6.36229	0.216986	44.1414	-4.84264	0.194955	128.782	2.86722	0.000835499	0.00719035	0	1	0	0	0	0	0	0	0	0	1	0
A_84_P11677	AT2G46860	ATPPA3 (ARABIDOPSIS THALIANA PYROPHOSPHORYLASE 3); inorganic diphosphatase/ pyrophosphatase [AT2G46860.1]	-4.80637	0.203174	129.411	-2.87832	0.228922	504.588	3.80541	0.000400713	0.00494125	0	0	0	0	0	0	0	0	0	0	0	0
A_84_P23103	AT3G14940	ATPPC3 (PHOSPHOENOLPYRUVATE CARBOXYLASE 3); phosphoenolpyruvate carboxylase [AT3G14940.1]	1.2526	0.135058	8608.28	2.30375	0.0951528	18201.6	2.07219	0.000385416	0.0048564	0	0	0	0	0	0	0	0	0	0	0	0
A_84_P20948	AT1G68750	ATPPC4 (Arabidopsis thaliana phosphoenolpyruvate carboxylase 4); phosphoenolpyruvate carboxylase [AT1G68750.1]	-10.5268	0.0511384	2.44648	-9.44341	0.415774	5.43689	2.11898	0.0109948	0.0359211	0	0	0	0	0	0	0	0	0	1	0	0
A_84_P18874	AT1G54970	ATPRP1 (PROLINE-RICH PROTEIN 1); structural constituent of cell wall [AT1G54970.1]	-6.70621	0.187397	34.7251	-4.94911	0.0413727	119.072	3.38019	9.24019e-05	0.0028243	0	0	0	0	0	0	0	0	0	0	1	0
A_84_P22860	AT1G13590	ATPSK1 (PHYTOSULFOKINE 1 PRECURSOR); growth factor [AT1G13590.1]	-1.08123	0.1081	1708.78	0.628501	0.0811625	5695.61	3.27101	2.56921e-05	0.00200648	0	0	0	0	0	0	0	0	0	0	1	0
A_84_P133525	AT3G49780	ATPSK4 (PHYTOSULFOKINE 4 PRECURSOR); growth factor [AT3G49780.1]	-1.19699	0.111184	1577.26	0.937396	0.108503	7053.86	4.39051	1.84929e-05	0.00189389	0	0	0	0	0	0	0	0	0	0	1	0
A_84_P553867	AT4G37720	ATPSK6 (PHYTOSULFOKINE 6 PRECURSOR); growth factor [AT4G37720.1]	-8.48752	0.123038	10.0839	-7.35382	0.308453	22.8236	2.19421	0.00409581	0.0184695	0	0	0	0	0	0	0	0	0	0	0	0
A_84_P268790	AT5G43350	ATPT1 (PHOSPHATE TRANSPORTER 1); carbohydrate transmembrane transporter/ phosphate transmembrane transporter/ sugar:hydrogen ion symporter [AT5G43350.1]	2.59336	0.0739802	21799.5	4.45875	0.212039	81612.4	3.64366	0.000135647	0.00313358	0	0	0	0	0	0	0	0	0	0	0	0
A_84_P23912	AT2G38940	ATPT2 (PHOSPHATE TRANSPORTER 2); carbohydrate transmembrane transporter/ phosphate transmembrane transporter/ sugar:hydrogen ion symporter [AT2G38940.1]	-1.8146	0.100976	1026.4	-0.711419	0.142381	2256.66	2.14827	0.000395593	0.00491146	0	0	0	0	0	0	0	0	0	0	1	0
A_84_P752647	AT1G47603	ATPUP19 (Arabidopsis thaliana purine permease 19) [AT1G47603.1]	-6.08281	0.162414	53.5524	-4.87812	0.120297	125.333	2.30488	0.000496698	0.00544723	0	0	0	0	0	0	0	0	0	0	2	0
A_84_P21379	AT4G18430	AtRABA1e (Arabidopsis Rab GTPase homolog A1e); GTP binding [AT4G18430.1]	-4.74639	0.043897	134.498	-3.0631	0.054106	440.302	3.21159	1.94938e-06	0.00157531	0	0	0	0	0	0	0	0	0	0	0	0
A_84_P21509	AT5G07390	ATRBOHA (RESPIRATORY BURST OXIDASE HOMOLOG A); FAD binding / calcium ion binding / iron ion binding / oxidoreductase [AT5G07390.1]	-3.93974	0.109633	235.728	-2.78126	0.0644509	535.208	2.23223	9.42766e-05	0.0028479	0	0	0	0	0	0	0	0	0	0	0	0
A_84_P23678	AT1G09090	ATRBOHB (RESPIRATORY BURST OXIDASE HOMOLOG B); FAD binding / calcium ion binding / iron ion binding / oxidoreductase [AT1G09090.1]	-5.88389	0.190499	61.5193	-2.75141	0.207619	551.115	8.7694	4.28726e-05	0.00224614	0	0	0	0	0	0	0	0	0	0	1	0
A_84_P521460	AT1G52240	ATROPGEF11/ROPGEF11 (KINASE PARTNER PROTEIN-LIKE); Rho guanyl-nucleotide exchange factor/ [AT1G52240.1]	-8.91205	0.477275	7.81076	-6.84608	0.178279	32.124	4.18716	0.00216476	0.0123225	0	0	0	0	0	0	0	0	0	0	1	0
A_84_P605959	AT1G79860	ATROPGEF12/MEE64/ROPGEF12 (MATERNAL EFFECT EMBRYO ARREST 64); Rho guanyl-nucleotide exchange factor/ [AT1G79860.1]	-8.96716	0.121164	7.22442	-7.71174	0.330613	17.8505	2.38737	0.00349258	0.016609	0	0	0	0	0	0	0	1	0	0	0	0
A_84_P568860	AT4G13240	ATROPGEF9/ROPGEF9 (KINASE PARTNER PROTEIN-LIKE); Rho guanyl-nucleotide exchange factor/ [AT4G13240.1]	-10.1515	0.534641	3.34337	-8.31913	0.0994008	11.5299	3.56118	0.00429611	0.0190209	0	0	0	0	0	0	0	0	0	0	0	0
A_84_P19013	AT1G32960	ATSBT3.3; subtilase [AT1G32960.1]	-5.91185	0.183572	60.2143	-3.8148	0.0844002	261.615	4.27836	5.62801e-05	0.00238714	0	0	0	0	0	0	0	0	0	0	0	0
A_84_P10374	AT5G59090	ATSBT4.12; subtilase [AT5G59090.1]	-1.96687	0.136951	925.031	0.312937	0.361883	4684.11	4.85615	0.00051945	0.00557062	0	0	0	0	0	0	0	0	0	0	0	0
A_84_P254015	AT5G47560	ATSDAT/ATTDT (TONOPLAST DICARBOXYLATE TRANSPORTER); malate transmembrane transporter/ sodium:dicarboxylate symporter [AT5G47560.1]	0.514377	0.0630538	5150.79	1.98768	0.102245	14599.4	2.77656	2.90321e-05	0.00207543	0	1	0	0	0	0	0	0	0	0	1	0
A_84_P21886	AT1G55920	AtSerat2;1 (SERINE ACETYLTRANSFERASE 1) [AT1G55920.1]	1.54082	0.112898	10524.5	2.76715	0.0975151	25100.4	2.33972	0.000141314	0.00317124	0	0	0	0	0	0	0	0	0	0	0	0
A_84_P21958	AT2G43510	ATTI1 (ARABIDOPSIS THALIANA TRYPSIN INHIBITOR PROTEIN 1) [AT2G43510.1]	0.214368	0.359258	4252.57	1.30722	0.0589241	9103.85	2.13295	0.00651895	0.0251078	0	0	0	0	0	0	0	0	0	0	0	0
A_84_P816904	AT5G47450	AtTIP2;3 (Arabidopsis thaliana tonoplast intrinsic protein 2;3); water channel [AT5G47450.1]	-3.48824	0.224196	324.223	-1.28077	0.428884	1567.51	4.61864	0.00138837	0.00943095	0	0	0	0	0	0	0	1	0	0	0	0
A_84_P14327	AT1G78090	ATTPPB (TREHALOSE-6-PHOSPHATE PHOSPHATASE) [AT1G78090.1]	-2.59833	0.175495	597.115	-0.729349	0.322998	2263.29	3.65274	0.00091734	0.00754267	0	0	0	0	0	0	0	0	0	0	1	0
A_84_P16129	AT1G60140	ATTPS10 (TREHALOSE PHOSPHATE SYNTHASE); transferase, transferring glycosyl groups / trehalose-phosphatase [AT1G60140.1]	-0.0735807	0.107604	3431.09	0.958865	0.138382	7169.44	2.04549	0.000520225	0.00557062	0	0	0	0	0	0	0	0	0	1	0	0
A_84_P17510	AT1G23870	ATTPS9 (Arabidopsis thaliana trehalose-phosphatase/synthase 9); transferase, transferring glycosyl groups / trehalose-phosphatase [AT1G23870.1]	-1.58173	0.120803	1205.8	-0.276155	0.265281	3074.61	2.47182	0.00148787	0.0098326	0	0	0	0	0	0	0	0	0	0	0	0
A_84_P16057	AT1G45145	ATTRX5 (thioredoxin H-type 5); thiol-disulfide exchange intermediate [AT1G45145.1]	1.12005	0.0568265	7848.91	2.12638	0.0477362	16061.4	2.0088	1.94847e-05	0.00191745	0	0	0	0	0	0	0	0	0	0	0	0
A_84_P310203	AT2G03590	ATUPS1 (Arabidopsis thaliana ureide permease 1); allantoin uptake transmembrane transporter [AT2G03590.1]	-4.14873	0.0897888	203.765	-3.06046	0.101488	441.708	2.12619	0.000154874	0.00327706	0	0	0	0	0	0	0	0	0	0	1	0
A_84_P24020	AT1G26440	ATUPS5 (ARABIDOPSIS THALIANA UREIDE PERMEASE 5) [AT1G26440.1]	-0.622186	0.0623103	2346.51	0.44383	0.0530027	5003.83	2.09364	2.28184e-05	0.00199191	0	0	0	0	0	0	0	0	0	0	0	0
A_84_P12604	AT2G25340	ATVAMP712 (Arabidopsis thaliana vesicle-associated membrane protein 712) [AT2G25340.1]	-8.68117	0.623792	9.26337	-7.05182	0.350676	28.3816	3.09373	0.0169075	0.0490464	0	0	0	0	0	0	0	0	0	1	1	0
A_84_P11605	AT2G46690	auxin-responsive family protein [AT2G46690.1]	-0.198737	0.220514	3157.74	1.27042	0.110161	8893.66	2.76859	0.000496838	0.00544723	0	0	0	0	0	0	0	0	0	0	0	0
A_84_P16592	AT3G61900	auxin-responsive family protein [AT3G61900.1]	-3.64211	0.22689	290.605	-1.82543	0.153223	1040.34	3.52269	0.000327196	0.00449159	0	0	0	0	0	0	0	0	0	0	0	0
A_84_P155385	AT4G17280	auxin-responsive family protein [AT4G17280.1]	-0.40783	0.129237	2724.12	0.621789	0.27598	5734.55	2.04148	0.00425385	0.0188903	0	0	0	0	0	0	0	0	0	0	3	0
A_84_P11048	AT4G34810	auxin-responsive family protein [AT4G34810.1]	-3.81041	0.0907903	257.159	-2.72727	0.197179	559.526	2.11865	0.000985864	0.00782002	0	0	0	0	0	0	0	0	0	0	0	0
A_84_P527444	AT5G50760	auxin-responsive family protein [AT5G50760.1]	-3.61784	0.204116	295.066	-1.82812	0.236498	1044.2	3.45748	0.000579126	0.00590736	0	0	0	0	0	0	0	0	0	0	0	0
A_84_P12422	AT1G48670	auxin-responsive GH3 family protein [AT1G48670.1]	-5.59527	0.157039	74.951	-3.83517	0.12758	258.667	3.38722	0.000113073	0.00295787	0	0	0	0	0	0	0	1	0	0	0	0
A_84_P11477	AT1G48690	auxin-responsive GH3 family protein [AT1G48690.1]	-4.25684	0.014543	188.646	-2.53055	0.117458	638.118	3.30875	1.45772e-05	0.00179552	0	0	0	0	0	0	0	0	0	0	0	0
A_84_P22381	AT4G31320	auxin-responsive protein, putative / small auxin up RNA (SAUR_C) [AT4G31320.1]	-2.4905	0.212628	645.967	-1.4074	0.242595	1403.21	2.11859	0.00435229	0.0191785	0	0	0	0	0	0	0	0	0	1	0	0
A_84_P561987	AT5G47530	auxin-responsive protein, putative [AT5G47530.1]	-3.1909	0.146459	396.504	-2.17335	0.137599	817.674	2.02448	0.000931896	0.00761782	0	0	0	0	0	0	0	0	0	0	0	0
A_84_P22626	AT5G66260	auxin-responsive protein, putative [AT5G66260.1]	-10.5269	0.0776513	2.44938	-8.89451	0.24579	7.79465	3.1003	0.000392463	0.00489478	0	0	0	0	0	0	0	0	0	0	2	0
A_84_P516067	AT1G17345	auxin-responsive protein-related [AT1G17345.1]	-7.53794	0.362296	19.9053	-6.08811	0.212574	54.5622	2.73175	0.00393468	0.0179905	0	0	0	0	0	0	0	0	0	0	0	0
A_84_P16307	AT2G45210	auxin-responsive protein-related [AT2G45210.1]	-1.08959	0.177623	1699.79	-0.00858974	0.228656	3692.3	2.11551	0.00294568	0.0148883	0	1	0	0	0	0	0	0	0	0	0	0
A_84_P513731	AT3G12955	auxin-responsive protein-related [AT3G12955.1]	-3.74717	0.236767	270.915	-2.60726	0.112393	605.282	2.20368	0.00166282	0.0104957	0	1	0	0	0	0	0	0	0	0	0	0
A_84_P79425	AT5G20820	auxin-responsive protein-related [AT5G20820.1]	-2.21362	0.110761	780.241	-0.432781	0.126013	2731.27	3.43626	5.14948e-05	0.00233784	0	0	0	0	0	0	0	0	0	0	0	0
A_84_P10013	AT4G09940	avirulence-responsive family protein / avirulence induced gene (AIG1) family protein [AT4G09940.1]	-9.46929	0.231195	5.14538	-7.91595	0.337011	15.4598	2.93495	0.0027568	0.014334	0	0	0	0	0	0	0	0	0	0	0	0
A_84_P22733	AT1G04560	AWPM-19-like membrane family protein [AT1G04560.1]	-3.81871	0.184825	257.473	-2.2724	0.392365	780.715	2.92069	0.00349298	0.016609	0	1	0	0	0	0	0	0	0	0	0	0
A_84_P21685	AT5G67450	AZF1 (ARABIDOPSIS ZINC-FINGER PROTEIN 1); nucleic acid binding / transcription factor/ zinc ion binding [AT5G67450.1]	-4.26834	0.223803	188.117	-2.52398	0.283498	649.17	3.35046	0.00111692	0.00838331	0	0	0	0	0	0	0	0	0	0	0	0
A_84_P21219	AT3G19580	AZF2 (ARABIDOPSIS ZINC-FINGER PROTEIN 2); nucleic acid binding / transcription factor/ zinc ion binding [AT3G19580.1]	-0.489794	0.253711	2590.69	0.72496	0.116867	6091.13	2.32101	0.00166367	0.0104995	0	0	0	0	0	0	0	0	0	0	0	0
A_84_P21591	AT5G43170	AZF3 (ARABIDOPSIS ZINC-FINGER PROTEIN 3); nucleic acid binding / transcription factor/ zinc ion binding [AT5G43170.1]	-3.26731	0.132923	375.429	-1.27462	0.298053	1547.06	3.97978	0.000452306	0.00519939	0	0	0	0	0	0	0	0	0	0	0	0
A_84_P18553	AT4G21390	B120; protein kinase/ sugar binding [AT4G21390.1]	-3.0212	0.297051	448.993	-1.29191	0.121492	1504.69	3.31565	0.000733799	0.00670273	0	0	0	0	0	0	0	0	0	0	0	0
A_84_P170253	AT4G21340	B70; transcription factor [AT4G21340.1]	-5.99322	0.128495	56.7329	-4.28074	0.139128	189.81	3.27724	9.70721e-05	0.0028539	0	0	0	0	0	0	0	0	0	0	1	0
A_84_P15467	AT3G01290	band 7 family protein [AT3G01290.1]	0.58046	0.206576	5417.35	1.91537	0.100082	13894.7	2.5226	0.000546441	0.00570831	0	0	0	0	0	0	0	0	0	0	0	0
A_84_P156125	AT3G61190	BAP1 (BON ASSOCIATION PROTEIN 1) [AT3G61190.1]	-2.46187	0.379129	666.79	-0.656945	0.189999	2342.39	3.4941	0.0018045	0.011026	0	0	0	0	0	0	0	0	0	0	0	0
A_84_P582920	AT2G45760	BAP2 (BON ASSOCIATION PROTEIN 2) [AT2G45760.1]	-3.40113	0.152314	342.128	-0.863929	0.286807	2043.01	5.80463	0.000172583	0.00342524	0	0	1	0	0	0	0	0	0	0	0	0
A_84_P799584	AT1G62975	basic helix-loop-helix (bHLH) family protein (bHLH125) [AT1G62975.1]	-3.04982	0.0466668	435.691	-1.86493	0.410455	1041.89	2.27345	0.00766231	0.0279981	0	0	0	0	0	0	0	0	0	0	0	0
A_84_P11474	AT1G27740	basic helix-loop-helix (bHLH) family protein [AT1G27740.1]	-3.95653	0.134248	232.649	-1.86234	0.158482	1015.72	4.26987	6.31179e-05	0.00249811	0	0	0	0	0	0	0	0	0	0	1	0
A_84_P187634	AT1G66470	basic helix-loop-helix (bHLH) family protein [AT1G66470.1]	-2.5637	0.254619	615.129	-0.952503	0.103704	1904.17	3.05505	0.000530392	0.00562693	0	0	0	0	0	0	0	0	0	0	0	0
A_84_P521598	AT2G22760	basic helix-loop-helix (bHLH) family protein [AT2G22760.1]	-4.70487	0.31294	139.914	-2.96063	0.537062	493.591	3.35018	0.00827723	0.0294869	0	0	0	0	0	0	0	0	0	0	1	0
A_84_P255920	AT2G24260	basic helix-loop-helix (bHLH) family protein [AT2G24260.1]	-1.40167	0.109371	1368.46	0.740061	0.203354	6196.54	4.41291	8.77834e-05	0.00277163	0	0	0	0	0	0	0	0	0	0	0	0
A_84_P577514	AT2G31210	basic helix-loop-helix (bHLH) family protein [AT2G31210.1]	-4.56483	0.295179	154.751	-3.39528	0.345085	356.39	2.24942	0.0111527	0.0362849	0	0	0	0	0	0	0	0	0	0	0	0
A_84_P837229	AT4G28790	basic helix-loop-helix (bHLH) family protein [AT4G28790.1]	-3.64602	0.143431	288.49	-2.06715	0.144516	879.566	2.98736	0.000177763	0.00346868	0	0	0	0	0	0	0	0	0	1	1	0
A_84_P125571	AT5G48560	basic helix-loop-helix (bHLH) family protein [AT5G48560.1]	-3.15284	0.138479	406.291	-1.96636	0.0798408	942.832	2.27596	0.000211045	0.00372096	0	0	0	0	0	0	0	0	0	0	0	0
A_84_P13133	AT5G58010	basic helix-loop-helix (bHLH) family protein [AT5G58010.1]	-3.48413	0.227809	324.467	-1.61789	0.173603	1204.13	3.64583	0.000351263	0.00464688	0	0	0	0	0	0	0	0	0	0	0	0
A_84_P561441	AT2G14760	basic helix-loop-helix protein / bHLH protein [AT2G14760.1]	-10.0566	0.868021	3.88349	-8.03054	0.0174881	14.0667	4.07299	0.0155778	0.0462286	0	0	0	0	0	0	0	0	0	0	0	0
A_84_P263290	AT4G25400	basix helix-loop-helix (bHLH) family protein [AT4G25400.1]	-2.47323	0.286387	655.691	-1.36382	0.169436	1438.02	2.15758	0.00446523	0.019496	0	0	0	0	0	0	0	0	0	0	0	0
A_84_P109472	AT2G47770	benzodiazepine receptor-related [AT2G47770.1]	1.10504	0.179168	7795.77	2.93034	0.0787457	28049	3.54381	8.59013e-05	0.0027558	0	0	0	0	0	0	0	0	0	0	1	0
A_84_P174151	AT2G40330	Bet v I allergen family protein [AT2G40330.1]	-5.29535	0.235304	92.8054	-3.29285	0.330975	383.305	4.00694	0.00103143	0.00800882	0	0	0	0	0	0	0	0	0	0	0	0
A_84_P509836	AT1G13830	beta-1,3-glucanase-related [AT1G13830.1]	-3.21838	0.126927	388.305	-1.9369	0.207014	968.975	2.43089	0.000795001	0.00700365	0	0	0	0	0	0	0	0	0	0	0	0
A_84_P23381	AT1G62660	beta-fructosidase (BFRUCT3) / beta-fructofuranosidase / invertase, vacuolar [AT1G62660.1]	2.75669	0.0437908	24377	3.85663	0.122775	53434.8	2.14345	0.000127486	0.00304992	0	0	0	0	0	0	0	0	0	0	0	0
A_84_P23692	AT1G04220	beta-ketoacyl-CoA synthase, putative [AT1G04220.1]	-1.29686	0.144798	1471.17	-0.261184	0.210654	3092.77	2.05007	0.00217158	0.0123427	0	0	0	0	0	0	0	0	0	0	0	0
A_84_P818607	AT5G64370	BETA-UP (BETA-UREIDOPROPIONASE); beta-ureidopropionase [AT5G64370.1]	-3.35384	0.113822	353.032	-2.24491	0.0860886	777.279	2.15686	0.000176325	0.00346273	0	0	0	0	0	0	0	1	0	0	0	0
A_84_P12184	AT5G56870	BGAL4 (beta-galactosidase 4); beta-galactosidase [AT5G56870.1]	-2.65042	0.22211	579.877	-0.0924768	0.887727	3938.73	5.88868	0.00839046	0.0297322	0	0	0	0	0	0	0	0	0	0	0	0
A_84_P19812	AT5G20710	BGAL7 (beta-galactosidase 7); beta-galactosidase [AT5G20710.1]	-2.97578	0.0618862	458.395	-1.49607	0.149426	1309.2	2.78892	9.26782e-05	0.0028243	0	0	0	0	0	0	0	0	0	0	1	0
A_84_P12345	AT1G61810	BGLU45; hydrolase, hydrolyzing O-glycosyl compounds [AT1G61810.1]	-3.74893	0.150092	269.775	-2.22982	0.616745	834.929	2.86614	0.0143154	0.0434524	0	0	0	0	0	0	0	0	0	0	0	0
A_84_P14235	AT1G61820	BGLU46; hydrolase, hydrolyzing O-glycosyl compounds [AT1G61820.1]	-0.83543	0.0613524	2022.45	0.327708	0.0813751	4617.95	2.23944	3.86287e-05	0.00218177	0	0	0	0	0	0	0	0	0	0	0	0
A_84_P57900	AT3G56980	BHLH039/ORG3 (OBP3-RESPONSIVE GENE 3); DNA binding / transcription factor [AT3G56980.1]	-6.91631	0.437975	30.6302	-5.35624	0.283126	91.1089	2.94868	0.00660064	0.0253168	0	0	0	0	0	0	0	0	0	0	0	0
A_84_P21959	AT2G21550	bifunctional dihydrofolate reductase-thymidylate synthase, putative / DHFR-TS, putative [AT2G21550.1]	-4.91905	0.0762483	119.367	-3.31283	0.0763503	370.741	3.04452	1.34429e-05	0.00178689	0	0	0	0	0	0	0	0	0	0	0	0
A_84_P602463	AT2G27430	binding [AT2G27430.1]	-3.39569	0.13764	344.391	-1.38716	0.0740631	1406.79	4.02372	2.41227e-05	0.00199209	0	0	0	0	0	1	0	0	0	0	1	0
A_84_P846796	AT3G50030	binding [AT3G50030.1]	-4.20888	0.0222803	195.094	-1.78971	0.0255405	1063.75	5.34862	2.5674e-08	0.00045092	0	0	0	0	0	0	0	0	0	0	1	0
A_84_P593842	AT4G14280	binding [AT4G14280.1]	-8.03487	0.245873	13.8416	-6.40458	0.172383	43.5924	3.09574	0.000712721	0.00660365	0	0	0	0	0	0	0	1	0	0	0	0
A_84_P819992	AT4G32340	binding [AT4G32340.1]	-3.95598	0.413779	237.693	-2.46257	0.417612	685.069	2.81554	0.0116918	0.037557	0	0	0	0	0	0	0	0	0	0	0	0
A_84_P597558	AT5G21080	binding [AT5G21080.1]	-7.5054	0.14111	19.9504	-6.39211	0.174812	44.0104	2.16339	0.00101215	0.00791901	0	0	0	0	0	0	0	0	0	0	0	0
A_84_P10439	AT1G09080	BIP3; ATP binding [AT1G09080.1]	-4.042	0.11745	219.139	-2.49274	0.645333	700.047	2.92666	0.0149635	0.0449308	0	2	0	0	0	0	0	0	0	0	0	0
A_84_P12219	AT5G65090	BST1/DER4/MRH3 (BRISTLED1); hydrolase [AT5G65090.1]	-4.05603	0.162899	217.365	-3.0105	0.189733	458.678	2.06413	0.00192982	0.0114985	0	0	0	0	0	0	0	0	0	0	0	0
A_84_P21264	AT3G48360	BT2 (BTB AND TAZ DOMAIN PROTEIN 2); protein binding / transcription factor/ transcription regulator [AT3G48360.1]	-0.706148	0.0936392	2214.25	2.0185	0.247108	15044.8	6.60999	5.77744e-05	0.00241192	0	0	0	0	0	0	0	0	0	0	0	0
A_84_P21458	AT4G37610	BT5 (BTB and TAZ domain protein 5); protein binding / transcription regulator [AT4G37610.1]	-0.580842	0.131083	2418.1	1.01501	0.125401	7447.58	3.02272	0.000108188	0.0029288	0	0	0	0	0	0	0	0	0	0	0	0
A_84_P143569	AT1G08320	bZIP family transcription factor [AT1G08320.1]	-2.78289	0.100549	524.359	-0.898246	0.0825743	1976.86	3.69261	1.4985e-05	0.00180847	0	0	0	0	0	0	0	0	0	0	0	0
A_84_P20560	AT5G06839	bZIP family transcription factor [AT5G06839.1]	-3.91073	0.0702757	239.866	-1.88589	0.139426	999.555	4.06945	2.32615e-05	0.00199191	0	0	0	0	0	0	0	1	0	0	0	0
A_84_P16956	AT1G47960	C/VIF1 (CELL WALL / VACUOLAR INHIBITOR OF FRUCTOSIDASE 1); pectinesterase inhibitor [AT1G47960.1]	-0.410059	0.0637608	2716.9	0.625655	0.103498	5681.26	2.05013	0.000122731	0.00302628	0	0	0	0	0	0	0	0	0	0	0	0
A_84_P16169	AT1G66360	C2 domain-containing protein [AT1G66360.1]	-8.21726	0.273388	12.3055	-6.91637	0.0875734	30.4754	2.4638	0.00142338	0.00955747	0	0	0	0	0	0	0	0	0	0	0	0
A_84_P20631	AT1G73580	C2 domain-containing protein [AT1G73580.1]	-3.68025	0.241103	283.093	-2.42471	0.045022	685.114	2.38755	0.000893748	0.00743562	0	2	0	0	0	0	0	0	0	0	0	0
A_84_P129946	AT3G04360	C2 domain-containing protein [AT3G04360.1]	-7.15482	0.386405	25.8466	-5.52056	0.247748	80.953	3.10427	0.00351049	0.0166686	0	0	0	0	0	0	0	0	0	0	0	0
A_84_P11864	AT3G61300	C2 domain-containing protein [AT3G61300.1]	-5.90106	0.416106	61.7393	-4.52194	0.171174	161.032	2.60109	0.00605056	0.0238301	0	0	0	0	0	0	0	0	0	1	0	0
A_84_P14705	AT3G62780	C2 domain-containing protein [AT3G62780.1]	-4.88434	0.176672	122.437	-3.71118	0.11121	281.438	2.25506	0.000623884	0.00614345	0	0	0	0	0	0	0	0	0	0	0	0
A_84_P10933	AT4G00700	C2 domain-containing protein [AT4G00700.1]	-3.3381	0.0547941	356.57	-1.03434	0.162575	1806.16	4.93741	2.02533e-05	0.00195099	0	1	0	0	0	0	0	0	0	0	0	0
A_84_P10966	AT4G11610	C2 domain-containing protein [AT4G11610.1]	-4.37828	0.41941	179.253	-3.19513	0.153859	403.69	2.27073	0.0101283	0.0338772	0	0	0	0	0	0	0	0	0	0	1	0
A_84_P139309	AT4G15740	C2 domain-containing protein [AT4G15740.1]	-5.76098	0.133626	66.7218	-4.09307	0.150421	216.544	3.17755	0.00013672	0.0031393	0	0	0	0	0	0	0	0	0	0	0	0
A_84_P200484	AT5G23950	C2 domain-containing protein [AT5G23950.1]	-4.33975	0.0860662	178.136	-3.04092	0.189845	448.751	2.46029	0.000418018	0.00501577	0	0	0	0	0	0	0	0	0	0	1	0
A_84_P786139	AT5G37740	C2 domain-containing protein [AT5G37740.1]	-0.696723	0.170179	2230.49	0.337389	0.0835244	4651.83	2.04785	0.000699791	0.00653383	0	0	0	0	0	0	0	0	0	0	0	0
A_84_P17934	AT5G04340	C2H2 (ZINC FINGER OF ARABIDOPSIS THALIANA 6); nucleic acid binding / transcription factor/ zinc ion binding [AT5G04340.1]	-0.165202	0.332239	3260	1.95688	0.0810296	14295.9	4.35321	0.000424812	0.0050568	0	0	0	0	0	0	0	0	0	0	0	0
A_84_P809506	AT3G01500	CA1 (CARBONIC ANHYDRASE 1); carbonate dehydratase/ zinc ion binding [AT3G01500.2]	1.9907	0.101654	14378.3	3.02265	0.228711	30082.8	2.04479	0.00203361	0.0118895	0	0	0	0	0	0	0	0	0	0	0	0
A_84_P20467	AT4G26470	calcium ion binding [AT4G26470.1]	-0.608945	0.091946	2370.91	0.71498	0.100408	6042.97	2.50346	7.28353e-05	0.00260239	0	0	0	0	0	0	0	0	0	0	0	0
A_84_P14775	AT1G29020	calcium-binding EF hand family protein [AT1G29020.1]	-5.52539	0.276098	79.0767	-3.57877	0.453226	316.414	3.85473	0.00314518	0.0154942	0	0	0	0	0	0	0	0	0	0	0	0
A_84_P504929	AT3G29000	calcium-binding EF hand family protein [AT3G29000.1]	-1.95052	0.293885	946.703	-0.231852	0.160323	3140.73	3.29133	0.000883841	0.00740122	0	0	0	0	0	0	0	0	0	0	0	0
A_84_P18423	AT3G47480	calcium-binding EF hand family protein [AT3G47480.1]	-3.20969	0.123872	391.194	-1.97854	0.192799	939.436	2.34754	0.000742199	0.00674666	0	0	0	0	0	0	0	0	0	0	0	0
A_84_P514782	AT4G13440	calcium-binding EF hand family protein [AT4G13440.1]	-6.51248	0.239129	39.8391	-5.4567	0.105047	83.8598	2.07884	0.00219048	0.0124154	0	0	0	0	0	0	0	0	0	0	3	0
A_84_P21578	AT5G39670	calcium-binding EF hand family protein [AT5G39670.1]	-3.07379	0.0407412	428.649	-0.925842	0.0356349	1937	4.43198	2.68437e-07	0.000900358	0	0	0	0	0	0	0	0	0	0	0	0
A_84_P255500	AT5G54130	calcium-binding EF hand family protein [AT5G54130.4]	-1.38502	0.0534294	1380.66	-0.115736	0.403258	3499.66	2.41042	0.00567506	0.0228251	0	0	0	0	0	0	0	0	0	0	0	0
A_84_P15669	AT4G03290	calcium-binding protein, putative [AT4G03290.1]	-10.4676	0.128547	2.55837	-8.75048	0.152343	8.57329	3.28775	0.000117524	0.00299498	0	0	0	0	0	0	0	0	0	0	0	0
A_84_P14974	AT5G44460	calcium-binding protein, putative [AT5G44460.1]	-4.66167	0.109711	142.9	-2.94717	0.187906	480.054	3.28184	0.000166925	0.00338283	0	0	0	0	0	0	0	0	0	0	0	0
A_84_P23220	AT3G63380	calcium-transporting ATPase, plasma membrane-type, putative / Ca(2+)-ATPase, putative (ACA12) [AT3G63380.1]	-4.08434	0.21453	214.629	-2.54973	0.47281	648.318	2.89711	0.0068888	0.0260469	0	0	0	0	0	0	0	0	0	1	1	0
A_84_P20281	AT3G22910	calcium-transporting ATPase, plasma membrane-type, putative / Ca(2+)-ATPase, putative (ACA13) [AT3G22910.1]	0.875031	0.214584	6663.84	2.15244	0.216658	16454.7	2.42404	0.00191576	0.0114429	0	1	0	0	0	0	0	0	0	0	0	0
A_84_P21864	AT1G73805	calmodulin binding [AT1G73805.1]	-1.41911	0.185897	1352.9	-0.212969	0.219189	3197.31	2.30719	0.0019028	0.0113826	0	0	0	0	0	0	0	0	0	0	0	0
A_84_P15883	AT5G26920	calmodulin binding [AT5G26920.1]	-0.731009	0.0598878	2172.59	0.346237	0.245696	4712.02	2.11	0.00179876	0.0110141	0	0	0	0	0	0	0	1	0	0	1	0
A_84_P18113	AT1G76640	calmodulin-related protein, putative [AT1G76640.1]	-4.96252	0.267772	117.366	-3.71241	0.159431	281.658	2.37861	0.00225427	0.0126308	0	0	0	0	0	0	0	0	0	0	0	0
A_84_P11694	AT3G01830	calmodulin-related protein, putative [AT3G01830.1]	-4.18203	0.370474	202.159	-2.1635	0.233172	826.413	4.05169	0.00133222	0.00925717	0	0	0	0	0	0	0	0	0	0	2	0
A_84_P15809	AT4G37010	caltractin, putative / centrin, putative [AT4G37010.1]	-0.852612	0.0599233	1996.94	0.478629	0.0650424	5127.8	2.51619	1.28586e-05	0.00177525	0	0	0	0	0	0	0	0	0	0	0	0
A_84_P14944	AT5G35370	carbohydrate binding / kinase [AT5G35370.1]	-0.987808	0.213657	1827.05	0.0882645	0.167011	3932.12	2.10829	0.00234787	0.0129489	0	0	0	0	0	0	0	0	0	0	0	0
A_84_P13758	AT3G62280	carboxylesterase [AT3G62280.1]	-2.74972	0.0757414	536.275	-1.64411	0.151029	1179.58	2.1519	0.000345467	0.00461077	0	0	0	0	0	0	0	1	0	0	0	0
A_84_P22903	AT1G63450	catalytic [AT1G63450.1]	-4.03972	0.150078	220.06	-2.78004	0.185795	538.917	2.39444	0.000796788	0.00700733	0	0	0	0	0	0	0	0	0	0	0	0
A_84_P767749	AT5G39970	catalytic [AT5G39970.1]	-4.83797	0.248158	127.16	-3.3092	0.220268	374.691	2.88541	0.00133647	0.00927046	0	0	0	0	0	0	0	0	0	0	0	0
A_84_P832020	AT3G05770	catalytic/ cobalamin binding [AT3G05770.1]	-9.61481	0.578667	4.81646	-7.80929	0.409721	16.8318	3.49555	0.0115953	0.0373351	0	0	0	0	0	0	0	0	0	0	0	0
A_84_P571785	AT5G51920	catalytic/ pyridoxal phosphate binding [AT5G51920.1]	-4.25413	0.243712	191.393	-3.01744	0.203289	458.078	2.35657	0.00251243	0.0135154	0	0	0	0	0	0	0	0	0	0	0	0
A_84_P53310	AT3G42180	catalytic/ transferase, transferring glycosyl groups [AT3G42180.1]	-2.92174	0.0998845	476.425	-1.05075	0.111345	1777.85	3.65784	2.68527e-05	0.00203297	0	0	0	0	0	0	0	0	0	0	0	0
A_84_P17027	AT1G30870	cationic peroxidase, putative [AT1G30870.1]	-0.684922	0.205118	2252.88	0.844287	0.167841	6626.05	2.88628	0.000563395	0.00580201	0	0	0	0	0	0	0	0	0	0	0	0
A_84_P20386	AT3G51860	CAX3 (cation exchanger 3); cation:cation antiporter [AT3G51860.1]	0.58803	0.34698	5503.05	1.75052	0.0782424	12387.6	2.23844	0.00480058	0.0204493	0	1	0	0	0	0	0	0	0	0	1	0
A_84_P604614	AT5G01490	CAX4 (cation exchanger 4); cation:cation antiporter [AT5G01490.1]	-2.67042	0.14752	569.675	-1.64928	0.17356	1178	2.02953	0.00148281	0.00981259	0	0	0	0	0	0	0	0	0	0	0	0
A_84_P12826	AT4G01420	CBL5 (CALCINEURIN B-LIKE PROTEIN 5) [AT4G01420.1]	-6.26017	0.302924	47.7351	-4.04921	0.124254	222.607	4.62984	0.000305572	0.00436805	0	0	0	0	0	0	0	0	0	0	0	0
A_84_P607185	AT4G16350	CBL6 (CALCINEURIN B-LIKE PROTEIN 6) [AT4G16350.1]	-6.13729	0.20628	51.5801	-4.81942	0.0373587	130.282	2.49298	0.000403873	0.00495116	0	0	0	0	0	0	0	0	0	0	0	0
A_84_P19861	AT1G64480	CBL8 (CALCINEURIN B-LIKE PROTEIN 5) [AT1G64480.1]	-6.57285	0.137579	38.0675	-4.46574	0.0798397	166.661	4.30829	2.13797e-05	0.00197355	0	0	0	0	0	0	0	0	0	0	0	0
A_84_P784935	AT1G15330	CBS domain-containing protein [AT1G15330.1]	-7.16145	0.0771156	25.2081	-4.48939	0.198594	164.726	6.3734	2.65621e-05	0.00202629	0	0	0	0	0	0	0	0	0	0	0	0
A_84_P21619	AT5G50470	CCAAT-box binding transcription factor Hap5a, putative [AT5G50470.1]	-9.85761	0.810734	4.36291	-6.77491	0.307128	34.0967	8.47201	0.00352739	0.0167143	0	0	0	0	0	0	0	0	0	1	0	0
A_84_P18111	AT1G67980	CCoAMT (caffeoyl-CoA 3-O-methyltransferase); caffeoyl-CoA O-methyltransferase [AT1G67980.1]	-3.07715	0.259999	431.464	-1.83311	0.366416	1054.82	2.3686	0.00867432	0.0303821	0	0	0	0	0	0	0	0	0	0	0	0
A_84_P522306	AT1G27820	CCR4-NOT transcription complex protein, putative [AT1G27820.1]	-5.44942	0.265927	83.3657	-4.38677	0.0226216	175.824	2.08877	0.00231794	0.0128326	0	0	0	0	0	0	0	0	0	0	0	0
A_84_P17463	AT3G44260	CCR4-NOT transcription complex protein, putative [AT3G44260.1]	-1.30732	0.29034	1472.94	0.0378215	0.0402904	3776.02	2.54056	0.00135685	0.00932462	0	0	0	0	0	0	0	0	0	0	0	0
A_84_P11789	AT3G43250	cell cycle control protein-related [AT3G43250.1]	-7.33625	0.166489	22.3686	-5.30639	0.0790225	92.982	4.08365	4.44785e-05	0.002266	0	0	0	0	0	0	0	0	0	0	1	0
A_84_P18907	AT1G02360	chitinase, putative [AT1G02360.1]	-0.366744	0.240856	2829.75	0.906554	0.0325421	6894.57	2.41713	0.00081764	0.00710332	0	0	0	0	0	0	0	0	0	0	1	0
A_84_P21007	AT2G43570	chitinase, putative [AT2G43570.1]	0.324965	0.239932	4545.71	1.57594	0.186448	11013.7	2.38002	0.00204504	0.0119159	0	0	0	0	0	0	0	0	0	0	0	0
A_84_P20061	AT2G43580	chitinase, putative [AT2G43580.1]	-6.62467	0.0457665	36.5862	-5.47839	0.239866	83.4506	2.21344	0.00124478	0.00890068	0	0	0	0	0	0	0	0	0	0	0	0
A_84_P819307	AT2G43590	chitinase, putative [AT2G43590.1]	-0.361752	0.304876	2837.68	0.76409	0.228517	6286.2	2.18229	0.00689567	0.0260661	0	0	0	0	0	0	0	0	0	0	2	0
A_84_P230129	AT3G09490	chloroplast lumen common family protein [AT3G09490.1]	-2.19174	0.0448922	789.319	-0.803952	0.0649925	2108.19	2.61677	6.94662e-06	0.0015848	1	1	0	0	0	0	0	0	0	0	0	0
A_84_P231139	AT2G42060	CHP-rich zinc finger protein, putative [AT2G42060.1]	-3.42219	0.139588	337.064	-1.92446	0.0567591	969.028	2.824	6.67962e-05	0.00253741	0	0	0	0	0	0	0	0	0	0	0	0
A_84_P559372	AT5G61260	chromosome scaffold protein-related [AT5G61260.1]	-4.03315	0.163019	220.768	-2.86786	0.246066	509.116	2.24279	0.00239288	0.0130766	0	0	0	0	0	0	0	0	0	0	0	0
A_84_P604646	AT5G11440	CID5/IPD1 (INCREASED POLYPLOIDY LEVEL IN DARKNESS 1); protein binding [AT5G11440.1]	-6.95332	0.161625	29.183	-5.48986	0.234598	82.4139	2.75769	0.000881748	0.00739494	0	0	0	0	0	0	0	0	0	0	0	0
A_84_P831206	AT1G76470	cinnamoyl-CoA reductase [AT1G76470.1]	-6.85179	0.143096	31.2751	-5.70666	0.239723	70.9218	2.21167	0.00207371	0.0120089	0	0	0	0	0	0	0	1	0	0	1	0
A_84_P20844	AT1G09480	cinnamyl-alcohol dehydrogenase family / CAD family [AT1G09480.1]	-3.97234	0.0925855	230.193	-2.95825	0.09596	473.78	2.01964	0.000191854	0.00356886	0	0	0	0	0	0	0	0	0	0	0	0
A_84_P752604	AT1G09500	cinnamyl-alcohol dehydrogenase family / CAD family [AT1G09500.2]	-1.0739	0.383344	1745.68	0.750342	0.460313	6403.34	3.5412	0.00619269	0.0242018	0	0	0	0	0	0	0	0	0	0	0	0
A_84_P23682	AT1G09510	cinnamyl-alcohol dehydrogenase family / CAD family [AT1G09510.1]	-9.23496	0.133088	5.99722	-7.30721	0.599897	24.4195	3.80461	0.00556592	0.022514	0	0	0	0	0	0	0	0	0	0	0	0
A_84_P14490	AT2G34180	CIPK13 (SNF1-RELATED PROTEIN KINASE 3.7); kinase [AT2G34180.1]	-4.25319	0.409198	193.327	-2.42051	0.369882	699.586	3.56197	0.0045218	0.0196621	0	0	0	0	0	0	0	0	0	0	0	0
A_84_P17279	AT2G25090	CIPK16 (SNF1-RELATED PROTEIN KINASE 3.18); kinase [AT2G25090.1]	-2.29266	0.13484	739.635	-0.36801	0.0282833	2849.9	3.79646	1.73077e-05	0.00187728	0	0	0	0	0	0	0	0	0	0	0	0
A_84_P20509	AT1G48260	CIPK17 (SNF1-RELATED PROTEIN KINASE 3.21); kinase [AT1G48260.1]	-4.32744	0.161813	180.76	-3.05886	0.0342664	441.519	2.40925	0.000185591	0.00351535	0	0	0	0	0	0	0	0	0	0	0	0
A_84_P21553	AT5G25110	CIPK25 (CBL-INTERACTING PROTEIN KINASE 25); kinase [AT5G25110.1]	-1.69431	0.157506	1116.61	0.197875	0.0565261	4219.1	3.71198	4.00831e-05	0.00219464	0	0	0	0	0	0	0	0	0	0	0	0
A_84_P11375	AT1G08590	CLAVATA1 receptor kinase (CLV1) [AT1G08590.1]	-3.9699	0.260609	232.216	-2.64157	0.151278	592.079	2.51111	0.00158044	0.010178	0	0	0	0	0	0	0	0	0	0	0	0
A_84_P173571	AT1G73165	CLE1 (CLAVATA3/ESR-RELATED 1); receptor binding [AT1G73165.1]	-6.06666	0.296776	54.3955	-3.5835	0.25703	309.998	5.5912	0.000394437	0.00490269	0	0	0	0	0	0	0	0	0	0	1	0
A_84_P240525	AT1G49005	CLE11 (CLAVATA3/ESR-RELATED 11); receptor binding [AT1G49005.1]	-9.70852	0.581768	4.50913	-8.16035	0.355705	13.1676	2.92445	0.0170681	0.0493776	0	0	0	0	0	0	0	0	0	0	0	0
A_84_P234129	AT1G63245	CLE14 (CLAVATA3/ESR-RELATED 14); receptor binding [AT1G63245.1]	-2.96252	0.0280566	462.966	-1.64967	0.010791	1172.23	2.48432	1.83023e-07	0.000881614	0	0	0	0	0	0	0	0	0	0	0	0
A_84_P97266	AT4G18510	CLE2 (CLAVATA3/ESR-RELATED); receptor binding [AT4G18510.1]	-3.72271	0.0767497	273.236	-1.76093	0.165182	1091.27	3.89541	4.86047e-05	0.00232011	0	0	0	0	0	0	0	0	0	0	1	0
A_84_P99106	AT2G31081	CLE4 (CLAVATA3/ESR-RELATED 4); receptor binding [AT2G31081.1]	-7.37699	0.125231	21.7329	-6.09577	0.0939681	53.8201	2.43044	0.000143857	0.00318931	0	0	0	0	0	0	0	0	0	0	1	0
A_84_P295664	AT2G31083	CLE5 (CLAVATA3/ESR-RELATED 5); receptor binding [AT2G31083.1]	-10.3706	0.204832	2.74985	-8.54903	0.563299	10.3101	3.53457	0.00623872	0.0243338	0	0	0	0	0	0	0	0	0	0	0	0
A_84_P188064	AT2G31085	CLE6 (CLAVATA3/ESR-RELATED 6); receptor binding [AT2G31085.1]	-6.17121	0.25632	50.7326	-3.98446	0.202978	234.377	4.55277	0.000317247	0.00443348	0	0	0	0	0	0	0	0	0	0	0	0
A_84_P170463	AT2G31082	CLE7 (CLAVATA3/ESR-RELATED 7); receptor binding [AT2G31082.1]	-8.74128	0.541617	8.89772	-6.63326	0.326854	37.6868	4.31101	0.00447352	0.0195169	0	0	0	0	0	0	0	0	0	0	0	0
A_84_P13077	AT5G42380	CML37/CML39; calcium ion binding [AT5G42380.1]	1.29584	0.14544	8893.65	2.87306	0.161455	27037.1	2.98396	0.000230404	0.00384474	0	1	0	0	0	0	0	0	0	0	1	0
A_84_P784276	AT5G15840	CO (CONSTANS); transcription factor/ zinc ion binding [AT5G15840.1]	-6.99969	0.0993581	28.193	-5.85495	0.353852	64.7199	2.21106	0.00571247	0.0229165	0	0	0	0	0	0	0	0	0	0	0	0
A_84_P13103	AT5G49270	COBL9/MRH4/SHV2 (COBRA-LIKE 9, SHAVEN 2); carbohydrate binding [AT5G49270.1]	-1.97467	0.195982	923.745	-0.625384	0.0342107	2384.61	2.54786	0.000300426	0.00432812	0	0	0	0	0	0	0	0	0	0	0	0
A_84_P613251	AT3G18250	contains domain PROKAR_LIPOPROTEIN (PS51257) [AT3G18250.1]	-3.63107	0.0558403	291.425	-2.28055	0.274047	764.175	2.55004	0.00111748	0.00838331	0	0	0	0	0	0	0	0	0	1	0	0
A_84_P772807	AT1G68240	contains InterPro domain Basic helix-loop-helix dimerisation region bHLH; (InterPro:IPR001092); contains InterPro domain Helix-loop-helix DNA-binding; (InterPro:IPR011598) [AT1G68240.2]	-8.47763	0.610146	10.6769	-6.02899	0.346133	57.5082	5.459	0.00377541	0.0175471	0	0	0	0	0	0	0	0	0	0	1	0
A_84_P555946	AT1G18265	contains InterPro domain Protein of unknown function DUF593 (InterPro:IPR007656) [AT1G18265.1]	-2.02233	0.110349	888.463	-0.959558	0.0876024	1892.32	2.08894	0.000198125	0.00362672	0	0	0	0	0	0	0	0	0	0	0	0
A_84_P18660	AT1G62810	copper amine oxidase, putative [AT1G62810.1]	-0.00935745	0.115089	3589.77	1.12391	0.113896	8025.06	2.19355	0.000265655	0.00412	0	0	0	0	0	0	0	0	0	0	1	0
A_84_P18124	AT1G06330	copper-binding family protein [AT1G06330.1]	-5.23479	0.196293	96.1818	-3.78219	0.085748	267.829	2.73701	0.000300565	0.00432812	0	0	0	0	0	0	0	0	0	0	0	0
A_84_P155935	AT4G27590	copper-binding protein-related [AT4G27590.1]	-5.45246	0.179674	82.9748	-4.19727	0.104694	200.906	2.38698	0.000473024	0.00532402	0	0	0	0	0	0	0	0	0	0	1	0
A_84_P20423	AT4G12090	cornichon family protein [AT4G12090.1]	-3.91022	0.10302	240.047	-2.4508	0.137901	675.513	2.74997	0.000125123	0.00304111	0	0	0	0	0	0	0	0	0	0	0	0
A_84_P12572	AT2G35890	CPK25 (calcium-dependent protein kinase 25); calmodulin-dependent protein kinase/ kinase [AT2G35890.1]	-9.08583	0.0917837	6.64084	-6.74919	0.434873	35.1438	5.05126	0.000806693	0.00705743	0	0	0	0	0	0	0	0	0	0	0	0
A_84_P17818	AT5G45990	crooked neck protein, putative / cell cycle protein, putative [AT5G45990.1]	-6.27066	0.173429	47.0402	-5.22051	0.109577	98.9103	2.07074	0.000893727	0.00743562	0	0	0	0	0	0	0	0	0	0	0	0
A_84_P555128	AT1G51915	cryptdin protein-related [AT1G51915.1]	-7.72707	0.344986	17.4172	-5.87274	0.137472	62.9479	3.61585	0.00098316	0.00780851	0	0	0	0	0	0	0	0	0	0	0	0
A_84_P812494	AT1G08830	CSD1 (COPPER/ZINC SUPEROXIDE DISMUTASE 1); copper, zinc superoxide dismutase [AT1G08830.1]	1.75339	0.0237172	12164	3.01087	0.237606	29927.2	2.39078	0.000801521	0.00703348	0	1	0	0	0	0	0	0	0	0	0	0
A_84_P81799	AT2G28190	CSD2 (COPPER/ZINC SUPEROXIDE DISMUTASE 2); copper, zinc superoxide dismutase [AT2G28190.1]	-0.042517	0.00999126	3502.73	1.30837	0.347836	9293.99	2.55068	0.00254789	0.0136347	0	0	0	0	0	0	0	0	0	0	0	0
A_84_P55340	AT2G18540	cupin family protein [AT2G18540.1]	-6.82715	0.199649	31.9362	-5.81619	0.177692	65.6241	2.01524	0.00280659	0.0144841	0	2	0	0	0	0	0	0	0	0	0	0
A_84_P22124	AT3G22640	cupin family protein [AT3G22640.1]	-8.3991	0.190792	10.7232	-7.06956	0.308287	27.8023	2.51323	0.00314784	0.0154993	0	0	0	0	0	0	0	0	0	0	2	0
A_84_P12972	AT4G36700	cupin family protein [AT4G36700.1]	-4.55244	0.448767	157.819	-2.49981	0.5585	683.536	4.14861	0.00769375	0.0280741	0	2	0	0	0	0	0	0	0	1	1	0
A_84_P15864	AT5G18470	curculin-like (mannose-binding) lectin family protein [AT5G18470.1]	-2.67393	0.136802	565.811	-1.56502	0.241542	1252.01	2.15684	0.0022896	0.0127577	0	0	0	0	0	0	0	0	0	0	0	0
A_84_P578215	AT1G44542	cyclase family protein [AT1G44542.1]	-9.51578	0.743097	5.31316	-5.85066	0.0877371	63.8695	12.6856	0.00105821	0.00812345	0	0	0	0	0	0	0	0	0	0	1	0
A_84_P509484	AT4G18940	cyclic phosphodiesterase, putative [AT4G18940.1]	-5.4293	0.130314	84.0276	-3.90694	0.091424	245.678	2.8726	7.78001e-05	0.00264611	0	0	0	0	0	0	0	1	0	0	1	0
A_84_P14095	AT5G61650	CYCP4;2 (CYCLIN P4;2); cyclin-dependent protein kinase [AT5G61650.1]	-3.45165	0.196656	330.834	-2.28819	0.131814	755.356	2.23994	0.00104495	0.00806712	0	0	0	0	0	0	0	0	0	0	1	0
A_84_P848773	AT4G15393	CYP702A5 (cytochrome P450, family 702, subfamily A, polypeptide 5); heme binding / iron ion binding / monooxygenase [AT4G15393.2]	-2.88198	0.178818	490.909	-1.76039	0.0480024	1086.33	2.17586	0.00046645	0.00528695	0	0	0	0	0	0	0	0	0	0	1	0
A_84_P194344	AT4G15396	CYP702A6 (cytochrome P450, family 702, subfamily A, polypeptide 6); heme binding / iron ion binding / monooxygenase [AT4G15396.1]	-5.62279	0.273374	73.9864	-4.21673	0.218135	199.214	2.65013	0.00223556	0.0125599	0	0	0	0	0	0	0	0	0	0	0	0
A_84_P20118	AT2G45510	CYP704A2 (cytochrome P450, family 704, subfamily A, polypeptide 2); oxygen binding [AT2G45510.1]	-2.54099	0.104295	621.058	-0.945195	0.230109	1928.56	3.02262	0.000396461	0.00491373	0	0	0	0	0	0	0	0	0	0	0	0
A_84_P17690	AT4G15330	CYP705A1 (cytochrome P450, family 705, subfamily A, polypeptide 1); oxygen binding [AT4G15330.1]	-6.16658	0.17578	50.5522	-3.5029	0.132308	325.653	6.33648	3.05624e-05	0.00210262	0	0	0	0	0	0	0	0	0	0	0	0
A_84_P19172	AT2G14100	CYP705A13 (cytochrome P450, family 705, subfamily A, polypeptide 13); oxygen binding [AT2G14100.1]	-2.65761	0.120955	572.24	-0.967494	0.348622	1921.86	3.22682	0.00136688	0.00935429	0	0	0	0	0	0	0	0	0	0	0	0
A_84_P14595	AT3G20110	CYP705A20 (cytochrome P450, family 705, subfamily A, polypeptide 20); oxygen binding [AT3G20110.1]	-3.33984	0.19037	357.369	-1.74492	0.0705413	1098.97	3.02077	0.000168898	0.00339576	0	0	0	0	0	0	0	0	0	0	0	0
A_84_P14304	AT1G50560	CYP705A25 (cytochrome P450, family 705, subfamily A, polypeptide 25); oxygen binding [AT1G50560.1]	-4.07852	0.113372	214.1	-2.12106	0.214174	853.559	3.88376	0.000151399	0.00325035	0	0	0	0	0	0	0	0	0	0	1	0
A_84_P13359	AT1G50520	CYP705A27 (cytochrome P450, family 705, subfamily A, polypeptide 27); oxygen binding [AT1G50520.1]	-2.58862	0.102364	600.636	-1.44181	0.0892745	1356.78	2.21423	0.000127188	0.00304992	0	0	0	0	0	0	0	0	0	0	1	0
A_84_P19337	AT3G20960	CYP705A33 (cytochrome P450, family 705, subfamily A, polypeptide 33); oxygen binding [AT3G20960.1]	-2.05678	0.0201973	866.937	-0.390117	0.0920636	2812.7	3.1748	6.77039e-06	0.0015848	0	0	0	0	0	0	0	0	0	0	0	0
A_84_P21474	AT4G15380	CYP705A4 (cytochrome P450, family 705, subfamily A, polypeptide 4); oxygen binding [AT4G15380.1]	-2.79578	0.0384738	519.797	-1.3094	0.231182	1499.54	2.80185	0.000390228	0.00488102	0	0	0	0	0	0	0	0	0	0	0	0
A_84_P10679	AT2G05180	CYP705A6 (cytochrome P450, family 705, subfamily A, polypeptide 6); oxygen binding [AT2G05180.1]	-6.48019	0.290685	40.798	-4.79628	0.244004	133.83	3.21297	0.00154197	0.01005	0	0	0	0	0	0	0	0	0	0	0	0
A_84_P22005	AT2G27000	CYP705A8 (cytochrome P450, family 705, subfamily A, polypeptide 8); oxygen binding [AT2G27000.1]	-2.21177	0.114447	780.341	-0.913907	0.157602	1962.76	2.45865	0.000321863	0.00445407	0	0	0	0	0	0	0	0	0	0	0	0
A_84_P22951	AT2G27010	CYP705A9 (cytochrome P450, family 705, subfamily A, polypeptide 9); oxygen binding [AT2G27010.1]	-3.82604	0.0416817	254.376	-2.43525	0.184873	684.516	2.62221	0.000220657	0.00378962	0	0	0	0	0	0	0	0	0	0	1	0
A_84_P763062	AT4G22710	CYP706A2 (cytochrome P450, family 706, subfamily A, polypeptide 2); oxygen binding [AT4G22710.1]	1.46291	0.171469	9983.33	2.73906	0.148915	24613.7	2.42191	0.000624108	0.00614427	0	0	0	0	0	0	0	1	0	0	0	0
A_84_P22316	AT4G12330	CYP706A7 (cytochrome P450, family 706, subfamily A, polypeptide 7); oxygen binding [AT4G12330.1]	-3.28365	0.126668	370.879	-1.60566	0.141049	1213.94	3.19982	0.000105602	0.00290928	0	0	0	0	0	0	0	0	0	0	1	0
A_84_P784166	AT5G45340	CYP707A3 (cytochrome P450, family 707, subfamily A, polypeptide 3); oxygen binding [AT5G45340.2]	-0.543642	0.266352	2493.96	0.735525	0.241333	6195.45	2.42699	0.00351581	0.016683	0	0	0	0	0	0	0	0	0	0	0	0
A_84_P19680	AT1G55940	CYP708A1 (cytochrome P450, family 708, subfamily A, polypeptide 1); oxygen binding [AT1G55940.1]	-3.08659	0.158587	426.729	-1.89638	0.258689	998.679	2.28185	0.00245132	0.0132892	0	0	0	0	0	0	0	0	0	1	0	0
A_84_P17334	AT2G34500	CYP710A1 (cytochrome P450, family 710, subfamily A, polypeptide 1); C-22 sterol desaturase/ oxygen binding [AT2G34500.1]	-4.94903	0.0288499	116.805	-2.69082	0.213206	574.276	4.78399	5.38386e-05	0.00236485	0	0	0	0	0	0	0	0	0	1	1	0
A_84_P23444	AT5G24910	CYP714A1 (cytochrome P450, family 714, subfamily A, polypeptide 1); oxygen binding [AT5G24910.1]	-4.48146	0.0561572	161.67	-2.79654	0.235055	535.302	3.21522	0.000269704	0.00414373	0	0	0	0	0	0	0	0	0	0	1	0
A_84_P22498	AT5G24900	CYP714A2 (cytochrome P450, family 714, subfamily A, polypeptide 2); oxygen binding [AT5G24900.1]	-5.74656	0.173628	67.5866	-4.68695	0.181128	143.796	2.08437	0.00185826	0.0112146	0	0	0	0	0	0	0	0	0	0	0	0
A_84_P12169	AT5G52400	CYP715A1 (cytochrome P450, family 715, subfamily A, polypeptide 1); oxygen binding [AT5G52400.1]	-1.32056	0.125441	1445.59	0.261798	0.199968	4430.75	2.99459	0.000314467	0.00440841	0	0	0	0	0	0	0	0	0	0	0	0
A_84_P12111	AT5G36110	CYP716A1 (cytochrome P450, family 716, subfamily A, polypeptide 1); oxygen binding [AT5G36110.1]	-4.59976	0.184519	149.561	-3.29194	0.224945	379.402	2.47567	0.00146766	0.00975113	0	0	0	0	0	0	0	0	0	0	0	0
A_84_P19188	AT2G42850	CYP718 (cytochrome P450, family 718); oxygen binding [AT2G42850.1]	-4.16719	0.342942	203.836	-2.70475	0.215923	569.629	2.75574	0.00334052	0.016115	0	0	0	0	0	0	0	0	0	0	1	0
A_84_P13041	AT5G24960	CYP71A14 (cytochrome P450, family 71, subfamily A, polypeptide 14); oxygen binding [AT5G24960.1]	-4.96654	0.299438	117.356	-3.8367	0.117327	258.209	2.18833	0.00368743	0.0172606	0	0	0	0	0	0	0	0	0	0	0	0
A_84_P20428	AT4G13310	CYP71A20 (cytochrome P450, family 71, subfamily A, polypeptide 20); oxygen binding [AT4G13310.1]	-8.62378	0.767333	10.1164	-5.55497	0.236866	78.9399	8.39079	0.00270187	0.0141512	0	0	0	0	0	0	0	0	0	0	0	0
A_84_P187744	AT3G48300	CYP71A23 (cytochrome P450, family 71, subfamily A, polypeptide 23); oxygen binding [AT3G48300.1]	-5.22944	0.18465	96.5485	-3.67413	0.358931	293.856	2.93897	0.00261978	0.0138882	0	0	0	0	0	0	0	0	0	0	0	0
A_84_P22499	AT5G25120	CYP71B11 (cytochrome P450, family 71, subfamily B, polypeptide 11); oxygen binding [AT5G25120.1]	-1.56344	0.207534	1225.37	-0.50694	0.204086	2601.35	2.07987	0.00326967	0.0158973	0	0	0	0	0	0	0	0	0	0	0	0
A_84_P248605	AT3G26190	CYP71B21 (cytochrome P450, family 71, subfamily B, polypeptide 21); oxygen binding [AT3G26190.1]	-4.05616	0.0766802	217.235	-2.77943	0.212617	538.618	2.42289	0.000611589	0.00607175	0	0	0	0	0	0	0	0	0	0	0	0
A_84_P24042	AT3G26210	CYP71B23 (cytochrome P450, family 71, subfamily B, polypeptide 23); oxygen binding [AT3G26210.1]	-0.997948	0.0399255	1805.5	0.616054	0.0900786	5647.3	3.061	9.18292e-06	0.00166835	1	1	0	0	0	0	0	0	0	0	0	0
A_84_P12694	AT3G26270	CYP71B25 (cytochrome P450, family 71, subfamily B, polypeptide 25); oxygen binding [AT3G26270.1]	-10.0354	0.520919	3.59504	-8.27427	0.302551	12.0769	3.3897	0.0071619	0.026718	0	0	0	0	0	0	0	0	0	0	0	0
A_84_P10803	AT3G26220	CYP71B3 (cytochrome P450, family 71, subfamily B, polypeptide 3); oxygen binding [AT3G26220.1]	-2.23626	0.0547963	766.341	-0.735496	0.272538	2233.57	2.82993	0.000728406	0.00667524	0	0	0	0	0	0	0	0	0	0	0	0
A_84_P15411	AT2G02580	CYP71B9 (cytochrome P450, family 71, subfamily B, polypeptide 9); oxygen binding [AT2G02580.1]	-4.20816	0.237943	196.283	-2.8139	0.331259	531.715	2.62854	0.00407559	0.0184039	0	0	0	0	0	0	0	0	0	0	0	0
A_84_P10787	AT3G14680	CYP72A14 (cytochrome P450, family 72, subfamily A, polypeptide 14); oxygen binding [AT3G14680.1]	-4.28682	0.0613106	184.771	-2.51296	0.0919474	645.752	3.41968	9.95776e-06	0.00172402	0	0	0	0	0	0	0	0	0	0	0	0
A_84_P20242	AT3G14610	CYP72A7 (cytochrome P450, family 72, subfamily A, polypeptide 7); oxygen binding [AT3G14610.1]	-2.64783	0.129011	576.309	-1.32354	0.257409	1488.72	2.50409	0.00134531	0.00929657	0	0	0	0	0	0	0	0	0	0	0	0
A_84_P10372	AT5G38450	CYP735A1 (cytochrome P450, family 735, subfamily A, polypeptide 1); oxygen binding [AT5G38450.1]	-5.23519	0.186462	96.0524	-3.86439	0.361677	258.805	2.58615	0.00429953	0.019027	0	0	0	0	0	0	0	0	0	0	0	0
A_84_P23898	AT2G46660	CYP78A6 (cytochrome P450, family 78, subfamily A, polypeptide 6); oxygen binding [AT2G46660.1]	-4.00621	0.14101	224.941	-2.97766	0.139412	468.005	2.03998	0.00084953	0.00724952	0	0	0	0	0	0	0	0	0	0	0	0
A_84_P14701	AT3G61880	CYP78A9 (CYTOCHROME P450 78A9); oxygen binding [AT3G61880.1]	-2.51412	0.202146	636.629	-1.01626	0.0504897	1819.48	2.82423	0.000239221	0.00392328	0	0	0	0	0	0	0	0	0	0	0	0
A_84_P18730	AT5G36220	CYP81D1 (CYTOCHROME P450 91A1); oxygen binding [AT5G36220.1]	-1.52946	0.0506484	1250.28	-0.176105	0.0640676	3256.9	2.55505	8.77005e-06	0.00164828	0	1	0	0	0	0	0	0	0	0	2	0
A_84_P20540	AT4G37340	CYP81D3 (cytochrome P450, family 81, subfamily D, polypeptide 3); oxygen binding [AT4G37340.1]	-5.12138	0.068936	103.704	-3.67101	0.136266	289.866	2.73278	7.99564e-05	0.00267622	0	0	0	0	0	0	0	0	0	0	1	0
A_84_P13130	AT5G57220	CYP81F2 (cytochrome P450, family 81, subfamily F, polypeptide 2); oxygen binding [AT5G57220.1]	-2.60413	0.0780317	593.144	-1.47011	0.185146	1332.79	2.19469	0.000613473	0.00608214	0	0	0	0	0	0	0	0	0	0	0	0
A_84_P613522	AT5G10600	CYP81K2 (cytochrome P450, family 81, subfamily K, polypeptide 2); oxygen binding [AT5G10600.1]	-7.05647	0.153303	27.2306	-5.85901	0.191985	63.864	2.29335	0.00107843	0.00822079	0	0	0	0	0	0	0	0	0	0	1	0
A_84_P12090	AT5G23190	CYP86B1 (cytochrome P450, family 86, subfamily B, polypeptide 1); oxygen binding [AT5G23190.1]	-1.63474	0.232076	1169.59	-0.0198018	0.246767	3664.55	3.06297	0.00117355	0.00860876	0	0	0	0	0	0	0	0	0	0	0	0
A_84_P13148	AT5G61320	CYP89A3 (cytochrome P450, family 87, subfamily A, polypeptide 3); oxygen binding [AT5G61320.1]	-7.47253	0.362776	20.6452	-6.39194	0.258324	44.2106	2.11491	0.0136668	0.0420516	0	0	0	0	0	0	0	0	0	0	0	0
A_84_P10829	AT3G13730	CYP90D1 (CYTOCHROME P450, FAMILY 90, SUBFAMILY D, POLYPEPTIDE 1); oxidoreductase, acting on paired donors, with incorporation or reduction of molecular oxygen, NADH or NADPH as one donor, and incorporation of one atom of oxygen / oxygen binding [AT3G13730.1]	-2.53263	0.161151	624.569	-0.990995	0.223041	1869.58	2.91125	0.000631288	0.00617453	0	0	0	0	0	0	0	0	0	0	1	0
A_84_P15993	AT5G63450	CYP94B1 (cytochrome P450, family 94, subfamily B, polypeptide 1); oxygen binding [AT5G63450.1]	-2.08327	0.243689	856.452	-0.937513	0.277772	1947.06	2.21262	0.00580514	0.0231633	0	0	0	0	0	0	0	0	0	0	0	0
A_84_P10863	AT3G48520	CYP94B3 (cytochrome P450, family 94, subfamily B, polypeptide 3); oxygen binding [AT3G48520.1]	-0.624149	0.0919416	2343.02	1.76079	0.101971	12489.4	5.22322	7.26922e-06	0.0015848	0	0	0	0	0	0	0	0	0	0	0	0
A_84_P23699	AT1G65340	CYP96A3 (cytochrome P450, family 96, subfamily A, polypeptide 3); oxygen binding [AT1G65340.1]	-10.3672	0.232379	2.76201	-9.05991	0.30305	6.99064	2.47476	0.00405503	0.0183452	0	0	0	0	0	0	0	0	0	0	0	0
A_84_P751658	AT1G47620	CYP96A8 (cytochrome P450, family 96, subfamily A, polypeptide 8); oxygen binding [AT1G47620.1]	-5.26955	0.159996	93.6979	-4.12421	0.326386	214.825	2.21197	0.00547907	0.0222817	0	0	0	0	0	0	0	0	0	0	0	0
A_84_P15515	AT3G19390	cysteine proteinase, putative / thiol protease, putative [AT3G19390.1]	-1.5295	0.0739349	1251.14	0.622723	0.126658	5679.44	4.44513	1.42269e-05	0.00178742	0	0	0	0	0	0	0	0	0	1	0	0
A_84_P835471	AT2G34080	cysteine proteinase, putative [AT2G34080.1]	-3.22199	0.16771	387.399	-1.83432	0.208857	1040.81	2.61656	0.000853594	0.00727068	0	0	0	0	0	0	0	0	0	0	0	0
A_84_P17439	AT3G22460	cysteine synthase, putative / O-acetylserine (thiol)-lyase, putative / O-acetylserine sulfhydrylase, putative [AT3G22460.1]	-2.33793	0.0867002	715.088	-0.837657	0.141431	2063.66	2.82895	9.70079e-05	0.0028539	0	0	0	0	0	0	0	0	0	0	0	0
A_84_P24073	AT3G28740	cytochrome P450 family protein [AT3G28740.1]	-2.45771	0.0346618	656.945	-0.78292	0.384281	2193.29	3.19272	0.0016755	0.0105345	0	1	0	0	0	0	0	0	0	0	2	0
A_84_P12057	AT5G08250	cytochrome P450 family protein [AT5G08250.1]	-4.62468	0.262005	148.227	-2.50384	0.0531173	649.069	4.34948	0.000162525	0.00335552	0	0	0	0	0	0	0	0	0	0	0	0
A_84_P17256	AT2G40140	CZF1/ZFAR1; transcription factor [AT2G40140.1]	1.30454	0.158485	8932.11	2.4063	0.150759	19570.1	2.14616	0.000950911	0.0077025	0	0	0	0	0	0	0	0	0	0	0	0
A_84_P277980	AT3G08840	D-alanine--D-alanine ligase family [AT3G08840.1]	-5.61007	0.226834	74.6133	-4.59706	0.275213	153.541	2.01812	0.00793117	0.0286514	0	0	0	0	0	0	0	0	0	0	0	0
A_84_P10306	AT5G59930	DC1 domain-containing protein / UV-B light-insensitive protein, putative [AT5G59930.1]	-4.65236	0.110989	143.488	-2.54407	0.126842	633.022	4.31182	2.68477e-05	0.00203297	0	0	0	0	0	0	0	0	0	0	1	0
A_84_P116712	AT1G29180	DC1 domain-containing protein [AT1G29180.1]	-5.93681	0.0966585	58.8909	-3.77296	0.237533	272.098	4.48111	0.000127511	0.00304992	0	0	0	0	0	0	0	0	0	0	0	0
A_84_P95179	AT1G44050	DC1 domain-containing protein [AT1G44050.1]	-7.60706	0.209456	18.5905	-5.14327	0.267977	105.27	5.51661	0.000232204	0.00386294	0	0	0	0	0	0	0	0	0	0	0	0
A_84_P12398	AT1G53340	DC1 domain-containing protein [AT1G53340.1]	-5.84868	0.0999822	62.6179	-4.67432	0.152108	144.796	2.25693	0.000365085	0.00474339	0	0	0	0	0	0	0	0	0	0	0	0
A_84_P12467	AT1G55430	DC1 domain-containing protein [AT1G55430.1]	-5.14217	0.167804	102.394	-3.73503	0.26208	280.05	2.65209	0.00143526	0.00960799	0	0	0	0	0	0	0	0	0	0	0	0
A_84_P11522	AT1G55440	DC1 domain-containing protein [AT1G55440.1]	-7.02846	0.269234	28.0243	-6.00907	0.214436	57.4957	2.02706	0.00683958	0.0259237	0	0	0	0	0	0	0	0	0	0	0	0
A_84_P289784	AT1G61840	DC1 domain-containing protein [AT1G61840.1]	-5.21326	0.0799403	97.3806	-3.82059	0.427554	268.861	2.62563	0.00517136	0.021477	0	0	0	0	0	0	0	0	0	0	0	0
A_84_P163943	AT1G66440	DC1 domain-containing protein [AT1G66440.1]	-5.90343	0.159867	60.5612	-3.57243	0.318558	315.273	5.03155	0.000346227	0.00461402	0	0	0	0	0	0	0	0	0	0	0	0
A_84_P235303	AT1G66450	DC1 domain-containing protein [AT1G66450.1]	-5.00312	0.214051	113.346	-3.81485	0.109123	261.83	2.27879	0.00101982	0.00795339	0	0	0	0	0	0	0	0	0	0	0	0
A_84_P18120	AT1G69150	DC1 domain-containing protein [AT1G69150.1]	-7.22588	0.247067	24.3062	-5.79347	0.27967	67.2108	2.69896	0.00265744	0.0140042	0	0	0	0	0	0	0	0	0	1	0	0
A_84_P78735	AT2G02610	DC1 domain-containing protein [AT2G02610.1]	-6.69747	0.173474	34.9875	-5.41476	0.17346	86.7836	2.43296	0.000823797	0.00713406	0	0	0	0	0	0	0	0	0	0	0	0
A_84_P277930	AT2G02680	DC1 domain-containing protein [AT2G02680.1]	-3.77302	0.189172	264.894	-2.52883	0.241896	644.929	2.36885	0.00217156	0.0123427	0	0	0	0	0	0	0	0	0	0	1	0
A_84_P503876	AT2G27660	DC1 domain-containing protein [AT2G27660.1]	-3.20561	0.163678	391.938	-1.35223	0.0773528	1442.21	3.61345	5.9424e-05	0.00242937	0	0	0	0	0	0	0	0	0	0	1	0
A_84_P227499	AT2G37820	DC1 domain-containing protein [AT2G37820.1]	-5.92716	0.294008	59.9793	-3.87146	0.126165	252.235	4.15745	0.000370933	0.00477526	0	0	0	0	0	0	0	0	0	0	0	0
A_84_P184454	AT2G43220	DC1 domain-containing protein [AT2G43220.1]	-10.1083	0.777325	3.58134	-7.65383	0.129525	18.3228	5.48115	0.00571221	0.0229165	0	0	0	0	0	0	0	0	0	0	0	0
A_84_P824802	AT2G44370	DC1 domain-containing protein [AT2G44370.1]	-0.824394	0.194805	2043.84	0.877901	0.162835	6797.76	3.25418	0.000314221	0.00440841	0	0	0	0	0	0	0	0	0	0	1	0
A_84_P832916	AT2G44380	DC1 domain-containing protein [AT2G44380.1]	-2.68413	0.0157115	561.233	-0.477117	0.189696	2661.79	4.61717	3.62846e-05	0.0021409	0	1	0	0	0	0	0	0	0	1	0	0
A_84_P22019	AT2G44390	DC1 domain-containing protein [AT2G44390.1]	-4.68221	0.247917	141.405	-2.27939	0.183669	762.734	5.28837	0.000174793	0.00344988	0	0	0	0	0	0	0	0	0	0	1	0
A_84_P83309	AT3G07000	DC1 domain-containing protein [AT3G07000.1]	-3.9034	0.103476	241.193	-2.68561	0.248995	578.887	2.32591	0.00144163	0.00963855	0	0	0	0	0	0	0	0	0	0	0	0
A_84_P205658	AT3G11370	DC1 domain-containing protein [AT3G11370.1]	-5.034	0.248412	111.215	-3.85446	0.37045	260.824	2.26506	0.0101796	0.0340018	0	0	0	0	0	0	0	1	0	0	0	0
A_84_P163223	AT3G13760	DC1 domain-containing protein [AT3G13760.1]	-4.30183	0.0511215	182.906	-1.55814	0.272207	1267.24	6.69782	6.76865e-05	0.0025515	0	0	0	0	0	0	0	0	0	0	0	0
A_84_P252155	AT3G28650	DC1 domain-containing protein [AT3G28650.1]	-8.67161	0.371148	9.03028	-6.44981	0.272508	42.6868	4.66476	0.00112061	0.00839117	0	0	0	0	0	0	0	0	0	0	0	0
A_84_P255900	AT3G43890	DC1 domain-containing protein [AT3G43890.1]	-5.64824	0.275508	72.7735	-4.51022	0.293498	163.919	2.20078	0.00806402	0.0289849	0	0	0	0	0	0	0	0	0	1	0	0
A_84_P167283	AT3G46800	DC1 domain-containing protein [AT3G46800.1]	-9.00517	0.333934	7.11695	-5.84831	0.196066	64.3521	8.91888	0.000146021	0.00320787	0	0	0	0	0	0	0	0	0	0	0	0
A_84_P117432	AT3G46810	DC1 domain-containing protein [AT3G46810.1]	-7.96413	0.504129	14.938	-4.97376	0.268527	118.746	7.9468	0.000819784	0.00710958	0	0	0	0	0	0	0	0	0	1	1	0
A_84_P162793	AT3G48400	DC1 domain-containing protein [AT3G48400.1]	-5.08427	0.115018	106.456	-2.95146	0.280222	482.711	4.38573	0.000259489	0.00406703	0	0	0	0	0	0	0	0	0	0	1	0
A_84_P212328	AT3G50010	DC1 domain-containing protein [AT3G50010.1]	-5.69098	0.110052	70.037	-3.58207	0.179877	309.228	4.31365	6.51885e-05	0.00251812	0	0	0	0	0	0	0	0	0	0	0	0
A_84_P23228	AT4G01350	DC1 domain-containing protein [AT4G01350.1]	-4.02566	0.0554697	221.462	-2.27217	0.0922987	763.131	3.37174	9.40313e-06	0.00168726	0	0	0	0	0	0	0	0	0	0	0	0
A_84_P20393	AT4G01910	DC1 domain-containing protein [AT4G01910.1]	-3.60126	0.0444286	297.129	-2.20452	0.0296708	798.289	2.63306	1.42241e-06	0.00157531	0	0	0	0	0	0	0	0	0	0	0	0
A_84_P21339	AT4G01920	DC1 domain-containing protein [AT4G01920.1]	-4.1172	0.061858	207.791	-2.69935	0.125616	568.348	2.67186	6.20603e-05	0.00248748	0	0	0	0	0	0	0	0	0	0	0	0
A_84_P10965	AT4G11390	DC1 domain-containing protein [AT4G11390.1]	-10.5314	0.0491549	2.43691	-8.48869	0.497984	10.648	4.12028	0.00211123	0.0121449	0	0	0	0	0	0	0	0	0	0	0	0
A_84_P280240	AT4G13130	DC1 domain-containing protein [AT4G13130.1]	-6.15701	0.204604	50.75	-4.91373	0.374975	125.261	2.36736	0.00727584	0.0269791	0	0	0	0	0	0	0	0	0	0	0	0
A_84_P284290	AT4G26380	DC1 domain-containing protein [AT4G26380.1]	-6.28154	0.165671	46.4638	-5.11746	0.477214	109.415	2.24091	0.0162464	0.0477257	0	0	0	0	0	0	0	0	0	0	0	0
A_84_P282230	AT5G02350	DC1 domain-containing protein [AT5G02350.1]	-6.82261	0.396533	32.5087	-5.38657	0.176212	88.3847	2.70578	0.00458708	0.0198344	0	0	0	0	0	0	0	0	0	0	0	0
A_84_P121082	AT5G02360	DC1 domain-containing protein [AT5G02360.1]	-5.87494	0.0235209	61.4471	-4.42768	0.254087	173.078	2.72691	0.00060205	0.00602919	0	0	0	0	0	0	0	0	0	0	0	0
A_84_P13026	AT5G17960	DC1 domain-containing protein [AT5G17960.1]	-8.79161	0.412595	8.40479	-6.70821	0.477604	36.4687	4.23806	0.00462986	0.0199502	0	0	0	0	0	0	0	0	0	0	0	0
A_84_P173901	AT5G22355	DC1 domain-containing protein [AT5G22355.1]	-4.87137	0.105233	123.264	-3.83389	0.301113	262.095	2.05263	0.0048851	0.0206721	0	1	0	0	0	0	0	2	0	0	1	0
A_84_P245795	AT5G40590	DC1 domain-containing protein [AT5G40590.1]	-3.3208	0.107272	361.632	-0.660538	0.192814	2337.19	6.32147	3.10732e-05	0.00211371	0	0	0	0	0	0	0	0	0	0	0	0
A_84_P20644	AT5G42840	DC1 domain-containing protein [AT5G42840.1]	-3.46616	0.158691	327.078	-1.9709	0.0817599	938.922	2.81915	0.000131253	0.00307898	0	0	0	0	0	0	0	0	0	0	0	0
A_84_P111682	AT5G43520	DC1 domain-containing protein [AT5G43520.1]	-3.0476	0.100486	436.331	-1.14132	0.171054	1676.81	3.7484	7.63533e-05	0.00263806	0	0	0	0	0	0	0	0	0	0	0	0
A_84_P15009	AT5G54040	DC1 domain-containing protein [AT5G54040.1]	-2.08485	0.212139	854.333	-0.368648	0.109085	2856.65	3.2857	0.000238497	0.00391831	0	0	0	0	0	0	0	0	0	0	0	0
A_84_P15955	AT5G54050	DC1 domain-containing protein [AT5G54050.1]	-6.979	0.266322	28.8172	-5.74122	0.177693	69.1269	2.35835	0.0025873	0.0137746	0	0	0	0	0	0	0	0	0	0	0	0
A_84_P752131	AT1G71280	DEAD/DEAH box helicase, putative [AT1G71280.1]	-7.40722	0.172989	21.3713	-5.16599	0.0815886	102.635	4.72798	3.47941e-05	0.0021409	0	0	0	0	0	0	0	0	0	0	0	0
A_84_P23335	AT4G33370	DEAD-box protein abstrakt, putative [AT4G33370.1]	-8.83772	0.320055	7.98061	-7.43467	0.176146	21.3451	2.64459	0.00265207	0.0139879	0	0	0	0	0	0	0	2	0	0	0	0
A_84_P785549	AT5G48657	defense protein-related [AT5G48657.2]	-4.29393	0.107147	184.366	-3.23734	0.0787936	390.223	2.08	0.000161641	0.00334567	0	0	0	0	0	0	0	1	0	1	0	0
A_84_P305000	AT2G23960	defense-related protein, putative [AT2G23960.1]	-2.72148	0.0339177	547.241	-1.19176	0.126954	1615.13	2.88729	3.57147e-05	0.0021409	0	0	0	0	0	0	0	0	0	0	2	0
A_84_P308363	AT2G45750	dehydration-responsive family protein [AT2G45750.1]	-1.4921	0.156456	1286.78	-0.275462	0.20387	3060.68	2.32405	0.00120508	0.00874151	0	0	0	0	0	0	0	0	0	0	0	0
A_84_P12005	AT4G38410	dehydrin, putative [AT4G38410.1]	-1.05342	0.337702	1765.69	0.42017	0.356233	5018.9	2.77712	0.00651751	0.0251067	0	1	0	0	0	0	0	0	0	0	0	0
A_84_P14131	AT5G20250	DIN10 (DARK INDUCIBLE 10); hydrolase, hydrolyzing O-glycosyl compounds [AT5G20250.1]	0.882421	0.133282	6655.68	2.98429	0.320001	29565.2	4.29264	0.000464769	0.00527743	1	1	0	0	0	0	0	0	0	0	0	0
A_84_P20369	AT3G60140	DIN2 (DARK INDUCIBLE 2); hydrolase, hydrolyzing O-glycosyl compounds [AT3G60140.1]	1.34975	0.106628	9202.75	2.49304	0.279314	20938.4	2.20884	0.00269489	0.0141368	0	0	0	0	0	0	0	0	0	0	1	0
A_84_P22681	AT1G71390	disease resistance family protein / LRR family protein [AT1G71390.1]	-7.10291	0.158383	26.2939	-5.51366	0.413935	82.9311	3.00893	0.00341964	0.016357	0	0	0	0	0	0	0	0	0	0	0	0
A_84_P20789	AT1G71400	disease resistance family protein / LRR family protein [AT1G71400.1]	-4.03949	0.227479	220.717	-2.63246	0.0526523	593.405	2.65189	0.000476077	0.00534596	0	0	0	0	0	0	0	0	0	0	0	0
A_84_P12550	AT2G32660	disease resistance family protein / LRR family protein [AT2G32660.1]	-2.83131	0.28572	511.686	-1.36105	0.125773	1434.19	2.77071	0.00122924	0.00883006	0	0	0	0	0	0	0	0	0	0	2	0
A_84_P14516	AT3G05360	disease resistance family protein / LRR family protein [AT3G05360.1]	-3.86035	0.158903	249.875	-2.46366	0.159743	668.677	2.63297	0.000426556	0.00506868	0	0	0	0	0	0	0	0	0	0	0	0
A_84_P18631	AT4G13920	disease resistance family protein / LRR family protein [AT4G13920.1]	-6.797	0.172799	32.6068	-5.08823	0.179314	108.588	3.26882	0.000287023	0.00426389	0	0	0	0	0	0	0	0	0	0	1	0
A_84_P19697	AT1G47890	disease resistance family protein [AT1G47890.1]	-4.90217	0.150523	121.286	-3.55289	0.183189	314.877	2.54785	0.000594268	0.00598944	0	0	0	0	0	0	0	0	0	0	0	0
A_84_P15582	AT3G46730	disease resistance protein (CC-NBS class), putative [AT3G46730.1]	-4.09708	0.0501216	210.97	-2.49303	0.0300646	653.594	3.03994	1.1717e-06	0.00157531	0	0	0	0	0	0	0	0	0	0	1	0
A_84_P173341	AT1G12290	disease resistance protein (CC-NBS-LRR class), putative [AT1G12290.1]	-3.39105	0.098588	344.779	-2.23657	0.0594036	781.341	2.22603	6.44407e-05	0.00250811	0	0	0	0	0	0	0	0	0	0	0	0
A_84_P20795	AT1G15890	disease resistance protein (CC-NBS-LRR class), putative [AT1G15890.1]	-5.28033	0.0924691	92.818	-3.62398	0.140858	299.336	3.15217	6.97854e-05	0.00257869	0	0	0	0	0	0	0	0	0	0	0	0
A_84_P109182	AT1G58400	disease resistance protein (CC-NBS-LRR class), putative [AT1G58400.1]	-3.98111	0.07686	228.407	-2.50644	0.08192	648.074	2.77921	2.21591e-05	0.00198101	0	0	0	0	0	0	0	0	0	0	0	0
A_84_P17213	AT1G58410	disease resistance protein (CC-NBS-LRR class), putative [AT1G58410.1]	-3.34118	0.0810664	356.606	-2.04552	0.0960379	891.596	2.45489	5.78047e-05	0.00241192	0	0	0	0	0	0	0	0	0	0	0	0
A_84_P20874	AT1G59780	disease resistance protein (CC-NBS-LRR class), putative [AT1G59780.1]	-7.11196	0.0265258	26.0685	-5.68005	0.213461	72.4169	2.69803	0.00032312	0.00446137	0	0	0	0	0	0	0	0	0	1	0	0
A_84_P10614	AT1G63350	disease resistance protein (CC-NBS-LRR class), putative [AT1G63350.1]	-9.27008	0.449609	6.05121	-7.75693	0.251244	17.1482	2.85433	0.0070384	0.0264315	0	0	0	0	0	0	0	0	0	0	0	0
A_84_P13692	AT3G46710	disease resistance protein (CC-NBS-LRR class), putative [AT3G46710.1]	-6.62889	0.215863	36.6714	-5.03321	0.103272	112.619	3.02237	0.000320966	0.00445151	0	0	0	0	0	0	0	0	0	0	0	0
A_84_P20555	AT5G05400	disease resistance protein (CC-NBS-LRR class), putative [AT5G05400.1]	-4.27033	0.138911	187.13	-2.76704	0.0817666	540.628	2.83488	8.59162e-05	0.0027558	0	0	0	0	0	0	0	0	0	0	0	0
A_84_P16478	AT3G14460	disease resistance protein (NBS-LRR class), putative [AT3G14460.1]	-6.0266	0.181228	55.7412	-4.9928	0.126063	115.709	2.04742	0.0012562	0.00894819	0	0	0	0	0	0	0	0	0	0	0	0
A_84_P21719	AT5G38350	disease resistance protein (NBS-LRR class), putative [AT5G38350.1]	-6.54591	0.197146	38.7443	-4.63349	0.0492879	148.188	3.76441	8.29017e-05	0.00272196	0	0	0	0	0	0	0	0	0	0	0	0
A_84_P20045	AT1G57630	disease resistance protein (TIR class), putative [AT1G57630.1]	-4.1136	0.153928	208.778	-3.03871	0.17051	449.571	2.10657	0.0012599	0.00896172	0	0	0	0	0	0	0	0	0	0	0	0
A_84_P590289	AT4G19920	disease resistance protein (TIR class), putative [AT4G19920.1]	-8.19088	0.236727	12.4245	-5.6514	0.295015	74.0374	5.8138	0.000312561	0.00440024	0	0	0	0	0	0	0	0	0	0	0	0
A_84_P576914	AT4G19925	disease resistance protein (TIR class), putative [AT4G19925.1]	-7.69718	0.250893	17.5236	-5.8131	0.146974	65.597	3.69118	0.000358983	0.00470464	0	0	0	0	0	0	0	1	0	0	0	0
A_84_P837681	AT4G23510	disease resistance protein (TIR class), putative [AT4G23510.1]	-7.07003	0.127775	26.8928	-5.37565	0.218921	89.222	3.23638	0.000317948	0.00443348	0	0	0	0	0	0	0	0	0	1	0	0
A_84_P19945	AT1G72850	disease resistance protein (TIR-NBS class), putative [AT1G72850.1]	-4.44521	0.0881387	165.637	-3.06189	0.078502	441.191	2.60868	3.47686e-05	0.0021409	0	0	0	0	0	0	0	0	0	0	1	0
A_84_P21837	AT1G72870	disease resistance protein (TIR-NBS class), putative [AT1G72870.1]	-6.32051	0.221614	45.3804	-4.74462	0.11369	137.603	2.98121	0.000393898	0.00490158	0	0	0	0	0	0	0	0	0	0	0	0
A_84_P18775	AT5G48780	disease resistance protein (TIR-NBS class), putative [AT5G48780.1]	-5.1105	0.153114	104.879	-4.00014	0.0526831	230.044	2.15901	0.000287763	0.00426489	0	0	0	0	0	0	0	0	0	0	0	0
A_84_P16166	AT1G65850	disease resistance protein (TIR-NBS-LRR class), putative [AT1G65850.1]	-8.13142	0.332007	13.0367	-7.09594	0.241501	27.206	2.0498	0.0119816	0.0382541	0	0	0	0	0	0	0	0	0	0	2	0
A_84_P14147	AT2G17050	disease resistance protein (TIR-NBS-LRR class), putative [AT2G17050.1]	-5.34013	0.11785	89.2996	-3.84907	0.167509	256.096	2.81096	0.000227692	0.00383971	0	0	0	0	0	0	0	0	0	0	1	0
A_84_P16984	AT2G17060	disease resistance protein (TIR-NBS-LRR class), putative [AT2G17060.1]	-5.51049	0.0161492	79.1115	-3.65579	0.0587676	291.977	3.61675	7.75465e-07	0.00157531	0	0	0	0	0	0	0	0	0	0	0	0
A_84_P16625	AT4G08450	disease resistance protein (TIR-NBS-LRR class), putative [AT4G08450.1]	-8.19168	0.425796	12.6342	-6.3062	0.116883	46.6334	3.69476	0.00178226	0.0109669	0	0	0	0	0	0	0	0	0	0	0	0
A_84_P13971	AT5G17970	disease resistance protein (TIR-NBS-LRR class), putative [AT5G17970.1]	-7.88203	0.252481	15.4922	-6.50467	0.242865	40.7996	2.59792	0.00243016	0.0131958	0	0	0	0	0	0	0	0	0	0	0	0
A_84_P838935	AT5G18350	disease resistance protein (TIR-NBS-LRR class), putative [AT5G18350.1]	-8.52611	0.343461	9.92657	-7.19087	0.0829661	25.2194	2.52317	0.00281653	0.0145164	0	0	0	0	0	0	0	0	0	0	0	0
A_84_P21574	AT5G38340	disease resistance protein (TIR-NBS-LRR class), putative [AT5G38340.1]	-6.05199	0.137647	54.4371	-4.26749	0.161425	192.032	3.44498	0.000129076	0.00306374	0	0	0	0	0	0	0	0	0	0	0	0
A_84_P22526	AT5G40100	disease resistance protein (TIR-NBS-LRR class), putative [AT5G40100.1]	-6.23035	0.159979	48.1683	-4.31299	0.245767	187.136	3.77731	0.000346572	0.00461563	0	0	0	0	0	0	0	0	0	0	1	0
A_84_P13074	AT5G41540	disease resistance protein (TIR-NBS-LRR class), putative [AT5G41540.1]	-7.57136	0.422482	19.4042	-5.93636	0.286772	60.7294	3.10587	0.0051701	0.0214738	0	0	0	0	0	0	0	0	0	0	1	0
A_84_P14019	AT5G41550	disease resistance protein (TIR-NBS-LRR class), putative [AT5G41550.1]	-6.82471	0.178916	31.9104	-5.55338	0.0873713	78.4315	2.41385	0.000380127	0.00482728	0	0	0	0	0	0	0	1	0	0	0	0
A_84_P23478	AT5G41750	disease resistance protein (TIR-NBS-LRR class), putative [AT5G41750.1]	-2.00836	0.203782	900.08	-0.394869	0.256318	2826.9	3.05991	0.00103444	0.00802	0	0	0	0	0	0	0	0	0	0	0	0
A_84_P16873	AT5G46260	disease resistance protein (TIR-NBS-LRR class), putative [AT5G46260.1]	-4.6197	0.0576456	146.697	-3.42686	0.0906773	342.205	2.28602	4.31135e-05	0.00224614	0	0	0	0	0	0	0	0	0	0	0	0
A_84_P20668	AT5G49140	disease resistance protein (TIR-NBS-LRR class), putative [AT5G49140.1]	-9.60035	0.47817	4.78905	-6.8358	0.175174	32.3175	6.79532	0.000712971	0.00660456	0	1	0	0	0	0	0	0	0	0	0	0
A_84_P19092	AT1G52660	disease resistance protein, putative [AT1G52660.1]	-5.30082	0.183176	91.8299	-3.71172	0.0233713	280.717	3.00861	0.000118001	0.00299663	0	0	0	0	0	0	0	0	0	0	0	0
A_84_P10780	AT3G15700	disease resistance protein, putative [AT3G15700.1]	-5.51985	0.203911	79.003	-3.82991	0.118429	259.283	3.22644	0.000242153	0.00395211	0	0	0	0	0	0	0	0	0	1	0	0
A_84_P20104	AT2G26380	disease resistance protein-related / LRR protein-related [AT2G26380.1]	-3.11209	0.43896	427.912	-1.97643	0.170267	937.767	2.1972	0.0139427	0.0426419	0	0	0	0	0	0	0	0	0	0	1	0
A_84_P788157	AT2G34315	disease resistance protein-related [AT2G34315.1]	-7.68365	0.322639	17.7758	-5.39965	0.536241	91.1083	4.87028	0.00320423	0.0156947	0	0	0	0	0	0	0	0	0	0	0	0
A_84_P20285	AT3G13660	disease resistance response [AT3G13660.1]	-6.667	0.184465	35.6463	-4.85835	0.239458	128.07	3.50315	0.000489308	0.00541474	0	0	0	0	0	0	0	0	0	0	1	0
A_84_P11564	AT1G64160	disease resistance-responsive family protein / dirigent family protein [AT1G64160.1]	-4.88992	0.327121	124.19	-2.03634	0.621244	946.769	7.22793	0.00214625	0.0122635	0	0	0	0	0	0	0	0	0	0	0	0
A_84_P15351	AT2G28670	disease resistance-responsive family protein / fibroin-related [AT2G28670.1]	-1.38477	0.0939155	1383.5	0.0820338	0.112127	3900.82	2.7641	6.44769e-05	0.00250811	0	0	0	0	0	0	0	0	0	0	0	0
A_84_P201578	AT3G24020	disease resistance-responsive family protein [AT3G24020.1]	-2.13519	0.115085	822.379	-0.44458	0.166764	2714.52	3.22794	0.000133266	0.00310532	0	0	0	0	0	0	0	0	0	0	0	0
A_84_P19403	AT3G55230	disease resistance-responsive family protein [AT3G55230.1]	-2.32216	0.127763	724.088	-0.759157	0.0875899	2174.89	2.95467	6.29377e-05	0.00249811	0	0	0	0	0	0	0	0	0	0	0	0
A_84_P21375	AT4G13580	disease resistance-responsive family protein [AT4G13580.1]	-0.858291	0.0985693	1993.9	0.860182	0.183912	6713.69	3.29088	0.000140284	0.00315839	0	0	0	0	0	0	0	0	0	0	0	0
A_84_P21589	AT5G42510	disease resistance-responsive family protein [AT5G42510.1]	-4.80007	0.104927	129.654	-3.48518	0.136517	329.161	2.48784	0.000188767	0.00353687	0	0	0	0	0	0	0	0	0	0	0	0
A_84_P14494	AT2G39430	disease resistance-responsive protein-related / dirigent protein-related [AT2G39430.1]	-3.41595	0.143616	339.038	-1.76606	0.112453	1083.57	3.1381	9.69426e-05	0.0028539	0	0	0	0	0	0	0	0	0	0	0	0
A_84_P816283	AT1G53280	DJ-1 family protein [AT1G53280.1]	0.455075	0.104385	4959.98	1.73505	0.233407	12379.3	2.42834	0.000973578	0.00778572	0	0	0	0	0	0	0	0	0	0	0	0
A_84_P21896	AT1G72570	DNA binding / transcription factor [AT1G72570.1]	-10.1158	0.472861	3.34925	-8.5585	0.158252	9.7819	2.94309	0.00565639	0.0227739	0	0	0	0	0	0	0	0	0	0	0	0
A_84_P755708	AT2G40350	DNA binding / transcription factor [AT2G40350.1]	-6.85244	0.261983	31.5725	-4.99829	0.165723	115.745	3.6154	0.00049007	0.00541474	0	0	0	0	0	0	0	0	0	0	0	0
A_84_P150068	AT2G43140	DNA binding / transcription factor [AT2G43140.1]	-6.54721	0.261778	38.9305	-4.04092	0.135808	224.071	5.68157	0.000123963	0.00303383	0	0	0	0	0	0	0	0	0	0	0	0
A_84_P201258	AT3G16280	DNA binding / transcription factor [AT3G16280.1]	-4.13098	0.171522	206.406	-3.07382	0.045404	437.066	2.08084	0.000497434	0.00545102	0	0	0	0	0	0	0	0	0	0	0	0
A_84_P19302	AT3G23220	DNA binding / transcription factor [AT3G23220.1]	-7.48834	0.335146	20.5298	-4.08038	0.630465	231.894	10.6144	0.00116823	0.00858432	0	0	0	0	0	0	0	0	0	0	0	0
A_84_P16621	AT4G05170	DNA binding / transcription factor [AT4G05170.1]	-5.06139	0.118799	108.412	-3.34936	0.201102	363.346	3.27623	0.000221704	0.00379822	0	0	0	0	0	0	0	0	0	0	0	0
A_84_P504670	AT1G73810	DNA binding [AT1G73810.1]	-3.20567	0.179991	392.033	-1.5975	0.136376	1217.65	3.04866	0.000248223	0.00399089	0	0	0	0	0	0	0	0	0	0	0	0
A_84_P761328	AT3G12977	DNA binding [AT3G12977.1]	-4.3905	0.0346646	172.082	-2.70748	0.2005	567.863	3.211	0.000137916	0.00314959	0	0	0	0	0	0	0	0	0	0	0	0
A_84_P11263	AT5G62260	DNA binding [AT5G62260.1]	-2.69235	0.157609	561.002	-1.40579	0.164483	1396.39	2.43945	0.000612044	0.00607488	0	0	0	0	0	0	0	0	0	0	1	0
A_84_P307010	AT1G76500	DNA-binding family protein [AT1G76500.1]	-3.30472	0.154167	366.517	-2.1116	0.146782	855.157	2.28646	0.000630237	0.00616979	0	0	0	0	0	0	0	0	0	0	1	0
A_84_P19477	AT4G12080	DNA-binding family protein [AT4G12080.1]	-0.622876	0.0367711	2342.38	0.996333	0.157254	7375.6	3.07207	6.45356e-05	0.00250811	0	0	0	0	0	0	0	0	0	0	0	0
A_84_P20085	AT2G35270	DNA-binding protein-related [AT2G35270.1]	-2.75723	0.0759942	533.541	-0.693572	0.344494	2324.57	4.18046	0.000534147	0.00565439	0	0	0	0	0	0	0	0	0	0	0	0
A_84_P566510	AT2G36560	DNA-binding protein-related [AT2G36560.1]	-10.4227	0.0449474	2.62992	-8.85133	0.267003	8.04715	2.97178	0.000550877	0.00573384	0	0	0	0	0	0	0	0	0	0	0	0
A_84_P13472	AT2G45430	DNA-binding protein-related [AT2G45430.1]	-1.60425	0.14424	1189.72	0.138291	0.22017	4087.21	3.34624	0.000330131	0.00450643	0	0	0	0	0	0	0	0	0	0	1	0
A_84_P14538	AT3G04570	DNA-binding protein-related [AT3G04570.1]	-0.0793568	0.125323	3421.58	1.59708	0.150027	11183.4	3.19637	0.000119617	0.00302008	0	0	0	0	0	0	0	0	0	0	0	0
A_84_P18531	AT4G12050	DNA-binding protein-related [AT4G12050.1]	-2.87056	0.179692	495.803	-1.5278	0.11931	1279.81	2.53636	0.000419534	0.00502692	0	0	0	0	0	0	0	0	0	0	0	0
A_84_P298854	AT4G14465	DNA-binding protein-related [AT4G14465.1]	-1.16887	0.0585376	1605.8	-0.0262737	0.0325594	3613.04	2.20779	7.81427e-06	0.00161193	0	0	0	0	0	0	0	0	0	0	0	0
A_84_P74934	AT4G17800	DNA-binding protein-related [AT4G17800.1]	-0.856158	0.0934436	1992.78	1.03999	0.138808	7596.39	3.72218	3.97407e-05	0.00219464	0	0	0	0	0	0	0	0	0	0	0	0
A_84_P23288	AT4G22810	DNA-binding protein-related [AT4G22810.1]	-2.85584	0.289229	504.019	-1.43348	0.303673	1384.81	2.68023	0.00419466	0.0187244	0	0	0	0	0	0	0	0	0	0	0	0
A_84_P850593	AT4G36040	DNAJ heat shock N-terminal domain-containing protein (J11) [AT4G36040.1]	0.910831	0.0885016	6790.86	2.01398	0.0311469	14854.8	2.14824	3.43276e-05	0.0021409	0	0	0	0	0	0	0	0	0	0	0	0
A_84_P23275	AT4G19570	DNAJ heat shock N-terminal domain-containing protein [AT4G19570.1]	-8.15933	0.0956709	12.6218	-6.61415	0.26213	38.0055	2.91841	0.000660441	0.00634678	0	0	0	0	0	0	0	0	0	0	0	0
A_84_P16054	AT1G59725	DNAJ heat shock protein, putative [AT1G59725.1]	-6.19145	0.102133	49.4969	-4.96892	0.161887	118.088	2.33356	0.000379705	0.0048241	0	0	0	0	0	0	0	0	0	0	0	0
A_84_P23857	AT2G34140	Dof-type zinc finger domain-containing protein [AT2G34140.1]	-7.49484	0.196054	20.0704	-5.88285	0.253416	63.1106	3.05673	0.000955066	0.00771413	0	0	0	0	0	0	0	0	0	0	0	0
A_84_P18443	AT3G52440	Dof-type zinc finger domain-containing protein [AT3G52440.1]	-8.02729	0.346536	14.0385	-6.88742	0.0657131	31.105	2.20361	0.00500018	0.02099	0	0	0	0	0	0	0	0	0	0	1	0
A_84_P207868	AT4G00940	Dof-type zinc finger domain-containing protein [AT4G00940.1]	-2.8946	0.0799372	485.752	-1.44885	0.222022	1361	2.72404	0.000446386	0.00517792	0	0	0	0	0	0	0	0	0	0	0	0
A_84_P860334	AT2G33830	dormancy/auxin associated family protein [AT2G33830.2]	0.332855	0.34218	4609.36	3.26181	0.160456	35377.2	7.61559	0.000178163	0.00346911	0	0	0	0	0	0	0	0	0	0	0	0
A_84_P20462	AT4G25490	DREB1B/CBF1 (C-REPEAT/DRE BINDING FACTOR 1); DNA binding / transcription activator/ transcription factor [AT4G25490.1]	-2.88126	0.33127	496.22	-1.25034	0.432766	1584.87	3.0971	0.00659194	0.0252951	0	1	0	0	0	0	0	1	0	0	0	0
A_84_P23516	AT5G51990	DREB1D/CBF4/ (C- REPEAT-BINDING FACTOR 4); DNA binding / transcription activator/ transcription factor [AT5G51990.1]	-3.35295	0.348918	358.351	-1.68701	0.352571	1165.43	3.1732	0.0043477	0.0191692	0	1	0	0	0	0	0	0	0	0	0	0
A_84_P559517	AT1G28330	DRM1 (DORMANCY-ASSOCIATED PROTEIN 1) [AT1G28330.2]	1.53641	0.248103	10532.8	2.66948	0.112984	23426.5	2.19325	0.00197335	0.0116749	0	1	0	0	0	0	0	1	0	0	0	0
A_84_P290444	AT2G45830	DTA2 (DOWNSTREAM TARGET OF AGL15 2) [AT2G45830.1]	-2.02105	0.123889	891.793	-0.163256	0.182264	3305.26	3.62452	0.000127989	0.00305097	0	0	0	0	0	0	0	0	0	0	0	0
A_84_P15920	AT5G44480	DUR (DEFECTIVE UGE IN ROOT); catalytic [AT5G44480.1]	-1.46596	0.116358	1310.28	0.00749048	0.0389796	3698.75	2.77684	3.15848e-05	0.00211811	0	0	0	0	0	0	0	0	0	0	0	0
A_84_P702605	AT3G14362	DVL19/RTFL10 (ROTUNDIFOLIA LIKE 10) [AT3G14362.1]	-4.64749	0.0664311	144.095	-2.77642	0.157674	539.785	3.65804	4.57601e-05	0.00228835	0	0	0	0	0	0	0	0	0	0	0	0
A_84_P13400	AT1G18100	E12A11; phosphatidylethanolamine binding [AT1G18100.1]	-3.39596	0.107985	343.201	-0.980001	0.216375	1878.05	5.33674	6.54547e-05	0.00252122	0	0	0	0	0	0	0	0	0	0	0	0
A_84_P10826	AT3G27950	early nodule-specific protein, putative [AT3G27950.1]	-8.63609	0.190866	9.09508	-7.03132	0.281431	28.4451	3.04148	0.00121977	0.00878421	0	0	0	0	0	0	0	0	0	0	0	0
A_84_P588071	AT1G62320	early-responsive to dehydration protein-related / ERD protein-related [AT1G62320.1]	-6.18457	0.223627	49.8429	-5.08753	0.102745	108.341	2.13915	0.00151495	0.00993925	0	0	0	0	0	0	0	0	0	0	0	0
A_84_P17975	AT1G55420	EDA11 (embryo sac development arrest 11); protein binding / zinc ion binding [AT1G55420.1]	-5.01256	0.0128221	111.749	-3.35817	0.158477	360.628	3.14792	5.57205e-05	0.00237496	0	0	0	0	0	0	0	0	0	0	1	0
A_84_P756407	AT2G35950	EDA12 (embryo sac development arrest 12) [AT2G35950.1]	-2.76655	0.139324	530.765	-1.76303	0.0495151	1083.86	2.00487	0.000299614	0.00432812	0	0	0	0	0	0	0	0	0	0	1	0
A_84_P12140	AT5G44700	EDA23 (embryo sac development arrest 23); ATP binding / protein serine/threonine kinase [AT5G44700.1]	-5.36651	0.0919118	87.5125	-3.78387	0.13827	267.987	2.99516	7.88137e-05	0.00266147	0	0	0	0	0	0	0	0	0	0	0	0
A_84_P605371	AT3G62210	EDA32 (embryo sac development arrest 32) [AT3G62210.1]	-7.60427	0.2022	18.6311	-6.2174	0.216951	49.7241	2.61509	0.00126294	0.00897309	0	0	0	0	0	0	0	0	0	0	0	0
A_84_P59720	AT2G48140	EDA4 (embryo sac development arrest 4); lipid binding [AT2G48140.1]	-4.9189	0.263599	120.581	-3.16861	0.44933	422.414	3.36426	0.00434145	0.0191502	0	0	0	0	0	0	0	0	0	0	0	0
A_84_P78785	AT3G03650	EDA5 (embryo sac development arrest 5); catalytic [AT3G03650.1]	-2.92646	0.158802	476.243	-1.86719	0.0650061	1009.42	2.08388	0.000433469	0.00509573	0	0	0	0	0	0	0	0	0	0	0	0
A_84_P137739	AT3G63060	EDL3 (EID1-LIKE 3) [AT3G63060.1]	-0.477936	0.38874	2640.15	0.75159	0.184179	6228.26	2.3449	0.00775748	0.0282392	1	1	0	0	0	0	0	0	0	0	0	0
A_84_P19749	AT5G57090	EIR1 (ETHYLENE INSENSITIVE ROOT 1); auxin:hydrogen symporter/ transporter [AT5G57090.1]	-2.8483	0.233216	505.117	-1.78071	0.145502	1075.56	2.09593	0.00254367	0.0136239	1	1	0	0	0	0	0	0	0	0	0	0
A_84_P19543	AT4G31240	electron carrier [AT4G31240.1]	-2.79243	0.0939612	520.748	-1.73635	0.236273	1114	2.07927	0.00197851	0.0116927	0	0	0	0	0	0	0	0	0	0	0	0
A_84_P761088	AT3G11773	electron carrier/ protein disulfide oxidoreductase [AT3G11773.1]	-5.20334	0.257756	98.6574	-4.13436	0.144536	210.258	2.09794	0.00331111	0.0160202	0	0	0	0	1	0	0	0	0	1	0	0
A_84_P211628	AT2G40080	ELF4 (EARLY FLOWERING 4) [AT2G40080.1]	-1.4639	0.363497	1329.47	0.564459	0.119778	5451.9	4.07941	0.000782098	0.00694963	0	0	0	0	0	0	0	0	0	0	0	0
A_84_P609564	AT2G29950	ELF4-L1 (ELF4-LIKE 1) [AT2G29950.1]	-5.10725	0.0674263	104.796	-3.59086	0.191927	306.654	2.86074	0.000207549	0.00369431	0	0	0	0	0	0	0	0	0	0	0	0
A_84_P752737	AT1G34047	Encodes a defensin-like (DEFL) family protein. [AT1G34047.1]	-4.35815	0.218297	176.695	-1.71156	0.214946	1133.7	6.26186	0.000116213	0.00298445	0	0	0	0	0	0	0	0	0	0	0	0
A_84_P103766	AT3G05730	Encodes a defensin-like (DEFL) family protein. [AT3G05730.1]	-0.316988	0.153375	2901.94	0.698868	0.267067	6035.31	2.0221	0.00464263	0.0199973	0	0	0	0	0	0	0	0	0	0	0	0
A_84_P760632	AT3G59930	Encodes a defensin-like (DEFL) family protein. [AT3G59930.1]	0.410486	0.214353	4815.37	2.99859	0.280644	29843.6	6.0131	0.000221824	0.00379822	0	0	0	0	0	0	0	0	0	0	1	0
A_84_P764686	AT4G11393	Encodes a defensin-like (DEFL) family protein. [AT4G11393.1]	-9.74204	0.61535	4.49731	-7.25619	0.237218	24.308	5.60167	0.0028431	0.0146033	0	1	0	0	0	0	0	0	0	0	0	0
A_84_P555590	AT4G22212	Encodes a defensin-like (DEFL) family protein. [AT4G22212.1]	-2.69368	0.153936	558.461	-1.41706	0.381531	1415.62	2.42271	0.00578966	0.0231263	0	0	0	0	0	0	0	0	0	0	0	0
A_84_P607208	AT4G22217	Encodes a defensin-like (DEFL) family protein. [AT4G22217.1]	-5.79035	0.265975	65.6912	-4.69881	0.384192	144.53	2.13101	0.0155267	0.0461209	0	0	0	0	0	0	0	0	0	0	2	0
A_84_P768135	AT5G16453	Encodes a defensin-like (DEFL) family protein. [AT5G16453.1]	-5.9827	0.230914	57.6863	-4.77845	0.138861	134.593	2.30417	0.00150012	0.00988362	0	0	0	0	0	0	0	0	0	0	0	0
A_84_P839865	AT5G33355	Encodes a defensin-like (DEFL) family protein. [AT5G33355.1]	0.258077	0.175284	4324.38	2.90781	0.232531	27906.1	6.2755	9.46848e-05	0.00284947	0	0	0	0	0	0	0	0	0	0	0	0
A_84_P768115	AT5G42223	Encodes a defensin-like (DEFL) family protein. [AT5G42223.1]	-9.34348	0.60684	5.93225	-5.83914	0.134789	64.3903	11.3478	0.000616359	0.00609551	0	0	0	0	0	0	0	0	0	0	0	0
A_84_P754935	AT2G18420	Encodes a Gibberellin-regulated GASA/GAST/Snakin family protein [AT2G18420.1]	-9.32931	0.258737	5.68492	-6.97149	0.132935	29.4027	5.12597	0.000149357	0.00323196	0	0	0	0	0	0	0	0	0	0	0	0
A_84_P757557	AT2G32885	Encodes a Rapid ALkalinization Factor (RALF) family protein [AT2G32885.1]	-10.2029	0.348528	3.13294	-8.53996	0.0798014	9.8928	3.16651	0.00128954	0.00908626	0	0	0	0	0	0	0	0	0	0	2	0
A_84_P299810	AT1G11925	Encodes a Stigma-specific Stig1 family protein [AT1G11925.1]	-2.59205	0.258855	603.34	-0.934896	0.334823	1954.08	3.15393	0.00246745	0.0133418	0	0	0	0	0	0	0	0	0	0	0	0
A_84_P122092	AT4G21600	ENDO5 (ENDONUCLEASE 5); T/G mismatch-specific endonuclease/ endonuclease/ nucleic acid binding / single-stranded DNA specific endodeoxyribonuclease [AT4G21600.1]	-3.21788	0.0937617	387.932	-1.89166	0.0677193	992.605	2.50745	3.79201e-05	0.00216461	0	0	0	0	0	0	0	0	0	0	0	0
A_84_P22062	AT2G01900	endonuclease/exonuclease/phosphatase family protein [AT2G01900.1]	-6.23968	0.0186259	47.7391	-4.08919	0.26651	219.131	4.43979	0.000153495	0.00327141	0	0	0	0	0	0	0	0	0	1	0	0
A_84_P61270	AT2G37440	endonuclease/exonuclease/phosphatase family protein [AT2G37440.1]	-3.93499	0.13329	236.148	-2.76099	0.198971	547.059	2.25637	0.00105498	0.00811009	0	0	0	0	0	0	0	0	0	0	0	0
A_84_P591022	AT3G21530	endonuclease/exonuclease/phosphatase family protein [AT3G21530.1]	-3.43065	0.0889796	334.938	-2.14084	0.0612556	834.919	2.44496	3.2298e-05	0.00211811	0	0	0	0	0	0	0	0	0	0	1	0
A_84_P24008	AT3G04320	endopeptidase inhibitor [AT3G04320.1]	-1.54546	0.180694	1244.07	-0.284538	0.103902	3024.24	2.39648	0.000468964	0.00530435	0	0	0	0	0	0	0	0	0	0	0	0
A_84_P787025	AT1G08670	epsin N-terminal homology (ENTH) domain-containing protein / clathrin assembly protein-related [AT1G08670.1]	-5.61195	0.175366	74.2677	-2.79367	0.101969	530.923	7.05317	1.76909e-05	0.00189389	0	0	0	0	0	0	0	0	0	0	0	0
A_84_P16739	AT4G40080	epsin N-terminal homology (ENTH) domain-containing protein / clathrin assembly protein-related [AT4G40080.1]	-2.18336	0.0703706	795.361	-1.10877	0.233197	1723.42	2.10612	0.00157581	0.0101657	0	0	0	0	0	0	0	0	0	0	0	0
A_84_P508825	AT5G57200	epsin N-terminal homology (ENTH) domain-containing protein / clathrin assembly protein-related [AT5G57200.1]	-10.3604	0.0631871	2.74756	-9.20599	0.283426	6.29984	2.22597	0.00233132	0.0128805	0	0	0	0	0	0	0	0	0	0	0	0
A_84_P22153	AT3G30775	ERD5 (EARLY RESPONSIVE TO DEHYDRATION 5); proline dehydrogenase [AT3G30775.1]	0.452765	0.156281	4945.17	1.94035	0.0819057	14122.5	2.80419	0.000127923	0.00305097	0	0	0	0	0	0	0	0	0	0	2	0
A_84_P15931	AT5G47230	ERF5 (ETHYLENE RESPONSIVE ELEMENT BINDING FACTOR 5); DNA binding / transcription activator/ transcription factor [AT5G47230.1]	-0.780307	0.191183	2108.42	0.667232	0.103578	5847.07	2.72742	0.000323043	0.00446137	0	0	0	0	0	0	0	0	0	0	0	0
A_84_P23714	AT1G20900	ESC (ESCAROLA) [AT1G20900.1]	-0.638229	0.0752054	2317.26	0.906715	0.167453	6937.7	2.91793	0.000128802	0.00306012	0	0	0	0	0	0	0	0	0	0	0	0
A_84_P572971	AT1G74290	esterase/lipase/thioesterase family protein [AT1G74290.1]	-7.68599	0.285143	17.6809	-6.48122	0.347083	41.8316	2.30501	0.00969387	0.0329089	0	1	0	0	0	0	0	0	0	0	1	0
A_84_P13615	AT3G26820	esterase/lipase/thioesterase family protein [AT3G26820.1]	-6.49655	0.0520738	39.944	-4.61345	0.206491	151.021	3.68868	0.000106005	0.00290928	0	0	0	0	0	0	0	0	0	0	0	0
A_84_P16565	AT3G55180	esterase/lipase/thioesterase family protein [AT3G55180.1]	-8.16099	0.272201	12.7394	-7.13792	0.20957	26.2876	2.03224	0.00670617	0.0255625	0	0	0	0	0	0	0	0	0	0	0	0
A_84_P20769	AT1G28160	ethylene-responsive element-binding family protein [AT1G28160.1]	-10.2746	0.330966	2.9741	-8.8547	0.30163	8.04942	2.67572	0.00535536	0.021965	0	0	0	0	0	0	0	0	0	0	1	0
A_84_P20910	AT1G72360	ethylene-responsive element-binding protein, putative [AT1G72360.1]	-1.95186	0.0743105	932.501	-0.576099	0.181821	2484.69	2.59505	0.000264886	0.00411172	0	0	0	0	0	0	0	0	0	0	0	0
A_84_P11903	AT1G06160	ethylene-responsive factor, putative [AT1G06160.1]	-5.72398	0.171838	68.4857	-3.89625	0.121903	247.6	3.5498	0.00011431	0.0029639	0	0	0	0	0	0	0	0	0	0	0	0
A_84_P20248	AT3G23230	ethylene-responsive factor, putative [AT3G23230.1]	-5.68409	0.267075	70.7795	-2.38132	0.28183	715.916	9.86809	0.000123518	0.00303253	0	0	0	0	0	0	0	0	0	0	0	0
A_84_P20649	AT5G44350	ethylene-responsive nuclear protein -related [AT5G44350.1]	-2.75945	0.227055	536.232	-1.25543	0.315813	1570.93	2.83633	0.00258569	0.0137694	0	0	0	0	0	0	0	0	0	0	0	0
A_84_P21782	AT1G09740	ethylene-responsive protein, putative [AT1G09740.1]	-0.0439021	0.0639413	3501.6	1.01728	0.0674666	7450.91	2.08665	3.85854e-05	0.00218177	0	0	0	0	0	0	0	0	0	0	0	0
A_84_P152818	AT2G31990	exostosin family protein [AT2G31990.1]	-2.78808	0.0476987	522.231	-1.77141	0.00149924	1077.45	2.02325	3.22065e-06	0.00157531	0	0	0	0	0	0	0	0	0	0	1	0
A_84_P172103	AT5G25820	exostosin family protein [AT5G25820.1]	-3.28697	0.143818	371.186	-1.81281	0.082557	1048.65	2.77822	0.000103814	0.00290484	0	0	0	0	0	0	0	0	0	1	0	0
A_84_P522242	AT1G07985	Expressed protein [AT1G07985.1]	-2.51268	0.197632	634.416	-1.42667	0.0804905	1369.16	2.12286	0.00091399	0.00753501	0	1	0	0	0	0	0	1	0	0	0	0
A_84_P603188	AT1G48325	Expressed protein [AT1G48325.1]	-5.38697	0.174912	86.7555	-2.28954	0.472976	784.514	8.55896	0.000442014	0.00514535	0	0	0	0	0	0	0	0	0	0	1	0
A_84_P829667	AT2G24693	Expressed protein [AT2G24693.1]	-6.12624	0.451458	53.1551	-4.05685	0.106145	221.605	4.19709	0.00150925	0.00991832	0	0	0	0	0	0	0	0	0	0	0	0
A_84_P854437	AT5G42235	Expressed protein [AT5G42235.1]	-7.10949	0.278702	26.3857	-5.7609	0.172065	68.1189	2.54664	0.00204428	0.0119159	0	0	0	0	0	0	0	0	0	0	0	0
A_84_P832673	AT3G20340	Expression of the gene is downregulated in the presence of paraquat, an inducer of photoxidative stress. [AT3G20340.1]	-2.90835	0.177863	481.839	-1.00625	0.178496	1842.08	3.73757	0.000197568	0.00362109	0	1	0	0	0	0	0	0	0	0	2	0
A_84_P22745	AT1G03220	extracellular dermal glycoprotein, putative / EDGP, putative [AT1G03220.1]	1.14158	0.15554	7971.16	2.37055	0.155863	19118.5	2.34401	0.000640625	0.00623091	0	1	0	0	0	0	0	0	0	0	0	0
A_84_P16138	AT1G30700	FAD-binding domain-containing protein [AT1G30700.1]	1.91662	0.053307	13622.1	2.94841	0.0754698	28399.9	2.04456	4.21202e-05	0.00223585	0	0	0	0	0	0	0	0	0	0	0	0
A_84_P18030	AT1G30720	FAD-binding domain-containing protein [AT1G30720.1]	-1.41518	0.0328955	1352.61	0.0978238	0.111873	3940.56	2.85404	2.32146e-05	0.00199191	0	0	0	0	0	0	0	0	0	0	1	0
A_84_P18976	AT1G30730	FAD-binding domain-containing protein [AT1G30730.1]	-1.29285	0.0791339	1472.8	0.868787	0.113802	6724.6	4.47423	1.11688e-05	0.00174954	0	0	0	0	0	0	0	0	0	0	1	0
A_84_P14449	AT2G34810	FAD-binding domain-containing protein [AT2G34810.1]	0.584034	0.0326679	5410.39	1.78062	0.142459	12676	2.29197	0.000143597	0.00318931	0	0	0	0	0	0	0	0	0	0	1	0
A_84_P594516	AT2G46740	FAD-binding domain-containing protein [AT2G46740.1]	-4.13688	0.298476	208.116	-2.34275	0.0166894	725.1	3.46806	0.000483629	0.00539329	0	0	0	0	0	0	0	0	0	0	0	0
A_84_P81599	AT2G46750	FAD-binding domain-containing protein [AT2G46750.1]	-2.98941	0.218375	458.895	-0.208004	0.092363	3191.3	6.87522	3.46444e-05	0.0021409	0	0	0	0	0	0	0	0	0	0	0	0
A_84_P866261	AT4G20860	FAD-binding domain-containing protein [AT4G20860.1]	1.08896	0.0634457	7670.85	2.36393	0.0805986	18967.9	2.41992	2.75331e-05	0.00204339	0	0	0	0	0	0	0	0	0	0	1	0
A_84_P21595	AT5G44360	FAD-binding domain-containing protein [AT5G44360.1]	-5.42198	0.163262	84.6328	-4.27062	0.368996	194.613	2.22124	0.00780385	0.0283418	0	0	0	0	0	0	0	0	0	0	0	0
A_84_P10248	AT5G44380	FAD-binding domain-containing protein [AT5G44380.1]	0.301748	0.141109	4467.1	2.10556	0.128178	15878.5	3.49143	8.11411e-05	0.0026987	0	0	0	0	0	0	0	0	0	0	0	0
A_84_P14029	AT5G44440	FAD-binding domain-containing protein [AT5G44440.1]	-5.96816	0.34215	58.6336	-3.94954	0.366553	243.35	4.05195	0.00222433	0.0125226	0	0	0	0	0	0	0	0	0	0	0	0
A_84_P813757	AT3G44860	FAMT (FARNESOIC ACID CARBOXYL-O-METHYLTRANSFERASE); S-adenosylmethionine-dependent methyltransferase/ farnesoic acid O-methyltransferase [AT3G44860.1]	0.315197	0.202261	4504.72	2.10706	0.277824	16046.2	3.46263	0.000832654	0.00718	0	0	0	0	0	0	0	0	0	1	0	0
A_84_P268330	AT1G80570	F-box family protein (FBL14) [AT1G80570.1]	-4.06292	0.0569242	215.843	-2.82375	0.0566417	519.562	2.36063	1.16486e-05	0.00174954	0	1	0	0	0	0	0	1	0	0	0	0
A_84_P11976	AT4G30640	F-box family protein (FBL19) [AT4G30640.1]	-4.6173	0.126144	147.114	-2.89159	0.144752	497.995	3.30743	9.9408e-05	0.00286498	0	0	0	0	0	0	0	0	0	0	0	0
A_84_P11896	AT4G05490	F-box family protein (FBL22) [AT4G05490.1]	-8.91419	0.345234	7.58673	-7.86832	0.155014	15.8112	2.06461	0.00873217	0.030516	0	0	0	0	0	0	0	0	0	0	0	0
A_84_P20831	AT1G61340	F-box family protein [AT1G61340.1]	-0.750809	0.320062	2170.15	0.42668	0.182801	4965.5	2.26183	0.00521351	0.0215743	0	1	0	0	0	0	0	0	0	0	0	0
A_84_P556760	AT1G67450	F-box family protein [AT1G67450.1]	-10.3368	0.423247	2.85572	-8.79362	0.167165	8.32729	2.91438	0.00419692	0.0187294	0	0	0	0	0	0	0	1	0	0	0	0
A_84_P601261	AT2G07140	F-box family protein [AT2G07140.1]	-10.1317	0.409338	3.30772	-7.56656	0.0689447	19.4276	5.91805	0.000431759	0.00508398	0	0	0	0	0	0	0	0	0	0	0	0
A_84_P541993	AT2G27310	F-box family protein [AT2G27310.1]	-2.04413	0.120203	875.225	-0.789259	0.0690197	2128.77	2.38645	9.66042e-05	0.0028539	0	0	0	0	0	0	0	0	0	0	0	0
A_84_P564726	AT2G31470	F-box family protein [AT2G31470.1]	-9.26767	0.434362	6.00039	-7.64339	0.0255358	18.3972	3.08288	0.00294718	0.0148883	0	0	0	0	0	0	0	0	0	0	0	0
A_84_P57370	AT2G36090	F-box family protein [AT2G36090.1]	-0.495157	0.0713126	2562.69	1.09827	0.209651	7940.72	3.01765	0.000238371	0.00391806	0	0	0	0	0	0	0	1	0	0	0	0
A_84_P518108	AT2G39415	F-box family protein [AT2G39415.1]	-10.2215	0.161656	3.03192	-8.57476	0.620289	10.1689	3.13118	0.0112509	0.0365309	0	0	0	0	0	0	0	1	0	0	0	0
A_84_P530528	AT2G42720	F-box family protein [AT2G42720.1]	-6.13664	0.248024	51.9245	-4.68386	0.196979	143.894	2.73735	0.00135932	0.00932802	0	0	0	0	0	0	0	0	0	0	3	0
A_84_P527031	AT3G10790	F-box family protein [AT3G10790.1]	-9.48294	0.0743153	5.04179	-7.3782	0.375859	22.6186	4.30118	0.000681095	0.00643088	0	0	0	0	0	0	0	0	0	0	1	0
A_84_P160005	AT3G16210	F-box family protein [AT3G16210.1]	-4.11419	0.140368	208.921	-2.38632	0.0852848	704.769	3.3124	5.3354e-05	0.00236485	0	1	0	0	0	0	0	0	0	0	1	0
A_84_P591484	AT3G17320	F-box family protein [AT3G17320.1]	-7.62869	0.290342	18.4027	-5.94556	0.41576	61.059	3.21124	0.00453874	0.0197154	0	0	0	0	0	0	0	0	0	0	0	0
A_84_P549683	AT3G18320	F-box family protein [AT3G18320.1]	-4.06897	0.145135	215.283	-2.89523	0.0617257	494.914	2.25596	0.000208881	0.00370231	0	0	0	0	0	0	0	0	0	0	0	0
A_84_P89709	AT3G18720	F-box family protein [AT3G18720.1]	-9.04297	0.35038	6.94213	-7.65241	0.27021	18.4934	2.62181	0.00553074	0.0224205	0	0	0	0	0	0	0	0	0	0	0	0
A_84_P198584	AT3G22700	F-box family protein [AT3G22700.1]	-9.05122	0.529844	7.16167	-7.31121	0.119779	23.2318	3.34037	0.00516332	0.0214497	0	0	0	0	0	0	0	0	0	0	0	0
A_84_P505812	AT3G44120	F-box family protein [AT3G44120.1]	-2.79595	0.10437	520.164	-1.55876	0.0258243	1248.64	2.35739	3.73956e-05	0.00215683	0	0	0	0	0	0	0	0	0	0	0	0
A_84_P65704	AT3G50710	F-box family protein [AT3G50710.1]	-7.60691	0.039171	18.4974	-5.49089	0.204809	82.2765	4.33496	6.1534e-05	0.00247973	0	0	0	0	0	0	0	0	0	0	0	0
A_84_P197244	AT3G60710	F-box family protein [AT3G60710.1]	-9.09228	0.0478066	6.61227	-7.65151	0.154186	18.3466	2.71465	0.000102194	0.00289348	0	0	0	0	0	0	0	0	0	0	0	0
A_84_P539588	AT3G61340	F-box family protein [AT3G61340.1]	-7.18454	0.214913	25.0355	-5.36641	0.221409	89.706	3.52623	0.000519368	0.00557062	0	0	0	0	0	0	0	1	0	0	0	0
A_84_P23259	AT4G11580	F-box family protein [AT4G11580.1]	-6.08323	0.122052	53.2414	-4.68992	0.345009	145.233	2.6268	0.0027394	0.0142696	0	0	0	0	0	0	0	0	0	0	0	0
A_84_P560904	AT4G22060	F-box family protein [AT4G22060.1]	-10.175	0.281913	3.14907	-8.73657	0.561598	9.06354	2.71018	0.0166119	0.04844	0	0	0	0	0	0	0	0	0	0	1	0
A_84_P557668	AT4G38870	F-box family protein [AT4G38870.1]	-10.1419	0.449791	3.28031	-7.37163	0.137234	22.2618	6.82249	0.000519813	0.00557062	0	0	0	0	0	0	0	1	0	0	0	0
A_84_P145639	AT5G07610	F-box family protein [AT5G07610.1]	-5.36388	0.41039	90.4084	-3.33043	0.376888	375.551	4.09382	0.00320481	0.0156958	0	0	0	0	0	0	0	0	0	0	0	0
A_84_P305230	AT5G18780	F-box family protein [AT5G18780.1]	-2.46582	0.0233419	652.88	-1.37893	0.0560406	1415.65	2.12417	6.44344e-06	0.0015848	0	0	0	0	0	0	0	0	0	1	0	0
A_84_P189894	AT5G22660	F-box family protein [AT5G22660.1]	-4.88009	0.0604873	122.618	-3.37073	0.109949	356.512	2.84683	3.13701e-05	0.00211811	0	0	0	0	0	0	0	0	0	0	0	0
A_84_P521331	AT5G22670	F-box family protein [AT5G22670.1]	-9.0861	0.47049	6.84836	-7.53161	0.43075	20.4183	2.9373	0.0134682	0.0416024	0	0	0	0	0	0	0	0	0	0	1	0
A_84_P549563	AT5G39490	F-box family protein [AT5G39490.1]	-8.18032	0.659955	13.3777	-6.01609	0.321274	57.5956	4.48228	0.00694854	0.0261978	0	0	0	0	0	0	0	0	0	0	0	0
A_84_P66524	AT5G60060	F-box family protein [AT5G60060.1]	-8.2039	0.141542	12.2552	-5.73593	0.200412	69.5926	5.53264	6.37169e-05	0.00249943	0	0	0	0	0	0	0	0	0	1	0	0
A_84_P525754	AT5G62510	F-box family protein [AT5G62510.1]	-8.72833	0.208664	8.55741	-7.36551	0.213833	22.4818	2.57188	0.00138835	0.00943095	0	0	0	0	0	0	0	0	0	0	0	0
A_84_P539957	AT5G66830	F-box family protein [AT5G66830.1]	-7.44852	0.263694	20.9168	-6.0852	0.0559768	54.2239	2.57276	0.00093623	0.00764036	0	0	0	0	0	0	0	0	0	0	1	0
A_84_P588416	AT3G56890	F-box family protein-related [AT3G56890.1]	-6.82211	0.232566	32.0607	-5.71553	0.0647795	70.0851	2.15334	0.00136294	0.00934341	0	0	0	0	0	0	0	1	0	0	1	0
A_84_P567087	AT4G14165	F-box family protein-related [AT4G14165.1]	-9.35551	0.289857	5.59922	-7.70228	0.31345	17.8852	3.14536	0.00257175	0.0137186	0	0	0	0	0	0	0	0	0	0	0	0
A_84_P548684	AT5G41830	F-box family protein-related [AT5G41830.1]	-10.5708	0.0402726	2.37316	-8.94722	0.335452	7.58447	3.08138	0.00113839	0.0084632	0	0	0	0	0	0	0	0	0	0	0	0
A_84_P573108	AT2G40910	F-box protein-related [AT2G40910.1]	-8.06955	0.421231	13.8825	-6.50149	0.128196	40.6946	2.96506	0.00350727	0.0166588	0	0	0	0	0	0	0	0	0	0	0	0
A_84_P512438	AT3G20710	F-box protein-related [AT3G20710.1]	-3.98946	0.0240674	227.186	-2.30809	0.123684	745.004	3.20732	2.07679e-05	0.00197355	0	1	0	0	0	0	0	0	0	1	1	0
A_84_P557664	AT3G60790	F-box protein-related [AT3G60790.1]	-10.344	0.177055	2.79535	-8.32004	0.464658	11.8741	4.067	0.00213438	0.0122229	0	0	0	0	0	0	0	0	0	0	0	0
A_84_P139169	AT1G67810	Fe-S metabolism associated domain-containing protein [AT1G67810.1]	-4.40645	0.144102	170.507	-2.61667	0.0554759	599.832	3.45763	3.63315e-05	0.0021409	0	0	0	0	0	0	0	0	0	0	0	0
A_84_P11034	AT4G31370	FLA5 (FASCICLIN-LIKE ARABINOGALACTAN PROTEIN 5 PRECURSOR) [AT4G31370.1]	-5.25629	0.0349798	94.3544	-4.17516	0.0791841	203.951	2.11569	2.70169e-05	0.00203297	0	0	0	0	0	0	0	0	0	0	0	0
A_84_P18949	AT1G04610	flavin-containing monooxygenase / FMO (YUCCA3) [AT1G04610.1]	-5.57439	0.0948202	75.722	-4.50036	0.278866	165.025	2.1053	0.00321476	0.0157151	0	0	0	0	0	0	0	1	0	0	0	0
A_84_P19444	AT1G12160	flavin-containing monooxygenase family protein / FMO family protein [AT1G12160.1]	-2.60641	0.0887695	593.144	-1.29904	0.244348	1511.32	2.4749	0.00095674	0.00772246	0	0	0	0	0	0	0	0	0	0	0	0
A_84_P21333	AT1G12200	flavin-containing monooxygenase family protein / FMO family protein [AT1G12200.1]	-0.392368	0.0546522	2749.93	0.741559	0.0786987	6154.35	2.19455	3.34524e-05	0.00213329	0	0	0	0	0	0	0	0	0	0	1	0
A_84_P10076	AT4G28720	flavin-containing monooxygenase family protein / FMO family protein [AT4G28720.1]	-4.25949	0.103903	188.858	-2.44163	0.13429	679.875	3.52558	4.97706e-05	0.00232599	2	2	0	0	0	0	0	0	0	0	1	0
A_84_P61310	AT5G63595	flavonol synthase, putative [AT5G63595.1]	-5.30941	0.183663	91.3897	-4.25834	0.0713892	192.457	2.07206	0.000762975	0.00684826	0	0	0	0	0	0	0	0	0	0	1	0
A_84_P23561	AT5G63600	flavonol synthase, putative [AT5G63600.1]	1.66026	0.0452373	11397.2	3.38722	0.10232	38585.6	3.31028	1.16323e-05	0.00174954	0	0	0	0	0	0	0	0	0	0	0	0
A_84_P501534	AT4G31380	FLP1 (FPF1-LIKE PROTEIN 1) [AT4G31380.1]	-3.73491	0.154434	271.438	-2.26014	0.232842	775.471	2.7794	0.000794427	0.00700211	0	0	0	0	0	0	0	0	0	0	1	0
A_84_P81579	AT2G28110	FRA8 (FRAGILE FIBER8); transferase [AT2G28110.1]	-1.61619	0.217938	1188.72	0.235721	0.0211587	4331.58	3.60977	0.000126339	0.00304992	0	0	0	0	0	0	0	1	0	0	1	0
A_84_P16436	AT3G08040	FRD3 (FERRIC REDUCTASE DEFECTIVE 3); antiporter [AT3G08040.1]	-1.79141	0.0697349	1042.48	0.612705	0.163111	5654.14	5.29313	1.9525e-05	0.00191745	0	0	0	0	0	0	0	0	0	0	1	0
A_84_P23518	AT1G50390	fructokinase-related [AT1G50390.1]	-6.33931	0.103683	44.6656	-4.93943	0.0353555	119.912	2.6388	2.4662e-05	0.00200648	0	0	0	0	0	0	0	0	0	0	1	0
A_84_P17055	AT1G65480	FT (FLOWERING LOCUS T) [AT1G65480.1]	-8.20472	0.203891	12.3272	-6.56712	0.1625	38.9245	3.11149	0.000405259	0.00495666	0	0	0	0	0	0	0	0	0	0	0	0
A_84_P128906	AT2G15390	FUT4 (fucosyltransferase 4); fucosyltransferase/ transferase, transferring glycosyl groups [AT2G15390.1]	-4.6587	0.303549	144.346	-3.15516	0.0288286	413.032	2.83537	0.00103153	0.00800882	0	1	0	0	0	0	0	0	0	0	0	0
A_84_P11427	AT1G14080	FUT6 (fucosyltransferase 6); fucosyltransferase/ transferase, transferring glycosyl groups [AT1G14080.1]	-1.30676	0.138476	1463.37	0.240987	0.0923573	4356.36	2.9236	8.69279e-05	0.00276463	0	0	0	0	0	0	0	0	0	0	0	0
A_84_P23635	AT1G14070	FUT7 (Fucosyltransferase 7); fucosyltransferase/ transferase, transferring glycosyl groups [AT1G14070.1]	-3.16392	0.0981499	402.895	-1.8852	0.08389	997.464	2.42623	6.7757e-05	0.0025515	0	0	0	0	0	0	0	0	0	0	0	0
A_84_P18076	AT1G80340	GA4H (gibberellin 3 beta-hydroxylase); gibberellin 3-beta-dioxygenase [AT1G80340.1]	-5.9961	0.189741	56.9669	-4.52329	0.54473	169.052	2.77561	0.0114895	0.0370819	0	0	0	0	0	0	0	0	0	0	1	0
A_84_P853255	AT5G17330	GAD (Glutamate decarboxylase 1); calmodulin binding [AT5G17330.1]	-4.19277	0.0250052	197.262	-3.11247	0.0603913	425.521	2.11448	8.8622e-06	0.00165136	0	0	0	0	0	0	0	0	0	0	0	0
A_84_P305850	AT2G02010	GAD4 (GLUTAMATE DECARBOXYLASE 4); calmodulin binding [AT2G02010.1]	-2.58008	0.137445	603.891	-1.30151	0.254992	1508.93	2.426	0.00157278	0.0101591	0	0	0	0	0	0	0	0	0	0	0	0
A_84_P18499	AT4G01470	GAMMA-TIP3/TIP1;3 (tonoplast intrinsic protein 1;3); water channel [AT4G01470.1]	-10.5772	0.0661406	2.36475	-8.36134	0.463447	11.6144	4.64545	0.00120611	0.00874151	0	0	0	0	0	0	0	0	0	0	0	0
A_84_P21126	AT2G32020	GCN5-related N-acetyltransferase (GNAT) family protein [AT2G32020.1]	0.104139	0.36871	3955.59	1.52707	0.1735	10644.6	2.68129	0.00377027	0.0175317	1	1	0	0	0	0	0	0	0	0	1	0
A_84_P15547	AT3G22560	GCN5-related N-acetyltransferase (GNAT) family protein [AT3G22560.1]	-3.65555	0.247007	288.511	-1.99366	0.251022	930.795	3.16431	0.00122003	0.00878421	0	0	0	0	0	0	0	0	0	0	0	0
A_84_P18847	AT5G67430	GCN5-related N-acetyltransferase (GNAT) family protein [AT5G67430.1]	-3.11269	0.0318052	416.949	0.19248	0.215318	4238.89	9.88449	1.24174e-05	0.00177403	0	0	0	0	0	0	0	0	0	0	0	0
A_84_P12053	AT5G07440	GDH2 (GLUTAMATE DEHYDROGENASE 2); oxidoreductase [AT5G07440.1]	1.49957	0.0443767	10203.3	2.84967	0.064292	26518.3	2.5493	7.41774e-06	0.00158692	0	0	0	0	0	0	0	0	0	0	1	0
A_84_P19972	AT1G73610	GDSL-motif lipase/hydrolase family protein [AT1G73610.1]	-7.41944	0.112817	21.1411	-5.69483	0.274932	71.7185	3.30491	0.000550923	0.00573384	0	0	0	0	0	0	0	0	0	0	0	0
A_84_P15266	AT1G74460	GDSL-motif lipase/hydrolase family protein [AT1G74460.1]	-1.18337	0.180664	1593.88	-0.124619	0.192886	3393.75	2.08313	0.00226532	0.0126748	0	0	0	0	0	0	0	0	0	0	0	0
A_84_P22959	AT2G19060	GDSL-motif lipase/hydrolase family protein [AT2G19060.1]	-5.10636	0.0701738	104.695	-3.65972	0.256225	294.717	2.72573	0.000704538	0.0065627	0	0	0	0	0	0	0	0	0	0	0	0
A_84_P20327	AT3G50400	GDSL-motif lipase/hydrolase family protein [AT3G50400.1]	-2.00197	0.208262	906.605	-0.455238	0.268494	2715.84	2.92154	0.00139936	0.00946283	0	0	0	0	0	0	0	0	0	0	1	0
A_84_P14808	AT4G30140	GDSL-motif lipase/hydrolase family protein [AT4G30140.1]	0.391027	0.490547	4883.85	2.16662	0.19237	16585.7	3.42378	0.004295	0.0190185	0	0	0	0	0	0	0	0	0	1	0	0
A_84_P297384	AT4G31730	GDU1 (GLUTAMINE DUMPER 1) [AT4G31730.1]	-0.754241	0.0827631	2142.46	0.532059	0.154803	5342.14	2.43902	0.000221954	0.00379822	0	0	0	0	0	0	0	0	0	0	0	0
A_84_P269530	AT3G29430	geranylgeranyl pyrophosphate synthase, putative / GGPP synthetase, putative / farnesyltranstransferase, putative [AT3G29430.1]	-6.47792	0.184079	40.5821	-3.88435	0.419418	257.082	6.03588	0.0006059	0.00604786	0	0	0	0	0	0	0	0	0	0	0	0
A_84_P10832	AT3G32040	geranylgeranyl pyrophosphate synthase, putative / GGPP synthetase, putative / farnesyltranstransferase, putative [AT3G32040.1]	-5.49639	0.0742786	80.0455	-4.34586	0.252734	183.151	2.21996	0.00163667	0.0103953	0	0	0	0	0	0	0	0	0	0	0	0
A_84_P20796	AT1G18980	germin-like protein, putative [AT1G18980.1]	-0.303041	0.038464	2923.97	1.11322	0.0957682	7967.15	2.66893	1.85786e-05	0.00189389	0	0	0	0	0	0	0	0	0	0	0	0
A_84_P17307	AT2G18640	GGPS4 (GERANYLGERANYL PYROPHOSPHATE SYNTHASE 4); farnesyltranstransferase [AT2G18640.1]	-10.2847	0.300602	2.9438	-7.7042	0.283135	17.8493	5.98162	0.000413367	0.00498569	0	0	0	0	0	0	0	1	0	0	1	0
A_84_P15343	AT2G14960	GH3.1 [AT2G14960.1]	-5.94841	0.093978	58.4552	-3.98813	0.0814903	231.892	3.89139	1.07122e-05	0.00174061	0	1	0	0	0	0	0	0	0	0	1	0
A_84_P16802	AT5G14470	GHMP kinase-related [AT5G14470.1]	-3.53415	0.0267047	311.44	-2.00759	0.256871	925.047	2.88097	0.00051301	0.00554231	0	0	0	0	0	0	0	0	0	0	0	0
A_84_P22874	AT1G53990	GLIP3 (GDSL-motif lipase 3); carboxylesterase/ lipase [AT1G53990.1]	-6.43224	0.246579	42.3023	-4.22137	0.135596	198.012	4.62954	0.000168847	0.00339576	0	0	0	0	0	0	0	0	0	0	1	0
A_84_P19850	AT1G18970	GLP4 (GERMIN-LIKE PROTEIN 4); manganese ion binding / metal ion binding / nutrient reservoir [AT1G18970.1]	-2.46822	0.0582946	651.761	-1.39879	0.393546	1426.35	2.09861	0.00961884	0.0327383	0	0	0	0	0	0	0	0	0	0	0	0
A_84_P14224	AT1G09560	GLP5 (GERMIN-LIKE PROTEIN 5); manganese ion binding / metal ion binding / nutrient reservoir [AT1G09560.1]	-0.190085	0.0626337	3160.89	0.884154	0.070799	6797.56	2.10561	3.9292e-05	0.00219464	0	0	0	0	0	0	0	0	0	0	0	0
A_84_P532027	AT1G21360	GLTP2 (GLYCOLIPID TRANSFER PROTEIN 2); glycolipid binding / glycolipid transporter [AT1G21360.1]	-3.29858	0.105672	367.265	-1.42208	0.0623249	1373.93	3.67185	1.20648e-05	0.00176783	0	0	0	0	0	0	0	0	0	0	0	0
A_84_P18952	AT1G09460	glucan endo-1,3-beta-glucosidase-related [AT1G09460.1]	-5.46345	0.108305	81.8302	-4.02192	0.118483	227.157	2.71608	9.97495e-05	0.00286498	0	0	0	0	0	0	0	0	0	0	1	0
A_84_P12094	AT5G24410	glucosamine/galactosamine-6-phosphate isomerase-related [AT5G24410.1]	-4.04432	0.168228	219.699	-1.83059	0.410771	1067.66	4.63871	0.000987766	0.00782798	0	0	0	0	0	0	0	0	0	0	0	0
A_84_P12017	AT4G15270	glucosyltransferase-related [AT4G15270.1]	-6.10571	0.201853	52.6165	-4.38436	0.0376166	176.197	3.29743	0.000130804	0.00307795	0	0	0	0	0	0	0	0	0	0	0	0
A_84_P542646	AT1G15040	glutamine amidotransferase-related [AT1G15040.1]	-3.19397	0.118783	394.56	-0.160468	0.130578	3296.94	8.18797	7.58684e-06	0.00159043	0	0	0	0	0	0	0	1	0	0	0	0
A_84_P547432	AT3G11920	glutaredoxin-related [AT3G11920.1]	-8.30683	0.26828	11.5566	-6.63955	0.3334	37.6075	3.17615	0.0025139	0.0135175	0	0	0	0	0	0	0	0	0	0	0	0
A_84_P56650	AT5G41080	glycerophosphoryl diester phosphodiesterase family protein [AT5G41080.1]	-1.83854	0.0589835	1009.87	-0.450426	0.234364	2712.95	2.61736	0.000573339	0.00587498	0	0	0	0	0	0	0	0	0	0	0	0
A_84_P12238	AT5G17650	glycine/proline-rich protein [AT5G17650.1]	-0.666438	0.0832754	2277.13	0.51476	0.116071	5263.4	2.26765	0.000138102	0.00314959	0	0	0	0	0	0	0	0	0	0	1	0
A_84_P605885	AT1G55990	glycine-rich protein [AT1G55990.1]	-10.3513	0.136251	2.76415	-8.36479	0.342398	11.4018	3.96269	0.000732613	0.00669794	0	0	0	0	0	0	0	0	0	0	2	0
A_84_P293424	AT2G05510	glycine-rich protein [AT2G05510.1]	1.48278	0.399996	10288.9	2.74624	0.280851	25063.4	2.40071	0.0110108	0.0359557	0	0	0	0	0	0	0	1	0	0	0	0
A_84_P166983	AT2G15340	glycine-rich protein [AT2G15340.1]	-7.98482	0.182603	14.3476	-5.48083	0.266072	83.5257	5.67252	0.000177311	0.00346851	0	0	0	0	0	0	0	0	0	0	0	0
A_84_P13454	AT2G15780	glycine-rich protein [AT2G15780.1]	-0.381247	0.262552	2807.56	1.04211	0.206005	7614.76	2.68208	0.00179031	0.0109793	0	0	0	0	0	0	0	0	0	0	0	0
A_84_P11975	AT4G30460	glycine-rich protein [AT4G30460.1]	-2.97435	0.250199	462.204	-1.95142	0.105363	953.156	2.03204	0.00284694	0.014611	0	0	0	0	0	0	0	0	0	0	0	0
A_84_P602813	AT4G33610	glycine-rich protein [AT4G33610.1]	-7.83668	0.376949	16.1949	-6.28806	0.251918	47.5664	2.92538	0.00408765	0.0184444	0	0	0	0	0	0	0	0	0	0	1	0
A_84_P16717	AT4G34300	glycine-rich protein [AT4G34300.1]	-4.66024	0.271588	144.255	-3.52451	0.24334	322.98	2.19731	0.00571295	0.0229165	0	0	0	0	0	0	0	0	0	0	0	0
A_84_P113182	AT4G39670	glycolipid binding / glycolipid transporter [AT4G39670.1]	-0.38689	0.239395	2775.58	0.941861	0.124028	7079.27	2.51185	0.0010337	0.00801715	0	0	0	0	0	0	0	0	0	0	1	0
A_84_P16277	AT2G43610	glycoside hydrolase family 19 protein [AT2G43610.1]	2.01388	0.199831	14668.7	3.25713	0.0680482	35189.1	2.36732	0.000520348	0.00557062	0	0	0	0	0	0	0	0	0	0	0	0
A_84_P17123	AT1G78400	glycoside hydrolase family 28 protein / polygalacturonase (pectinase) family protein [AT1G78400.1]	-6.52248	0.240543	39.6024	-4.76937	0.287063	136.479	3.37085	0.00125825	0.00895289	0	0	0	0	0	0	0	0	0	0	0	0
A_84_P284750	AT1G47600	glycosyl hydrolase family 1 protein [AT1G47600.1]	-3.88214	0.401932	251.333	-2.72973	0.229221	559.979	2.22285	0.0125076	0.0394395	0	0	0	0	0	0	0	0	0	0	1	0
A_84_P828905	AT2G44450	glycosyl hydrolase family 1 protein [AT2G44450.1]	-1.92773	0.114068	949.207	-0.69493	0.0785191	2274.74	2.35023	0.00010323	0.00290397	0	0	0	0	0	0	0	0	0	0	0	0
A_84_P78925	AT5G42260	glycosyl hydrolase family 1 protein [AT5G42260.1]	-5.5329	0.203551	78.2212	-4.35046	0.115475	180.756	2.2696	0.000939618	0.00764549	0	0	0	0	0	0	0	0	0	0	0	0
A_84_P14475	AT1G30080	glycosyl hydrolase family 17 protein [AT1G30080.1]	-3.18582	0.077514	396.463	-1.65808	0.154674	1170.83	2.88336	0.000106589	0.00291249	0	0	0	0	0	0	0	1	0	0	0	0
A_84_P21159	AT3G04010	glycosyl hydrolase family 17 protein [AT3G04010.1]	-0.182126	0.0844296	3179	1.38653	0.0655178	9627.05	2.96628	1.42146e-05	0.00178742	0	0	0	0	0	0	0	0	0	1	0	0
A_84_P17693	AT4G16260	glycosyl hydrolase family 17 protein [AT4G16260.1]	1.52675	0.0248932	10394.9	3.13724	0.165372	32474.5	3.05356	7.56914e-05	0.00263398	0	0	0	0	0	0	0	0	0	0	0	0
A_84_P15703	AT4G18340	glycosyl hydrolase family 17 protein [AT4G18340.1]	-2.09367	0.0896975	845.447	-0.310457	0.105525	2971.25	3.44191	2.39358e-05	0.00199191	0	0	0	0	0	0	0	0	0	0	0	0
A_84_P20438	AT4G19720	glycosyl hydrolase family 18 protein [AT4G19720.1]	-4.68777	0.101864	140.381	-3.58713	0.167446	307.147	2.1445	0.000625626	0.00615088	0	0	0	0	0	0	0	0	0	0	1	0
A_84_P18421	AT3G47040	glycosyl hydrolase family 3 protein [AT3G47040.1]	-2.63159	0.0757963	583.137	-1.61041	0.0458717	1204.66	2.02958	3.71479e-05	0.00215683	0	0	0	0	0	0	0	0	0	0	0	0
A_84_P19367	AT3G47050	glycosyl hydrolase family 3 protein [AT3G47050.1]	-2.74067	0.0583764	540.32	-1.20427	0.0628158	1597.06	2.9007	6.42533e-06	0.0015848	0	0	0	0	0	0	0	0	0	0	0	0
A_84_P15529	AT3G26130	glycosyl hydrolase family 5 protein / cellulase family protein [AT3G26130.1]	-7.5883	0.18903	18.8065	-5.97209	0.249084	59.1503	3.06568	0.000861164	0.00730248	0	0	0	0	0	0	0	1	0	0	0	0
A_84_P141619	AT1G66870	glycosyl hydrolase family protein 17 [AT1G66870.1]	-9.4696	0.841062	5.6697	-5.93839	0.311029	61.1202	11.5611	0.00241576	0.0131455	0	0	0	0	0	0	0	0	0	0	0	0
A_84_P180334	AT2G43660	glycosyl hydrolase family protein 17 [AT2G43660.1]	-3.34513	0.0892069	355.276	-2.22209	0.142816	790.635	2.17806	0.000320751	0.00445151	0	0	0	0	0	0	0	0	0	0	0	0
A_84_P843750	AT2G43670	glycosyl hydrolase family protein 17 [AT2G43670.1]	-3.71515	0.0913418	274.896	-1.96362	0.0404535	943.442	3.36716	7.004e-06	0.0015848	0	0	0	0	0	0	0	0	0	1	0	0
A_84_P58410	AT4G19460	glycosyl transferase family 1 protein [AT4G19460.1]	-0.963393	0.140272	1858.54	0.749177	0.187608	6225.67	3.27744	0.00022397	0.00381417	0	0	0	0	0	0	0	0	0	0	1	0
A_84_P23032	AT3G01620	glycosyl transferase family 17 protein [AT3G01620.1]	-9.55341	0.337251	4.90779	-7.98933	0.356137	14.7943	2.9569	0.00524742	0.0216752	0	0	0	0	0	0	0	0	0	0	0	0
A_84_P838263	AT4G27480	glycosyltransferase family 14 protein / core-2/I-branching enzyme family protein [AT4G27480.2]	-3.68186	0.0415441	281.033	-2.65106	0.116094	586.7	2.04316	0.00013226	0.00309384	0	0	0	0	0	0	0	0	0	0	0	0
A_84_P15249	AT1G50580	glycosyltransferase family protein [AT1G50580.1]	-5.44387	0.0689967	82.8523	-3.63137	0.210984	299.45	3.5125	0.000145115	0.00320066	0	0	0	0	0	0	0	0	0	0	2	0
A_84_P10283	AT5G53990	glycosyltransferase family protein [AT5G53990.1]	-2.46613	0.0855536	652.746	-1.31158	0.09071	1482.7	2.22614	8.83943e-05	0.00277484	0	0	0	0	0	0	0	0	0	0	2	0
A_84_P766690	AT5G07550	GRP19 (Glycine rich protein 19) [AT5G07550.1]	-10.2849	0.177947	2.89876	-7.70752	0.539596	18.4329	5.96861	0.00141784	0.0095356	0	0	0	0	0	0	0	0	0	0	0	0
A_84_P13284	AT1G10300	GTP-binding protein-related [AT1G10300.1]	-6.77336	0.237635	33.3675	-5.18073	0.0584368	101.469	3.01601	0.000352881	0.00465661	0	1	0	0	0	0	0	0	0	0	1	0
A_84_P12941	AT4G35380	guanine nucleotide exchange family protein [AT4G35380.1]	-3.25227	0.0899489	378.68	-1.57888	0.201983	1241.35	3.18962	0.000195553	0.0036013	0	0	0	0	0	0	0	0	0	0	1	0
A_84_P12863	AT4G13420	HAK5 (High affinity K+ transporter 5); potassium ion transmembrane transporter [AT4G13420.1]	-4.26164	0.106389	188.2	-2.43537	0.401531	695.707	3.54619	0.00159628	0.0102447	0	0	0	0	0	0	0	0	0	0	1	0
A_84_P16072	AT1G65690	harpin-induced protein-related / HIN1-related / harpin-responsive protein-related [AT1G65690.1]	-0.311386	0.088002	2907	0.84536	0.190781	6638.23	2.22954	0.000675253	0.00641042	0	0	0	0	0	0	0	0	0	0	0	0
A_84_P21010	AT2G19960	hAT dimerisation domain-containing protein / transposase-related [AT2G19960.1]	-9.40822	0.384621	5.45837	-7.45258	0.220141	21.1431	3.87888	0.00157404	0.0101591	0	0	0	0	0	0	0	0	0	0	0	0
A_84_P513191	AT5G33406	hAT dimerisation domain-containing protein [AT5G33406.1]	-9.78721	0.653585	4.41417	-7.05006	0.310004	28.1936	6.66754	0.00280287	0.014471	0	0	0	0	0	0	0	0	0	0	1	0
A_84_P22073	AT2G22800	HAT9 (homeobox-leucine zipper protein 9); DNA binding / transcription factor [AT2G22800.1]	-2.00778	0.0434216	897.589	-0.746695	0.0603951	2194.38	2.39676	8.00762e-06	0.00161646	0	0	0	0	0	0	0	0	0	0	0	0
A_84_P20736	AT5G66700	HB53 (homeobox-8); DNA binding / transcription factor [AT5G66700.1]	-4.69732	0.303525	140.544	-3.15617	0.0686611	412.995	2.91028	0.00101459	0.00793243	0	0	0	0	0	0	0	0	0	0	0	0
A_84_P22517	AT5G37750	heat shock protein binding / unfolded protein binding [AT5G37750.1]	-5.5614	0.0797875	76.3792	-4.4797	0.133857	165.471	2.11653	0.000274371	0.0041874	0	0	0	0	0	0	0	0	0	0	0	0
A_84_P155475	AT4G35060	heavy-metal-associated domain-containing protein / copper chaperone (CCH)-related [AT4G35060.1]	0.316594	0.0517492	4497.13	1.33243	0.0656263	9270.6	2.02208	3.0089e-05	0.0020825	0	0	0	0	0	0	0	0	0	0	1	0
A_84_P60230	AT4G39700	heavy-metal-associated domain-containing protein / copper chaperone (CCH)-related [AT4G39700.1]	-3.16248	0.134999	403.506	-1.48317	0.0342073	1315.58	3.20276	3.10556e-05	0.00211371	0	0	0	0	0	0	0	0	0	0	1	0
A_84_P563059	AT1G29000	heavy-metal-associated domain-containing protein [AT1G29000.1]	-4.0303	0.185837	222.004	-2.81813	0.213224	525.671	2.31687	0.00175802	0.0108561	0	1	0	0	0	0	0	0	0	0	0	0
A_84_P281110	AT2G35730	heavy-metal-associated domain-containing protein [AT2G35730.1]	-5.03808	0.456906	112.909	-3.26428	0.274409	386.516	3.41953	0.00449419	0.0195801	0	0	0	0	0	0	0	0	0	0	0	0
A_84_P19247	AT3G07600	heavy-metal-associated domain-containing protein [AT3G07600.1]	-7.58111	0.475426	19.5586	-6.39384	0.151918	43.9009	2.27721	0.0146104	0.0441389	0	0	0	0	0	0	0	0	0	0	0	0
A_84_P190724	AT5G03380	heavy-metal-associated domain-containing protein [AT5G03380.1]	2.95524	0.19065	28111.8	4.13102	0.0477097	64491.4	2.25915	0.000489576	0.00541474	0	0	0	0	0	0	0	0	0	0	0	0
A_84_P19719	AT5G48290	heavy-metal-associated domain-containing protein [AT5G48290.1]	-6.02407	0.188542	55.6165	-4.55878	0.254008	158.065	2.76118	0.00130953	0.00916637	0	0	0	0	0	0	0	0	0	0	0	0
A_84_P516811	AT5G52670	heavy-metal-associated domain-containing protein [AT5G52670.1]	-7.47914	0.1773	20.3223	-5.94394	0.204171	60.2114	2.89828	0.000599758	0.00601528	0	0	0	0	0	0	0	0	0	0	0	0
A_84_P504388	AT5G52690	heavy-metal-associated domain-containing protein [AT5G52690.1]	-10.4047	0.136051	2.67345	-8.58199	0.555926	10.0672	3.53747	0.00527217	0.0217424	0	0	0	0	0	0	0	0	0	0	0	0
A_84_P598538	AT5G52710	heavy-metal-associated domain-containing protein [AT5G52710.1]	-10.1762	0.602838	3.28537	-8.40759	0.255053	10.9486	3.40727	0.00944847	0.0323174	0	0	0	0	0	0	0	0	0	0	0	0
A_84_P869713	AT5G52760	heavy-metal-associated domain-containing protein [AT5G52760.1]	-3.55308	0.331601	311.752	-2.14428	0.498563	862.363	2.65516	0.0151578	0.0453434	0	0	0	0	0	0	0	0	0	0	0	0
A_84_P207668	AT5G67060	HEC1 (HECATE 1); transcription factor [AT5G67060.1]	-8.8154	0.529847	8.36789	-7.27451	0.182866	23.9267	2.90975	0.0088952	0.0309444	0	0	0	0	0	0	0	0	0	0	0	0
A_84_P15597	AT3G50330	HEC2 (HECATE 2); DNA binding / transcription factor [AT3G50330.1]	-9.57338	0.811369	5.17441	-7.2039	0.107256	25.0134	5.16755	0.00741371	0.0273559	0	0	0	0	0	0	0	0	0	0	0	0
A_84_P17015	AT1G02340	HFR1 (LONG HYPOCOTYL IN FAR-RED); DNA binding / transcription factor [AT1G02340.1]	-1.95108	0.0997704	933.377	-0.93576	0.052674	1924.6	2.02135	9.89105e-05	0.00286498	0	1	0	0	0	0	0	0	0	0	0	0
A_84_P15441	AT2G18050	HIS1-3 (HISTONE H1-3); DNA binding [AT2G18050.1]	-0.692587	0.0273683	2231.46	0.859825	0.0656632	6680.71	2.93307	2.926e-06	0.00157531	0	0	0	0	0	0	0	1	0	0	2	0
A_84_P861121	AT2G28720	histone H2B, putative [AT2G28720.1]	-2.7449	0.0625249	538.022	-1.73683	0.149847	1106.44	2.01123	0.00042394	0.00504911	0	0	0	0	0	0	0	0	0	0	0	0
A_84_P235043	AT4G10310	HKT1 (HIGH-AFFINITY K+ TRANSPORTER 1); sodium ion transmembrane transporter [AT4G10310.1]	-6.47712	0.243101	40.9605	-2.22068	0.738128	865.322	19.1123	0.000688961	0.00648549	0	0	0	0	0	0	0	0	0	0	0	0
A_84_P12918	AT4G30120	HMA3 (Heavy metal ATPase 3); ATPase, coupled to transmembrane movement of ions, phosphorylative mechanism [AT4G30120.1]	-6.59166	0.0393039	37.4166	-4.88951	0.146605	124.691	3.25384	4.14159e-05	0.00223084	0	0	0	0	0	0	0	0	0	0	0	0
A_84_P14445	AT2G19110	HMA4 (Heavy metal ATPase 4); cadmium-transporting ATPase [AT2G19110.1]	-0.327644	0.0899488	2881.32	0.964277	0.108781	7197.3	2.44854	9.2532e-05	0.0028243	0	0	0	0	0	0	0	0	0	0	1	0
A_84_P18174	AT1G63440	HMA5 (HEAVY METAL ATPASE 5); ATPase, coupled to transmembrane movement of ions, phosphorylative mechanism [AT1G63440.1]	-1.46798	0.0178647	1304.26	0.160527	0.176503	4137.14	3.09194	9.14619e-05	0.00281812	0	0	0	0	0	0	0	0	0	0	0	0
A_84_P808447	AT1G20693	HMGB2 (HIGH MOBILITY GROUP B 2) [AT1G20693.2]	-1.27121	0.0731319	1494.15	-0.161208	0.212688	3307.06	2.15845	0.0010281	0.0079922	0	0	0	0	0	0	0	0	0	0	0	0
A_84_P11521	AT1G58300	HO4 (HEME OXYGENASE 4); heme oxygenase (decyclizing)/ oxidoreductase [AT1G58300.1]	-8.82394	0.463508	8.26887	-7.31189	0.299732	23.5027	2.85213	0.00900639	0.0312316	0	0	0	0	0	0	0	0	0	1	0	0
A_84_P18218	AT2G01430	homeobox-leucine zipper protein 17 (HB-17) / HD-ZIP transcription factor 17 [AT2G01430.1]	-3.34063	0.13413	357.672	-2.17028	0.234373	823.098	2.25066	0.00168521	0.0105681	0	1	0	0	0	0	0	0	0	1	0	0
A_84_P91459	AT5G05770	homeobox-leucine zipper transcription factor family protein [AT5G05770.1]	-7.67838	0.39753	17.9655	-6.26516	0.29268	48.4429	2.66331	0.00771432	0.028122	0	0	0	0	0	0	0	0	0	0	0	0
A_84_P237933	AT4G35295	homoserine kinase, putative / HSK, putative [AT4G35295.1]	-5.6727	0.162589	71.1629	-4.17146	0.182204	205.168	2.83086	0.000440531	0.00513595	0	0	0	0	0	0	0	0	0	0	0	0
A_84_P505830	AT3G50460	HR2 (HOMOLOG OF RPW8 2) [AT3G50460.1]	-8.14065	0.233288	12.8797	-6.18028	0.178812	51.0678	3.8916	0.000320751	0.00445151	0	0	0	0	0	0	0	0	0	0	0	0
A_84_P606215	AT3G50470	HR3 (HOMOLOG OF RPW8 3) [AT3G50470.1]	-7.42064	0.202296	21.1373	-5.84545	0.147067	64.2733	2.97975	0.000400976	0.0049431	0	0	0	0	0	0	0	0	0	0	0	0
A_84_P179704	AT3G50480	HR4 (HOMOLOG OF RPW8 4) [AT3G50480.1]	-0.821938	0.215007	2049.51	1.00071	0.303972	7480.8	3.53731	0.0010606	0.00813318	0	0	0	0	0	0	0	0	0	0	1	0
A_84_P13323	AT1G47480	hydrolase [AT1G47480.1]	-0.690434	0.00817674	2234.91	0.493508	0.1007	5191.55	2.27197	3.47877e-05	0.0021409	0	0	0	0	0	0	0	0	0	0	0	0
A_84_P23455	AT1G68620	hydrolase [AT1G68620.1]	-1.23255	0.0645511	1535.45	-0.135184	0.155003	3365.19	2.13963	0.000347152	0.0046205	0	0	0	0	0	0	0	0	0	0	0	0
A_84_P11867	AT3G62040	hydrolase [AT3G62040.1]	-2.48413	0.0411489	644.527	-0.807366	0.258978	2128.59	3.19709	0.000377998	0.00482087	0	0	0	0	0	0	0	0	0	0	0	0
A_84_P169283	AT5G06570	hydrolase [AT5G06570.1]	-1.42005	0.123517	1349.22	0.460655	0.110557	5068.23	3.68256	3.95518e-05	0.00219464	0	0	0	0	0	0	0	0	0	0	2	0
A_84_P199084	AT5G38200	hydrolase [AT5G38200.1]	-1.17381	0.192039	1611.82	0.491499	0.188127	5210.05	3.17182	0.000427675	0.0050706	0	1	0	0	0	0	0	0	0	0	1	0
A_84_P757541	AT2G36325	hydrolase, acting on ester bonds [AT2G36325.1]	-6.98167	0.0878156	28.5714	-5.42159	0.224243	86.536	2.94871	0.000359307	0.00470464	0	0	0	0	0	0	0	0	0	0	0	0
A_84_P551238	AT5G05460	hydrolase, acting on glycosyl bonds [AT5G05460.1]	-3.61477	0.105478	295.012	-2.26291	0.171806	770.766	2.5524	0.000314048	0.00440841	0	0	0	0	0	0	0	0	0	0	1	0
A_84_P790526	AT1G26360	hydrolase, alpha/beta fold family protein [AT1G26360.1]	-6.713	0.184301	34.5174	-5.42782	0.136064	85.6199	2.43713	0.000628038	0.0061612	0	0	0	0	0	0	0	0	0	0	0	0
A_84_P16182	AT1G69240	hydrolase, alpha/beta fold family protein [AT1G69240.1]	-5.45709	0.0933346	82.1562	-3.8617	0.0757605	253.101	3.02176	2.12216e-05	0.00197355	0	1	0	0	0	0	0	0	0	0	1	0
A_84_P235483	AT2G18360	hydrolase, alpha/beta fold family protein [AT2G18360.1]	-1.41916	0.123917	1353.43	-0.315795	0.0666824	2958.57	2.14855	0.000170181	0.00340244	0	0	0	0	0	0	0	0	0	0	0	0
A_84_P289594	AT2G36290	hydrolase, alpha/beta fold family protein [AT2G36290.1]	1.3946	0.00753179	9482.4	2.45502	0.152408	20272.5	2.08553	0.000273167	0.0041778	1	2	0	0	0	0	0	0	0	0	0	0
A_84_P171963	AT2G39410	hydrolase, alpha/beta fold family protein [AT2G39410.1]	-5.91078	0.0491902	59.9925	-4.35333	0.0981256	180.085	2.94333	1.62676e-05	0.00183929	0	0	0	0	0	0	0	0	0	0	0	0
A_84_P235233	AT4G36610	hydrolase, alpha/beta fold family protein [AT4G36610.1]	-1.46708	0.107654	1308.37	-0.286911	0.130025	3021.93	2.26603	0.000266818	0.00412848	0	0	0	0	0	0	0	0	0	0	0	0
A_84_P12264	AT5G58310	hydrolase, alpha/beta fold family protein [AT5G58310.1]	-5.48473	0.160631	80.7388	-3.91598	0.083131	243.773	2.96647	0.000114397	0.0029639	0	0	0	0	0	0	0	0	0	0	0	0
A_84_P500346	AT2G38905	hydrophobic protein, putative / low temperature and salt responsive protein, putative [AT2G38905.1]	-8.07273	0.292983	13.6288	-6.82486	0.149848	32.601	2.37492	0.0027805	0.0144057	0	2	0	0	0	0	0	0	0	0	0	0
A_84_P601310	AT1G11070	hydroxyproline-rich glycoprotein family protein [AT1G11070.1]	-4.34144	0.134453	178.761	-2.11253	0.0676408	851.001	4.68781	1.37212e-05	0.00178689	0	0	0	0	0	0	0	0	0	0	2	0
A_84_P23662	AT1G23040	hydroxyproline-rich glycoprotein family protein [AT1G23040.1]	-0.103594	0.0864004	3356.93	0.938336	0.0567535	7054.48	2.05898	6.32039e-05	0.00249811	0	0	0	0	0	0	0	0	0	0	0	0
A_84_P20335	AT3G52460	hydroxyproline-rich glycoprotein family protein [AT3G52460.1]	-3.892	0.113234	243.763	-2.64427	0.0494288	588.68	2.37468	6.27217e-05	0.00249766	0	0	0	0	0	0	0	0	0	0	0	0
A_84_P159375	AT4G38080	hydroxyproline-rich glycoprotein family protein [AT4G38080.1]	-2.9941	0.19949	454.583	-1.70904	0.298144	1142.78	2.43691	0.0034323	0.0163973	0	0	0	0	0	0	0	0	0	0	0	0
A_84_P14142	AT5G09480	hydroxyproline-rich glycoprotein family protein [AT5G09480.1]	-0.768691	0.247853	2131.99	0.268276	0.224311	4468.45	2.05191	0.00579611	0.0231415	0	0	0	0	0	0	0	0	0	0	0	0
A_84_P13948	AT5G09520	hydroxyproline-rich glycoprotein family protein [AT5G09520.1]	-2.59648	0.0712303	596.398	-1.46803	0.268755	1345.93	2.18623	0.0021575	0.0122972	0	0	0	0	0	0	0	0	0	0	1	0
A_84_P14893	AT5G09530	hydroxyproline-rich glycoprotein family protein [AT5G09530.1]	0.964114	0.193559	7062.52	2.39166	0.331705	19650	2.68988	0.00299423	0.0150135	0	0	0	0	0	0	0	0	0	0	0	0
A_84_P605570	AT5G21280	hydroxyproline-rich glycoprotein family protein [AT5G21280.1]	-3.9041	0.0740641	240.948	-2.48459	0.0600614	657.862	2.67494	1.34406e-05	0.00178689	0	0	0	0	0	0	0	0	0	0	0	0
A_84_P550488	AT5G51680	hydroxyproline-rich glycoprotein family protein [AT5G51680.1]	-2.84715	0.302276	510.442	-1.03643	0.114205	1795.48	3.50817	0.000630799	0.00617391	0	0	0	0	0	0	0	0	0	0	0	0
A_84_P21556	AT5G25890	IAA28 (IAA-ALANINE RESISTANT 2); transcription factor [AT5G25890.1]	-0.203274	0.00620106	3133.22	1.54247	0.235817	10834.9	3.35368	0.000213532	0.00373023	0	0	0	0	0	0	0	0	0	0	1	0
A_84_P14702	AT3G62100	IAA30 (indoleacetic acid-induced protein 30); transcription factor [AT3G62100.1]	-3.7422	0.297989	273.223	-2.36408	0.0830149	715.04	2.59929	0.0015183	0.00995077	0	0	0	0	0	0	0	0	0	0	0	0
A_84_P17886	AT5G63760	IBR domain-containing protein [AT5G63760.1]	-3.70238	0.048453	277.352	-2.70169	0.133555	567.416	2.00096	0.000259147	0.00406513	0	0	0	0	0	0	0	0	0	0	1	0
A_84_P577588	AT3G04370	Identical to Cysteine-rich repeat secretory protein 39 precursor (CRRSP39) [Arabidopsis Thaliana] (GB:Q6E263;GB:Q6E264;GB:Q9M849;GB:Q9M8Z3); similar to 33 kDa secretory protein-related [Arabidopsis thaliana] (TAIR:AT2G33330.1); similar to hypothetical protein [Vitis vinifera] (GB:CAN81929.1); contains InterPro domain Protein of unknown function DUF26 (InterPro:IPR002902) [AT3G04370.1]	-5.63084	0.350899	73.9948	-4.50898	0.259152	163.335	2.17627	0.0112084	0.0364281	0	0	0	0	0	0	0	0	0	0	0	0
A_84_P518541	AT5G41280	Identical to Cysteine-rich repeat secretory protein 57 precursor (CRRSP57) [Arabidopsis Thaliana] (GB:Q9FHD5;GB:Q5BPI3); similar to receptor-like protein kinase-related [Arabidopsis thaliana] (TAIR:AT5G41290.1); similar to unnamed protein product [Vitis vinifera] (GB:CAO15206.1); similar to hypothetical protein [Vitis vinifera] (GB:CAN62393.1); contains InterPro domain Protein of unknown function…	-10.5826	0.0788541	2.35675	-8.41528	0.164138	10.8304	4.49199	3.2705e-05	0.00211811	0	0	0	0	0	0	0	0	0	0	1	0
A_84_P10552	AT1G80470	Identical to Putative F-box/FBD/LRR-repeat protein At1g80470 [Arabidopsis Thaliana] (GB:Q9M8L5); similar to F-box family protein [Arabidopsis thaliana] (TAIR:AT1G16930.1); similar to hypothetical protein [Vitis vinifera] (GB:CAN74740.1); contains InterPro domain Leucine-rich repeat 2 (InterPro:IPR013101); contains InterPro domain FBD (InterPro:IPR013596); contains InterPro domain Cyclin-like F-bo…	-10.5986	0.0738697	2.3303	-8.94296	0.463736	7.74587	3.15068	0.00363887	0.0170939	0	0	0	0	0	0	0	0	0	0	0	0
A_84_P210768	AT5G19230	Identical to Uncharacterized GPI-anchored protein At5g19230 precursor [Arabidopsis Thaliana] (GB:Q8GUL8); similar to unknown protein [Arabidopsis thaliana] (TAIR:AT5G19240.1); similar to unknown [Populus trichocarpa] (GB:ABK94712.1) [AT5G19230.1]	-1.92456	0.0946223	950.961	-0.00612577	0.122096	3673.81	3.78013	2.76221e-05	0.00204339	0	0	0	0	0	0	0	0	0	0	0	0
A_84_P814710	AT1G14870	Identical to Uncharacterized protein At1g14870 [Arabidopsis Thaliana] (GB:Q9LQU4); similar to unknown protein [Arabidopsis thaliana] (TAIR:AT5G35525.1); similar to unnamed protein product [Vitis vinifera] (GB:CAO42338.1); contains InterPro domain Aspartic acid and asparagine hydroxylation site (InterPro:IPR000152); contains InterPro domain Protein of unknown function Cys-rich (InterPro:IPR006461)…	0.128682	0.191141	3959.53	1.23186	0.0961715	8645.63	2.14828	0.000869529	0.00734626	0	0	0	0	0	0	0	0	0	0	0	0
A_84_P309203	AT1G76070	Identical to Uncharacterized protein At1g76070 [Arabidopsis Thaliana] (GB:Q9SGS5;GB:Q8LAC9;GB:Q9LQR1); similar to unknown protein [Arabidopsis thaliana] (TAIR:AT1G20310.1); similar to hypothetical protein [Vitis vinifera] (GB:CAN83887.1) [AT1G76070.1]	-2.39602	0.106749	686.739	-1.31582	0.0915295	1479.59	2.11432	0.000184443	0.00350857	0	0	0	0	0	0	0	0	0	0	0	0
A_84_P596516	AT4G14450	Identical to Uncharacterized protein At4g14450, chloroplast precursor [Arabidopsis Thaliana] (GB:Q6NN02); similar to unknown protein [Arabidopsis thaliana] (TAIR:AT3G23170.1); similar to hypothetical protein [Vitis vinifera] (GB:CAN71216.1) [AT4G14450.1]	-3.96725	0.288492	233.474	-2.60577	0.327871	612.737	2.56949	0.00569354	0.0228691	0	0	0	0	0	0	0	0	0	1	0	0
A_84_P89889	AT5G01610	Identical to Uncharacterized protein At5g01610 [Arabidopsis Thaliana] (GB:Q9M015;GB:Q0WT00;GB:Q84VV4); similar to unknown protein [Arabidopsis thaliana] (TAIR:AT3G08890.1); similar to unknown protein [Arabidopsis thaliana] (TAIR:AT3G08890.2); similar to hypothetical protein [Vitis vinifera] (GB:CAN63135.1); contains InterPro domain Protein of unknown function DUF538 (InterPro:IPR007493) [AT5G0161…	-4.19649	0.0312328	196.842	-2.80726	0.113814	527.038	2.61939	3.4176e-05	0.0021409	0	0	0	0	0	0	0	0	0	0	1	0
A_84_P573251	AT3G47200	Identical to UPF0481 protein At3g47200 [Arabidopsis Thaliana] (GB:Q9SD53;GB:Q56YU5); similar to unknown protein [Arabidopsis thaliana] (TAIR:AT3G47250.1); similar to unknown protein [Arabidopsis thaliana] (TAIR:AT3G47250.3); similar to unknown protein [Arabidopsis thaliana] (TAIR:AT3G47250.2); similar to unnamed protein product [Vitis vinifera] (GB:CAO15956.1); contains InterPro domain Protein of…	-3.85796	0.149154	249.132	-1.73953	0.200075	1110.42	4.34219	0.000124518	0.00303794	0	0	0	0	0	0	0	0	0	0	1	0
A_84_P18132	AT1G20180	Identical to UPF0496 protein At1g20180 [Arabidopsis Thaliana] (GB:Q6DYE5;GB:Q5BQ01;GB:Q9LNU2); similar to unknown protein [Arabidopsis thaliana] (TAIR:AT3G49070.1); similar to unnamed protein product [Vitis vinifera] (GB:CAO60936.1); contains InterPro domain Protein of unknown function DUF677 (InterPro:IPR007749) [AT1G20180.1]	-6.41168	0.20695	42.5374	-5.33781	0.0844556	91.0252	2.10507	0.00113939	0.00846347	1	3	0	0	0	0	0	0	0	0	0	0
A_84_P17898	AT5G66670	Identical to UPF0496 protein At5g66670 [Arabidopsis Thaliana] (GB:Q9LVR3); similar to unknown protein [Arabidopsis thaliana] (TAIR:AT5G66660.1); similar to unnamed protein product [Vitis vinifera] (GB:CAO22906.1); contains InterPro domain Protein of unknown function DUF677 (InterPro:IPR007749) [AT5G66670.1]	-3.19045	0.282579	400.959	-2.02428	0.257064	913.728	2.24416	0.00613894	0.0240667	0	0	0	0	0	0	0	0	0	0	1	0
A_84_P757847	AT2G39518	Identical to UPF0497 membrane protein At2g39518 [Arabidopsis Thaliana] (GB:Q56X75); similar to integral membrane protein, putative [Arabidopsis thaliana] (TAIR:AT2G39530.1); similar to hypothetical protein [Vitis vinifera] (GB:CAN64094.1); contains InterPro domain Conserved hypothetical protein CHP01569, trans-membrane plant (InterPro:IPR006459); contains InterPro domain Protein of unknown functi…	-2.00815	0.192065	899.731	-0.204024	0.126807	3203.48	3.49216	0.000170351	0.00340321	0	0	0	0	0	0	0	0	0	0	0	0
A_84_P22577	AT5G54140	ILL3 (IAA-amino acid hydrolase ILR1-like 3); metallopeptidase [AT5G54140.1]	-2.89838	0.0464414	483.873	-1.68557	0.0673713	1144.99	2.31787	1.36761e-05	0.00178689	0	0	0	0	0	0	0	0	0	0	0	0
A_84_P66214	AT3G02840	immediate-early fungal elicitor family protein [AT3G02840.1]	-2.67154	0.223854	569.148	-1.60391	0.361601	1232.3	2.09599	0.0121749	0.0386755	0	0	0	0	0	0	0	0	0	0	1	0
A_84_P11533	AT1G32880	importin alpha-1 subunit, putative [AT1G32880.1]	-10.3898	0.176944	2.69739	-9.08578	0.49063	7.0255	2.46916	0.0123447	0.0390613	0	1	0	0	0	0	0	0	0	0	0	0
A_84_P16816	AT5G23020	IMS2/MAM-L/MAM3 (METHYLTHIOALKYMALATE SYNTHASE-LIKE); 2-isopropylmalate synthase/ methylthioalkylmalate synthase [AT5G23020.1]	-0.333687	0.0666983	2862.71	0.948412	0.18915	7126.84	2.43193	0.000378434	0.00482185	0	0	0	0	0	0	0	0	0	0	0	0
A_84_P166573	AT1G03700	integral membrane family protein [AT1G03700.1]	-4.33681	0.148615	179.027	-2.6767	0.214195	578.427	3.16041	0.000384153	0.00485495	0	0	0	0	0	1	0	1	0	0	1	0
A_84_P19937	AT1G14160	integral membrane family protein [AT1G14160.1]	-4.98328	0.408453	116.489	-0.727501	0.110097	2227.36	19.1037	6.36802e-05	0.00249943	0	2	0	0	0	0	0	0	0	0	0	0
A_84_P246785	AT2G27370	integral membrane family protein [AT2G27370.1]	-2.4139	0.109983	678.904	-1.06702	0.191224	1767	2.54361	0.000452416	0.00519939	0	0	0	0	0	0	0	0	0	0	0	0
A_84_P199944	AT2G36100	integral membrane family protein [AT2G36100.1]	-1.95398	0.0696404	931.958	-0.257885	0.185156	3094.58	3.24022	0.000119721	0.00302093	0	0	0	0	0	0	0	0	0	0	0	0
A_84_P188714	AT3G06390	integral membrane family protein [AT3G06390.1]	-3.19621	0.19396	396.874	-0.710224	0.230143	2270.6	5.60219	0.000138682	0.00314959	0	0	0	0	0	0	0	0	0	0	0	0
A_84_P567058	AT4G03540	integral membrane family protein [AT4G03540.1]	-1.95357	0.061775	931.325	-0.155108	0.211889	3320.7	3.47849	0.000146285	0.00320787	0	0	0	0	0	0	0	0	0	0	1	0
A_84_P284990	AT4G15610	integral membrane family protein [AT4G15610.1]	1.74307	0.137797	12101	3.45964	0.109343	40584.4	3.28654	7.18374e-05	0.00259941	0	0	0	0	0	0	0	1	0	0	0	0
A_84_P522009	AT5G06200	integral membrane family protein [AT5G06200.1]	-4.69687	0.264266	140.319	-2.94212	0.158232	480.687	3.37468	0.000591795	0.00597484	0	0	0	0	0	0	0	0	0	0	0	0
A_84_P74664	AT5G15290	integral membrane family protein [AT5G15290.1]	-6.95722	0.0660063	29.0744	-5.12272	0.273274	106.859	3.56648	0.000349263	0.00463026	0	0	0	0	0	0	0	0	0	0	1	0
A_84_P274520	AT3G47980	integral membrane HPP family protein [AT3G47980.1]	-3.57297	0.0934908	303.139	-2.1977	0.137938	805.114	2.59415	0.000139122	0.00314959	0	0	0	0	0	0	0	0	0	0	0	0
A_84_P557103	AT2G39530	integral membrane protein, putative [AT2G39530.1]	-3.06763	0.0543377	430.339	-1.95642	0.118267	950.702	2.16027	0.000121732	0.00302628	0	0	0	0	0	0	0	0	0	0	0	0
A_84_P21826	AT1G10770	invertase/pectin methylesterase inhibitor family protein [AT1G10770.1]	-7.91439	0.194379	15.0032	-6.89321	0.0966759	30.9646	2.02957	0.00123506	0.00885584	0	0	0	0	0	0	0	0	0	0	1	0
A_84_P14874	AT1G62770	invertase/pectin methylesterase inhibitor family protein [AT1G62770.1]	-2.18929	0.282835	798.211	-0.432799	0.0316616	2724.64	3.37877	0.000433861	0.00509634	0	0	0	0	0	0	0	0	0	0	0	0
A_84_P24106	AT3G49380	IQD15 (IQ-domain 15); calmodulin binding [AT3G49380.1]	-4.22215	0.0739405	193.425	-2.97781	0.0975921	467.488	2.36909	6.11726e-05	0.00247034	0	0	0	0	0	0	0	0	0	0	0	0
A_84_P23888	AT2G26410	IQD4 (IQ-domain 4); calmodulin binding [AT2G26410.1]	-6.87007	0.182728	30.9418	-5.32104	0.0618419	92.0291	2.92621	0.000154973	0.00327706	0	0	0	0	0	0	0	0	0	0	0	0
A_84_P13153	AT5G62310	IRE (INCOMPLETE ROOT HAIR ELONGATION); kinase [AT5G62310.1]	-6.61588	0.38756	37.5072	-5.16227	0.141882	103.034	2.73893	0.00365307	0.017144	0	0	0	0	0	0	0	0	0	0	1	0
A_84_P594822	AT5G03570	iron-responsive transporter-related [AT5G03570.1]	-4.02098	0.0350029	222.333	-2.51834	0.103184	643.584	2.83361	1.82172e-05	0.00189389	0	1	0	0	0	0	0	0	0	0	0	0
A_84_P18546	AT4G19680	IRT2 (iron-responsive transporter 2); iron ion transmembrane transporter/ zinc ion transmembrane transporter [AT4G19680.1]	-7.59332	0.233852	18.8599	-5.57719	0.106395	77.2105	4.04499	0.000169625	0.00340244	0	0	0	0	0	0	0	0	0	0	0	0
A_84_P19976	AT1G60960	IRT3 (Iron regulated transporter 3); cation transmembrane transporter/ metal ion transmembrane transporter [AT1G60960.1]	-1.22232	0.0811936	1549.05	0.213239	0.244697	4313.66	2.70487	0.000646484	0.00626437	0	0	0	0	0	0	0	0	0	0	0	0
A_84_P811360	AT3G21720	isocitrate lyase, putative [AT3G21720.1]	0.0348212	0.270253	3750.38	1.86873	0.425439	13798.2	3.56501	0.00324035	0.0158024	0	1	0	0	0	0	0	0	0	0	0	0
A_84_P13685	AT3G45300	IVD (ISOVALERYL-COA-DEHYDROGENASE) [AT3G45300.1]	0.963821	0.0993702	7055.39	2.25141	0.066078	17516.4	2.4412	4.82637e-05	0.00231767	0	0	0	0	0	0	0	0	0	0	0	0
A_84_P23679	AT1G80920	J8; heat shock protein binding / unfolded protein binding [AT1G80920.1]	1.42471	0.103313	9696.35	2.58994	0.366239	22619.4	2.24268	0.00607196	0.0238837	0	0	0	0	0	0	0	0	0	0	1	0
A_84_P14195	AT1G52070	jacalin lectin family protein [AT1G52070.1]	-0.809627	0.390136	2103.39	0.241286	0.15976	4367.95	2.07184	0.0124704	0.039365	0	0	0	0	0	0	0	0	0	0	0	0
A_84_P15315	AT1G57570	jacalin lectin family protein [AT1G57570.1]	-9.95438	0.137712	3.64767	-7.82715	0.207582	16.3383	4.36877	0.000121642	0.00302628	0	0	0	0	0	0	0	0	0	0	1	0
A_84_P15105	AT1G60095	jacalin lectin family protein [AT1G60095.1]	-6.03467	0.306077	55.9416	-4.25474	0.163784	193.498	3.4341	0.000888142	0.00741586	0	0	0	0	0	0	0	0	0	0	0	0
A_84_P530345	AT1G60110	jacalin lectin family protein [AT1G60110.1]	-8.55622	0.512738	9.96004	-6.29016	0.480363	48.6252	4.81007	0.00503669	0.0211067	0	0	0	0	0	0	0	0	0	0	0	0
A_84_P235283	AT1G60130	jacalin lectin family protein [AT1G60130.1]	-9.26643	0.534402	6.14697	-7.23471	0.444138	25.2123	4.08893	0.0071588	0.0267088	0	0	0	0	0	0	0	0	0	0	1	0
A_84_P805406	AT3G16460	jacalin lectin family protein [AT3G16460.1]	0.360492	0.110877	4638.29	1.39781	0.129779	9728.19	2.05241	0.000460723	0.00524789	0	0	0	0	0	0	0	0	0	0	0	0
A_84_P10227	AT5G38540	jacalin lectin family protein [AT5G38540.1]	-7.74833	0.0824408	16.7802	-5.35553	0.114073	90.0394	5.25176	7.91924e-06	0.00161356	0	0	0	0	0	0	0	0	0	0	0	0
A_84_P11173	AT5G38550	jacalin lectin family protein [AT5G38550.1]	-4.6076	0.116293	148.195	-2.53942	0.208887	638.309	4.19357	0.000115591	0.00297879	0	0	0	0	0	0	0	0	0	0	2	0
A_84_P15941	AT5G49850	jacalin lectin family protein [AT5G49850.1]	-5.30994	0.165346	91.1525	-3.32004	0.174544	369.585	3.97212	0.000137577	0.00314959	0	0	0	0	0	0	0	0	0	0	1	0
A_84_P17833	AT5G49870	jacalin lectin family protein [AT5G49870.1]	-9.35332	0.473354	5.7494	-6.90454	0.491966	31.8879	5.45956	0.00341609	0.0163531	0	0	0	0	0	0	0	0	0	0	0	0
A_84_P20316	AT1G48500	JAZ4/TIFY6A (JASMONATE-ZIM-DOMAIN PROTEIN 4) [AT1G48500.1]	-5.8707	0.0931947	61.7483	-4.26816	0.163993	191.916	3.03679	0.000124107	0.00303383	0	0	0	0	0	0	0	0	0	0	0	0
A_84_P12298	AT1G23760	JP630; polygalacturonase [AT1G23760.1]	-5.88862	0.10888	60.9679	-3.91233	0.218782	246.687	3.9348	0.000150709	0.00324089	0	0	0	0	0	0	0	0	0	0	0	0
A_84_P20792	AT1G15670	kelch repeat-containing F-box family protein [AT1G15670.1]	-0.363737	0.177257	2811.43	1.62723	0.144547	11414.1	3.97504	0.000112785	0.00295787	0	0	0	0	0	0	0	0	0	0	0	0
A_84_P193184	AT1G26930	kelch repeat-containing F-box family protein [AT1G26930.1]	0.158642	0.106065	4027.4	1.38367	0.0789264	9610.81	2.33759	8.81471e-05	0.00277438	0	1	0	0	0	0	0	0	0	1	0	0
A_84_P12443	AT1G80440	kelch repeat-containing F-box family protein [AT1G80440.1]	-1.37015	0.21788	1408.08	0.586392	0.164519	5550.01	3.8813	0.000242186	0.00395211	0	0	0	0	0	0	0	0	0	0	0	0
A_84_P574921	AT3G08810	kelch repeat-containing F-box family protein [AT3G08810.1]	-6.96791	0.17281	28.8886	-5.68526	0.151926	71.7519	2.43286	0.000643698	0.00624826	0	0	0	0	0	0	0	0	0	0	1	0
A_84_P17683	AT4G39580	kelch repeat-containing F-box family protein [AT4G39580.1]	-4.47969	0.0565599	161.875	-2.8141	0.0398691	523.305	3.17243	1.97872e-06	0.00157531	0	0	0	0	0	0	0	1	0	0	0	0
A_84_P185584	AT4G39590	kelch repeat-containing F-box family protein [AT4G39590.1]	-7.44291	0.304562	20.9944	-6.12066	0.111095	53.0152	2.50055	0.00211818	0.0121605	0	1	0	0	0	0	0	0	0	0	1	0
A_84_P18693	AT1G18270	ketose-bisphosphate aldolase class-II family protein [AT1G18270.1]	0.374676	0.063979	4678.7	1.74459	0.109867	12361.7	2.58456	4.85251e-05	0.00232011	1	1	0	0	0	0	0	0	0	0	0	0
A_84_P22854	AT1G51790	kinase [AT1G51790.1]	-2.3493	0.186257	710.135	-0.768151	0.075504	2163.05	2.99208	0.000167951	0.00339487	0	0	0	0	0	0	0	0	0	0	1	0
A_84_P16237	AT1G67000	kinase [AT1G67000.1]	-5.96514	0.0850873	57.7536	-4.26907	0.139749	191.385	3.24017	5.65576e-05	0.00238961	0	0	0	0	0	0	0	0	0	0	0	0
A_84_P593014	AT4G31110	kinase [AT4G31110.1]	-3.37141	0.126865	348.818	-1.26049	0.233375	1552.23	4.31966	0.000161434	0.00334567	0	0	0	0	0	0	0	0	0	0	1	0
A_84_P22512	AT5G35580	kinase [AT5G35580.1]	-2.82618	0.161232	510.175	-1.61377	0.168398	1208.8	2.31724	0.000841217	0.00720904	0	0	0	0	0	0	0	0	0	0	0	0
A_84_P13209	AT5G58320	kinase interacting protein-related [AT5G58320.1]	-0.0550416	0.0431509	3471.56	1.02659	0.0342172	7493.75	2.11643	4.45433e-06	0.0015848	0	0	0	0	0	0	0	0	0	0	0	0
A_84_P151098	AT1G70690	kinase-related [AT1G70690.1]	-4.18396	0.123704	199.26	-3.07948	0.160032	437.222	2.15021	0.00069713	0.00651937	0	0	0	0	0	0	0	0	0	0	0	0
A_84_P869124	AT3G48530	KING1 (SNF1-RELATED PROTEIN KINASE REGULATORY SUBUNIT GAMMA 1) [AT3G48530.1]	0.684008	0.066664	5794.17	1.78263	0.0636546	12669.8	2.1415	3.25222e-05	0.00211811	0	1	0	0	0	0	0	0	0	0	0	0
A_84_P19609	AT5G05390	LAC12 (laccase 12); copper ion binding / oxidoreductase [AT5G05390.1]	-1.61053	0.287064	1200.88	-0.484028	0.0914297	2631.35	2.18328	0.00292931	0.0148468	0	0	0	0	0	0	0	0	0	0	0	0
A_84_P22594	AT5G58910	LAC16 (laccase 16); copper ion binding / oxidoreductase [AT5G58910.1]	-6.09424	0.274467	53.5858	-4.76237	0.226486	136.406	2.51728	0.00291872	0.0148293	0	0	0	0	0	0	0	0	0	1	0	0
A_84_P22045	AT2G40370	LAC5 (laccase 5); copper ion binding / oxidoreductase [AT2G40370.1]	-2.26958	0.196904	753.745	-0.779598	0.221475	2159.58	2.80886	0.000957519	0.00772394	0	0	0	0	0	0	0	0	0	0	0	0
A_84_P19256	AT3G09220	LAC7 (laccase 7); copper ion binding / oxidoreductase [AT3G09220.1]	-2.41168	0.232656	685.016	-0.982899	0.163758	1871.95	2.69219	0.000961839	0.00774388	0	0	0	0	0	0	0	1	0	0	0	0
A_84_P21831	AT1G15380	lactoylglutathione lyase family protein / glyoxalase I family protein [AT1G15380.1]	-1.99637	0.13739	908.382	0.426822	0.0642895	4950.54	5.36355	1.01482e-05	0.00173526	0	2	0	0	0	0	0	0	0	0	0	0
A_84_P57250	AT1G80160	lactoylglutathione lyase family protein / glyoxalase I family protein [AT1G80160.1]	-0.307286	0.329977	2953.63	1.4455	0.413738	10258.4	3.37009	0.00457381	0.0198165	0	0	0	0	0	0	0	0	0	0	0	0
A_84_P574551	AT1G55580	LAS (LATERAL SUPPRESSOR); transcription factor [AT1G55580.1]	-7.95102	0.18128	14.6421	-6.70183	0.3032	35.9708	2.37707	0.0035999	0.0169544	0	0	0	0	0	0	0	0	0	0	1	0
A_84_P187174	AT3G17520	late embryogenesis abundant domain-containing protein / LEA domain-containing protein [AT3G17520.1]	0.430986	0.11575	4870.9	2.19385	0.519374	17462.8	3.39371	0.00456953	0.0198165	0	1	0	0	0	0	0	0	0	0	0	0
A_84_P10042	AT4G21020	late embryogenesis abundant domain-containing protein / LEA domain-containing protein [AT4G21020.1]	-6.96182	0.302089	29.457	-5.23078	0.468123	100.858	3.31969	0.00576248	0.02306	1	2	0	0	0	0	0	0	0	0	0	0
A_84_P573423	AT4G36600	late embryogenesis abundant domain-containing protein / LEA domain-containing protein [AT4G36600.1]	-5.21692	0.116164	97.3143	-3.74262	0.266926	277.239	2.77849	0.000931231	0.00761381	0	1	0	0	0	0	0	0	0	0	0	0
A_84_P16865	AT5G44310	late embryogenesis abundant domain-containing protein / LEA domain-containing protein [AT5G44310.1]	-5.78626	0.101965	65.4393	-4.05792	0.734705	237.442	3.31346	0.0156578	0.0464124	0	1	0	0	0	0	0	0	0	0	0	0
A_84_P17175	AT1G32560	late embryogenesis abundant group 1 domain-containing protein / LEA group 1 domain-containing protein [AT1G32560.1]	-4.98784	0.178506	114.452	-3.59247	0.422237	314.307	2.63055	0.00620323	0.0242324	2	2	0	0	0	0	0	0	0	0	0	0
A_84_P18193	AT2G35300	late embryogenesis abundant group 1 domain-containing protein / LEA group 1 domain-containing protein [AT2G35300.1]	-5.71543	0.288297	69.301	-4.0009	0.222016	231.094	3.2819	0.0012271	0.0088196	0	0	0	0	0	0	0	0	0	0	0	0
A_84_P16776	AT5G06760	late embryogenesis abundant group 1 domain-containing protein / LEA group 1 domain-containing protein [AT5G06760.1]	-0.584133	0.432442	2465.25	0.595928	0.278244	5613.84	2.26586	0.0164728	0.0481409	0	1	0	0	0	0	0	0	0	0	0	0
A_84_P11727	AT3G15670	late embryogenesis abundant protein, putative / LEA protein, putative [AT3G15670.1]	-1.96988	0.0578372	922.004	0.319488	0.275997	4654.47	4.88841	0.00014842	0.00321998	0	1	0	0	0	0	0	0	0	0	0	0
A_84_P792228	AT3G22490	late embryogenesis abundant protein, putative / LEA protein, putative [AT3G22490.1]	-10.392	0.0767065	2.68394	-8.32841	0.117785	11.457	4.18025	1.42036e-05	0.00178742	0	1	0	0	0	0	0	0	0	0	1	0
A_84_P19392	AT3G53040	late embryogenesis abundant protein, putative / LEA protein, putative [AT3G53040.1]	-4.49318	0.245234	162.107	-3.23301	0.148863	392.551	2.39524	0.00160162	0.0102624	2	4	0	0	0	0	0	0	0	0	0	0
A_84_P23604	AT1G54890	late embryogenesis abundant protein-related / LEA protein-related [AT1G54890.1]	-0.374024	0.0393633	2783.31	1.54927	0.0522293	10768	3.79289	8.8912e-07	0.00157531	0	0	0	0	0	0	0	0	0	0	0	0
A_84_P198244	AT2G42430	LBD16 (ASYMMETRIC LEAVES2-LIKE18) [AT2G42430.1]	-3.94273	0.157602	235.918	-1.52465	0.152905	1283.34	5.3446	4.45179e-05	0.002266	0	0	0	0	0	0	0	0	0	0	0	0
A_84_P277340	AT3G27650	LBD25 (LOB DOMAIN-CONTAINING PROTEIN 25) [AT3G27650.1]	-4.13842	0.130693	205.602	-3.03942	0.233743	452.378	2.14205	0.00206979	0.0119948	0	0	0	0	0	0	0	0	0	0	1	0
A_84_P501581	AT5G06080	LBD33 (LOB DOMAIN-CONTAINING PROTEIN 33) [AT5G06080.1]	-6.40797	0.309311	42.9587	-4.96195	0.255771	119.565	2.72456	0.00336075	0.016167	0	0	0	0	0	0	0	0	0	0	0	0
A_84_P606488	AT5G35900	LBD35 (LOB DOMAIN-CONTAINING PROTEIN 35) [AT5G35900.1]	-10.0991	0.440491	3.37323	-7.46994	0.556945	21.6634	6.18646	0.00303807	0.0151618	0	0	0	0	0	0	0	0	0	2	0	0
A_84_P228889	AT3G49940	LBD38 (LOB DOMAIN-CONTAINING PROTEIN 38) [AT3G49940.1]	0.908662	0.0540136	6771.85	2.50314	0.150349	20952.1	3.01985	6.57123e-05	0.00252443	0	0	0	0	0	0	0	0	0	0	0	0
A_84_P506433	AT1G72980	LBD7 (LOB DOMAIN-CONTAINING PROTEIN 7) [AT1G72980.1]	-9.90252	0.466274	3.92509	-8.39707	0.342009	11.1263	2.83912	0.0107462	0.0353315	0	0	0	0	0	0	0	0	0	0	2	0
A_84_P515742	AT4G29280	LCR22 (Low-molecular-weight cysteine-rich 22) [AT4G29280.1]	-10.4631	0.211801	2.57966	-8.55267	0.208504	9.87946	3.75926	0.000370354	0.00477344	0	0	0	0	0	0	0	0	0	0	1	0
A_84_P764761	AT4G29305	LCR25 (Low-molecular-weight cysteine-rich 25) [AT4G29305.1]	-7.08787	0.271894	26.8155	-5.72209	0.335184	70.6972	2.57717	0.00539476	0.0220648	0	0	0	0	0	0	0	0	0	0	0	0
A_84_P310653	AT5G63660	LCR74/PDF2.5 (Low-molecular-weight cysteine-rich 74) [AT5G63660.1]	-2.0466	0.106418	874.345	-0.953919	0.143344	1907.03	2.1327	0.00044816	0.00518469	0	0	0	0	0	0	0	0	0	0	2	0
A_84_P22898	AT2G43700	lectin protein kinase family protein [AT2G43700.1]	-4.40537	0.0678944	170.241	-3.11839	0.180576	425.104	2.44016	0.000320433	0.00445151	0	0	0	0	0	0	0	0	0	0	0	0
A_84_P14630	AT3G45330	lectin protein kinase family protein [AT3G45330.1]	-7.8795	0.164195	15.3704	-5.86739	0.0501192	63.0574	4.03374	3.47629e-05	0.0021409	0	0	0	0	0	0	0	0	0	0	0	0
A_84_P15575	AT3G45390	lectin protein kinase family protein [AT3G45390.1]	-8.19785	0.261612	12.429	-5.7968	0.27673	67.1395	5.28186	0.000399275	0.00493302	0	0	0	0	0	0	0	0	0	0	1	0
A_84_P16521	AT3G45410	lectin protein kinase family protein [AT3G45410.1]	-2.32557	0.0754817	719.463	-0.680083	0.0669705	2298.72	3.12853	9.35027e-06	0.00168471	0	0	0	0	0	0	0	0	0	0	0	0
A_84_P13939	AT5G06740	lectin protein kinase family protein [AT5G06740.1]	-3.48473	0.00651817	322.197	-1.87052	0.0939523	1006.52	3.06143	7.66652e-06	0.00159638	0	0	0	0	0	0	0	0	0	0	1	0
A_84_P12324	AT1G70130	lectin protein kinase, putative [AT1G70130.1]	-3.98306	0.0443906	228.042	-1.60037	0.248462	1222.85	5.21508	8.18873e-05	0.00270505	0	0	0	0	0	0	0	0	0	0	0	0
A_84_P18226	AT2G29250	lectin protein kinase, putative [AT2G29250.1]	-10.6095	0.0797378	2.31348	-8.8471	0.556547	8.39359	3.39256	0.00558242	0.022562	0	0	0	0	0	0	0	0	0	0	0	0
A_84_P23040	AT3G08870	lectin protein kinase, putative [AT3G08870.1]	-2.81547	0.221468	515.013	-1.63048	0.265416	1198.51	2.27362	0.0040343	0.0182875	0	0	0	0	0	0	0	0	0	0	0	0
A_84_P15621	AT3G55550	lectin protein kinase, putative [AT3G55550.1]	-8.14406	0.0904437	12.7729	-7.03848	0.411945	28.7503	2.15187	0.0104941	0.0347728	0	0	0	0	0	0	0	0	0	0	1	0
A_84_P10141	AT5G01550	lectin protein kinase, putative [AT5G01550.1]	-2.10922	0.322595	847.174	-0.873726	0.199999	2019.31	2.35461	0.00487164	0.0206311	0	0	0	0	0	0	0	0	0	0	0	0
A_84_P11087	AT5G01560	lectin protein kinase, putative [AT5G01560.1]	-4.03578	0.195709	220.734	-2.05493	0.0571391	885.327	3.94725	7.30883e-05	0.00260791	0	0	0	0	0	0	0	0	0	0	0	0
A_84_P15028	AT5G59260	lectin protein kinase, putative [AT5G59260.1]	-7.47328	0.226784	20.5197	-5.53227	0.00883408	79.4874	3.83972	0.000120918	0.00302628	0	0	0	0	0	0	0	0	0	0	0	0
A_84_P20709	AT5G60310	lectin protein kinase, putative [AT5G60310.1]	-7.28991	0.143188	23.1225	-6.10305	0.0971294	53.5631	2.27656	0.000287404	0.00426389	0	0	0	0	0	0	0	0	0	0	0	0
A_84_P10330	AT5G65600	legume lectin family protein / protein kinase family protein [AT5G65600.1]	-4.38903	0.255757	173.56	-3.1813	0.294658	410.081	2.30974	0.00584103	0.0232569	0	0	0	0	0	0	0	0	0	0	0	0
A_84_P178434	AT1G16360	LEM3 (ligand-effect modulator 3) family protein / CDC50 family protein [AT1G16360.1]	-6.05207	0.182767	54.513	-4.92765	0.134158	121.283	2.18014	0.00100902	0.00790639	0	0	0	0	0	0	0	0	0	0	0	0
A_84_P97286	AT1G79450	LEM3 (ligand-effect modulator 3) family protein / CDC50 family protein [AT1G79450.1]	-2.36947	0.111387	698.53	-1.08153	0.111566	1739.89	2.4418	0.000144807	0.00319696	1	1	0	0	0	0	0	0	0	0	0	0
A_84_P13018	AT5G13910	LEP (LEAFY PETIOLE); DNA binding / transcription factor [AT5G13910.1]	-2.74158	0.300606	546.957	-1.37425	0.129074	1424.37	2.57993	0.00193221	0.0115024	0	0	0	0	0	0	0	0	0	0	1	0
A_84_P558095	AT3G23175	lesion inducing protein-related [AT3G23175.1]	-3.83185	0.12028	253.498	-2.44897	0.0942626	675.143	2.60788	9.67724e-05	0.0028539	0	0	0	0	0	0	0	0	0	0	0	0
A_84_P20073	AT2G15880	leucine-rich repeat family protein / extensin family protein [AT2G15880.1]	-10.4872	0.0946882	2.51944	-8.81166	0.553919	8.57768	3.19449	0.00667735	0.0254811	0	0	0	0	0	0	0	0	0	0	0	0
A_84_P828455	AT3G22800	leucine-rich repeat family protein / extensin family protein [AT3G22800.1]	-5.36916	0.121039	87.5518	-4.09523	0.12612	215.878	2.41821	0.000226764	0.00383823	0	0	0	0	0	0	0	0	0	0	1	0
A_84_P536949	AT4G06744	leucine-rich repeat family protein / extensin family protein [AT4G06744.1]	-0.506557	0.0287969	2540.31	0.558577	0.187522	5456.68	2.09237	0.00062623	0.00615098	0	0	0	0	0	0	0	0	0	0	0	0
A_84_P13391	AT1G34420	leucine-rich repeat family protein / protein kinase family protein [AT1G34420.1]	-3.81465	0.117143	256.623	-1.98739	0.171802	933.364	3.54863	0.000108654	0.00293248	0	1	0	0	0	0	0	0	0	0	1	0
A_84_P10209	AT5G25930	leucine-rich repeat family protein / protein kinase family protein [AT5G25930.1]	-0.268489	0.20174	3008.11	0.857189	0.114988	6676.53	2.18204	0.00110099	0.00832895	0	0	0	0	0	0	0	0	0	0	0	0
A_84_P10486	AT1G17240	leucine-rich repeat family protein [AT1G17240.1]	-5.64996	0.04718	71.8818	-4.17204	0.0879668	204.287	2.78547	1.37338e-05	0.00178689	0	0	0	0	0	0	0	0	0	0	0	0
A_84_P61820	AT1G17250	leucine-rich repeat family protein [AT1G17250.1]	-4.82476	0.0526489	127.418	-3.40819	0.0749453	347.02	2.6695	1.1543e-05	0.00174954	0	0	0	0	0	0	0	0	0	0	0	0
A_84_P235603	AT1G58190	leucine-rich repeat family protein [AT1G58190.1]	-3.60366	0.155085	297.64	-2.01034	0.18483	919.011	3.01742	0.000333375	0.00453381	0	0	0	0	0	0	0	0	0	0	1	0
A_84_P19186	AT2G19330	leucine-rich repeat family protein [AT2G19330.1]	-6.57281	0.151713	37.9528	-4.72486	0.17774	139.734	3.5999	0.000164581	0.00336754	0	1	0	0	0	0	0	0	0	0	0	0
A_84_P15524	AT3G23120	leucine-rich repeat family protein [AT3G23120.1]	-5.08458	0.221926	107.355	-3.52932	0.446107	329.322	2.93887	0.00566802	0.0228066	0	0	0	0	0	0	0	0	0	0	0	0
A_84_P15531	AT3G26500	leucine-rich repeat family protein [AT3G26500.1]	-2.73985	0.191724	541.708	-1.72041	0.160078	1120.84	2.02713	0.0021124	0.0121473	0	0	0	0	0	0	0	0	0	0	0	0
A_84_P16681	AT4G26050	leucine-rich repeat family protein [AT4G26050.1]	-6.933	0.360583	30.0953	-5.49118	0.385989	83.9336	2.71665	0.00911838	0.0315122	0	0	0	0	0	0	0	0	0	0	1	0
A_84_P20869	AT1G05700	leucine-rich repeat protein kinase, putative [AT1G05700.1]	-3.64098	0.118631	289.363	-1.61541	0.154296	1206.81	4.07154	5.56791e-05	0.00237496	0	0	0	0	0	0	0	0	0	0	0	0
A_84_P11650	AT1G07550	leucine-rich repeat protein kinase, putative [AT1G07550.1]	-7.03796	0.213537	27.6237	-5.94251	0.134159	59.9331	2.13681	0.00167073	0.0105182	0	0	0	0	0	0	0	0	0	1	0	0
A_84_P17321	AT1G07560	leucine-rich repeat protein kinase, putative [AT1G07560.1]	-4.55781	0.0909211	153.429	-2.64564	0.087523	588.96	3.76373	1.2528e-05	0.00177403	0	0	0	0	0	0	0	0	0	1	0	0
A_84_P19961	AT1G49100	leucine-rich repeat protein kinase, putative [AT1G49100.1]	-9.21093	0.663735	6.48049	-7.40347	0.236598	21.8752	3.50025	0.0113092	0.0366438	0	0	0	0	0	0	0	0	0	1	0	0
A_84_P10528	AT1G51800	leucine-rich repeat protein kinase, putative [AT1G51800.1]	-2.00747	0.267894	904.215	-0.723172	0.13275	2237.1	2.43563	0.0017428	0.0107973	0	0	0	0	0	0	0	0	0	0	0	0
A_84_P21942	AT1G51850	leucine-rich repeat protein kinase, putative [AT1G51850.1]	-1.81409	0.169452	1028.06	-0.55589	0.0813594	2505.81	2.39196	0.000316262	0.00442412	0	0	0	0	0	0	0	0	0	0	0	0
A_84_P20996	AT1G51860	leucine-rich repeat protein kinase, putative [AT1G51860.1]	-2.2852	0.013075	740.061	-0.958688	0.0699618	1895.02	2.50796	5.48976e-06	0.0015848	0	0	0	0	0	0	0	0	0	0	0	0
A_84_P14145	AT1G51880	leucine-rich repeat protein kinase, putative [AT1G51880.1]	-7.19635	0.407816	25.1232	-5.44245	0.177183	84.9501	3.37268	0.00240062	0.0131006	0	0	0	0	0	0	0	0	0	0	0	0
A_84_P17210	AT1G51890	leucine-rich repeat protein kinase, putative [AT1G51890.1]	-3.98152	0.0567766	228.28	-2.48588	0.0411879	656.679	2.81989	3.20933e-06	0.00157531	0	0	0	0	0	0	0	0	0	0	0	0
A_84_P212088	AT2G14510	leucine-rich repeat protein kinase, putative [AT2G14510.1]	-7.46139	0.129385	20.5346	-5.15962	0.0732898	103.024	4.93063	1.15052e-05	0.00174954	0	1	0	0	0	0	0	0	0	0	0	0
A_84_P17346	AT2G28960	leucine-rich repeat protein kinase, putative [AT2G28960.1]	-4.89857	0.128507	121.417	-2.99285	0.0712228	462.561	3.74695	2.32451e-05	0.00199191	0	0	0	0	0	0	0	0	0	0	0	0
A_84_P18292	AT2G28970	leucine-rich repeat protein kinase, putative [AT2G28970.1]	-6.40177	0.309377	43.4683	-4.47831	0.122037	165.539	3.7933	0.000558255	0.00576785	0	0	0	0	0	0	0	0	0	0	0	0
A_84_P20184	AT2G28990	leucine-rich repeat protein kinase, putative [AT2G28990.1]	-4.99146	0.150347	113.619	-3.29816	0.0478269	374.196	3.23395	4.92888e-05	0.00232514	0	0	0	0	0	0	0	0	0	0	1	0
A_84_P24067	AT3G21340	leucine-rich repeat protein kinase, putative [AT3G21340.1]	-8.04625	0.297114	13.8469	-6.80787	0.412378	33.7591	2.35933	0.0134764	0.0416198	0	0	0	0	0	0	0	0	0	0	0	0
A_84_P12236	AT5G16900	leucine-rich repeat protein kinase, putative [AT5G16900.1]	-4.48547	0.0724591	161.174	-3.14198	0.0265184	416.824	2.53765	7.20021e-06	0.0015848	0	0	0	0	0	0	0	0	0	0	0	0
A_84_P20706	AT5G59680	leucine-rich repeat protein kinase, putative [AT5G59680.1]	-4.4367	0.311555	169.679	-3.03044	0.385354	459.903	2.65049	0.00795655	0.0287265	0	0	0	0	0	0	0	0	0	0	0	0
A_84_P16510	AT1G35710	leucine-rich repeat transmembrane protein kinase, putative [AT1G35710.1]	-5.13477	0.217138	103.137	-3.00929	0.840877	508.236	4.36346	0.0132739	0.041115	0	0	0	0	0	0	0	0	0	0	1	0
A_84_P21016	AT1G64210	leucine-rich repeat transmembrane protein kinase, putative [AT1G64210.1]	-7.82431	0.0987634	15.9437	-6.03331	0.0923206	56.2405	3.46054	2.13734e-05	0.00197355	0	0	0	0	0	0	0	0	0	0	0	0
A_84_P23816	AT1G69990	leucine-rich repeat transmembrane protein kinase, putative [AT1G69990.1]	-9.31213	0.64222	6.09133	-7.2515	0.224642	24.3336	4.17169	0.00631521	0.0245442	0	0	0	0	0	0	0	0	0	0	0	0
A_84_P19205	AT2G24130	leucine-rich repeat transmembrane protein kinase, putative [AT2G24130.1]	-6.31373	0.152013	45.4277	-3.846	0.175991	256.666	5.53173	5.15564e-05	0.00233784	0	1	0	0	0	0	0	0	0	0	1	0
A_84_P612389	AT3G24240	leucine-rich repeat transmembrane protein kinase, putative [AT3G24240.1]	-2.50884	0.293159	643.126	-0.971979	0.0979343	1879.65	2.90162	0.000999125	0.00786937	0	0	0	0	0	0	0	0	0	0	0	0
A_84_P23151	AT3G47110	leucine-rich repeat transmembrane protein kinase, putative [AT3G47110.1]	-7.12888	0.211092	26.0241	-5.85439	0.275263	64.3159	2.41914	0.00312596	0.0154432	0	1	0	0	0	0	0	0	0	0	0	0
A_84_P16656	AT4G20140	leucine-rich repeat transmembrane protein kinase, putative [AT4G20140.1]	-2.91851	0.0891791	477.491	-1.53446	0.138794	1274.62	2.61001	0.000130431	0.00307795	0	0	0	0	0	0	0	0	0	0	0	0
A_84_P16736	AT4G39270	leucine-rich repeat transmembrane protein kinase, putative [AT4G39270.1]	-3.76201	0.134434	266.309	-2.22003	0.120512	791.337	2.91193	0.000121563	0.00302628	0	0	0	0	0	0	0	0	0	0	0	0
A_84_P18866	AT5G20690	leucine-rich repeat transmembrane protein kinase, putative [AT5G20690.1]	-7.83812	0.205886	15.8943	-6.61678	0.212267	37.677	2.33163	0.00202062	0.0118469	0	0	0	0	0	0	0	0	0	0	0	0
A_84_P12160	AT5G49770	leucine-rich repeat transmembrane protein kinase, putative [AT5G49770.1]	-5.58376	0.0381613	75.2361	-4.02395	0.241011	227.766	2.94815	0.000378457	0.00482185	0	0	0	0	0	0	0	0	0	0	0	0
A_84_P17844	AT5G53320	leucine-rich repeat transmembrane protein kinase, putative [AT5G53320.1]	-1.17753	0.121253	1596.15	0.304644	0.0622393	4547.62	2.7937	4.67836e-05	0.00230694	0	0	0	0	0	0	0	0	0	1	1	0
A_84_P800855	AT2G34430	LHB1B1 (Photosystem II light harvesting complex gene 1.4); chlorophyll binding [AT2G34430.1]	-6.87352	0.411186	31.7564	-5.69557	0.225466	71.4151	2.26255	0.0121496	0.0386151	0	0	0	0	0	0	0	0	0	0	0	0
A_84_P10236	AT5G40780	LHT1 (LYSINE HISTIDINE TRANSPORTER 1); amino acid transmembrane transporter [AT5G40780.1]	2.02719	0.170917	14736.3	3.59938	0.164768	44756.6	2.97357	0.000329721	0.00450544	0	0	0	0	0	0	0	0	0	0	0	0
A_84_P12940	AT4G35180	LHT7 (LYS/HIS TRANSPORTER 7); amino acid transmembrane transporter [AT4G35180.1]	-4.72133	0.0475078	136.808	-3.12772	0.136056	421.858	3.01802	4.37864e-05	0.00226519	0	0	0	0	0	0	0	0	0	0	0	0
A_84_P128706	AT3G48080	lipase class 3 family protein / disease resistance protein-related [AT3G48080.1]	-3.81541	0.0256068	256.141	-2.17284	0.0256392	815.974	3.1222	1.57737e-07	0.000859727	0	0	0	0	0	0	0	0	0	0	0	0
A_84_P19981	AT1G30370	lipase class 3 family protein [AT1G30370.1]	-1.79284	0.315874	1054.45	0.168949	0.0616348	4139.24	3.89545	0.000455278	0.00522056	0	0	0	0	0	0	0	0	0	0	0	0
A_84_P16983	AT1G56630	lipase class 3 family protein [AT1G56630.1]	-5.69175	0.172078	70.0417	-4.33262	0.208015	183.968	2.5653	0.000952686	0.00770972	0	0	0	0	0	0	0	0	0	0	1	0
A_84_P17246	AT2G31690	lipase class 3 family protein [AT2G31690.1]	-10.3014	0.128462	2.86118	-6.42302	0.843751	47.1815	14.7063	0.0014084	0.00949304	0	0	0	0	0	0	0	0	0	0	1	0
A_84_P10978	AT4G18550	lipase class 3 family protein [AT4G18550.1]	-2.26551	0.13992	752.689	-1.21273	0.159089	1595.7	2.07453	0.00100157	0.00787866	0	0	0	0	0	0	0	0	0	0	0	0
A_84_P814026	AT4G33150	LKR (SACCHAROPINE DEHYDROGENASE) [AT4G33150.2]	1.12527	0.12851	7878.12	2.39883	0.285676	19605.2	2.41758	0.00214364	0.0122534	0	0	0	0	0	0	0	0	0	0	0	0
A_84_P603397	AT2G42440	LOB domain protein 17 / lateral organ boundaries domain protein 17 (LBD17) [AT2G42440.1]	-5.63258	0.184107	73.2579	-2.97878	0.0855499	467.377	6.29321	2.25373e-05	0.00199191	0	0	0	0	0	0	0	0	0	0	0	0
A_84_P15014	AT5G55360	long-chain-alcohol O-fatty-acyltransferase family protein / wax synthase family protein [AT5G55360.1]	-10.5681	0.100534	2.38279	-8.33972	0.352881	11.5669	4.68615	0.000461858	0.00525669	0	0	0	0	0	0	0	2	0	0	1	0
A_84_P231259	AT5G12330	LRP1 (LATERAL ROOT PRIMORDIUM 1) [AT5G12330.1]	-1.22981	0.100282	1540.55	-0.195037	0.0521311	3215.88	2.04879	9.24208e-05	0.0028243	0	0	0	0	0	0	0	0	0	0	0	0
A_84_P21460	AT4G38030	lyase [AT4G38030.1]	-8.82204	0.435992	8.20647	-6.92384	0.211822	30.4544	3.72749	0.0024664	0.0133418	0	0	0	0	0	0	0	0	0	0	1	0
A_84_P15257	AT1G48640	lysine and histidine specific transporter, putative [AT1G48640.1]	-6.20087	0.113124	49.1807	-4.65008	0.100204	146.766	2.92978	5.88707e-05	0.002428	0	0	0	0	0	0	0	0	0	0	0	0
A_84_P21150	AT3G01760	lysine and histidine specific transporter, putative [AT3G01760.1]	-9.04681	0.561459	7.12406	-7.67822	0.0559683	17.9758	2.58218	0.0136832	0.0420885	0	0	0	0	0	0	0	0	0	0	0	0
A_84_P22210	AT3G48390	MA3 domain-containing protein [AT3G48390.1]	-4.06174	0.109511	216.136	-2.9165	0.178968	489.093	2.21184	0.000698132	0.00652496	0	0	0	0	0	0	0	0	0	0	0	0
A_84_P17625	AT1G17310	MADS-box protein (AGL100) [AT1G17310.1]	-7.2419	0.507748	24.6572	-5.16797	0.220971	102.916	4.21029	0.00291162	0.014807	0	0	0	0	0	0	0	0	0	0	1	0
A_84_P21233	AT3G30260	MADS-box protein (AGL79) [AT3G30260.1]	-10.1301	0.562378	3.36659	-7.3965	0.175539	21.9425	6.65103	0.00130107	0.00913094	0	0	0	0	0	0	0	0	0	0	0	0
A_84_P787505	AT5G09720	magnesium transporter CorA-like family protein (MRS2-8) [AT5G09720.1]	-8.41015	0.489937	10.9449	-6.45756	0.208056	42.142	3.87069	0.00314424	0.0154926	0	0	0	0	0	0	0	0	0	0	0	0
A_84_P841813	AT5G09710	magnesium transporter CorA-like family protein [AT5G09710.1]	-7.41278	0.152451	21.2743	-6.35333	0.092889	45.0534	2.08413	0.000505156	0.00549465	0	0	0	0	0	0	0	0	0	0	0	0
A_84_P17040	AT1G23120	major latex protein-related / MLP-related [AT1G23120.1]	-1.51732	0.0856731	1261.17	-0.203062	0.0729663	3199.65	2.48674	3.52605e-05	0.0021409	0	0	0	0	0	0	0	0	0	0	0	0
A_84_P17973	AT1G30990	major latex protein-related / MLP-related [AT1G30990.1]	-6.23175	0.0190306	47.9947	-4.19063	0.251522	203.379	4.11563	0.000150349	0.00324068	0	0	0	0	0	0	0	0	0	0	1	0
A_84_P10136	AT4G36670	mannitol transporter, putative [AT4G36670.1]	-2.12649	0.232966	830.679	-0.310162	0.141852	2974.33	3.52184	0.000322676	0.00445806	0	0	0	0	0	0	0	0	0	0	1	0
A_84_P59020	AT5G44610	MAP18 (MICROTUBULE-ASSOCIATED PROTEIN 18); microtubule binding [AT5G44610.1]	-1.13621	0.0585337	1642.92	0.293362	0.034838	4507.4	2.69368	3.41904e-06	0.00157531	0	0	0	0	0	0	0	1	0	0	0	0
A_84_P829388	AT1G07150	MAPKKK13 (Mitogen-activated protein kinase kinase kinase 13); kinase [AT1G07150.1]	-4.31891	0.245425	181.884	-2.52913	0.112639	639.183	3.45763	0.000328668	0.00449668	0	0	0	0	0	0	0	1	0	0	0	0
A_84_P23526	AT5G55090	MAPKKK15 (Mitogen-activated protein kinase kinase kinase 15); kinase [AT5G55090.1]	-1.36614	0.159665	1403.06	-0.270816	0.118456	3055.34	2.13661	0.000673488	0.00640396	0	0	0	0	0	0	0	0	0	0	0	0
A_84_P14652	AT3G50310	MAPKKK20 (Mitogen-activated protein kinase kinase kinase 20); kinase [AT3G50310.1]	-6.70438	0.110179	34.6295	-4.74071	0.133469	138.139	3.90051	3.95433e-05	0.00219464	0	0	0	0	0	0	0	0	0	0	0	0
A_84_P151138	AT3G63210	MARD1 (MEDIATOR OF ABA-REGULATED DORMANCY 1) [AT3G63210.1]	-0.7175	0.0958089	2193.84	0.334174	0.0849698	4645.04	2.07293	0.000141858	0.00317853	1	1	0	0	0	0	0	0	0	0	0	0
A_84_P549035	AT2G04090	MATE efflux family protein [AT2G04090.1]	-5.20896	0.225615	98.0121	-3.27842	0.181657	381.749	3.81198	0.000321598	0.00445407	0	0	0	0	0	0	0	0	0	0	1	0
A_84_P292144	AT3G23550	MATE efflux family protein [AT3G23550.1]	-6.47172	0.227668	40.9896	-5.14392	0.177272	104.729	2.5102	0.00134269	0.00929289	0	0	0	0	0	0	0	0	0	0	0	0
A_84_P21478	AT4G16640	matrix metalloproteinase, putative [AT4G16640.1]	-4.68882	0.0338109	139.875	-3.56502	0.229075	312.742	2.17921	0.00109616	0.0083067	0	0	0	0	0	0	0	0	0	0	1	0
A_84_P13306	AT1G03090	MCCA (3-methylcrotonyl-CoA carboxylase 1) [AT1G03090.1]	-1.74641	0.0791744	1076.3	-0.296016	0.203134	3013.34	2.73283	0.00032392	0.00446909	0	0	0	0	0	0	0	0	0	0	1	0
A_84_P18143	AT1G37140	MCT1 (mei2 C-Terminal RRM only like 1); RNA binding [AT1G37140.1]	-9.43977	0.438321	5.35864	-6.27035	0.933166	53.8757	8.99687	0.00598686	0.0236518	0	0	0	0	0	0	0	0	0	0	0	0
A_84_P600517	AT1G45015	MD-2-related lipid recognition domain-containing protein / ML domain-containing protein [AT1G45015.1]	-7.12084	0.373766	26.5976	-5.01987	0.390005	116.609	4.28997	0.00253025	0.0135736	0	0	0	0	0	0	0	1	0	0	0	0
A_84_P596222	AT2G26370	MD-2-related lipid recognition domain-containing protein / ML domain-containing protein [AT2G26370.1]	-4.46735	0.288345	164.908	-3.1938	0.0948434	402.604	2.41756	0.00190454	0.0113899	0	0	0	0	0	0	0	0	0	0	0	0
A_84_P17348	AT2G47000	MDR4/PGP4 (P-GLYCOPROTEIN4); ATPase, coupled to transmembrane movement of substances / xenobiotic-transporting ATPase [AT2G47000.1]	1.14662	0.316429	8143.66	2.25728	0.115115	17614.2	2.15946	0.00464254	0.0199973	0	0	0	0	0	0	0	0	0	0	1	0
A_84_P548222	AT2G34220	MEE20 (maternal effect embryo arrest 20) [AT2G34220.1]	-9.90706	0.454506	3.85989	-8.70518	0.196829	8.87021	2.30039	0.013663	0.042046	0	0	0	0	0	0	0	0	0	0	0	0
A_84_P10854	AT3G46330	MEE39 (maternal effect embryo arrest 39); kinase [AT3G46330.1]	-5.13392	0.0350083	102.697	-3.1277	0.0661233	421.111	4.0173	1.28556e-06	0.00157531	0	0	0	0	0	0	0	0	0	0	0	0
A_84_P210018	AT4G10560	MEE53 (maternal effect embryo arrest 53); protein binding / zinc ion binding [AT4G10560.1]	-5.42804	0.0766843	83.8185	-4.33019	0.227268	184.652	2.14035	0.00137036	0.00937149	0	0	0	0	0	0	0	0	0	0	0	0
A_84_P512672	AT2G02240	MEE66 (maternal effect embryo arrest 66) [AT2G02240.1]	-4.51599	0.12207	157.993	-3.44629	0.230027	340.517	2.099	0.00206233	0.0119675	0	0	0	0	0	0	0	1	0	0	1	0
A_84_P525827	AT1G25310	MEE8 (maternal effect embryo arrest 8); DNA binding / transcription factor [AT1G25310.1]	-8.76148	0.114902	8.34096	-6.68776	0.76288	39.6632	4.20969	0.0096206	0.0327392	0	0	0	0	0	0	0	0	0	0	0	0
A_84_P751651	AT1G47630	member of CYP96A [AT1G47630.1]	-5.66162	0.223379	71.6203	-4.38994	0.435455	181.056	2.41442	0.0108179	0.0355111	0	0	0	0	0	0	0	0	0	0	1	0
A_84_P21327	AT1G69660	meprin and TRAF homology domain-containing protein / MATH domain-containing protein [AT1G69660.1]	-9.61324	0.27806	4.64655	-8.48691	0.238985	10.3361	2.18303	0.00600236	0.0237002	0	0	0	0	0	0	0	0	0	0	0	0
A_84_P589027	AT2G04190	meprin and TRAF homology domain-containing protein / MATH domain-containing protein [AT2G04190.1]	-5.19606	0.378751	100.185	-3.28823	0.430144	387.124	3.75244	0.0044908	0.0195734	0	1	0	0	0	0	0	0	0	0	0	0
A_84_P756165	AT2G05400	meprin and TRAF homology domain-containing protein / MATH domain-containing protein [AT2G05400.1]	-10.5121	0.200644	2.49138	-7.14363	0.747986	28.4825	10.328	0.0016624	0.0104957	0	0	0	0	0	0	0	0	0	0	1	0
A_84_P10802	AT3G20380	meprin and TRAF homology domain-containing protein / MATH domain-containing protein [AT3G20380.1]	-3.86953	0.166565	247.614	-2.02503	0.162944	908.781	3.59127	0.000163935	0.00336667	0	0	0	0	0	0	0	0	0	0	0	0
A_84_P14634	AT3G46190	meprin and TRAF homology domain-containing protein / MATH domain-containing protein [AT3G46190.1]	-7.84937	0.523105	16.3959	-5.46327	0.191116	83.9107	5.22744	0.00175998	0.0108657	0	0	0	0	0	0	0	0	0	0	0	0
A_84_P592920	AT4G01390	meprin and TRAF homology domain-containing protein / MATH domain-containing protein [AT4G01390.1]	-7.186	0.386981	25.2443	-5.5695	0.239793	78.2343	3.06629	0.00354574	0.0167721	0	0	0	0	0	0	0	0	0	0	0	0
A_84_P251405	AT4G09770	meprin and TRAF homology domain-containing protein / MATH domain-containing protein [AT4G09770.1]	-8.4905	0.302398	10.143	-6.51601	0.0545434	40.2179	3.92989	0.000370848	0.00477526	0	0	0	0	0	0	0	0	0	0	0	0
A_84_P576880	AT4G09780	meprin and TRAF homology domain-containing protein / MATH domain-containing protein [AT4G09780.1]	-8.3213	0.426621	11.6523	-5.90895	0.166916	61.4064	5.32339	0.000801697	0.00703348	0	0	0	0	0	0	0	0	0	0	1	0
A_84_P187184	AT5G26280	meprin and TRAF homology domain-containing protein / MATH domain-containing protein [AT5G26280.1]	2.60727	0.0720871	22019.3	4.48938	0.165258	83107.2	3.68612	5.5015e-05	0.00237477	0	0	0	0	0	0	0	0	0	0	0	0
A_84_P258360	AT5G26290	meprin and TRAF homology domain-containing protein / MATH domain-containing protein [AT5G26290.1]	-2.2734	0.176496	748.909	-1.15664	0.0883307	1652.32	2.1686	0.000607564	0.00605661	0	0	0	0	0	0	0	0	0	0	0	0
A_84_P612207	AT2G18196	metal ion binding [AT2G18196.1]	-3.78326	0.0629526	262.371	-2.13046	0.157635	844.629	3.14444	7.24528e-05	0.00260202	0	0	0	0	0	0	0	0	0	0	1	0
A_84_P840959	AT5G52720	metal ion binding [AT5G52720.1]	-9.63315	0.312598	4.59563	-8.00749	0.190842	14.3583	3.08584	0.00153967	0.010038	0	0	0	0	0	0	0	0	0	0	0	0
A_84_P521249	AT5G54400	methyltransferase [AT5G54400.1]	-2.327	0.0269113	718.974	0.0117025	0.216281	3739.03	5.05846	4.93281e-05	0.00232514	0	0	0	0	0	0	0	0	0	0	0	0
A_84_P855542	AT5G38100	methyltransferase-related [AT5G38100.1]	-4.52028	0.114278	157.733	-2.29942	0.539335	788.728	4.6617	0.00221899	0.0125055	0	0	0	0	0	0	0	0	0	0	0	0
A_84_P104236	AT1G74660	MIF1 (MINI ZINC FINGER 1); DNA binding / transcription factor [AT1G74660.1]	-2.50536	0.0979344	636.351	-1.21004	0.151894	1597.51	2.45431	0.000242077	0.00395211	0	0	0	0	0	0	0	0	0	0	1	0
A_84_P522670	AT3G28917	MIF2 (MINI ZINC FINGER 2); DNA binding [AT3G28917.1]	-7.51265	0.151907	19.8341	-5.97906	0.171891	58.6191	2.89506	0.000317773	0.00443348	0	0	0	0	0	0	0	0	0	0	0	0
A_84_P753050	AT1G18835	MIF3 (MINI ZINC FINGER) [AT1G18835.1]	-3.94757	0.098667	234.337	-2.80443	0.132452	527.749	2.2086	0.000277514	0.00421002	0	0	0	0	0	0	0	0	0	0	0	0
A_84_P20466	AT4G26260	MIOX4 (MYO-INOSITOL OXYGENASE 4) [AT4G26260.1]	-7.71153	0.20082	17.2731	-4.93855	0.406602	122.776	6.83519	0.000449797	0.00518712	0	0	0	0	0	0	0	0	0	0	0	0
A_84_P752730	AT1G66725	MIR163; miRNA [AT1G66725.1]	-1.31753	0.0480013	1448.58	-0.181019	0.384019	3333.8	2.19849	0.00704889	0.0264433	0	0	0	0	0	0	0	0	0	0	1	0
A_84_P754250	AT1G61226	MIR846a; miRNA [AT1G61226.1]	-10.1384	0.260849	3.22645	-8.71769	0.0746067	8.74886	2.67721	0.000819062	0.00710593	0	0	0	0	0	0	0	0	0	0	0	0
A_84_P762433	AT3G44444	MIR849a; miRNA [AT3G44444.1]	-9.52945	0.433338	5.05643	-8.02754	0.401318	14.4513	2.83216	0.0116509	0.0374531	0	0	0	0	0	0	0	0	0	0	0	0
A_84_P13046	AT5G26200	mitochondrial substrate carrier family protein [AT5G26200.1]	-2.25829	0.193397	759.998	-0.700766	0.117477	2270.35	2.94348	0.000283573	0.00425687	0	0	0	0	0	0	0	0	0	0	0	0
A_84_P73044	AT2G41660	MIZ1 (MIZU-KUSSEI 1) [AT2G41660.1]	0.707568	0.104511	5905.61	2.34647	0.196562	18858.8	3.1143	0.000217943	0.00377321	0	0	0	0	0	0	0	0	0	0	2	0
A_84_P189784	AT3G18690	MKS1 (MAP KINASE SUBSTRATE 1) [AT3G18690.1]	-6.9946	0.17376	28.3653	-5.92784	0.152648	60.5658	2.09471	0.00133109	0.00925485	0	0	0	0	0	0	0	0	0	0	0	0
A_84_P784727	AT5G65970	MLO10 (MILDEW RESISTANCE LOCUS O 10); calmodulin binding [AT5G65970.1]	-2.73708	0.130446	542.786	-1.47502	0.282316	1344.14	2.39837	0.00215858	0.0123001	0	0	0	0	0	0	0	0	0	0	0	0
A_84_P20166	AT2G39200	MLO12 (MILDEW RESISTANCE LOCUS O 12); calmodulin binding [AT2G39200.1]	-0.237298	0.340623	3105.98	1.0913	0.120174	7861.29	2.51159	0.00311284	0.0154098	0	0	0	0	0	0	0	0	0	1	0	0
A_84_P13524	AT2G44110	MLO15 (MILDEW RESISTANCE LOCUS O 15); calmodulin binding [AT2G44110.1]	-5.96569	0.313558	58.3957	-4.34234	0.369394	185.358	3.0809	0.00438642	0.0192738	0	0	0	0	0	0	0	0	0	0	0	0
A_84_P219198	AT2G01530	MLP329 (MLP-LIKE PROTEIN 329) [AT2G01530.1]	0.924483	0.0530431	6845.1	2.31839	0.431732	19004.6	2.6279	0.00515528	0.0214265	0	0	0	0	0	0	0	0	0	0	0	0
A_84_P20551	AT5G03860	MLS (MALATE SYNTHASE); malate synthase [AT5G03860.1]	-2.55171	0.211267	621.165	-0.667872	0.140979	2322.9	3.69057	0.000211654	0.00372127	0	0	0	0	0	0	0	0	0	0	0	0
A_84_P23796	AT1G66170	MMD1 (MALE MEIOCYTE DEATH 1); DNA binding [AT1G66170.1]	-8.74159	0.280405	8.50172	-7.33566	0.343134	23.2763	2.64989	0.00534469	0.0219361	0	0	0	0	0	0	0	0	0	0	0	0
A_84_P22726	AT1G70170	MMP (MATRIX METALLOPROTEINASE); metalloendopeptidase [AT1G70170.1]	-3.12459	0.171098	416.394	-1.69861	0.0954315	1134.58	2.68697	0.000227878	0.00383971	0	0	0	0	0	0	0	0	0	0	0	0
A_84_P13558	AT2G03410	Mo25 family protein [AT2G03410.1]	-8.70291	0.433879	8.96428	-7.45795	0.295076	21.2707	2.37011	0.0147376	0.0443975	0	0	0	0	0	0	0	0	0	0	1	0
A_84_P816113	AT4G38540	monooxygenase, putative (MO2) [AT4G38540.1]	0.603249	0.0878761	5479.92	2.31947	0.127416	18426.5	3.28575	4.33184e-05	0.00225395	0	0	0	0	0	0	0	0	0	0	0	0
A_84_P17717	AT5G05320	monooxygenase, putative (MO3) [AT5G05320.1]	-3.41147	0.219143	340.859	-1.57019	0.0131369	1238.72	3.58327	0.000130575	0.00307795	0	0	0	0	0	0	0	0	0	0	0	0
A_84_P526021	AT2G25680	MOT1 (MOLYBDATE TRANSPORTER 1); molybdate ion transmembrane transporter/ sulfate transmembrane transporter [AT2G25680.1]	-3.13075	0.148203	412.807	-1.70972	0.132633	1128.16	2.67778	0.000245035	0.00396437	0	0	0	0	0	0	0	0	0	0	0	0
A_84_P11129	AT5G14180	MPL1 (MYZUS PERSICAE-INDUCED LIPASE 1); catalytic [AT5G14180.1]	-2.64842	0.308559	581.764	-0.89922	0.122849	1976.73	3.36173	0.000801105	0.00703348	0	0	0	0	0	0	0	0	0	0	0	0
A_84_P578332	AT2G03720	MRH6 (morphogenesis of root hair 6) [AT2G03720.1]	-4.42215	0.192833	168.85	-2.90649	0.203274	493.786	2.85929	0.000722797	0.00664616	0	0	0	0	0	0	0	0	0	0	0	0
A_84_P11188	AT5G42600	MRN (MARNERAL SYNTHASE); catalytic [AT5G42600.1]	-5.60322	0.216666	74.9592	-3.65822	0.7992	323.425	3.85039	0.0152428	0.045526	0	0	0	0	0	0	0	0	0	0	0	0
A_84_P13673	AT3G11980	MS2 (MALE STERILITY 2) [AT3G11980.1]	-8.03449	0.302385	13.9128	-5.50445	0.199236	81.3973	5.77588	0.000267484	0.00413439	0	1	0	0	0	0	0	0	0	0	0	0
A_84_P18720	AT5G26340	MSS1 (SUGAR TRANSPORT PROTEIN 13); carbohydrate transmembrane transporter/ hexose:hydrogen symporter/ high-affinity hydrogen:glucose symporter/ sugar:hydrogen ion symporter [AT5G26340.1]	0.0153192	0.246655	3669.9	1.43242	0.251672	10004.7	2.67048	0.00223332	0.0125528	0	0	0	0	0	0	0	0	0	0	0	0
A_84_P148418	AT1G07610	MT1C (metallothionein 1C) [AT1G07610.1]	3.23926	0.032706	34057.8	4.49133	0.0674797	82805.6	2.38182	8.50969e-06	0.00164391	0	0	0	0	0	0	0	0	0	0	0	0
A_84_P18710	AT5G23660	MTN3 (ARABIDOPSIS HOMOLOG OF MEDICAGO TRUNCATULA MTN3) [AT5G23660.1]	-1.50642	0.0936103	1271.66	-0.204446	0.207665	3210.12	2.46566	0.000584312	0.0059292	0	0	0	0	0	0	0	0	0	0	1	0
A_84_P17526	AT3G58810	MTPA2; efflux transmembrane transporter/ zinc ion transmembrane transporter [AT3G58810.1]	-3.97389	0.0604783	229.834	-2.95781	0.0958156	474.143	2.02242	0.000100298	0.00286498	0	0	0	0	0	0	0	0	0	1	1	0
A_84_P17963	AT1G13300	myb family transcription factor [AT1G13300.1]	-2.91162	0.115578	480.557	-1.05034	0.373552	1817.24	3.6333	0.00118042	0.00864747	0	0	0	0	0	0	0	0	0	0	0	0
A_84_P750006	AT1G75250	myb family transcription factor [AT1G75250.1]	-6.3855	0.264584	43.5154	-5.02463	0.133893	113.404	2.56841	0.00135658	0.00932462	0	0	0	0	0	0	0	0	0	0	0	0
A_84_P511021	AT2G42660	myb family transcription factor [AT2G42660.1]	-6.0469	0.255529	55.1902	-4.78347	0.00288336	133.563	2.40067	0.00102113	0.00796071	0	0	0	0	0	0	0	0	0	0	1	0
A_84_P96076	AT3G25790	myb family transcription factor [AT3G25790.1]	-3.83582	0.167802	254.077	-2.5685	0.101574	621.391	2.40715	0.000363025	0.0047279	0	0	0	0	0	0	0	0	0	0	0	0
A_84_P17722	AT5G06800	myb family transcription factor [AT5G06800.1]	-3.68913	0.138412	280.535	-1.77206	0.190206	1084.46	3.77655	0.000146212	0.00320787	0	0	0	0	0	0	0	0	0	0	0	0
A_84_P11250	AT5G59570	myb family transcription factor [AT5G59570.1]	-3.66768	0.132677	284.138	-2.48083	0.0292079	659.003	2.27655	0.000111194	0.00295321	0	2	0	0	0	0	0	0	0	0	0	0
A_84_P17383	AT3G02940	MYB107 (myb domain protein 107); DNA binding / transcription factor [AT3G02940.1]	-5.37475	0.0977412	87.1772	-4.17624	0.251205	205.057	2.29503	0.00152964	0.010001	0	0	0	0	0	0	0	0	0	0	0	0
A_84_P18334	AT3G06490	MYB108 (MYB DOMAIN PROTEIN 108); DNA binding / transcription factor [AT3G06490.1]	-4.18979	0.269068	199.689	-1.59136	0.144513	1226.34	6.05627	0.000123436	0.00303221	0	0	0	0	0	0	0	0	0	0	1	0
A_84_P24092	AT3G46130	MYB111 (myb domain protein 111); DNA binding / transcription factor [AT3G46130.1]	-1.07026	0.0496547	1718.61	0.615209	0.135586	5654.27	3.21646	3.53305e-05	0.0021409	0	0	0	0	0	0	0	0	0	0	0	0
A_84_P18845	AT1G48000	MYB112 (myb domain protein 112); DNA binding / transcription factor [AT1G48000.1]	-1.72677	0.125835	1091.21	0.726896	0.0946077	6091.99	5.47805	1.11961e-05	0.00174954	0	0	0	0	0	0	0	0	0	0	1	0
A_84_P20939	AT1G74080	MYB122 (myb domain protein 122); DNA binding / transcription factor [AT1G74080.1]	-5.03781	0.147713	109.957	-2.1442	0.259695	842.04	7.43128	7.40027e-05	0.00261911	0	1	0	0	0	0	0	0	0	0	0	0
A_84_P17225	AT2G47190	MYB2 (myb domain protein 2); DNA binding / transcription factor [AT2G47190.1]	-2.32263	0.215114	725.228	-0.775924	0.231734	2166	2.9215	0.00106357	0.00814448	0	0	0	0	0	0	0	0	0	0	0	0
A_84_P23107	AT3G24310	MYB305 (myb domain protein 305); DNA binding / transcription factor [AT3G24310.1]	-2.83093	0.208495	509.003	-0.845769	0.166083	2054.68	3.95906	0.000208306	0.00369893	0	0	0	0	0	0	0	0	0	2	0	0
A_84_P22589	AT5G57620	MYB36 (myb domain protein 36); DNA binding / transcription factor [AT5G57620.1]	-1.53957	0.245701	1248.73	0.239142	0.159256	4359.95	3.4312	0.000461376	0.00525395	0	0	0	0	0	0	0	0	0	0	0	0
A_84_P591181	AT4G17785	MYB39 (MYB DOMAIN PROTEIN 39); DNA binding / transcription factor [AT4G17785.1]	-5.46931	0.563514	85.1562	-3.42715	0.319192	346.464	4.11862	0.00546446	0.0222409	0	0	0	0	0	0	0	0	0	0	1	0
A_84_P13120	AT5G54230	MYB49 (myb domain protein 49); transcription factor [AT5G54230.1]	-2.65275	0.0873616	574.865	-0.981993	0.0864266	1865.07	3.18382	1.92796e-05	0.00191636	0	0	0	0	0	0	0	0	0	0	1	0
A_84_P19074	AT1G18570	MYB51 (MYB DOMAIN PROTEIN 51); DNA binding / transcription factor [AT1G18570.1]	-0.880946	0.0495442	1959.59	0.53825	0.311884	5408.25	2.67436	0.00146899	0.00975368	0	0	0	0	0	0	0	0	0	0	0	0
A_84_P14349	AT1G17950	MYB52 (myb domain protein 52); DNA binding / transcription factor [AT1G17950.1]	-3.43155	0.0553339	334.369	-1.81006	0.167594	1054.78	3.07694	9.11598e-05	0.00281812	0	0	0	0	0	0	0	0	0	1	1	0
A_84_P12490	AT1G73410	MYB54 (myb domain protein 54); DNA binding / transcription factor [AT1G73410.1]	-4.61626	0.172412	147.482	-3.5272	0.164804	320.628	2.12736	0.0013829	0.00941211	0	0	0	0	0	0	0	0	0	1	1	0
A_84_P14086	AT5G59780	MYB59 (myb domain protein 59); DNA binding / transcription factor [AT5G59780.1]	-0.245501	0.0658146	3046.32	1.62838	0.0518324	11371.9	3.66516	2.65134e-06	0.00157531	0	0	0	0	0	0	0	0	0	0	0	0
A_84_P22624	AT5G65790	MYB68 (myb domain protein 68); DNA binding / transcription factor [AT5G65790.1]	-1.06988	0.0465599	1717.67	0.311482	0.25721	4624.07	2.60514	0.000790758	0.00698813	0	0	0	0	0	0	0	0	0	0	1	0
A_84_P16304	AT2G16720	MYB7 (myb domain protein 7); DNA binding / transcription factor [AT2G16720.1]	-1.54235	0.0573424	1238.06	-0.178734	0.102165	3258.09	2.57329	3.57379e-05	0.0021409	0	1	0	0	0	0	0	0	0	0	0	0
A_84_P22464	AT5G10280	MYB92 (myb domain protein 92); DNA binding / transcription factor [AT5G10280.1]	-4.28843	0.225022	185.686	-2.41217	0.194225	695.851	3.67123	0.000397544	0.00491759	0	0	0	0	0	0	0	0	0	0	0	0
A_84_P521013	AT4G17210	myosin heavy chain-related [AT4G17210.1]	-8.2942	0.31466	11.6262	-7.09481	0.223523	27.1204	2.29642	0.00575993	0.023054	0	0	0	0	0	0	0	0	0	0	0	0
A_84_P593152	AT5G41780	myosin heavy chain-related [AT5G41780.1]	-9.28276	0.219805	5.82321	-7.31089	0.151341	23.2826	3.92275	0.000214837	0.00374701	1	1	0	0	0	0	0	0	0	0	0	0
A_84_P18861	AT5G20470	myosin, putative [AT5G20470.1]	-8.2349	0.267676	12.073	-5.63345	0.229185	74.8687	6.06894	0.000215587	0.00375086	0	0	0	0	0	0	0	0	0	0	0	0
A_84_P14306	AT1G69490	NAP (NAC-LIKE, ACTIVATED BY AP3/PI); transcription factor [AT1G69490.1]	-0.823386	0.458196	2095.5	0.551922	0.187065	5413.61	2.59423	0.00856538	0.0301404	0	0	0	0	0	0	0	0	0	0	0	0
A_84_P583283	AT5G16330	NC domain-containing protein [AT5G16330.1]	-10.6162	0.065604	2.30137	-8.75285	0.300528	8.65076	3.63844	0.000466531	0.00528695	0	0	0	0	0	0	0	0	0	0	0	0
A_84_P19960	AT1G78390	NCED9 (NINE-CIS-EPOXYCAROTENOID DIOXYGENASE 9) [AT1G78390.1]	-6.29666	0.273305	46.2665	-5.06861	0.289952	110.937	2.34249	0.00593251	0.023518	0	0	0	0	0	0	0	0	0	0	0	1
A_84_P11935	AT4G21490	NDB3; NADH dehydrogenase [AT4G21490.1]	-5.52668	0.216905	78.8388	-4.31126	0.0552553	185.458	2.32208	0.000712288	0.00660104	0	1	0	0	0	0	0	0	0	0	1	0
A_84_P15248	AT1G77760	NIA1 (NITRATE REDUCTASE 1) [AT1G77760.1]	0.73182	0.187554	6008.33	2.11971	0.409447	16421.7	2.61696	0.00593428	0.0235229	0	0	0	0	0	0	0	0	0	0	0	0
A_84_P154335	AT5G23220	NIC3 (NICOTINAMIDASE 3); catalytic/ nicotinamidase [AT5G23220.1]	-3.57902	0.247054	304.653	-1.5429	0.0386054	1262.27	4.1014	0.00014669	0.00320787	0	0	0	0	0	0	0	0	0	0	0	0
A_84_P10456	AT1G09240	nicotianamine synthase, putative [AT1G09240.1]	-1.15878	0.239689	1631.02	0.240104	0.518185	4532.52	2.63697	0.0132233	0.0410082	0	0	0	0	0	0	0	0	0	1	0	0
A_84_P14878	AT5G04950	nicotianamine synthase, putative [AT5G04950.1]	1.31106	0.103831	8967.25	2.51102	0.161762	21083.4	2.29734	0.000414996	0.00499416	0	0	0	0	0	0	0	0	0	1	0	0
A_84_P21362	AT4G10380	NIP5;1/NLM6/NLM8 (NOD26-like intrinsic protein 5;1); boron transporter/ water channel [AT4G10380.1]	-1.17526	0.0540914	1598.09	0.161136	0.137339	4126.7	2.52519	9.65871e-05	0.0028539	0	0	0	0	0	0	0	0	0	0	0	0
A_84_P245685	AT3G44300	NIT2 (NITRILASE 2) [AT3G44300.1]	3.86973	0.0623874	52717.1	5.44677	0.0526673	160504	2.98359	4.76082e-06	0.0015848	0	0	0	0	0	0	0	0	0	0	0	0
A_84_P167973	AT3G48450	nitrate-responsive NOI protein, putative [AT3G48450.1]	-3.27838	0.127514	372.06	-2.21085	0.228924	801.905	2.09584	0.00212739	0.0121973	0	0	0	0	0	0	0	0	0	0	1	0
A_84_P841998	AT5G40645	nitrate-responsive NOI protein, putative [AT5G40645.1]	-8.37978	0.294445	10.9974	-6.84335	0.224577	32.3192	2.90076	0.00198636	0.0117169	1	1	0	0	0	0	0	0	0	0	0	0
A_84_P19776	AT5G63270	nitrate-responsive NOI protein, putative [AT5G63270.1]	-6.08301	0.0837032	53.258	-4.53232	0.176701	159.505	2.92959	0.000162708	0.00335757	0	0	0	0	0	0	0	0	0	0	0	0
A_84_P231009	AT1G01070	nodulin MtN21 family protein [AT1G01070.1]	-3.66556	0.040473	284.392	-1.83167	0.156119	1038.72	3.56499	3.92019e-05	0.00219464	0	0	0	0	0	0	0	1	0	0	0	0
A_84_P788766	AT1G11450	nodulin MtN21 family protein [AT1G11450.1]	-1.84659	0.0938702	1005.57	-0.760785	0.0559308	2172.97	2.12255	6.68644e-05	0.00253741	0	0	0	0	0	0	0	0	0	0	0	0
A_84_P839634	AT1G11460	nodulin MtN21 family protein [AT1G11460.1]	-2.00171	0.136614	905.008	-0.958936	0.0996867	1896.6	2.06019	0.000435447	0.00510947	0	0	0	0	0	0	0	0	0	0	1	0
A_84_P14793	AT1G21890	nodulin MtN21 family protein [AT1G21890.1]	-6.62122	0.399019	37.4946	-3.6599	0.186693	292.552	7.78835	0.000311046	0.00439487	0	0	0	0	0	0	0	0	0	0	0	0
A_84_P12619	AT1G44800	nodulin MtN21 family protein [AT1G44800.1]	0.00455856	0.052934	3620.17	1.10057	0.0994051	7897.64	2.13763	7.26096e-05	0.00260202	0	0	0	0	0	0	0	1	0	0	0	0
A_84_P11644	AT2G37460	nodulin MtN21 family protein [AT2G37460.1]	-2.01328	0.225408	903.202	-0.559965	0.179748	2507.88	2.73837	0.00094799	0.00768741	0	0	0	0	0	0	0	0	0	0	0	0
A_84_P11583	AT2G40900	nodulin MtN21 family protein [AT2G40900.1]	-0.313416	0.0904908	2909.92	0.938826	0.194322	7105.52	2.38211	0.000536976	0.00566782	0	0	0	0	0	0	0	0	0	0	0	0
A_84_P19295	AT3G18200	nodulin MtN21 family protein [AT3G18200.1]	-3.69475	0.336212	283.039	-2.61627	0.197758	604.809	2.11181	0.00871811	0.0304779	0	0	0	0	0	0	0	0	0	1	1	0
A_84_P13771	AT4G01430	nodulin MtN21 family protein [AT4G01430.1]	-2.10288	0.0502548	839.434	-0.316668	0.0839063	2954.6	3.44908	5.95298e-06	0.0015848	0	0	0	0	0	0	0	0	0	0	0	0
A_84_P16607	AT4G01450	nodulin MtN21 family protein [AT4G01450.1]	-0.077391	0.128914	3431.71	1.24855	0.155187	8785.64	2.50696	0.000339643	0.0045793	0	0	0	0	0	0	0	0	0	0	0	0
A_84_P21354	AT4G08290	nodulin MtN21 family protein [AT4G08290.1]	0.264454	0.20796	4364.93	2.00156	0.167496	14773.3	3.33365	0.000353462	0.00466042	0	0	0	0	0	0	0	0	0	0	0	0
A_84_P22300	AT4G08300	nodulin MtN21 family protein [AT4G08300.1]	-3.56968	0.197974	305.795	-1.52248	0.265519	1292.33	4.13304	0.000431304	0.00508398	0	0	0	0	0	0	0	0	0	0	0	0
A_84_P10073	AT4G28040	nodulin MtN21 family protein [AT4G28040.1]	-1.22594	0.161464	1551.77	1.45491	0.105826	10092.7	6.41233	1.77232e-05	0.00189389	0	0	0	0	0	0	0	0	0	0	0	0
A_84_P21431	AT4G30420	nodulin MtN21 family protein [AT4G30420.1]	-6.10751	0.308856	52.9942	-4.45183	0.130577	168.714	3.15073	0.00102629	0.00798237	0	0	0	0	0	0	0	0	0	1	0	0
A_84_P19615	AT5G07050	nodulin MtN21 family protein [AT5G07050.1]	-10.3929	0.035319	2.68192	-8.65402	0.642227	9.72448	3.33776	0.00942948	0.032264	0	1	0	0	0	0	0	0	0	1	1	0
A_84_P14137	AT5G13170	nodulin MtN3 family protein [AT5G13170.1]	2.31288	0.217288	18080.1	4.22141	0.695416	73164.5	3.75426	0.0105196	0.0348361	0	0	0	0	0	0	0	0	0	0	0	0
A_84_P804223	AT5G40260	nodulin MtN3 family protein [AT5G40260.2]	-7.20789	0.376852	24.8621	-4.57677	0.00704003	154.126	6.19506	0.0002684	0.00413905	0	0	0	0	0	0	0	0	0	0	0	0
A_84_P293884	AT1G21140	nodulin, putative [AT1G21140.1]	-0.818948	0.195519	2062.3	0.249067	0.0679388	4375.61	2.09655	0.000866874	0.00734091	0	0	0	0	0	0	0	1	0	0	0	0
A_84_P13631	AT3G25190	nodulin, putative [AT3G25190.1]	-1.71213	0.0704862	1101.01	0.221404	0.373496	4390.94	3.81989	0.000915464	0.00753861	0	0	0	0	0	0	0	0	0	0	0	0
A_84_P598916	AT2G30300	nodulin-related [AT2G30300.1]	-7.01673	0.113841	27.8795	-5.76624	0.103027	67.6409	2.37923	0.000146572	0.00320787	0	0	0	0	0	0	0	0	0	0	0	0
A_84_P575735	AT2G34350	nodulin-related [AT2G34350.1]	-4.39925	0.146294	171.855	-2.82973	0.303562	526.134	2.96805	0.00128235	0.0090536	0	0	0	0	0	0	0	0	0	1	1	0
A_84_P16488	AT3G20590	non-race specific disease resistance protein, putative [AT3G20590.1]	-8.31244	0.302554	11.4678	-7.19771	0.102373	25.1183	2.16554	0.00377785	0.0175531	0	0	0	0	0	0	0	0	0	0	0	0
A_84_P17052	AT1G80830	NRAMP1 (NRAMP metal ion transporter 1); manganese ion transmembrane transporter/ metal ion transmembrane transporter [AT1G80830.1]	1.26002	0.047964	8638.11	2.27924	0.0710026	17880.7	2.02681	3.27852e-05	0.00211811	0	0	0	0	0	0	0	0	0	0	0	0
A_84_P23486	AT5G44160	NUC (NUTCRACKER); nucleic acid binding / transcription factor/ zinc ion binding [AT5G44160.1]	-2.96149	0.0665833	463.436	-1.72884	0.162184	1116.09	2.34999	0.000260972	0.00408148	0	0	0	0	0	0	0	0	0	0	0	0
A_84_P524941	AT1G21320	nucleic acid binding / nucleotide binding [AT1G21320.1]	-9.86897	0.383966	3.93028	-7.8718	0.265173	15.8802	3.99216	0.00176694	0.0108958	0	0	0	0	0	0	0	0	0	0	1	0
A_84_P299940	AT1G01355	nucleic acid binding / zinc ion binding [AT1G01355.1]	-10.1003	0.303728	3.32136	-8.26612	0.432188	12.2769	3.5658	0.0038489	0.017746	0	0	0	0	0	0	0	0	0	0	1	0
A_84_P12600	AT2G34320	nucleic acid binding [AT2G34320.1]	-5.92855	0.133805	59.3402	-4.4617	0.0894956	167.021	2.76418	9.41616e-05	0.0028479	0	0	0	0	0	0	0	0	0	0	1	0
A_84_P514007	AT5G05640	nucleoprotein-related [AT5G05640.1]	-3.28127	0.116689	372.05	-1.88693	0.115808	997.708	2.62869	0.000124953	0.00304048	0	0	0	0	0	0	0	0	0	0	0	0
A_84_P593944	AT5G03495	nucleotide binding [AT5G03495.1]	-3.57985	0.038673	301.708	-2.29191	0.130817	753.272	2.44179	8.18476e-05	0.00270505	0	0	0	0	0	0	0	0	0	0	0	0
A_84_P138149	AT1G72800	nuM1-related [AT1G72800.1]	-1.00167	0.0736711	1801.83	0.06598	0.186355	3875.19	2.09602	0.000766347	0.00686563	0	0	0	0	0	0	0	0	0	0	0	0
A_84_P22797	AT1G33030	O-methyltransferase family 2 protein [AT1G33030.1]	-2.96243	0.178277	464.109	-1.67595	0.0623464	1151.34	2.43933	0.000295375	0.00430312	0	0	0	0	0	0	0	0	0	0	0	0
A_84_P270170	AT1G21100	O-methyltransferase, putative [AT1G21100.1]	-2.85918	0.365758	505.583	-1.77667	0.281365	1090.27	2.11772	0.0153092	0.0456524	0	1	0	0	0	0	0	0	0	0	0	0
A_84_P16222	AT1G76690	OPR2 (12-oxophytodienoate reductase 2); 12-oxophytodienoate reductase [AT1G76690.1]	-1.45325	0.016351	1317.01	-0.393671	0.0763587	2804.14	2.08433	1.94323e-05	0.00191699	0	0	0	0	0	0	0	0	0	0	1	0
A_84_P19028	AT1G74930	ORA47; DNA binding / transcription factor [AT1G74930.1]	-2.42113	0.331693	682.482	-0.891474	0.10703	1985.27	2.88717	0.00160693	0.0102798	0	1	0	0	0	0	0	0	0	0	0	0
A_84_P730452	AT1G10682	other RNA [AT1G10682.1]	0.981231	0.0934954	7126.86	2.31883	0.212646	18520	2.52731	0.00056778	0.00583339	0	0	0	0	0	0	0	0	0	0	0	0
A_84_P704033	AT1G11185	other RNA [AT1G11185.1]	-2.757	0.533795	557.583	-1.28172	0.320378	1542.35	2.78039	0.0147989	0.0445418	0	0	0	0	0	0	0	0	0	0	1	0
A_84_P753488	AT1G13448	other RNA [AT1G13448.1]	-6.0889	0.341091	54.2004	-4.92481	0.189498	121.646	2.24091	0.00666435	0.0254565	0	0	0	0	0	0	0	0	0	0	0	0
A_84_P754662	AT1G18382	other RNA [AT1G18382.1]	-7.07048	0.183878	26.9153	-5.9895	0.169575	58.082	2.11546	0.00170354	0.0106427	0	0	0	0	0	0	0	0	0	0	0	0
A_84_P717232	AT1G19968	other RNA [AT1G19968.1]	-10.3502	0.447606	2.86835	-8.55571	0.382587	10.0188	3.46904	0.00617588	0.0241708	0	0	0	0	0	0	0	0	0	0	1	0
A_84_P753508	AT1G55525	other RNA [AT1G55525.1]	-3.87446	0.206969	247.001	-1.59378	0.0904986	1219.29	4.85907	6.27808e-05	0.00249766	0	0	0	0	0	0	0	0	0	0	1	0
A_84_P754199	AT1G67328	other RNA [AT1G67328.1]	-4.72003	0.138587	137.477	-2.06122	0.178265	887.162	6.31513	3.41279e-05	0.0021409	0	0	0	0	0	0	0	0	0	0	0	0
A_84_P753864	AT1G67365	other RNA [AT1G67365.1]	-1.23165	0.126588	1537.31	-0.200426	0.0355089	3200.92	2.04375	0.000169958	0.00340244	0	0	0	0	0	0	0	0	0	0	0	0
A_84_P757737	AT2G21187	other RNA [AT2G21187.2]	-4.92268	0.139959	119.1	-3.74277	0.23916	276.978	2.26562	0.00180152	0.0110186	0	0	0	0	0	0	0	0	0	0	0	0
A_84_P803409	AT3G01202	other RNA [AT3G01202.1]	-8.59273	0.421189	9.56185	-7.27574	0.126987	23.772	2.49147	0.00658219	0.0252777	0	0	0	0	0	0	0	0	0	0	1	0
A_84_P712812	AT3G12502	other RNA [AT3G12502.1]	-7.17317	0.0701922	25.005	-5.94057	0.283664	60.4965	2.3499	0.0018667	0.01125	1	2	0	0	0	0	0	0	0	0	1	0
A_84_P762845	AT3G13061	other RNA [AT3G13061.1]	-7.05378	0.106034	27.2024	-5.21723	0.414369	101.625	3.57154	0.00174553	0.0108086	0	0	0	0	0	0	0	0	0	1	0	0
A_84_P761787	AT3G14185	other RNA [AT3G14185.1]	-7.643	0.0973707	18.0698	-6.38242	0.243353	44.5566	2.39593	0.00113486	0.00844999	0	1	0	0	0	0	0	0	0	0	0	0
A_84_P762563	AT3G57157	other RNA [AT3G57157.1]	-4.26456	0.247621	188.878	-2.8511	0.155888	511.286	2.66377	0.00111588	0.00838014	0	0	0	0	0	0	0	0	0	0	0	0
A_84_P723098	AT3G61198	other RNA [AT3G61198.1]	-8.10056	0.129611	13.1836	-6.74707	0.0914861	34.2729	2.55529	0.000122087	0.00302628	0	0	0	0	0	0	0	0	0	0	1	0
A_84_P765092	AT4G01533	other RNA [AT4G01533.1]	-3.68515	0.111053	280.928	-2.66147	0.116416	582.185	2.0331	0.00038538	0.0048564	0	0	0	0	0	0	0	1	0	0	0	0
A_84_P765876	AT4G10507	other RNA [AT4G10507.1]	-7.47857	0.0954017	20.2262	-6.42091	0.395238	43.8313	2.08155	0.0107763	0.0354047	0	0	0	0	0	0	0	0	0	0	0	0
A_84_P765523	AT4G14548	other RNA [AT4G14548.1]	-3.90659	0.139227	240.94	-1.22325	0.0544565	1575.95	6.42339	6.37915e-06	0.0015848	0	0	0	0	0	0	0	0	0	0	0	0
A_84_P765537	AT4G16355	other RNA [AT4G16355.1]	-9.42733	0.317669	5.33124	-7.56083	0.230477	19.6483	3.64647	0.00118445	0.00866254	0	0	0	0	0	0	0	0	0	0	0	0
A_84_P765136	AT4G20362	other RNA [AT4G20362.1]	-10.1422	0.448511	3.27906	-8.43544	0.327307	10.8075	3.2643	0.00598853	0.0236541	0	0	0	0	0	0	0	0	0	0	0	0
A_84_P765637	AT4G31248	other RNA [AT4G31248.1]	-3.50064	0.139143	319.132	-2.24912	0.214385	778.871	2.38091	0.00105941	0.00812695	0	0	0	0	0	0	0	0	0	0	2	0
A_84_P765109	AT4G36052	other RNA [AT4G36052.1]	-7.66687	0.316379	18.0855	-6.33041	0.21358	46.1059	2.5253	0.00373406	0.0173986	0	0	0	0	0	1	0	0	0	0	0	0
A_84_P765017	AT4G36648	other RNA [AT4G36648.1]	-1.61816	0.209799	1186.36	-0.577802	0.0537063	2465.21	2.05674	0.00113977	0.00846347	0	0	0	0	0	0	0	0	0	0	0	0
A_84_P765675	AT4G39404	other RNA [AT4G39404.1]	-3.90726	0.208105	241.389	-2.80499	0.0373992	526.607	2.14693	0.000833275	0.00718	0	0	0	0	0	0	0	0	0	0	0	0
A_84_P712981	AT4G40085	other RNA [AT4G40085.2]	-6.8538	0.15081	31.3597	-5.36367	0.159117	89.7462	2.80913	0.00029786	0.00431769	0	0	0	0	0	0	0	1	0	0	0	0
A_84_P769320	AT5G07322	other RNA [AT5G07322.1]	-1.9225	0.19052	954.757	-0.430103	0.0508872	2732.13	2.81356	0.00019558	0.0036013	0	0	0	0	0	0	0	0	0	0	0	0
A_84_P769604	AT5G26146	other RNA [AT5G26146.1]	-10.5142	0.0733154	2.46665	-9.14774	0.308596	6.56562	2.57841	0.0017237	0.0107268	0	0	0	0	0	0	0	0	0	1	1	0
A_84_P768720	AT5G38005	other RNA [AT5G38005.1]	-4.41149	0.130352	169.808	-2.97076	0.220322	473.319	2.71457	0.000620353	0.00611974	0	0	0	0	0	0	0	0	0	0	0	0
A_84_P768748	AT5G44562	other RNA [AT5G44562.1]	-6.44228	0.068354	41.5452	-4.88562	0.586571	132.403	2.94172	0.0102945	0.0342859	0	0	0	0	0	0	0	0	0	0	1	0
A_84_P10365	AT1G54870	oxidoreductase [AT1G54870.1]	-6.77596	0.527729	34.3688	-4.82594	0.358601	132.553	3.8638	0.00611347	0.0239868	0	1	0	0	0	0	0	0	0	0	1	0
A_84_P760665	AT3G55310	oxidoreductase [AT3G55310.1]	-6.49489	0.222076	40.188	-5.46097	0.273749	84.4985	2.04757	0.00707942	0.0265215	0	0	0	0	0	0	0	0	0	0	0	0
A_84_P765859	AT4G31196	oxidoreductase [AT4G31196.1]	-7.47139	0.472747	21.1679	-5.03881	0.490726	116.258	5.39858	0.00347593	0.0165423	0	0	0	0	0	0	0	0	0	0	0	0
A_84_P13336	AT1G15540	oxidoreductase, 2OG-Fe(II) oxygenase family protein [AT1G15540.1]	-9.88311	0.705023	4.14435	-7.95254	0.170968	14.9284	3.81205	0.00996101	0.0335079	0	0	0	0	0	0	0	0	0	0	0	0
A_84_P17214	AT1G35190	oxidoreductase, 2OG-Fe(II) oxygenase family protein [AT1G35190.1]	0.491227	0.10095	5071.58	1.794	0.0761249	12775.8	2.46703	5.79255e-05	0.00241465	0	0	0	0	0	0	0	0	0	0	0	0
A_84_P837686	AT1G49390	oxidoreductase, 2OG-Fe(II) oxygenase family protein [AT1G49390.1]	-4.34553	0.219096	179.082	-2.56746	0.103915	622.173	3.42968	0.000221385	0.00379509	0	0	0	0	0	0	0	0	0	0	0	0
A_84_P13494	AT2G36690	oxidoreductase, 2OG-Fe(II) oxygenase family protein [AT2G36690.1]	-1.67065	0.12785	1134.61	-0.383195	0.0680958	2823.58	2.44098	0.00010389	0.00290484	0	1	0	0	0	0	0	0	0	0	0	0
A_84_P597193	AT2G48080	oxidoreductase, 2OG-Fe(II) oxygenase family protein [AT2G48080.1]	-6.1011	0.0969682	52.5814	-4.29782	0.0897342	187.182	3.49011	1.89821e-05	0.0019027	0	0	0	0	0	0	0	0	0	0	0	0
A_84_P19342	AT3G13610	oxidoreductase, 2OG-Fe(II) oxygenase family protein [AT3G13610.1]	-2.19939	0.109161	786.65	-0.706576	0.278511	2277.97	2.81438	0.000985333	0.00781723	0	0	0	0	0	0	0	0	0	0	0	0
A_84_P22202	AT3G46500	oxidoreductase, 2OG-Fe(II) oxygenase family protein [AT3G46500.1]	-6.41192	0.0962594	42.4782	-4.49152	0.124198	164.075	3.78529	2.9443e-05	0.00207543	0	0	0	0	0	0	0	0	0	0	0	0
A_84_P12851	AT4G10500	oxidoreductase, 2OG-Fe(II) oxygenase family protein [AT4G10500.1]	-2.85884	0.0333897	497.273	-1.57194	0.217836	1244.18	2.44002	0.000537823	0.00566795	0	0	0	0	0	0	0	1	0	0	0	0
A_84_P10060	AT4G25310	oxidoreductase, 2OG-Fe(II) oxygenase family protein [AT4G25310.1]	-3.08822	0.0151549	424.074	-1.59151	0.271016	1233.42	2.82199	0.000671357	0.00639991	0	0	0	0	0	0	0	0	0	0	0	0
A_84_P12242	AT5G20400	oxidoreductase, 2OG-Fe(II) oxygenase family protein [AT5G20400.1]	-1.96897	0.0918356	923.347	-0.213135	0.128247	3185.19	3.37722	4.26547e-05	0.00224122	0	0	0	0	0	0	0	0	0	0	0	0
A_84_P23591	AT5G20550	oxidoreductase, 2OG-Fe(II) oxygenase family protein [AT5G20550.1]	-2.51167	0.0907193	633.627	-1.3034	0.0788707	1492.72	2.31061	6.3903e-05	0.00249943	0	0	0	0	0	0	0	0	0	0	0	0
A_84_P11229	AT5G54000	oxidoreductase, 2OG-Fe(II) oxygenase family protein [AT5G54000.1]	-10.0127	0.621025	3.73025	-7.90383	0.558067	16.2365	4.31352	0.0119232	0.0381092	0	0	0	0	0	0	0	0	0	0	0	0
A_84_P12190	AT5G58660	oxidoreductase, 2OG-Fe(II) oxygenase family protein [AT5G58660.1]	-2.8897	0.171843	487.821	-1.78507	0.0610759	1068.09	2.15044	0.000466699	0.00528695	0	0	0	0	0	0	0	0	0	0	0	0
A_84_P752079	AT1G48700	oxidoreductase, acting on paired donors, with incorporation or reduction of molecular oxygen, 2-oxoglutarate as one donor, and incorporation of one atom each of oxygen into both donors [AT1G48700.1]	-6.72671	0.0392612	34.0785	-5.11017	0.232348	107.477	3.06638	0.000287307	0.00426389	0	0	0	0	0	0	0	0	0	0	0	0
A_84_P20310	AT3G46480	oxidoreductase, acting on paired donors, with incorporation or reduction of molecular oxygen, 2-oxoglutarate as one donor, and incorporation of one atom each of oxygen into both donors [AT3G46480.1]	-8.35636	0.143004	11.0239	-6.26545	0.0941962	47.9186	4.26016	2.95487e-05	0.00207543	0	0	0	0	0	0	0	0	0	0	0	0
A_84_P869953	AT3G44540	oxidoreductase, acting on the CH-CH group of donors [AT3G44540.2]	-1.01231	0.10937	1791.56	0.414442	0.272602	4966.71	2.6884	0.00109255	0.00829218	0	0	0	0	0	0	0	1	0	0	0	0
A_84_P787920	AT3G44550	oxidoreductase, acting on the CH-CH group of donors [AT3G44550.1]	-2.72959	0.243446	547.727	-1.6066	0.243208	1220.14	2.17799	0.00482643	0.0205098	0	0	0	0	0	0	0	0	0	0	0	0
A_84_P23931	AT2G31020	oxysterol-binding family protein [AT2G31020.1]	-4.85956	0.221174	124.838	-3.67121	0.247507	291.698	2.27892	0.00343983	0.0164207	0	0	0	0	0	0	0	0	0	0	1	0
A_84_P17927	AT1G34140	PAB1 (POLY(A) BINDING PROTEIN 1); RNA binding / translation initiation factor [AT1G34140.1]	-9.84415	0.764478	4.27228	-6.96208	0.194451	29.7358	7.37209	0.0031912	0.0156537	0	0	0	0	0	0	0	0	0	0	0	0
A_84_P118682	AT3G52430	PAD4 (PHYTOALEXIN DEFICIENT 4); triacylglycerol lipase [AT3G52430.1]	-0.797256	0.0404603	2074.96	0.621945	0.126601	5677.82	2.67437	5.02968e-05	0.00232862	0	0	0	0	0	0	0	0	0	0	1	0
A_84_P21496	AT5G03700	PAN domain-containing protein [AT5G03700.1]	-1.63243	0.0860141	1165.43	-0.483403	0.102039	2637.83	2.21765	0.000117767	0.00299663	0	0	0	0	0	0	0	0	0	0	1	0
A_84_P20170	AT2G01890	PAP8 (PURPLE ACID PHOSPHATASE PRECURSOR); acid phosphatase/ protein serine/threonine phosphatase [AT2G01890.1]	-0.036877	0.0388769	3516.51	1.25679	0.0846324	8804.66	2.4515	1.77045e-05	0.00189389	0	0	0	0	0	0	0	0	0	0	0	0
A_84_P18080	AT1G50060	pathogenesis-related protein, putative [AT1G50060.1]	-2.81834	0.279373	518.8	-1.70696	0.256972	1138.39	2.16052	0.00712424	0.0266286	0	0	0	0	0	0	0	0	0	0	0	0
A_84_P18172	AT2G19970	pathogenesis-related protein, putative [AT2G19970.1]	-4.43183	0.172351	168.182	-2.62214	0.425644	614.21	3.50566	0.00240898	0.0131246	0	0	0	0	0	0	0	0	0	0	0	0
A_84_P14814	AT4G31470	pathogenesis-related protein, putative [AT4G31470.1]	-2.60841	0.248004	596.261	-1.47775	0.222591	1332.45	2.18959	0.00418918	0.0187081	0	0	0	0	0	0	0	0	0	0	0	0
A_84_P14823	AT4G33720	pathogenesis-related protein, putative [AT4G33720.1]	-3.64889	0.500803	297.447	-0.791445	0.164853	2135.04	7.24732	0.000717565	0.0066314	0	0	0	0	0	0	0	0	0	0	0	0
A_84_P15769	AT4G33730	pathogenesis-related protein, putative [AT4G33730.1]	-6.45747	0.0829997	41.072	-5.20087	0.242445	100.876	2.38932	0.00105373	0.00810474	0	0	0	0	0	0	0	0	0	0	0	0
A_84_P15840	AT1G31290	PAZ domain-containing protein / piwi domain-containing protein [AT1G31290.1]	-2.77661	0.234159	532.541	-1.73298	0.13414	1109.75	2.06141	0.00258432	0.0137655	0	0	0	0	0	0	0	0	0	0	0	0
A_84_P137619	AT5G54490	PBP1 (PINOID-BINDING PROTEIN 1); calcium ion binding [AT5G54490.1]	-0.40133	0.43849	2819.21	0.930038	0.183593	7053.02	2.51641	0.00833387	0.029602	0	0	0	0	0	0	0	0	0	0	1	0
A_84_P287970	AT5G65690	PCK2/PEPCK (PHOSPHOENOLPYRUVATE CARBOXYKINASE 2); ATP binding / phosphoenolpyruvate carboxykinase (ATP) [AT5G65690.1]	-1.64661	0.166002	1154.43	-0.562823	0.24607	2508.84	2.11959	0.00319909	0.0156765	0	0	0	0	0	0	0	1	0	0	0	0
A_84_P137009	AT5G44420	PDF1.2 (Low-molecular-weight cysteine-rich 77) [AT5G44420.1]	-10.4664	0.0644088	2.54914	-7.63212	0.706669	20.0847	7.13171	0.00229092	0.0127577	0	0	0	0	0	0	0	0	0	0	0	0
A_84_P310613	AT2G26020	PDF1.2b (plant defensin 1.2b) [AT2G26020.1]	-8.82618	0.320925	8.04606	-5.03323	0.407526	115.194	13.8609	0.000223818	0.00381417	0	0	0	0	0	0	0	0	0	0	0	0
A_84_P196694	AT5G44430	PDF1.2c (plant defensin 1.2c) [AT5G44430.1]	-6.77977	0.313403	33.2108	-3.74981	0.441484	281.698	8.16783	0.00063399	0.00619262	0	0	0	0	0	0	0	0	0	0	0	0
A_84_P239215	AT2G26010	PDF1.3 (plant defensin 1.3) [AT2G26010.1]	-6.30194	0.15888	45.8024	-3.28453	0.42018	387.626	8.09715	0.000311955	0.00439701	0	0	0	0	0	0	0	0	0	0	0	0
A_84_P20425	AT4G12480	pEARLI 1; lipid binding [AT4G12480.1]	-4.51234	0.323824	160.401	-2.57951	0.151478	617.537	3.81802	0.000724328	0.00665743	0	0	0	0	0	0	0	0	0	0	0	0
A_84_P20852	AT1G11920	pectate lyase family protein [AT1G11920.1]	-7.30699	0.255904	22.9544	-5.97815	0.358066	59.345	2.51201	0.0063853	0.0247417	0	0	0	0	0	0	0	0	0	0	2	0
A_84_P300170	AT4G22080	pectate lyase family protein [AT4G22080.1]	-8.08692	0.36418	13.51	-6.61913	0.385796	38.3075	2.76598	0.00869915	0.0304421	0	0	0	0	0	0	0	0	0	0	0	0
A_84_P237873	AT5G04310	pectate lyase family protein [AT5G04310.1]	-4.14949	0.099422	203.403	-3.05984	0.102646	441.578	2.12822	0.000189885	0.00354716	0	0	0	0	0	0	0	0	0	0	0	0
A_84_P21066	AT2G19150	pectinesterase family protein [AT2G19150.1]	-5.33189	0.145979	89.6772	-3.13234	0.208704	423.162	4.59334	0.000116358	0.00298445	0	0	0	0	0	0	0	0	0	0	1	0
A_84_P15361	AT2G45220	pectinesterase family protein [AT2G45220.1]	-1.03623	0.142212	1761.23	0.518606	0.446445	5439.8	2.93801	0.00454211	0.0197241	0	0	0	0	0	0	0	0	0	0	0	0
A_84_P22924	AT2G47550	pectinesterase family protein [AT2G47550.1]	-1.05019	0.0892577	1744.02	0.501526	0.314654	5280.32	2.93165	0.00119539	0.00870308	0	0	0	0	0	0	0	0	0	0	0	0
A_84_P22106	AT3G10710	pectinesterase family protein [AT3G10710.1]	-3.48011	0.164834	324.039	-2.14107	0.155137	837.341	2.52983	0.000511477	0.00553384	0	0	0	0	0	0	0	0	0	0	0	0
A_84_P15824	AT5G04960	pectinesterase family protein [AT5G04960.1]	-3.76155	0.198169	266.978	-2.43253	0.180055	684.382	2.51231	0.00100584	0.0078994	0	0	0	0	0	0	0	0	0	0	0	0
A_84_P22568	AT5G51490	pectinesterase family protein [AT5G51490.1]	-5.88879	0.23041	61.3773	-4.84803	0.236297	129.067	2.05732	0.00546316	0.0222377	0	0	0	0	0	0	0	0	0	0	0	0
A_84_P23514	AT5G51500	pectinesterase family protein [AT5G51500.1]	-5.23165	0.124055	96.1365	-4.21682	0.331355	201.683	2.02067	0.0076626	0.0279981	0	0	0	0	0	0	0	0	0	0	0	0
A_84_P768849	AT5G09978	PEP7 (ELICITOR PEPTIDE 7 PRECURSOR) [AT5G09978.1]	-3.77047	0.147731	264.979	-2.66118	0.0665242	582.166	2.15741	0.000289511	0.00427337	0	0	0	0	0	0	0	0	0	0	1	0
A_84_P16553	AT3G52790	peptidoglycan-binding LysM domain-containing protein [AT3G52790.1]	-2.77843	0.0879558	525.831	-1.71741	0.238221	1129.03	2.08642	0.00193452	0.0115076	0	0	0	0	0	0	0	0	0	0	0	0
A_84_P192034	AT5G62150	peptidoglycan-binding LysM domain-containing protein [AT5G62150.1]	-1.3906	0.10976	1376.34	-0.0915286	0.039162	3452.04	2.4607	4.2414e-05	0.00224122	0	1	0	0	0	0	0	0	0	0	0	0
A_84_P21227	AT3G22920	peptidyl-prolyl cis-trans isomerase, putative / cyclophilin, putative / rotamase, putative [AT3G22920.1]	-8.33972	0.101971	11.1621	-7.23351	0.199673	24.5556	2.1528	0.00102917	0.00799626	0	0	0	0	0	0	0	0	0	0	0	0
A_84_P508448	AT3G23870	permease-related [AT3G23870.1]	-4.51912	0.0973444	157.458	-3.49028	0.121797	327.921	2.04039	0.000334386	0.00453492	0	0	0	0	0	0	0	0	0	0	0	0
A_84_P21103	AT2G41480	peroxidase [AT2G41480.1]	-2.07485	0.224108	860.507	-0.0198491	0.232983	3667.93	4.15544	0.000386746	0.00486114	0	0	0	0	0	0	0	0	0	0	0	0
A_84_P21963	AT2G35380	peroxidase 20 (PER20) (P20) [AT2G35380.1]	-2.11792	0.264135	840.183	-0.291364	0.315112	3058.91	3.5469	0.00153491	0.0100219	0	0	0	0	0	0	0	0	0	0	1	0
A_84_P10624	AT2G37130	peroxidase 21 (PER21) (P21) (PRXR5) [AT2G37130.1]	0.549342	0.194828	5311.63	2.33589	0.107388	18610.5	3.44989	0.000154906	0.00327706	0	0	0	0	0	0	0	0	0	0	1	0
A_84_P22055	AT2G38380	peroxidase 22 (PER22) (P22) (PRXEA) / basic peroxidase E [AT2G38380.1]	1.65604	0.228963	11427.3	2.83575	0.104679	26326	2.26532	0.00125314	0.00893698	0	0	0	0	0	0	0	0	0	0	0	0
A_84_P17353	AT3G01190	peroxidase 27 (PER27) (P27) (PRXR7) [AT3G01190.1]	0.217352	0.0835842	4196.62	1.38592	0.197176	9685.67	2.24789	0.000699038	0.0065296	0	0	0	0	0	0	0	0	0	0	2	0
A_84_P807193	AT3G32980	peroxidase 32 (PER32) (P32) (PRXR3) [AT3G32980.1]	2.01485	0.0760316	14594.1	3.20332	0.161985	34042	2.27912	0.000326005	0.00448382	0	0	0	0	0	0	0	0	0	0	0	0
A_84_P814500	AT4G37520	peroxidase 50 (PER50) (P50) (PRXR2) [AT4G37520.1]	1.02476	0.0798037	7354.39	2.11033	0.146684	15958.4	2.12222	0.000354415	0.00467016	0	0	0	0	0	0	0	0	0	0	0	0
A_84_P20591	AT5G17820	peroxidase 57 (PER57) (P57) (PRXR10) [AT5G17820.1]	0.969587	0.146533	7076.42	2.47424	0.085836	20456.3	2.83756	0.000105185	0.00290928	0	0	0	0	0	0	0	0	0	0	0	0
A_84_P15912	AT5G42180	peroxidase 64 (PER64) (P64) (PRXR4) [AT5G42180.1]	-2.15648	0.196652	814.641	-0.404233	0.236197	2805.37	3.36883	0.000590082	0.0059683	0	0	0	0	0	0	0	0	0	0	0	0
A_84_P813677	AT5G66390	peroxidase 72 (PER72) (P72) (PRXR8) [AT5G66390.1]	-0.474087	0.0705778	2598.18	1.72454	0.0544169	12162.5	4.59044	1.79317e-06	0.00157531	0	0	0	0	0	0	0	1	0	0	0	0
A_84_P17901	AT5G67400	peroxidase 73 (PER73) (P73) (PRXR11) [AT5G67400.1]	-3.63016	0.23739	293.066	-2.3119	0.183567	743.807	2.49366	0.00160121	0.0102619	0	2	0	0	0	0	0	0	0	0	0	0
A_84_P277420	AT1G05250	peroxidase, putative [AT1G05250.1]	-3.61958	0.128821	294.039	-1.59673	0.128274	1218.15	4.06387	4.27183e-05	0.00224145	0	0	0	0	0	0	0	0	0	0	0	0
A_84_P16503	AT1G34510	peroxidase, putative [AT1G34510.1]	-5.95811	0.0707371	58.1221	-4.55753	0.365576	158.972	2.64008	0.0028655	0.0146663	0	0	0	0	0	0	0	0	0	0	1	0
A_84_P17122	AT1G44970	peroxidase, putative [AT1G44970.1]	-2.08223	0.147176	854.47	-0.544737	0.154002	2529.93	2.9029	0.000235522	0.00389445	0	0	0	0	0	0	0	0	0	0	2	0
A_84_P23433	AT1G49570	peroxidase, putative [AT1G49570.1]	-7.14769	0.769808	27.519	-1.98561	0.5475	973.771	35.8047	0.000695096	0.00651026	0	0	0	0	0	0	0	0	0	0	2	0
A_84_P11481	AT1G68850	peroxidase, putative [AT1G68850.1]	-0.515281	0.194714	2533.71	0.978438	0.262223	7329.53	2.81614	0.00137456	0.00938003	0	0	0	0	0	0	0	0	0	0	0	0
A_84_P11661	AT2G18980	peroxidase, putative [AT2G18980.1]	0.991124	0.0753087	7181.71	2.52419	0.151143	21253.1	2.89399	9.55478e-05	0.0028539	0	0	0	0	0	0	0	0	0	0	1	0
A_84_P14650	AT3G49960	peroxidase, putative [AT3G49960.1]	-1.92093	0.246157	958.655	-0.12703	0.144355	3375.56	3.46751	0.000403892	0.00495116	0	0	0	0	0	0	0	0	0	0	0	0
A_84_P16626	AT4G08770	peroxidase, putative [AT4G08770.1]	-1.8147	0.199817	1034.1	-0.0886911	0.196092	3476.46	3.30812	0.00043567	0.00510987	0	0	0	0	0	0	0	0	0	0	0	0
A_84_P17572	AT4G08780	peroxidase, putative [AT4G08780.1]	-4.65763	0.181158	143.965	-2.33911	0.369668	741.985	4.98818	0.000618639	0.0061107	0	0	0	0	0	0	0	0	0	0	0	0
A_84_P18528	AT4G11290	peroxidase, putative [AT4G11290.1]	-0.164086	0.145462	3230.32	2.09588	0.273168	15950.4	4.78981	0.000224991	0.00382169	0	0	0	0	0	0	0	0	0	0	0	0
A_84_P15735	AT4G26010	peroxidase, putative [AT4G26010.1]	-1.95484	0.140283	931.665	-0.182499	0.183999	3259.3	3.41608	0.000186517	0.00352217	0	0	0	0	0	0	0	0	0	0	1	0
A_84_P17646	AT4G30170	peroxidase, putative [AT4G30170.1]	1.40687	0.181103	9615.28	2.92651	0.262422	28306	2.8672	0.00117472	0.00861444	0	0	0	0	0	0	0	0	0	0	1	0
A_84_P13916	AT4G36430	peroxidase, putative [AT4G36430.1]	1.85109	0.0782721	13013.5	2.97141	0.178867	28950.3	2.17395	0.00057556	0.00588559	0	0	0	0	0	0	0	1	0	1	0	0
A_84_P10183	AT5G14130	peroxidase, putative [AT5G14130.1]	-1.32656	0.104012	1440.18	0.203197	0.120028	4248.82	2.88736	7.56416e-05	0.00263398	0	0	0	0	0	0	0	0	0	0	0	0
A_84_P20750	AT5G19890	peroxidase, putative [AT5G19890.1]	-7.50303	0.433824	20.5271	-2.62207	0.260552	602.969	29.4656	7.52267e-05	0.00262829	0	0	0	0	0	0	0	0	0	0	0	0
A_84_P17760	AT5G22410	peroxidase, putative [AT5G22410.1]	-5.03369	0.0370835	110.088	-3.51073	0.110045	323.165	2.87381	2.22466e-05	0.00198368	0	0	0	0	0	0	0	0	0	0	0	0
A_84_P16848	AT5G39580	peroxidase, putative [AT5G39580.1]	1.19034	0.39159	8393.47	2.23626	0.113161	17349.4	2.06467	0.0112959	0.036609	0	1	0	0	0	0	0	0	0	1	0	0
A_84_P15050	AT5G64100	peroxidase, putative [AT5G64100.1]	1.53537	0.0485974	10456.4	3.38075	0.0663718	38362.7	3.59347	2.6208e-06	0.00157531	0	0	0	0	0	0	0	0	0	0	0	0
A_84_P585411	AT1G60740	peroxiredoxin type 2, putative [AT1G60740.1]	-1.86802	0.0981076	990.972	0.0540075	0.190362	3846.35	3.78956	9.99778e-05	0.00286498	0	0	0	0	0	0	0	0	0	0	0	0
A_84_P18516	AT1G06030	pfkB-type carbohydrate kinase family protein [AT1G06030.1]	-6.55312	0.127418	38.5128	-5.50406	0.125195	81.1705	2.06918	0.000526099	0.00560243	0	0	0	0	0	0	0	0	0	0	0	0
A_84_P22909	AT2G41850	PGAZAT (POLYGALACTURONASE ABSCISSION ZONE A. THALIANA); polygalacturonase [AT2G41850.1]	-7.76496	0.227464	16.7674	-5.6805	0.522833	74.6714	4.24118	0.00318406	0.0156267	0	0	0	0	0	0	0	0	0	0	0	0
A_84_P10827	AT3G28360	PGP16 (P-GLYCOPROTEIN 16); ATPase, coupled to transmembrane movement of substances [AT3G28360.1]	-10.4697	0.0973014	2.55049	-9.23187	0.206881	6.17096	2.35848	0.000720217	0.00663564	0	0	0	0	0	0	0	0	0	0	0	0
A_84_P19431	AT3G62150	PGP21 (P-GLYCOPROTEIN 21); ATPase, coupled to transmembrane movement of substances [AT3G62150.1]	-1.64124	0.233452	1169.63	-0.440308	0.106212	2717.99	2.29888	0.00125674	0.00894845	1	1	0	0	0	0	0	0	0	0	0	0
A_84_P21712	AT1G54940	PGSIP4 (PLANT GLYCOGENIN-LIKE STARCH INITIATION PROTEIN 4); transferase, transferring glycosyl groups [AT1G54940.1]	-6.41153	0.286063	42.8133	-4.91575	0.0257274	121.895	2.82017	0.000836582	0.00719477	0	0	0	0	0	0	0	0	0	0	1	0
A_84_P12329	AT1G08990	PGSIP5 (PLANT GLYCOGENIN-LIKE STARCH INITIATION PROTEIN 5); transferase, transferring glycosyl groups [AT1G08990.1]	-3.64222	0.13313	289.579	-2.05123	0.0723931	888.62	3.01257	5.37821e-05	0.00236485	0	0	0	0	0	0	0	0	0	0	0	0
A_84_P560759	AT3G23430	PHO1 (PHOSPHATE 1) [AT3G23430.1]	-0.284644	0.0702529	2966.35	0.752579	0.090924	6208.34	2.05227	9.77213e-05	0.00285569	0	0	0	0	0	0	0	0	0	0	0	0
A_84_P11464	AT1G76430	phosphate transporter family protein [AT1G76430.1]	-5.86621	0.142802	61.9164	-4.13321	0.0444022	209.658	3.32418	3.63629e-05	0.0021409	0	0	0	0	0	0	0	0	0	0	1	0
A_84_P13848	AT4G26770	phosphatidate cytidylyltransferase, putative / CDP-diglyceride synthetase, putative [AT4G26770.1]	-6.22626	0.27327	48.7	-4.78772	0.322563	135.501	2.71046	0.00414491	0.0186175	0	1	0	0	0	0	0	0	0	0	0	0
A_84_P128101	AT3G15830	phosphatidic acid phosphatase-related / PAP2-related [AT3G15830.1]	-9.07581	0.256109	6.73557	-7.28844	0.545739	24.6825	3.45185	0.00681324	0.0258531	0	0	0	0	0	0	0	0	0	0	0	0
A_84_P19658	AT5G24240	phosphatidylinositol 3- and 4-kinase family protein / ubiquitin family protein [AT5G24240.1]	-6.73158	0.0857778	34.0179	-4.75827	0.271016	137.58	3.92666	0.000274327	0.0041874	0	0	0	0	0	0	0	0	0	0	0	0
A_84_P582597	AT1G09932	phosphoglycerate/bisphosphoglycerate mutase-related [AT1G09932.1]	-0.907042	0.195787	1930.71	0.715285	0.310588	6114.04	3.07871	0.00156616	0.0101305	0	0	0	0	0	0	0	0	0	0	0	0
A_84_P10781	AT3G15650	phospholipase/carboxylesterase family protein [AT3G15650.1]	0.753336	0.226201	6113.87	1.785	0.190142	12728.1	2.04438	0.00377302	0.0175426	0	0	0	0	0	0	0	0	0	0	1	0
A_84_P578527	AT3G19595	phosphoprotein phosphatase [AT3G19595.1]	-7.74972	0.399618	17.2704	-6.16008	0.504804	53.5838	3.00976	0.0128835	0.0402578	0	1	0	0	0	0	0	0	0	0	0	0
A_84_P16673	AT4G24340	phosphorylase family protein [AT4G24340.1]	-2.76386	0.106946	532.797	-1.21575	0.140955	1590.55	2.92434	0.000110521	0.00294906	0	0	0	0	0	0	0	0	0	0	0	0
A_84_P12779	AT3G54040	photoassimilate-responsive protein-related [AT3G54040.1]	0.799338	0.0252303	6279.93	2.57804	0.252246	22155.9	3.43117	0.00026308	0.00409681	0	0	0	0	0	0	0	0	0	0	0	0
A_84_P568539	AT2G14820	phototropic-responsive NPH3 family protein [AT2G14820.1]	-4.07787	0.280219	215.687	-3.04363	0.176904	448.896	2.04804	0.00567087	0.022814	0	0	0	0	0	0	0	0	0	1	0	0
A_84_P767270	AT5G20240	PI (PISTILLATA); DNA binding / transcription factor [AT5G20240.1]	-2.59464	0.19628	599.654	-1.58389	0.102042	1227.99	2.01497	0.00137958	0.00939903	0	0	0	0	0	0	0	0	0	1	1	0
A_84_P13809	AT4G13660	pinoresinol-lariciresinol reductase, putative [AT4G13660.1]	-1.77348	0.0960763	1055.18	-0.385784	0.101971	2818.61	2.6166	6.77239e-05	0.0025515	0	0	0	0	0	0	0	0	0	0	1	0
A_84_P10649	AT2G26420	PIP5K3; 1-phosphatidylinositol-4-phosphate 5-kinase [AT2G26420.1]	-5.88448	0.160125	61.2816	-4.59264	0.22103	153.78	2.44839	0.00120622	0.00874151	0	0	0	0	0	0	0	0	0	0	1	0
A_84_P786059	AT4G37070	PLA IVA/PLP1; nutrient reservoir [AT4G37070.3]	-1.48905	0.0868351	1287.78	-0.337751	0.179847	2930.3	2.22114	0.000565302	0.00581752	0	0	0	0	0	0	0	0	0	0	0	0
A_84_P21428	AT4G29800	PLA IVD/PLP8 (Patatin-like protein 8) [AT4G29800.1]	-3.01566	0.132637	447.083	-1.19428	0.230174	1622.16	3.53419	0.000287954	0.00426593	0	0	0	0	0	0	0	0	0	0	0	0
A_84_P17701	AT4G37050	PLA V/PLP4 (Patatin-like protein 4); nutrient reservoir [AT4G37050.1]	-4.39041	0.17383	173.013	-3.21416	0.207733	399.844	2.25989	0.00167273	0.0105247	0	0	0	0	0	0	0	0	0	1	0	0
A_84_P246465	AT5G07475	plastocyanin-like domain-containing protein [AT5G07475.1]	-1.16102	0.223693	1623.35	0.151652	0.140947	4098.89	2.48402	0.00100489	0.00789478	0	0	0	0	0	0	0	0	0	0	0	0
A_84_P12413	AT1G77730	pleckstrin homology (PH) domain-containing protein [AT1G77730.1]	-7.64659	0.163395	18.0401	-6.36523	0.21858	45.0221	2.43069	0.0012436	0.00889513	0	0	0	0	0	0	0	0	0	0	0	0
A_84_P11091	AT5G02400	PLL2 (POL-like 2); protein serine/threonine phosphatase [AT5G02400.1]	-3.63125	0.121267	292.227	-2.12917	0.125516	843.902	2.83251	0.000117944	0.00299663	0	0	0	0	0	0	0	0	0	0	1	0
A_84_P13626	AT3G20840	PLT1 (PLETHORA 1); transcription factor [AT3G20840.1]	-5.59784	0.398313	76.218	-4.47984	0.134545	165.42	2.17047	0.00998609	0.0335716	0	0	0	0	0	0	0	0	0	0	0	0
A_84_P22710	AT1G24620	polcalcin, putative / calcium-binding pollen allergen, putative [AT1G24620.1]	-4.81483	0.106112	128.388	-3.327	0.175352	368.59	2.80466	0.000230288	0.00384472	0	0	0	0	0	0	0	0	0	0	0	0
A_84_P23983	AT3G03430	polcalcin, putative / calcium-binding pollen allergen, putative [AT3G03430.1]	-8.00457	0.202465	14.132	-6.7262	0.5017	35.9249	2.42565	0.0149421	0.0448798	0	0	0	0	0	0	0	0	0	0	0	0
A_84_P513687	AT2G47540	pollen Ole e 1 allergen and extensin family protein [AT2G47540.1]	-2.00942	0.239918	902.423	-0.0961294	0.186996	3461.2	3.76667	0.000403017	0.00495116	0	0	0	0	0	0	0	0	0	0	0	0
A_84_P104356	AT3G09925	pollen Ole e 1 allergen and extensin family protein [AT3G09925.1]	-2.05808	0.19024	868.934	-0.469231	0.175619	2666.33	3.00808	0.000443572	0.00515624	0	0	0	0	0	0	0	0	0	0	1	0
A_84_P116942	AT4G02270	pollen Ole e 1 allergen and extensin family protein [AT4G02270.1]	-1.932	0.138149	946.302	-0.390287	0.146522	2813.02	2.9114	0.000186926	0.00352685	0	0	0	0	0	0	0	0	0	0	0	0
A_84_P211908	AT5G05500	pollen Ole e 1 allergen and extensin family protein [AT5G05500.1]	-0.889463	0.152665	1950.69	0.533934	0.0942654	5330.53	2.68216	0.000162532	0.00335552	0	1	0	0	0	0	0	1	0	0	0	0
A_84_P11383	AT1G65570	polygalacturonase, putative / pectinase, putative [AT1G65570.1]	-4.80055	0.675755	140.692	-2.98955	0.127666	464.575	3.50886	0.0103298	0.034372	0	0	0	0	0	0	0	0	0	0	2	0
A_84_P23844	AT2G43870	polygalacturonase, putative / pectinase, putative [AT2G43870.1]	-3.2722	0.0177489	373.282	-1.15686	0.172231	1658.95	4.33291	2.94834e-05	0.00207543	0	0	0	0	0	0	0	0	0	0	0	0
A_84_P10687	AT2G43880	polygalacturonase, putative / pectinase, putative [AT2G43880.1]	-1.83414	0.192676	1016.75	-0.618583	0.268638	2428.72	2.3223	0.00311718	0.0154174	0	0	0	0	0	0	0	0	0	0	0	0
A_84_P20143	AT2G43890	polygalacturonase, putative / pectinase, putative [AT2G43890.1]	-1.68635	0.307208	1136.39	-0.508471	0.254389	2619.19	2.26244	0.00691043	0.026094	0	0	0	0	0	0	0	0	0	0	5	0
A_84_P12655	AT3G07970	polygalacturonase, putative / pectinase, putative [AT3G07970.1]	-2.23427	0.0688582	766.67	-0.502875	0.248058	2619.35	3.3205	0.000310434	0.00439198	0	0	0	0	0	0	0	0	0	0	0	0
A_84_P20368	AT3G59850	polygalacturonase, putative / pectinase, putative [AT3G59850.1]	-4.49875	0.311953	162.507	-3.25904	0.12355	385.542	2.36151	0.00306168	0.0152442	0	0	0	0	0	0	0	0	0	0	1	0
A_84_P12360	AT1G53980	polyubiquitin-related [AT1G53980.1]	-5.53999	0.135995	77.8579	-3.89529	0.0735481	247.286	3.12683	5.10525e-05	0.00233784	0	0	0	0	0	0	0	0	0	0	0	0
A_84_P90769	AT2G24240	potassium channel tetramerisation domain-containing protein [AT2G24240.1]	-1.07573	0.116641	1712.68	0.0137841	0.0295318	3714.63	2.12802	9.65322e-05	0.0028539	0	0	0	0	0	0	0	0	0	0	0	0
A_84_P18331	AT3G04530	PPCK2 (PHOSPHOENOLPYRUVATE CARBOXYLASE KINASE 2); kinase [AT3G04530.1]	-4.44751	0.186527	165.843	-1.93326	0.15962	967.824	5.71301	5.93396e-05	0.00242937	0	0	0	0	0	0	0	0	0	0	1	0
A_84_P17691	AT4G15530	PPDK (PYRUVATE ORTHOPHOSPHATE DIKINASE); kinase/ pyruvate, phosphate dikinase [AT4G15530.1]	2.25868	0.0860079	17298.4	3.26151	0.186257	35429.1	2.00393	0.00106656	0.00816021	0	0	0	0	0	0	0	0	0	0	0	0
A_84_P192434	AT4G36850	PQ-loop repeat family protein / transmembrane family protein [AT4G36850.1]	0.0302267	0.0746445	3682.84	1.11633	0.431761	8214.5	2.123	0.0127126	0.0398899	0	0	0	0	0	0	0	0	0	0	0	0
A_84_P23050	AT3G04720	PR4 (PATHOGENESIS-RELATED 4) [AT3G04720.1]	2.92156	0.176648	27415.6	4.25821	0.0251967	70379.6	2.52563	0.000203594	0.00366455	0	0	0	0	0	0	0	0	0	0	0	0
A_84_P163543	AT3G13720	prenylated rab acceptor (PRA1) family protein [AT3G13720.1]	-7.93651	0.284414	14.8713	-6.92847	0.124055	30.2687	2.01118	0.00490626	0.0207314	1	1	0	0	0	0	0	0	0	0	0	0
A_84_P18737	AT5G38710	proline oxidase, putative / osmotic stress-responsive proline dehydrogenase, putative [AT5G38710.1]	-2.84734	0.173771	502.398	-1.77344	0.140534	1078.02	2.10513	0.00113859	0.0084632	0	0	0	0	0	0	0	0	0	0	0	0
A_84_P541789	AT1G26250	proline-rich extensin, putative [AT1G26250.1]	-4.32075	0.230859	181.701	-2.8458	0.356265	521.428	2.77976	0.00384059	0.0177238	0	0	0	0	0	0	0	0	0	0	0	0
A_84_P500297	AT2G24980	proline-rich extensin-like family protein [AT2G24980.1]	-3.67178	0.100403	283.535	-2.6614	0.0676773	581.606	2.01444	0.000133219	0.00310532	0	0	0	0	0	0	0	1	0	0	0	0
A_84_P594615	AT3G28550	proline-rich extensin-like family protein [AT3G28550.1]	-1.55558	0.0343467	1227.79	-0.493377	0.0503908	2615.08	2.08812	7.1901e-06	0.0015848	0	0	0	0	0	0	0	0	0	0	0	0
A_84_P127021	AT1G31750	proline-rich family protein [AT1G31750.1]	-6.98438	0.0984516	28.4908	-5.54211	0.289281	79.7754	2.71748	0.00121918	0.00878421	0	1	0	0	0	0	0	0	0	0	1	0
A_84_P15377	AT2G28440	proline-rich family protein [AT2G28440.1]	-5.44176	0.214464	83.7821	-4.41418	0.0357623	172.504	2.03861	0.001213	0.00876828	0	0	0	0	0	0	0	0	0	0	0	0
A_84_P580265	AT3G07195	proline-rich family protein [AT3G07195.1]	-5.17876	0.237676	100.164	-4.01613	0.122434	228.063	2.23864	0.00166393	0.0104996	0	0	0	0	0	0	0	0	0	0	0	0
A_84_P11125	AT5G12880	proline-rich family protein [AT5G12880.1]	-7.02283	0.268152	27.9586	-5.54865	0.186022	79.0047	2.77825	0.00144081	0.00963551	0	0	0	0	0	0	0	0	0	0	0	0
A_84_P83469	AT5G64890	PROPEP2 (Elicitor peptide 2 precursor) [AT5G64890.1]	-5.35647	0.224982	88.5208	-3.963	0.352045	239.731	2.62709	0.00445904	0.0194789	0	0	0	0	0	0	0	0	0	0	0	0
A_84_P541664	AT5G64905	PROPEP3 (Elicitor peptide 3 precursor) [AT5G64905.1]	-2.47191	0.225289	654.212	-1.16295	0.159844	1647.11	2.47762	0.00120093	0.00873409	0	0	0	0	0	0	0	0	0	0	0	0
A_84_P12302	AT1G62510	protease inhibitor/seed storage/lipid transfer protein (LTP) family protein [AT1G62510.1]	0.26305	0.184524	4355.64	1.31423	0.218325	9201.07	2.07223	0.00311598	0.0154166	0	0	0	0	0	0	0	0	0	0	1	0
A_84_P19149	AT2G18370	protease inhibitor/seed storage/lipid transfer protein (LTP) family protein [AT2G18370.1]	0.152614	0.105363	4015	1.41306	0.182828	9864.87	2.3957	0.000492592	0.00542523	0	0	0	0	0	0	0	0	0	0	0	0
A_84_P249795	AT2G48130	protease inhibitor/seed storage/lipid transfer protein (LTP) family protein [AT2G48130.1]	-3.96361	0.17545	232.088	-1.79062	0.260949	1076.01	4.5096	0.000279202	0.004224	1	1	0	0	0	0	0	0	0	0	0	0
A_84_P217278	AT3G22570	protease inhibitor/seed storage/lipid transfer protein (LTP) family protein [AT3G22570.1]	-2.63643	0.0575781	580.251	-0.697365	0.117303	2274.85	3.83457	1.36112e-05	0.00178689	0	0	0	0	0	0	0	0	0	0	0	0
A_84_P16493	AT3G22600	protease inhibitor/seed storage/lipid transfer protein (LTP) family protein [AT3G22600.1]	0.149488	0.124643	4011.77	2.06635	0.155513	15486.5	3.77601	7.60692e-05	0.0026366	0	0	0	0	0	0	0	0	0	0	0	0
A_84_P50790	AT3G22620	protease inhibitor/seed storage/lipid transfer protein (LTP) family protein [AT3G22620.1]	0.0752306	0.0653572	3804.49	1.72926	0.158418	12261.6	3.14711	7.50228e-05	0.00262538	0	0	0	0	0	0	0	0	0	0	2	0
A_84_P800959	AT4G15160	protease inhibitor/seed storage/lipid transfer protein (LTP) family protein [AT4G15160.1]	-2.69016	0.185729	561.901	-1.64912	0.202191	1179.34	2.05771	0.00278101	0.0144066	0	0	0	0	0	0	0	0	0	0	0	0
A_84_P595747	AT5G13900	protease inhibitor/seed storage/lipid transfer protein (LTP) family protein [AT5G13900.1]	-2.87719	0.111637	492.568	-0.995641	0.171286	1855.88	3.68472	9.05575e-05	0.00280838	0	0	0	0	0	0	0	0	0	0	0	0
A_84_P157495	AT1G05450	protease inhibitor/seed storage/lipid transfer protein (LTP)-related [AT1G05450.1]	-6.00938	0.275548	56.8454	-4.96718	0.279273	118.742	2.05937	0.0100222	0.0336415	0	1	0	0	0	0	0	0	0	0	0	0
A_84_P593897	AT4G28890	protein binding / ubiquitin-protein ligase/ zinc ion binding [AT4G28890.1]	-3.87493	0.0884705	245.874	-1.67042	0.183742	1163.87	4.60919	4.79049e-05	0.00231767	0	0	0	0	0	0	0	0	0	0	1	0
A_84_P17109	AT1G74770	protein binding / zinc ion binding [AT1G74770.1]	-2.34971	0.115179	709.614	-1.11648	0.0998905	1700.61	2.35092	0.000150577	0.00324068	0	0	0	0	0	0	0	0	0	0	0	0
A_84_P234169	AT2G21840	protein binding / zinc ion binding [AT2G21840.1]	-3.67425	0.18842	283.581	-2.09476	0.174474	866.333	2.98864	0.000439638	0.00513516	0	0	0	0	0	0	0	0	0	0	0	0
A_84_P756461	AT2G21850	protein binding / zinc ion binding [AT2G21850.1]	-2.87973	0.147047	491.594	-1.34553	0.0843597	1449.79	2.89627	9.67497e-05	0.0028539	0	0	0	0	0	0	0	0	0	0	0	0
A_84_P287050	AT2G25410	protein binding / zinc ion binding [AT2G25410.1]	-7.11135	0.198184	26.254	-5.37254	0.519249	92.4927	3.33761	0.00562129	0.0226697	0	0	0	0	0	0	0	0	0	0	0	0
A_84_P757973	AT2G44578	protein binding / zinc ion binding [AT2G44578.1]	-2.53014	0.234943	630.303	-0.535782	0.167829	2552.6	3.98438	0.000279709	0.00422743	0	0	0	0	0	0	0	0	0	0	0	0
A_84_P23014	AT2G44581	protein binding / zinc ion binding [AT2G44581.1]	-5.84073	0.221643	63.6027	-3.90115	0.0948564	246.758	3.83594	0.000153821	0.00327174	0	0	0	0	0	0	0	0	0	0	0	0
A_84_P177114	AT3G27510	protein binding / zinc ion binding [AT3G27510.1]	-9.41717	0.801026	5.78614	-7.45689	0.134122	20.9878	3.89138	0.0139126	0.0425826	0	0	0	0	0	0	0	0	0	0	0	0
A_84_P759212	AT3G45840	protein binding / zinc ion binding [AT3G45840.1]	-8.64574	0.285486	9.13675	-4.66583	0.169815	145.798	15.7787	3.18554e-05	0.00211811	0	0	0	0	0	0	0	0	0	0	0	0
A_84_P56830	AT4G19700	protein binding / zinc ion binding [AT4G19700.1]	0.706847	0.0985976	5892.64	1.76574	0.0664431	12511.2	2.08333	0.000103062	0.00290299	0	0	0	0	0	0	0	0	0	0	0	0
A_84_P13569	AT2G23770	protein kinase family protein / peptidoglycan-binding LysM domain-containing protein [AT2G23770.1]	-6.09314	0.110237	53.0086	-4.45609	0.0322192	167.629	3.1103	1.59743e-05	0.00183606	0	0	0	0	0	0	0	1	0	0	0	0
A_84_P19881	AT1G03740	protein kinase family protein [AT1G03740.1]	-1.00623	0.0940231	1795.99	0.0723871	0.0359631	3869.34	2.11201	4.96158e-05	0.00232599	0	0	0	0	0	0	0	0	0	0	2	0
A_84_P16794	AT1G18390	protein kinase family protein [AT1G18390.1]	-0.759807	0.158208	2135.73	0.325781	0.010088	4609.98	2.12224	0.00028932	0.004272	0	0	0	0	0	0	0	0	0	0	1	0
A_84_P22699	AT1G23540	protein kinase family protein [AT1G23540.1]	-8.18436	0.16141	12.4666	-6.27891	0.226284	47.7875	3.74627	0.000288092	0.00426593	0	1	0	0	0	0	0	0	0	0	0	0
A_84_P19104	AT1G51870	protein kinase family protein [AT1G51870.1]	-9.29128	0.631463	6.07259	-7.42468	0.337166	21.7251	3.64672	0.0106874	0.0351859	0	0	0	0	0	0	0	0	0	0	0	0
A_84_P15237	AT1G70450	protein kinase family protein [AT1G70450.1]	-7.26119	0.34537	23.8608	-5.70569	0.34614	71.8531	2.93936	0.00529348	0.0217994	0	0	0	0	0	0	0	0	0	0	0	0
A_84_P11333	AT1G71530	protein kinase family protein [AT1G71530.1]	-2.53749	0.098746	622.82	-1.49899	0.253968	1313.89	2.05409	0.00272898	0.014231	0	0	0	0	0	0	0	0	0	1	0	0
A_84_P23872	AT2G16750	protein kinase family protein [AT2G16750.1]	-1.53157	0.118992	1248.5	-0.167665	0.092185	3277.76	2.5738	9.62767e-05	0.0028539	0	0	0	0	0	0	0	0	0	0	0	0
A_84_P14458	AT2G19410	protein kinase family protein [AT2G19410.1]	-7.23384	0.157001	24.0101	-5.69454	0.413196	73.0526	2.90653	0.00380814	0.0176458	0	0	0	0	0	0	0	0	0	0	0	0
A_84_P10756	AT3G07070	protein kinase family protein [AT3G07070.1]	-6.74207	0.258753	33.9842	-5.40987	0.329744	88.0433	2.51786	0.00531044	0.0218412	0	0	0	0	0	0	0	0	0	0	0	0
A_84_P14566	AT3G24540	protein kinase family protein [AT3G24540.1]	-6.63009	0.279833	36.8771	-5.00587	0.0649366	114.622	3.08276	0.000609368	0.00606488	0	0	0	0	0	0	0	0	0	0	0	0
A_84_P18420	AT3G46760	protein kinase family protein [AT3G46760.1]	-7.24291	0.111863	23.8244	-5.50933	0.0702122	80.8295	3.32553	2.21713e-05	0.00198101	0	0	0	0	0	0	0	0	0	0	0	0
A_84_P13740	AT3G57740	protein kinase family protein [AT3G57740.1]	-4.10333	0.360508	213.399	-2.55431	0.111169	627.955	2.92618	0.00206567	0.0119757	0	0	0	0	0	0	0	0	0	0	0	0
A_84_P19459	AT4G05200	protein kinase family protein [AT4G05200.1]	-1.6475	0.131419	1156.5	0.800201	0.134734	6424.18	5.45546	2.30033e-05	0.00199191	0	0	0	0	0	0	0	0	0	0	1	0
A_84_P19475	AT4G11530	protein kinase family protein [AT4G11530.1]	-3.93303	0.0816376	236.134	-2.43369	0.127882	683.198	2.82714	6.83349e-05	0.00256421	0	0	0	0	0	0	0	0	0	0	0	0
A_84_P10043	AT4G21230	protein kinase family protein [AT4G21230.1]	-3.16058	0.154366	404.041	-1.83686	0.218959	1039.03	2.50311	0.00102353	0.00796824	0	0	0	0	0	0	0	0	0	0	0	0
A_84_P19499	AT4G21400	protein kinase family protein [AT4G21400.1]	-2.5142	0.0834129	632.337	-1.48229	0.177593	1325.43	2.04474	0.000805521	0.00705001	0	0	0	0	0	0	0	0	0	0	0	0
A_84_P20445	AT4G21410	protein kinase family protein [AT4G21410.1]	-2.014	0.133138	897.148	-0.628455	0.138868	2389.69	2.6127	0.000237513	0.00391246	0	0	0	0	0	0	0	0	0	0	0	0
A_84_P16668	AT4G23200	protein kinase family protein [AT4G23200.1]	-4.99909	0.460348	116.014	-2.37404	0.222253	713.986	6.16906	0.000882981	0.00739737	0	0	0	0	0	0	0	0	0	0	0	0
A_84_P14785	AT4G25160	protein kinase family protein [AT4G25160.1]	-6.08762	0.119079	53.1437	-5.05901	0.11063	110.517	2.04005	0.000393565	0.00490059	0	0	0	0	0	0	0	0	0	0	0	0
A_84_P14842	AT4G38830	protein kinase family protein [AT4G38830.1]	-7.3236	0.200867	22.6399	-5.85914	0.178161	63.7682	2.7596	0.000700124	0.00653551	0	0	0	0	0	0	0	0	0	0	1	0
A_84_P15890	AT5G35380	protein kinase family protein [AT5G35380.1]	-7.80972	0.106761	16.1262	-6.38649	0.328382	44.7378	2.68186	0.00203617	0.0118948	0	0	0	0	0	0	0	0	0	0	0	0
A_84_P22522	AT5G39020	protein kinase family protein [AT5G39020.1]	-3.86065	0.426168	254.467	-2.69238	0.20266	573.345	2.24743	0.0127663	0.0400007	0	0	0	0	0	0	0	0	0	1	0	0
A_84_P23468	AT5G39030	protein kinase family protein [AT5G39030.1]	-4.0787	0.229491	214.597	-3.02877	0.0981428	451.115	2.07043	0.00188606	0.011327	0	0	0	0	0	0	0	0	0	0	0	0
A_84_P19694	AT5G41680	protein kinase family protein [AT5G41680.1]	-6.48066	0.0927255	40.3942	-5.28738	0.195703	94.8734	2.28672	0.000673141	0.00640396	0	0	0	0	0	0	0	0	0	0	0	0
A_84_P566529	AT5G41730	protein kinase family protein [AT5G41730.1]	-8.83731	0.372102	8.02384	-7.68405	0.248818	18.0791	2.22416	0.0111395	0.0362556	0	0	0	0	0	0	0	0	0	1	0	0
A_84_P22567	AT5G51270	protein kinase family protein [AT5G51270.1]	-6.79265	0.346515	33.0184	-5.46311	0.251464	84.0438	2.51323	0.00577382	0.0230846	0	0	0	0	0	0	0	0	0	0	0	0
A_84_P20690	AT5G55560	protein kinase family protein [AT5G55560.1]	-3.86579	0.129171	248.463	-2.66847	0.0799565	579.268	2.29312	0.000166766	0.00338283	0	0	0	0	0	0	0	0	0	0	0	0
A_84_P19754	AT5G58540	protein kinase family protein [AT5G58540.1]	-5.10441	0.0456921	104.906	-3.58371	0.0530194	307.034	2.86929	2.97772e-06	0.00157531	0	0	0	0	0	0	0	0	0	0	0	0
A_84_P17877	AT5G61550	protein kinase family protein [AT5G61550.1]	-6.41253	0.219303	42.5844	-5.18739	0.103413	101.131	2.33778	0.000939428	0.00764549	0	0	0	0	0	0	0	0	0	0	0	0
A_84_P19785	AT5G65500	protein kinase family protein [AT5G65500.1]	-5.50186	0.265492	80.2178	-3.79934	0.0559273	264.216	3.25468	0.000406762	0.00496642	0	0	0	0	0	0	0	0	0	0	0	0
A_84_P20881	AT1G16440	protein kinase, putative [AT1G16440.1]	-5.93578	0.126175	59.1092	-4.89342	0.200787	124.501	2.05959	0.00159768	0.0102504	0	0	0	0	0	0	0	0	0	0	0	0
A_84_P20817	AT1G61590	protein kinase, putative [AT1G61590.1]	-3.02685	0.132483	443.063	-0.552063	0.147673	2517.97	5.55886	2.71434e-05	0.00203297	0	0	0	0	0	0	0	0	0	1	1	0
A_84_P16183	AT1G70460	protein kinase, putative [AT1G70460.1]	-4.51073	0.191766	158.864	-2.96532	0.14377	472.195	2.91887	0.000365898	0.00474781	0	0	0	0	0	0	0	1	0	0	1	0
A_84_P17196	AT1G79250	protein kinase, putative [AT1G79250.1]	-7.03241	0.219935	27.6877	-5.61306	0.056332	75.1976	2.67464	0.000412691	0.00498569	0	0	0	0	0	0	0	0	0	0	0	0
A_84_P20129	AT2G39110	protein kinase, putative [AT2G39110.1]	-1.52281	0.0529527	1256.72	-0.207228	0.120118	3194.39	2.48902	6.46521e-05	0.00250811	0	0	0	0	0	0	0	0	0	0	0	0
A_84_P14382	AT2G41970	protein kinase, putative [AT2G41970.1]	-3.57981	0.256264	304.09	-1.88317	0.155871	1001.14	3.24144	0.000608337	0.00605878	0	0	0	0	0	0	0	0	0	0	0	0
A_84_P20526	AT4G14780	protein kinase, putative [AT4G14780.1]	-4.08191	0.193973	213.808	-2.96034	0.108815	473.654	2.17584	0.000946661	0.00768092	0	0	0	0	0	0	0	0	0	0	0	0
A_84_P839984	AT1G63580	protein kinase-related [AT1G63580.1]	-5.20377	0.206498	98.3098	-3.4001	0.108722	349.036	3.49108	0.000180083	0.00348056	0	0	0	0	0	0	0	0	0	0	0	0
A_84_P23147	AT3G46280	protein kinase-related [AT3G46280.1]	-3.53157	0.234253	313.715	-2.24358	0.0979888	777.736	2.44188	0.000925651	0.00758954	0	0	0	0	0	0	0	0	0	0	2	0
A_84_P15815	AT5G02070	protein kinase-related [AT5G02070.1]	-7.20207	0.263488	24.8273	-6.13937	0.351204	53.3042	2.08884	0.013781	0.0423046	0	0	0	0	0	0	0	1	0	0	0	0
A_84_P22954	AT2G29380	protein phosphatase 2C, putative / PP2C, putative [AT2G29380.1]	-1.20009	0.119949	1571.87	0.0720081	0.186922	3888.14	2.41513	0.000579614	0.00590874	0	0	0	0	0	0	0	0	0	0	0	0
A_84_P14585	AT3G16800	protein phosphatase 2C, putative / PP2C, putative [AT3G16800.1]	0.271952	0.0519463	4357.73	1.88196	0.189481	13659.5	3.05253	0.000143076	0.00318621	0	1	0	0	0	0	0	0	0	0	1	0
A_84_P13990	AT5G26010	protein serine/threonine phosphatase [AT5G26010.1]	-1.9658	0.221316	927.833	-0.720212	0.0792281	2233.55	2.37115	0.000782687	0.00695332	0	0	0	0	0	0	0	0	0	0	0	0
A_84_P12346	AT1G78720	protein transport protein sec61, putative [AT1G78720.1]	-8.04706	0.256451	13.741	-5.59348	0.154852	76.5541	5.47776	0.000143377	0.00318801	0	0	0	0	0	0	0	0	0	0	0	0
A_84_P22795	AT1G18880	proton-dependent oligopeptide transport (POT) family protein [AT1G18880.1]	0.325566	0.0920338	4531.93	1.6356	0.122833	11467.1	2.47947	0.000121878	0.00302628	0	0	0	0	0	0	0	0	0	0	0	0
A_84_P19305	AT3G25260	proton-dependent oligopeptide transport (POT) family protein [AT3G25260.1]	-6.82963	0.249041	31.9233	-4.96161	0.0994046	118.323	3.65032	0.000270545	0.00415226	0	0	0	0	0	0	0	0	0	0	0	0
A_84_P19710	AT5G46040	proton-dependent oligopeptide transport (POT) family protein [AT5G46040.1]	-7.15299	0.271389	25.5597	-5.54944	0.0214513	78.5342	3.0389	0.000520044	0.00557062	0	0	0	0	0	0	0	0	0	0	1	0
A_84_P18487	AT3G62680	PRP3 (PROLINE-RICH PROTEIN 3); structural constituent of cell wall [AT3G62680.1]	-5.44298	0.0914671	82.9199	-3.99731	0.0724146	230.533	2.72389	2.78677e-05	0.00205256	0	0	0	0	0	0	0	0	0	0	1	0
A_84_P765621	AT4G11642	pseudogene of ATOSM34 (osmotin-like protein) [AT4G11642.1]	-8.47367	0.219778	10.239	-6.78219	0.0562084	33.4211	3.22988	0.000207321	0.00369273	0	0	0	0	0	0	0	0	0	0	0	0
A_84_P765758	AT4G12334	pseudogene of cytochrome P450 family protein [AT4G12334.1]	-5.76899	0.234118	66.8984	-4.7653	0.344143	137.59	2.00513	0.0139556	0.0426682	0	0	0	0	0	0	0	0	0	0	0	0
A_84_P21568	AT5G36270	pseudogene of dehydroascorbate reductase [AT5G36270.1]	-5.63386	0.0799511	72.6655	-4.50737	0.105688	161.885	2.18327	0.000123858	0.00303383	0	0	0	0	0	0	0	0	0	0	0	0
A_84_P762740	AT3G03721	pseudogene of F-box family protein [AT3G03721.1]	-7.40634	0.545567	22.4632	-5.79314	0.134763	66.5185	3.0593	0.00764009	0.0279433	NR
A_84_P762494	AT3G49832	pseudogene of kelch repeat-containing F-box family [AT3G49832.1]	-6.45494	0.123373	41.2097	-5.16205	0.126806	103.024	2.45018	0.000224343	0.00381514	0	0	0	0	0	0	0	0	0	0	1	0
A_84_P758441	AT2G20555	pseudogene of pentatricopeptide (PPR) repeat-containing protein [AT2G20555.1]	-10.1389	0.391743	3.26252	-9.01286	0.142348	7.13685	2.18264	0.00945148	0.0323251	0	0	0	0	0	0	0	0	0	0	0	0
A_84_P751391	AT1G21525	pseudogene of unknown protein [AT1G21525.1]	-2.14172	0.368013	832.544	-0.91855	0.325719	1980.38	2.33459	0.0125375	0.0395023	0	0	0	0	0	0	0	1	0	0	0	0
A_84_P789823	AT4G08093	pseudogene of unknown protein [AT4G08093.1]	-5.12159	0.100081	103.879	-3.12662	0.0483246	421.485	3.98607	6.37701e-06	0.0015848	0	0	0	0	0	0	0	0	0	0	0	0
A_84_P18930	AT1G60750	pseudogene, aldo/keto reductase family, contains Pfam profile PF00248: oxidoreductase, aldo/keto reductase family; blastp match of 71% identity and 8.2e-127 P-value to GP [AT1G60750.1]	-3.12243	0.30362	421.705	-1.22684	0.289172	1597.59	3.72074	0.00143614	0.00961164	0	0	0	0	0	0	0	0	0	1	1	0
A_84_P760418	AT3G26805	pseudogene, aspartic protease, blastp match of 37% identity and 5.3e-11 P-value to GP [AT3G26805.1]	-9.87298	0.0245552	3.84581	-7.92378	0.232449	15.2796	3.86162	0.000133559	0.00310756	0	0	0	0	0	0	0	0	0	0	0	0
A_84_P301570	AT2G13910	pseudogene, CHP-rich zinc finger protein, putative [AT2G13910.1]	-7.71227	0.219719	17.308	-6.04208	0.227055	56.4097	3.18258	0.000789934	0.00698509	0	0	0	0	0	0	0	0	0	0	0	0
A_84_P19089	AT1G43140	pseudogene, cullin family, low similarity to Hs-CUL-1 (Homo sapiens) GI:1381142; contains Pfam profile PF00888: Cullin family; contains a frameshift. Could be a pseudogene, or a sequencing error may exist.; blastp match of 60% identity and 2.9e-260 P-value to GP [AT1G43140.1]	-8.94566	0.125135	7.34503	-7.03987	0.416782	28.7783	3.74714	0.00161994	0.0103266	0	0	0	0	0	0	0	0	0	0	0	0
A_84_P762972	AT4G14610	pseudogene, disease resistance protein (CC-NBS-LRR class), putative, domain signature CC-NBS-LRR exists, suggestive of a disease resistance protein.; blastp match of 45% identity and 2.2e-162 P-value to GP [AT4G14610.1]	-4.73894	0.0485633	135.036	-3.27371	0.0976255	381.241	2.76106	2.01962e-05	0.00195099	0	0	0	0	0	0	0	0	0	0	0	0
A_84_P241893	AT1G30940	pseudogene, F-box protein -related, contains TIGRfam:TIGR01640 F-box protein interaction domain [AT1G30940.1]	-8.79824	0.276185	8.22314	-7.45445	0.209752	21.1025	2.53817	0.00256585	0.0137019	0	0	0	0	0	0	0	0	0	0	0	0
A_84_P760106	AT3G08885	pseudogene, ferritin, similar to ferritin GB:S71265 (Arabidopsis thaliana); blastp match of 48% identity and 2.0e-29 P-value to SP [AT3G08885.1]	-8.29526	0.226246	11.6072	-7.27695	0.373517	24.2121	2.02554	0.0156185	0.0463242	0	0	0	0	0	0	0	0	0	0	0	0
A_84_P750801	AT1G42490	pseudogene, glutamate dehydrogenase (fragment), blastp match of 78% identity and 1.6e-94 P-value to GP [AT1G42490.1]	0.0983594	0.139842	3866.02	1.64113	0.0585139	11477	2.91354	6.08311e-05	0.00246966	0	0	0	0	0	0	0	0	0	0	0	0
A_84_P760516	AT3G50290	pseudogene, hydroxycinnamoyl benzoyltransferase-related, similar to anthranilate N-hydroxycinnamoyl/benzoyltransferase, Dianthus caryophyllus (gi:2239091); contains Pfam transferase family domain PF002458; blastp match of 36% identity and 1.8e-58 P-value to GP [AT3G50290.1]	-7.81905	0.0992174	15.9962	-6.26498	0.245743	48.3709	2.93643	0.000529133	0.00561767	0	0	0	0	0	0	0	0	0	0	2	0
A_84_P767243	AT5G28287	pseudogene, hypothetical protein [AT5G28287.1]	-1.60863	0.127797	1186.15	-0.603339	0.070165	2424.54	2.00734	0.000281609	0.00424292	0	0	0	0	0	0	0	0	0	0	0	0
A_84_P707595	AT5G52415	pseudogene, hypothetical protein [AT5G52415.1]	-5.60697	0.459402	76.1054	-4.24901	0.313506	195.914	2.56323	0.0133811	0.0413799	0	0	0	0	0	0	0	0	0	0	0	0
A_84_P760751	AT3G27095	pseudogene, hypothetical protein, similar to putative CHP-rich zinc finger protein GB:AAD22655 from (Arabidopsis thaliana) [AT3G27095.1]	-7.73426	0.197848	17.0115	-5.94229	0.0523061	59.8222	3.46286	0.000110184	0.00294906	0	0	0	0	0	0	0	0	0	1	0	0
A_84_P12882	AT4G22020	pseudogene, hypothetical protein, similar to uncharacterized glycine-rich protein (GI:7269047) {Arabidopsis thaliana} [AT4G22020.1]	-2.05734	0.127713	867.37	0.179174	0.218542	4192.99	4.71257	0.000106338	0.00290928	0	0	0	0	0	0	0	0	0	0	0	0
A_84_P13258	AT1G61230	pseudogene, jacalin lectin family, similar to myrosinase-binding protein homolog (Arabidopsis thaliana) GI:2997767; contains Pfam profile PF01419 jacalin-like lectin domain; blastp match of 40% identity and 9.8e-76 P-value to GP [AT1G61230.1]	-8.36455	0.257312	11.0936	-6.47919	0.203926	41.5167	3.69444	0.000573878	0.00587542	0	0	0	0	0	0	0	0	0	0	0	0
A_84_P12567	AT2G21020	pseudogene, major intrinsic protein (MIP) family, contains Pfam profile: MIP PF00230; blastp match of 61% identity and 1.8e-40 P-value to PIR [AT2G21020.1]	-3.99936	0.116064	225.713	-1.90116	0.118793	987.854	4.28175	2.58088e-05	0.00200648	0	0	0	0	0	0	0	0	0	0	0	0
A_84_P750600	AT1G56480	pseudogene, pectinesterase, blastp match of 65% identity and 9.5e-47 P-value to GP [AT1G56480.1]	-4.77154	0.128141	132.171	-1.62569	0.199111	1199.79	8.85107	2.113e-05	0.00197355	0	0	0	0	0	0	0	0	0	0	0	0
A_84_P17431	AT3G24400	pseudogene, protein kinase family, contains Pfam PF00069: Protein kinase domain; blastp match of 72% identity and 1.7e-148 P-value to GP [AT3G24400.1]	-7.05228	0.173669	27.3692	-5.50988	0.108762	80.839	2.9128	0.000199786	0.00363727	0	0	0	0	0	0	0	0	0	0	0	0
A_84_P841268	AT3G30875	pseudogene, putative multidrug resistance protein, similar to multidrug resistance protein 1 homolog GB:T06165 GI:7442649 from (Hordeum vulgare); blastp match of 54% identity and 0. P-value to GP [AT3G30875.1]	-6.2514	0.144648	47.4584	-4.39721	0.318257	178.012	3.61548	0.000779756	0.00693223	0	0	0	0	0	0	0	0	0	0	1	0
A_84_P755118	AT2G29010	pseudogene, receptor protein kinase, contains a protein kinase domain (PS50011); contains a S-locus glycoprotein family domain (PF00954); contains LRR Leucine Rich Repeat domains; blastp match of 42% identity and 3.1e-185 P-value to GP [AT2G29010.1]	-8.27487	0.151291	11.6634	-7.11225	0.382741	27.2177	2.23863	0.00808513	0.0290392	0	0	0	0	0	0	0	0	0	0	0	0
A_84_P868236	AT5G44417	pseudogene, similar to CPRD2, blastp match of 42% identity and 7.0e-94 P-value to GP [AT5G44417.1]	-4.29709	0.371117	187.585	-2.24256	0.40013	797.555	4.15408	0.00285626	0.0146382	0	0	0	0	0	0	0	0	0	0	2	0
A_84_P842207	AT3G30120	pseudogene, similar to CTV.22, blastp match of 29% identity and 4.9e-74 P-value to GP [AT3G30120.1]	-8.28244	0.348521	11.8556	-6.66812	0.222846	36.3887	3.06168	0.00249876	0.0134677	0	0	0	0	0	0	0	0	0	0	0	0
A_84_P802682	AT1G65875	pseudogene, similar to EST AU070346(S12172) corresponds to a region of the predicted gene.~similar to AMP-binding protein. (X94625), blastp match of 57% identity and 4.5e-137 P-value to GP [AT1G65875.1]	-10.4926	0.0805329	2.50454	-8.34327	0.360344	11.5373	4.43613	0.000544455	0.00569985	0	0	0	0	0	0	0	0	0	0	1	0
A_84_P756412	AT2G15030	pseudogene, similar to LD40380p, blastp match of 31% identity and 2.1e-06 P-value to GP [AT2G15030.1]	-5.15405	0.208366	102.271	-3.8286	0.159216	259.938	2.50612	0.000938286	0.00764549	0	0	0	0	0	0	0	0	0	0	1	0
A_84_P840283	AT3G46250	pseudogene, similar to leaf senescence-associated receptor-like protein kinase, serine/threonine-specific receptor protein kinase, Arabidopsis thaliana, PIR:S71277; blastp match of 31% identity and 2.8e-15 P-value to GP [AT3G46250.1]	-7.59855	0.338602	18.872	-5.83072	0.312499	65.5277	3.40542	0.00266195	0.0140197	0	0	0	0	0	0	0	0	0	0	1	0
A_84_P843373	AT1G70860	pseudogene, similar to major latex-like protein, blastp match of 55% identity and 1.6e-32 P-value to GP [AT1G70860.1]	-6.24299	0.383375	48.5261	-5.15773	0.174687	103.7	2.12175	0.0111454	0.0362721	0	0	0	0	0	0	0	0	0	0	0	0
A_84_P750345	AT1G49370	pseudogene, similar to OSJNBa0072F16.8, blastp match of 42% identity and 6.6e-73 P-value to GP [AT1G49370.1]	-5.8875	0.00754214	60.9361	-4.59246	0.459108	156.934	2.45384	0.00813089	0.0291355	0	0	0	0	0	0	0	0	0	0	0	0
A_84_P763649	AT4G03926	pseudogene, similar to Pectinesterase 3 precursor (EC 3.1.1.11) (Pectin methylesterase 3) (PE 3). (Tomato), blastp match of 61% identity and 9.6e-28 P-value to SP [AT4G03926.1]	1.30927	0.0995623	8953.61	2.32022	0.0581086	18388.2	2.01524	0.000109532	0.00294084	0	0	0	0	0	0	0	0	0	0	0	0
A_84_P20594	AT5G18560	PUCHI; DNA binding / transcription factor [AT5G18560.1]	-4.70807	0.100534	138.376	-3.09095	0.0520007	431.809	3.06761	1.58272e-05	0.00183606	0	0	0	0	0	0	0	0	0	0	0	0
A_84_P22388	AT4G33070	pyruvate decarboxylase, putative [AT4G33070.1]	-2.88873	0.0364051	487.142	-1.56545	0.0824126	1244.69	2.50236	1.41788e-05	0.00178742	0	0	0	0	0	0	0	0	0	0	0	0
A_84_P310283	AT5G01320	pyruvate decarboxylase, putative [AT5G01320.1]	-7.01098	0.248083	28.3272	-5.952	0.0687384	59.437	2.08345	0.00205126	0.0119366	0	0	0	0	0	0	0	0	0	0	0	0
A_84_P538499	AT2G37290	RabGAP/TBC domain-containing protein [AT2G37290.1]	-7.17314	0.0997877	25.0175	-5.94755	0.148172	59.7732	2.3385	0.000287227	0.00426389	0	0	0	0	0	0	0	0	0	0	1	0
A_84_P118332	AT4G01265	raffinose synthase family protein / seed imbibition protein-related [AT4G01265.1]	-10.4597	0.148769	2.56511	-8.43147	0.794369	11.5845	4.07912	0.0121871	0.0387002	0	0	0	0	0	0	0	0	0	0	1	0
A_84_P594466	AT2G33130	RALFL18 (RALF-LIKE 18) [AT2G33130.1]	-9.21668	0.252894	6.14334	-7.48766	0.311514	20.8374	3.31501	0.00172219	0.0107214	0	0	0	0	0	0	0	0	0	0	0	0
A_84_P23598	AT5G19790	RAP2.11 (related to AP2 11); DNA binding / transcription factor [AT5G19790.1]	-5.03825	0.201203	110.368	-3.66078	0.154326	291.682	2.59812	0.000711173	0.00659808	0	0	0	0	0	0	0	0	0	0	0	0
A_84_P14906	AT5G13330	RAP2.6L (related to AP2 6L); DNA binding / transcription factor [AT5G13330.1]	-2.20137	0.284296	791.478	-0.684613	0.0693949	2291.69	2.86146	0.000852122	0.00726394	0	0	0	0	0	0	0	0	0	0	0	0
A_84_P789539	AT4G06746	RAP2.9 (related to AP2 9); transcription factor [AT4G06746.1]	-2.7661	0.251024	535.491	0.206948	0.185194	4271.11	7.85192	7.8862e-05	0.00266147	0	0	0	0	0	0	0	0	0	1	0	0
A_84_P13235	AT1G13260	RAV1 (Related to ABI3/VP1 1); DNA binding / transcription factor [AT1G13260.1]	-1.36434	0.384107	1427.43	-0.230824	0.120244	3138.61	2.19393	0.00817281	0.0292433	0	0	0	0	0	0	0	0	0	0	1	0
A_84_P22840	AT1G68840	RAV2 (REGULATOR OF THE ATPASE OF THE VACUOLAR MEMBRANE); DNA binding / transcription factor [AT1G68840.1]	0.366424	0.239418	4702.29	1.48863	0.0944665	10330.7	2.1768	0.00164734	0.0104342	0	0	0	0	0	0	0	0	0	0	0	0
A_84_P232979	AT5G06070	RBE (RABBIT EARS); nucleic acid binding / transcription factor/ zinc ion binding [AT5G06070.1]	-7.26307	0.0358965	23.4835	-6.13553	0.479323	53.9405	2.18486	0.0153105	0.0456528	0	0	0	0	0	0	0	0	0	0	0	0
A_84_P18681	AT5G10520	RBK1 (ROP BINDING PROTEIN KINASES 1); kinase [AT5G10520.1]	-3.69415	0.115471	279.305	-2.22661	0.0995187	787.596	2.76551	7.5785e-05	0.00263469	0	0	0	0	0	0	0	0	0	0	1	0
A_84_P10441	AT1G05260	RCI3 (RARE COLD INDUCIBLE GENE 3); peroxidase [AT1G05260.1]	-0.208189	0.151316	3127.76	1.18163	0.183265	8397.5	2.62046	0.000534801	0.00565719	0	0	0	0	0	0	0	0	0	0	1	0
A_84_P858684	AT4G39090	RD19 (RESPONSIVE TO DEHYDRATION 19); cysteine-type peptidase [AT4G39090.1]	2.55562	0.16073	21246.4	3.75477	0.131889	49746.8	2.29603	0.00056429	0.00580849	0	0	0	0	0	0	0	0	0	0	0	0
A_84_P13748	AT3G59740	receptor lectin kinase 3 (lecRK3) [AT3G59740.1]	-6.02779	0.16771	55.568	-4.79456	0.112573	132.677	2.35093	0.000452462	0.00519939	0	0	0	0	0	0	0	0	0	0	0	0
A_84_P837793	AT3G45920	receptor protein kinase-related [AT3G45920.1]	-2.713	0.0729842	550.282	-0.810888	0.098677	2099.87	3.73759	1.14507e-05	0.00174954	0	0	0	0	0	0	0	0	0	0	0	0
A_84_P759796	AT3G46270	receptor protein kinase-related [AT3G46270.1]	-6.05682	0.186536	54.3432	-4.16845	0.3264	207.697	3.70219	0.000960997	0.00774078	0	0	0	0	0	0	0	0	0	0	1	0
A_84_P23270	AT4G18250	receptor serine/threonine kinase, putative [AT4G18250.1]	-6.29777	0.107711	45.9079	-4.6773	0.113133	143.996	3.07474	5.63951e-05	0.00238792	0	0	0	0	0	0	0	0	0	0	0	0
A_84_P14383	AT1G63570	receptor-like protein kinase-related [AT1G63570.1]	-9.73553	0.519596	4.44369	-8.27686	0.100455	11.8763	2.74854	0.00881417	0.0307287	0	0	0	0	0	0	0	0	0	0	0	0
A_84_P512324	AT5G41290	receptor-like protein kinase-related [AT5G41290.1]	-9.49683	0.388135	5.13609	-7.67165	0.183327	18.1175	3.54352	0.00181114	0.0110449	0	1	0	0	0	0	0	0	0	0	0	0
A_84_P612712	AT5G41300	receptor-like protein kinase-related [AT5G41300.1]	-8.76889	0.411026	8.45713	-5.2423	0.278949	98.6514	11.5242	0.000251253	0.00401002	0	0	0	0	0	0	0	0	0	0	0	0
A_84_P821660	AT4G01750	RGXT2 (RHAMNOGALACTURONAN XYLOSYLTRANSFERASE 2); UDP-xylosyltransferase [AT4G01750.1]	-3.21979	0.0564964	387.152	-1.89455	0.182171	996.106	2.50575	0.000273322	0.0041787	0	0	0	0	0	0	0	0	0	0	0	0
A_84_P22312	AT4G11360	RHA1B (RING-H2 finger A1B); protein binding / zinc ion binding [AT4G11360.1]	-0.784978	0.171547	2100.13	0.274215	0.0626107	4449.57	2.08377	0.000552081	0.00574109	0	0	0	0	0	0	0	0	0	0	0	0
A_84_P14054	AT5G51060	RHD2 (ROOT HAIR DEFECTIVE 2) [AT5G51060.1]	-2.43171	0.231728	672.225	-1.30678	0.0848328	1489.01	2.18092	0.00139149	0.00943913	0	0	0	0	0	0	0	0	0	0	0	0
A_84_P763462	AT4G03510	RMA1 (Ring finger protein with Membrane Anchor 1); protein binding / ubiquitin-protein ligase/ zinc ion binding [AT4G03510.1]	-6.71179	0.386304	35.0659	-5.39484	0.215156	87.9198	2.4914	0.00670444	0.0255581	0	0	0	0	0	0	0	0	0	1	0	0
A_84_P309483	AT4G24420	RNA recognition motif (RRM)-containing protein [AT4G24420.1]	-4.92228	0.196006	119.364	-3.331	0.0497805	365.584	3.01317	0.00016783	0.00339449	0	0	0	0	0	0	0	0	0	0	0	0
A_84_P10135	AT4G36380	ROT3 (ROTUNDIFOLIA 3); oxygen binding / steroid hydroxylase [AT4G36380.1]	-1.20519	0.143064	1566.89	0.512114	0.141903	5265.66	3.28821	0.000122598	0.00302628	0	0	0	0	0	0	0	0	0	0	0	0
A_84_P20465	AT4G26090	RPS2 (RESISTANT TO P. SYRINGAE 2) [AT4G26090.1]	-3.29967	0.106504	366.558	-1.95822	0.144946	949.787	2.53405	0.000207145	0.0036923	0	0	0	0	0	0	0	0	0	0	0	0
A_84_P11758	AT1G12870	S locus F-box-related / SLF-related [AT1G12870.1]	-9.97649	0.426704	3.66939	-8.53844	0.222221	9.97627	2.70955	0.00661886	0.0253627	0	0	0	0	0	0	0	0	0	0	0	0
A_84_P13383	AT1G68040	S-adenosyl-L-methionine:carboxyl methyltransferase family protein [AT1G68040.1]	-9.2537	0.511148	6.11675	-6.80814	0.426254	33.7871	5.44735	0.00312489	0.0154414	0	0	0	0	0	0	0	0	0	0	0	0
A_84_P14709	AT3G44840	S-adenosyl-L-methionine:carboxyl methyltransferase family protein [AT3G44840.1]	-10.5343	0.0838515	2.43704	-8.08864	0.907285	15.0946	5.44787	0.00966773	0.0328637	0	0	0	0	0	0	0	0	0	0	1	0
A_84_P832235	AT3G44870	S-adenosyl-L-methionine:carboxyl methyltransferase family protein [AT3G44870.1]	-1.28184	0.277898	1496.63	0.659338	0.197866	5846.24	3.84019	0.000594506	0.00598944	0	1	0	0	0	0	0	0	0	0	2	0
A_84_P22521	AT5G38780	S-adenosyl-L-methionine:carboxyl methyltransferase family protein [AT5G38780.1]	-4.53682	0.20026	155.986	-2.07978	0.419373	890.611	5.49086	0.000789443	0.006985	0	0	0	0	0	0	0	0	0	0	0	0
A_84_P558829	AT2G29350	SAG13 (Senescence-associated gene 13); oxidoreductase [AT2G29350.2]	-0.257769	0.635466	3198.93	1.73032	0.543291	12694.2	3.96711	0.0146276	0.0441695	0	0	0	0	0	0	0	0	0	0	0	0
A_84_P23233	AT4G02380	SAG21 (SENESCENCE-ASSOCIATED GENE 21) [AT4G02380.1]	1.99988	0.299822	14578.2	3.63466	0.0713137	45704.9	3.10541	0.000779424	0.00693223	0	0	0	0	0	0	0	0	0	0	0	0
A_84_P13993	AT5G27140	SAR DNA-binding protein, putative [AT5G27140.1]	-10.5495	0.0620487	2.40975	-8.96644	0.249916	7.4319	2.99603	0.000440503	0.00513595	0	1	0	0	0	0	0	0	0	0	1	0
A_84_P238905	AT5G36180	SCPL1 (serine carboxypeptidase-like 1); serine carboxypeptidase [AT5G36180.1]	-5.34653	0.0856254	88.8433	-4.26748	0.331076	194.985	2.11263	0.00545124	0.0222016	0	0	0	0	0	0	0	0	0	1	0	0
A_84_P285100	AT1G73300	SCPL2 (serine carboxypeptidase-like 2); serine carboxypeptidase [AT1G73300.1]	-7.54543	0.479484	20.1515	-4.85356	0.536693	134.216	6.4615	0.00292579	0.0148427	0	0	0	0	0	0	0	0	0	0	0	0
A_84_P15439	AT2G35770	SCPL28 (serine carboxypeptidase-like 28); serine carboxypeptidase [AT2G35770.1]	-5.47223	0.349744	82.774	-3.7715	0.232137	271.972	3.25065	0.00217172	0.0123427	0	0	0	0	0	0	0	0	0	0	1	0
A_84_P20947	AT1G73280	SCPL3 (serine carboxypeptidase-like 3); serine carboxypeptidase [AT1G73280.1]	-8.78706	0.466313	8.4072	-7.34617	0.165269	22.7309	2.71487	0.00725914	0.0269379	0	0	0	0	0	0	0	0	0	0	0	0
A_84_P18750	AT5G42230	SCPL41 (serine carboxypeptidase-like 41); serine carboxypeptidase [AT5G42230.1]	-6.23029	0.104173	48.196	-3.9802	0.312019	237.349	4.75712	0.000290588	0.00427783	0	0	0	0	0	0	0	0	0	0	1	0
A_84_P21893	AT1G73270	SCPL6 (serine carboxypeptidase-like 6); serine carboxypeptidase [AT1G73270.1]	-4.71934	0.235949	138.398	-3.16768	0.13386	410.919	2.93155	0.000582674	0.00592278	0	0	0	0	0	0	0	0	0	0	0	0
A_84_P18204	AT2G18450	SDH1-2 (Succinate dehydrogenase 1-2) [AT2G18450.1]	-5.2784	0.298915	93.9839	-3.58576	0.156196	307.338	3.23248	0.000964173	0.00775518	0	0	0	0	0	0	0	0	0	0	0	0
A_84_P153598	AT5G65165	SDH2-3 (Succinate dehydrogenase 2-3) [AT5G65165.1]	-6.26427	0.407531	48.4134	-5.24434	0.119979	97.1684	2.02782	0.0141641	0.0431042	0	2	0	0	0	0	0	0	0	0	1	0
A_84_P24141	AT3G57140	SDP1-LIKE (SDP1-LIKE); GTP binding [AT3G57140.1]	-6.30531	0.159014	45.8828	-4.9019	0.0840792	123.093	2.64527	0.000173519	0.0034375	0	0	0	0	0	0	0	0	0	0	0	0
A_84_P239845	AT4G16195	self-incompatibility protein-related [AT4G16195.1]	-10.4131	0.0686399	2.64493	-9.31292	0.370183	5.91185	2.14384	0.00717323	0.0267374	0	0	0	0	0	0	0	0	0	0	1	0
A_84_P22400	AT4G35770	SEN1 (DARK INDUCIBLE 1) [AT4G35770.1]	-2.47429	0.304485	656.185	1.54717	0.962749	12515.5	16.2398	0.00231583	0.0128257	0	0	0	0	0	0	0	0	0	0	2	0
A_84_P612186	AT2G03370	serine carboxypeptidase [AT2G03370.1]	-8.03834	0.190343	13.8205	-6.98814	0.233376	29.2723	2.07083	0.00378882	0.017588	0	0	0	0	0	0	0	0	0	1	0	0
A_84_P21944	AT1G66930	serine/threonine protein kinase family protein [AT1G66930.1]	-8.9452	0.564713	7.63486	-7.2475	0.369616	24.7441	3.24384	0.0120921	0.038511	0	0	0	0	0	0	0	0	0	0	0	0
A_84_P14952	AT5G38210	serine/threonine protein kinase family protein [AT5G38210.1]	-3.38742	0.147478	345.171	-2.27109	0.166996	765.56	2.16796	0.00097018	0.00778424	0	1	0	0	0	0	0	0	0	0	0	0
A_84_P10505	AT1G78290	serine/threonine protein kinase, putative [AT1G78290.2]	-0.487615	0.043743	2574.39	0.957354	0.0676319	7150.79	2.72257	6.39204e-06	0.0015848	0	0	0	0	0	0	0	0	0	0	0	0
A_84_P24139	AT3G56500	serine-rich protein-related [AT3G56500.1]	-5.77619	0.220091	66.1354	-4.56491	0.0480925	155.401	2.31544	0.00073991	0.00673815	0	0	0	0	0	0	0	0	0	0	0	0
A_84_P843906	AT1G72060	serine-type endopeptidase inhibitor [AT1G72060.1]	-4.01516	0.301954	225.99	-2.54354	0.0598909	631.129	2.77332	0.00116123	0.00856157	0	0	0	0	0	0	0	0	0	0	0	0
A_84_P16384	AT2G25240	serine-type endopeptidase inhibitor [AT2G25240.1]	-3.59035	0.268855	301.853	-2.53544	0.149012	635.892	2.07758	0.00401794	0.0182276	0	1	0	0	0	0	0	1	0	0	0	0
A_84_P511454	AT5G43570	serine-type endopeptidase inhibitor [AT5G43570.1]	-1.06885	0.0280577	1719.28	0.280971	0.16193	4483.54	2.5488	0.000141788	0.00317853	0	0	0	0	0	0	0	0	0	0	2	0
A_84_P211958	AT5G43580	serine-type endopeptidase inhibitor [AT5G43580.1]	3.17622	0.0893076	32631.8	4.43402	0.0436168	79552.8	2.39131	2.56344e-05	0.00200648	0	0	0	0	0	0	0	1	0	0	1	0
A_84_P21996	AT2G26390	serpin, putative / serine protease inhibitor, putative [AT2G26390.1]	-6.07611	0.258645	53.8696	-5.04439	0.110802	111.595	2.04446	0.00314961	0.0155038	0	0	0	0	0	0	0	0	0	0	1	0
A_84_P19136	AT1G64020	serpin-related / serine protease inhibitor-related [AT1G64020.1]	-9.13898	0.25807	6.45773	-7.97159	0.308822	14.9253	2.24605	0.00736412	0.027214	0	0	0	0	0	0	0	0	0	0	1	0
A_84_P19427	AT3G61160	shaggy-related protein kinase beta / ASK-beta (ASK2) [AT3G61160.1]	-2.25066	0.0971686	758.29	-1.07159	0.0407199	1749.95	2.26431	4.17556e-05	0.00223084	0	0	0	0	0	0	0	0	0	0	0	0
A_84_P13469	AT2G16790	shikimate kinase family protein [AT2G16790.1]	-2.06162	0.0906152	864.602	-0.835321	0.0486924	2062.08	2.33966	3.25014e-05	0.00211811	0	0	0	0	0	0	0	0	0	0	0	0
A_84_P15701	AT4G13890	SHM5 (SERINE HYDROXYMETHYLTRANSFERASE 5); glycine hydroxymethyltransferase [AT4G13890.1]	-4.98851	0.248663	114.958	-3.89331	0.137242	248.586	2.13643	0.00261258	0.0138645	0	0	0	0	0	0	0	0	0	1	0	0
A_84_P16333	AT2G29340	short-chain dehydrogenase/reductase (SDR) family protein [AT2G29340.1]	1.43397	0.0851336	9746.87	2.60886	0.0330952	22437.8	2.25775	2.40304e-05	0.00199191	0	0	0	0	0	0	0	0	0	0	0	0
A_84_P13567	AT2G47130	short-chain dehydrogenase/reductase (SDR) family protein [AT2G47130.1]	-2.6034	0.025416	593.54	-0.925098	0.221364	1953.26	3.2005	0.000199258	0.00363407	1	1	0	0	0	0	0	0	0	0	0	0
A_84_P23024	AT2G47140	short-chain dehydrogenase/reductase (SDR) family protein [AT2G47140.1]	-3.46886	0.10097	326.617	-2.2423	0.10364	779.416	2.34007	0.000125212	0.00304156	2	2	0	0	0	0	0	0	0	0	1	0
A_84_P19240	AT2G47150	short-chain dehydrogenase/reductase (SDR) family protein [AT2G47150.1]	-5.99056	0.085375	56.8347	-4.59602	0.13528	152.374	2.62904	0.000112131	0.00295787	0	0	0	0	0	0	0	0	0	0	0	0
A_84_P21181	AT3G26760	short-chain dehydrogenase/reductase (SDR) family protein [AT3G26760.1]	-2.66102	0.204256	575.122	-1.60904	0.103658	1208.97	2.07338	0.0013527	0.00931634	0	0	0	0	0	0	0	0	0	0	0	0
A_84_P20235	AT3G26770	short-chain dehydrogenase/reductase (SDR) family protein [AT3G26770.1]	-0.948362	0.0677991	1868.95	0.217258	0.127252	4289.66	2.2433	0.000150923	0.00324333	0	0	0	0	0	0	0	0	0	0	0	0
A_84_P15603	AT3G51680	short-chain dehydrogenase/reductase (SDR) family protein [AT3G51680.1]	-5.15124	0.311258	102.667	-4.07903	0.266668	219.607	2.10265	0.0105694	0.0349425	0	0	0	0	0	0	0	0	0	0	0	0
A_84_P569738	AT4G05370	similar to AAA-type ATPase family protein [Arabidopsis thaliana] (TAIR:AT1G43910.1); similar to unnamed protein product [Vitis vinifera] (GB:CAO46634.1); contains domain PTHR23070 (PTHR23070); contains domain PTHR23070:SF1 (PTHR23070:SF1) [AT4G05370.1]	-10.2486	0.336197	3.00589	-8.82001	0.287577	8.24817	2.69185	0.00501487	0.0210334	0	0	0	0	0	0	0	0	0	0	0	0
A_84_P247395	AT3G26470	similar to ADR1-L1 (ADR1-LIKE 1), ATP binding / protein binding [Arabidopsis thaliana] (TAIR:AT4G33300.2); similar to ADR1-L1 (ADR1-LIKE 1), ATP binding / protein binding [Arabidopsis thaliana] (TAIR:AT4G33300.1); similar to unnamed protein product [Vitis vinifera] (GB:CAO61278.1); contains InterPro domain Disease resistance, plant (InterPro:IPR014011) [AT3G26470.1]	-0.654177	0.0509798	2292.14	1.04799	0.101425	7624.82	3.25388	1.30575e-05	0.00178478	0	0	0	0	0	0	0	0	0	0	0	0
A_84_P764560	AT4G03505	similar to ankyrin repeat family protein [Arabidopsis thaliana] (TAIR:AT4G03470.1) [AT4G03505.1]	-8.61482	0.0926366	9.21715	-7.24258	0.0734928	24.2948	2.58872	3.61614e-05	0.0021409	0	0	0	0	0	0	0	0	0	0	1	0
A_84_P11121	AT1G18420	similar to ATALMT9 (ALUMINUM-ACTIVATED MALATE TRANSPORTER 9), anion channel/ [Arabidopsis thaliana] (TAIR:AT3G18440.1); similar to Putative expressed protein [Brassica oleracea] (GB:AAW81734.1); contains InterPro domain Protein of unknown function UPF0005 (InterPro:IPR006214) [AT1G18420.1]	-5.12054	0.233921	104.408	-3.60985	0.204906	303.357	2.84947	0.00109214	0.00829192	0	0	0	0	0	0	0	0	0	0	0	0
A_84_P17452	AT3G14780	similar to ATGSL04 (GLUCAN SYNTHASE-LIKE 4), 1,3-beta-glucan synthase/ transferase, transferring glycosyl groups [Arabidopsis thaliana] (TAIR:AT3G14570.1); similar to hypothetical protein [Vitis vinifera] (GB:CAN81673.1) [AT3G14780.1]	-2.71671	0.0485932	548.98	-1.15268	0.214236	1670.14	2.95679	0.000248467	0.00399152	0	0	0	0	0	0	0	0	0	0	0	0
A_84_P582261	AT4G18620	similar to Bet v I allergen family protein [Arabidopsis thaliana] (TAIR:AT5G45870.1); similar to unnamed protein product [Vitis vinifera] (GB:CAO48052.1); similar to hypothetical protein [Vitis vinifera] (GB:CAN72620.1); contains domain SSF55961 (SSF55961) [AT4G18620.1]	-10.4298	0.425864	2.7054	-8.45174	0.273259	10.6225	3.93956	0.00248258	0.0133987	0	0	0	0	0	0	0	0	0	1	0	0
A_84_P141659	AT4G01360	similar to BPS1 (BYPASS 1) [Arabidopsis thaliana] (TAIR:AT1G01550.2); similar to BPS1 (BYPASS 1) [Arabidopsis thaliana] (TAIR:AT1G01550.1); similar to unknown [Populus trichocarpa] (GB:ABK94247.1) [AT4G01360.1]	-1.62887	0.186999	1170.71	0.300545	0.396637	4641.9	3.809	0.00159162	0.0102254	0	0	0	0	0	0	0	0	0	0	0	0
A_84_P21552	AT5G24880	similar to calmodulin-binding protein-related [Arabidopsis thaliana] (TAIR:AT5G10660.1) [AT5G24880.1]	-5.52442	0.570483	81.8289	-3.49527	0.0541949	326.332	4.08164	0.00358202	0.0168933	0	0	0	0	0	0	0	0	0	0	0	0
A_84_P11110	AT5G07820	similar to chromosome scaffold protein-related [Arabidopsis thaliana] (TAIR:AT5G61260.1); similar to unnamed protein product [Vitis vinifera] (GB:CAO15046.1); contains InterPro domain Calmodulin-binding, plant (InterPro:IPR012417) [AT5G07820.1]	-1.333	0.087087	1434.34	-0.287143	0.0652189	3015.08	2.06459	7.62392e-05	0.00263806	0	0	0	0	0	0	0	0	0	0	0	0
A_84_P555310	AT2G36650	similar to CHUP1 (CHLOROPLAST UNUSUAL POSITIONING 1) [Arabidopsis thaliana] (TAIR:AT3G25690.1); similar to hypothetical protein [Vitis vinifera] (GB:CAN72920.1); similar to unnamed protein product [Vitis vinifera] (GB:CAO62954.1) [AT2G36650.1]	-2.20562	0.165359	784.039	-1.05378	0.102046	1774.48	2.22197	0.000507409	0.00550869	0	0	0	0	0	0	0	0	0	0	1	0
A_84_P589112	AT2G35612	similar to copper amine oxidase, putative [Arabidopsis thaliana] (TAIR:AT1G31670.1) [AT2G35612.1]	-8.67406	0.333474	8.95147	-6.6921	0.333403	36.229	3.95028	0.00189194	0.0113456	0	0	0	0	0	0	0	0	0	0	0	0
A_84_P791985	AT1G29179	similar to DC1 domain-containing protein [Arabidopsis thaliana] (TAIR:AT1G44020.1) [AT1G29179.1]	-8.86873	0.417371	7.94877	-6.4356	0.309586	43.2944	5.40065	0.00125695	0.00894845	0	0	0	0	0	0	0	0	0	0	0	0
A_84_P706218	AT1G58037	similar to DC1 domain-containing protein [Arabidopsis thaliana] (TAIR:AT5G45730.1); similar to DC1 domain-containing protein [Brassica oleracea] (GB:ABD65623.1); contains InterPro domain C1-like (InterPro:IPR011424); contains InterPro domain DC1 (InterPro:IPR004146) [AT1G58037.2]	-8.26449	0.222341	11.8292	-6.60568	0.176301	37.9335	3.15756	0.000535528	0.00566213	0	0	0	0	0	0	0	0	0	0	0	0
A_84_P551331	AT5G42655	similar to disease resistance-responsive family protein [Arabidopsis thaliana] (TAIR:AT5G42500.1); similar to unnamed protein product [Vitis vinifera] (GB:CAO61237.1); similar to hypothetical protein [Vitis vinifera] (GB:CAN79165.1); contains domain DISEASE RESISTANCE RESPONSE PROTEIN-RELATED (PTHR21495:SF5); contains domain NUCLEOPORIN-RELATED (PTHR21495) [AT5G42655.1]	-6.01722	0.0850749	55.8169	-4.10159	0.128117	214.788	3.77279	2.73017e-05	0.00203842	0	0	0	0	0	1	0	0	0	0	0	0
A_84_P566071	AT3G25950	similar to DNA-binding storekeeper protein-related [Arabidopsis thaliana] (TAIR:AT5G14280.1); similar to unnamed protein product [Vitis vinifera] (GB:CAO14611.1); contains InterPro domain TRAM, LAG1 and CLN8 homology; (InterPro:IPR006634) [AT3G25950.1]	-4.68345	0.2256	141.897	-2.7936	0.075429	531.078	3.70596	0.00016161	0.00334567	0	0	0	0	0	0	0	0	0	0	0	0
A_84_P250085	AT3G61270	similar to DTA2 (DOWNSTREAM TARGET OF AGL15 2) [Arabidopsis thaliana] (TAIR:AT2G45830.1); similar to unnamed protein product [Vitis vinifera] (GB:CAO39556.1); contains InterPro domain Protein of unknown function DUF821, CAP10-like (InterPro:IPR008539); contains InterPro domain Lipopolysaccharide-modifying protein (InterPro:IPR006598) [AT3G61270.1]	-2.7231	0.204934	549.472	-1.23673	0.149904	1568.09	2.80181	0.000532682	0.00564165	0	0	0	0	0	0	0	1	0	0	1	0
A_84_P14200	AT1G76980	similar to EMB2170 (EMBRYO DEFECTIVE 2170) [Arabidopsis thaliana] (TAIR:AT1G21390.1); similar to unnamed protein product [Vitis vinifera] (GB:CAO60933.1); similar to hypothetical protein [Vitis vinifera] (GB:CAN68526.1) [AT1G76980.1]	-5.08539	0.0939014	106.431	-3.88781	0.128638	248.862	2.29355	0.000200577	0.00364406	0	0	0	0	0	0	0	0	0	0	0	0
A_84_P572323	AT3G28230	similar to EMB2777 (EMBRYO DEFECTIVE 2777) [Arabidopsis thaliana] (TAIR:AT2G43650.1); similar to Integrase core domain containing protein [Solanum demissum] (GB:ABI34329.1); contains InterPro domain Small-subunit processome, Utp3; (InterPro:IPR007146) [AT3G28230.1]	-8.84344	0.30474	7.95882	-7.63272	0.114089	18.5579	2.31453	0.00298333	0.014983	0	0	0	0	0	0	0	0	0	0	1	0
A_84_P790714	AT3G44510	similar to esterase/lipase/thioesterase family protein [Arabidopsis thaliana] (TAIR:AT1G08310.1); similar to esterase/lipase/thioesterase family protein [Arabidopsis thaliana] (TAIR:AT1G08310.2); similar to hypothetical protein [Vitis vinifera] (GB:CAN60741.1); contains domain SSF53474 (SSF53474) [AT3G44510.1]	-6.4026	0.0139208	42.6404	-5.39118	0.271398	88.8805	2.01588	0.00298027	0.0149728	0	0	0	0	0	0	0	0	0	0	0	0
A_84_P511835	AT2G24255	similar to F-box family protein [Arabidopsis thaliana] (TAIR:AT1G64840.1); contains InterPro domain Protein of unknown function DUF295 (InterPro:IPR005174) [AT2G24255.1]	-10.0922	0.3974	3.39131	-7.6651	0.248941	18.2924	5.37797	0.000856711	0.0072813	0	0	0	0	0	0	0	0	0	0	0	0
A_84_P532443	AT3G48020	similar to F-box family protein-related [Arabidopsis thaliana] (TAIR:AT5G62860.1); similar to unknown [Populus trichocarpa] (GB:ABK95323.1) [AT3G48020.1]	-3.50182	0.169339	319.412	-2.06304	0.100683	880.999	2.7109	0.000224912	0.00382169	0	0	0	0	0	0	0	0	0	0	0	0
A_84_P70584	AT4G15075	similar to F-box protein-related [Arabidopsis thaliana] (TAIR:AT4G15060.1); contains InterPro domain FBD (InterPro:IPR013596); contains InterPro domain FBD-like (InterPro:IPR006566) [AT4G15075.1]	-8.77789	0.541512	8.58214	-7.33905	0.0816997	22.7453	2.71103	0.0104121	0.0345614	0	0	0	0	0	0	0	0	0	0	0	0
A_84_P574476	AT5G59060	similar to glucose transmembrane transporter [Arabidopsis thaliana] (TAIR:AT5G18880.1) [AT5G59060.1]	-6.37773	0.0779513	43.4292	-5.23147	0.298155	99.2832	2.21339	0.00298713	0.014994	0	0	0	0	0	0	0	0	0	0	2	0
A_84_P815660	AT2G22660	similar to glycine-rich protein [Arabidopsis thaliana] (TAIR:AT4G37900.1); similar to unnamed protein product [Vitis vinifera] (GB:CAO44607.1); similar to unnamed protein product [Vitis vinifera] (GB:CAO38708.1); similar to glycine-rich protein [Medicago truncatula] (GB:ABY48136.1); contains InterPro domain Protein of unknown function DUF1399 (InterPro:IPR009836) [AT2G22660.2]	-5.89837	0.137237	60.6652	-4.72488	0.444729	143.885	2.25556	0.0119954	0.0382829	0	0	0	0	0	0	0	0	0	0	0	0
A_84_P528560	AT1G54540	similar to harpin-induced protein-related / HIN1-related / harpin-responsive protein-related [Arabidopsis thaliana] (TAIR:AT1G65690.1); similar to unnamed protein product [Vitis vinifera] (GB:CAO62044.1); contains InterPro domain Harpin-induced 1 (InterPro:IPR010847) [AT1G54540.1]	-3.08846	0.0661137	424.242	-1.49655	0.225858	1316.72	3.0145	0.000303514	0.00434903	0	0	0	0	0	0	0	0	0	1	0	0
A_84_P610897	AT5G21130	similar to harpin-induced protein-related / HIN1-related / harpin-responsive protein-related [Arabidopsis thaliana] (TAIR:AT2G27080.2); similar to harpin-induced protein-related / HIN1-related / harpin-responsive protein-related [Arabidopsis thaliana] (TAIR:AT2G27080.1); similar to unnamed protein product [Vitis vinifera] (GB:CAO67363.1); contains InterPro domain Harpin-induced 1 (InterPro:IPR010…	-8.03187	0.245846	13.9354	-7.00885	0.195461	28.7606	2.03217	0.00485985	0.0205932	0	0	0	0	0	0	0	0	0	0	0	0
A_84_P13769	AT1G12180	similar to heat shock protein-related [Arabidopsis thaliana] (TAIR:AT5G47600.1); contains InterPro domain HSP20-like chaperone (InterPro:IPR008978) [AT1G12180.1]	-8.45926	0.293628	10.4247	-6.54002	0.192126	39.8128	3.78225	0.000692669	0.00650214	0	0	0	0	0	0	0	0	0	0	0	0
A_84_P16276	AT1G63530	similar to hydroxyproline-rich glycoprotein family protein [Arabidopsis thaliana] (TAIR:AT1G63540.1); similar to unnamed protein product [Vitis vinifera] (GB:CAO62858.1) [AT1G63530.1]	-5.81097	0.0905291	64.3795	-3.95606	0.301819	240.771	3.6173	0.000521285	0.00557442	0	0	0	0	0	0	0	0	0	0	0	0
A_84_P541014	AT1G69450	similar to HYP1 (HYPOTHETICAL PROTEIN 1) [Arabidopsis thaliana] (TAIR:AT3G01100.1); similar to unnamed protein product [Vitis vinifera] (GB:CAO64743.1); similar to unnamed protein product [Vitis vinifera] (GB:CAO15025.1); similar to Protein of unknown function DUF221 [Medicago truncatula] (GB:ABN08272.1); contains InterPro domain Protein of unknown function DUF221; (InterPro:IPR003864) [AT1G69450…	-2.03718	0.0365391	878.714	-0.774621	0.042231	2149.95	2.3992	2.54058e-06	0.00157531	0	0	0	0	0	0	0	0	0	0	0	0
A_84_P762419	AT3G15518	similar to hypothetical protein [Nicotiana benthamiana] (GB:BAF02554.1) [AT3G15518.1]	-2.42661	0.179512	673.878	-0.917969	0.185779	1954.35	2.84542	0.000537689	0.00566795	0	0	0	0	0	0	0	0	0	0	0	0
A_84_P51860	AT3G19550	similar to hypothetical protein [Vitis vinifera] (GB:CAN60715.1) [AT3G19550.1]	-5.15779	0.376058	103.637	-3.99168	0.353629	235.549	2.24405	0.0173548	0.049952	0	0	0	0	0	0	0	1	0	0	0	0
A_84_P210598	AT3G14280	similar to hypothetical protein [Vitis vinifera] (GB:CAN62135.1) [AT3G14280.1]	-0.339567	0.082031	2855.66	1.85772	0.114913	13349.4	4.58615	1.12612e-05	0.00174954	0	0	0	0	0	0	0	0	0	0	1	0
A_84_P759840	AT3G46750	similar to hypothetical protein [Vitis vinifera] (GB:CAN62428.1) [AT3G46750.1]	-10.6368	0.0601135	2.26841	-9.18039	0.433782	6.55105	2.74427	0.00450594	0.0196119	0	0	0	0	0	0	0	0	0	0	0	0
A_84_P11344	AT1G06320	similar to hypothetical protein [Vitis vinifera] (GB:CAN62841.1) [AT1G06320.1]	-7.0286	0.212824	27.8285	-5.33993	0.0929691	91.0135	3.22358	0.00022881	0.00383971	0	0	0	0	0	0	0	0	0	0	0	0
A_84_P187934	AT3G03170	similar to hypothetical protein [Vitis vinifera] (GB:CAN71065.1); similar to unnamed protein product [Vitis vinifera] (GB:CAO22226.1) [AT3G03170.1]	-0.491127	0.15831	2571.14	0.584344	0.221687	5553.27	2.10741	0.00239272	0.0130766	0	1	0	0	0	0	0	1	0	0	0	0
A_84_P22760	AT1G30750	similar to Hypothetical protein CBG24759 [Caenorhabditis briggsae] (GB:CAE56916.1); contains InterPro domain Protein of unknown function DUF1720 (InterPro:IPR013182) [AT1G30750.1]	-2.42567	0.113044	673.348	-0.962817	0.101054	1890.43	2.75653	7.51486e-05	0.00262767	0	0	0	0	0	0	0	0	0	0	0	0
A_84_P766729	AT5G57340	similar to hypothetical protein MtrDRAFT_AC155282g59v2 [Medicago truncatula] (GB:ABN08100.1) [AT5G57340.2]	-8.59961	0.475817	9.68829	-7.08818	0.199853	27.1906	2.85091	0.00711772	0.026617	0	0	0	0	0	0	0	0	0	0	0	0
A_84_P567707	AT2G31930	similar to hypothetical protein MtrDRAFT_AC155880g21v2 [Medicago truncatula] (GB:ABN08121.1) [AT2G31930.1]	-9.59699	0.689453	4.97412	-7.35756	0.167316	22.5046	4.72211	0.00544421	0.0221833	0	0	0	0	0	0	0	0	0	0	0	0
A_84_P551884	AT3G23180	similar to lesion inducing protein-related [Arabidopsis thaliana] (TAIR:AT3G23190.1); similar to unknown [Populus trichocarpa] (GB:ABK92988.1); contains InterPro domain HR-like lesion-inducer (InterPro:IPR008637); contains InterPro domain Surfeit locus 4-related (InterPro:IPR011592) [AT3G23180.1]	-2.87999	0.0574137	490.541	-1.40484	0.101175	1392.65	2.78013	2.54302e-05	0.00200648	0	0	0	0	0	0	0	0	0	0	1	0
A_84_P542377	AT5G03550	similar to meprin and TRAF homology domain-containing protein / MATH domain-containing protein [Arabidopsis thaliana] (TAIR:AT2G42460.1) [AT5G03550.1]	-6.96402	0.0392213	28.9024	-5.15864	0.0942835	103.205	3.49523	6.77521e-06	0.0015848	0	0	0	0	0	0	0	0	0	0	0	0
A_84_P592843	AT3G29580	similar to meprin and TRAF homology domain-containing protein / MATH domain-containing protein [Arabidopsis thaliana] (TAIR:AT3G58210.1); similar to MATH domain containing protein [Brassica oleracea] (GB:ABD65138.1); contains InterPro domain MATH (InterPro:IPR002083); contains InterPro domain TRAF-like (InterPro:IPR008974) [AT3G29580.1]	-7.97069	0.348258	14.6212	-6.68893	0.354043	36.3775	2.43136	0.0110713	0.0360777	0	0	0	0	0	0	0	0	0	0	0	0
A_84_P15661	AT1G12150	similar to myosin heavy chain-related [Arabidopsis thaliana] (TAIR:AT4G17210.1); similar to Prefoldin [Medicago truncatula] (GB:ABD28587.1); contains InterPro domain Protein of unknown function DUF827, plant (InterPro:IPR008545) [AT1G12150.1]	-5.66441	0.233508	71.5658	-3.88724	0.103015	248.819	3.42753	0.00027103	0.00415678	0	0	0	0	0	0	0	0	0	0	0	0
A_84_P561066	AT5G37840	similar to PMI2 (plastid movement impaired 2) [Arabidopsis thaliana] (TAIR:AT1G66480.1); similar to hypothetical protein [Vitis vinifera] (GB:CAN65027.1) [AT5G37840.1]	-6.01455	0.217994	56.3011	-4.60985	0.350677	153.083	2.64761	0.00414861	0.0186256	0	0	0	0	0	0	0	0	0	0	0	0
A_84_P18004	AT1G04670	similar to pollen-preferential protein [Brassica rapa subsp. chinensis] (GB:ABH09777.1) [AT1G04670.1]	-9.41119	0.993166	6.0526	-6.05955	0.686766	59.3838	10.2081	0.00859984	0.0302086	0	0	0	0	0	0	0	1	0	0	0	0
A_84_P10140	AT5G01280	similar to proline-rich family protein [Arabidopsis thaliana] (TAIR:AT3G09000.1); similar to Os01g0141900 [Oryza sativa (japonica cultivar-group)] (GB:NP_001041987.1); similar to putative proteophosphoglycan [Oryza sativa (japonica cultivar-group)] (GB:BAD61066.1) [AT5G01280.1]	-6.22024	0.0893842	48.3924	-4.60165	0.133489	151.754	3.07073	6.33079e-05	0.00249811	0	0	0	0	0	0	0	0	0	0	0	0
A_84_P764586	AT4G22666	similar to protease inhibitor/seed storage/lipid transfer protein (LTP) family protein [Arabidopsis thaliana] (TAIR:AT4G22630.1); contains InterPro domain Plant lipid transfer protein/seed storage/trypsin-alpha amylase inhibitor (InterPro:IPR003612); contains InterPro domain Bifunctional inhibitor/plant lipid transfer protein/seed storage (InterPro:IPR016140) [AT4G22666.1]	-5.412	0.276616	85.456	-4.02921	0.0495084	225.467	2.60771	0.00103978	0.00804429	0	0	0	0	0	0	0	0	0	0	0	0
A_84_P17602	AT4G20160	similar to protein binding / zinc ion binding [Arabidopsis thaliana] (TAIR:AT1G30860.1); similar to unnamed protein product [Vitis vinifera] (GB:CAO15310.1); similar to hypothetical protein [Vitis vinifera] (GB:CAN63223.1); contains domain PTHR12429 (PTHR12429) [AT4G20160.1]	-7.67487	0.21642	17.7606	-6.24172	0.182269	48.7906	2.70036	0.000930799	0.00761373	0	0	0	0	0	0	0	0	0	0	0	0
A_84_P759531	AT3G61410	similar to protein kinase family protein / U-box domain-containing protein [Arabidopsis thaliana] (TAIR:AT2G45910.1); similar to Protein kinase; U box [Medicago truncatula] (GB:ABD32822.1); contains domain Adenine nucleotide alpha hydrolases-like (SSF52402) [AT3G61410.1]	-4.22007	0.245872	194.793	-3.168	0.0411432	409.249	2.07351	0.00186301	0.0112324	0	0	0	0	0	0	0	1	0	0	1	0
A_84_P186734	AT5G47740	similar to protein kinase family protein / U-box domain-containing protein [Arabidopsis thaliana] (TAIR:AT2G45910.1); similar to unnamed protein product [Vitis vinifera] (GB:CAO48333.1); contains InterPro domain Rossmann-like alpha/beta/alpha sandwich fold (InterPro:IPR014729) [AT5G47740.1]	-1.91958	0.0742062	955.203	-0.0634511	0.0132059	3520.15	3.62035	1.80605e-06	0.00157531	0	0	0	0	0	0	0	0	0	0	0	0
A_84_P526993	AT2G47530	similar to PRP3 (PROLINE-RICH PROTEIN 3), structural constituent of cell wall [Arabidopsis thaliana] (TAIR:AT3G62680.1); similar to ATPRP1 (PROLINE-RICH PROTEIN 1), structural constituent of cell wall [Arabidopsis thaliana] (TAIR:AT1G54970.1); similar to hypothetical protein [Vitis vinifera] (GB:CAN65163.1) [AT2G47530.1]	-6.6932	0.144848	34.9697	-5.1068	0.287781	108.267	3.00298	0.00103718	0.00803199	0	0	0	0	0	0	0	0	0	0	0	0
A_84_P552138	AT5G11870	similar to SAG18 (SENESCENCE ASSOCIATED GENE 18) [Arabidopsis thaliana] (TAIR:AT1G71190.1); similar to unnamed protein product [Vitis vinifera] (GB:CAO43822.1) [AT5G11870.1]	-3.94423	0.00927737	234.304	-2.76063	0.164533	545.943	2.27142	0.000240095	0.00392534	0	0	0	0	0	0	0	0	0	0	0	0
A_84_P511795	AT2G03360	similar to serine carboxypeptidase [Arabidopsis thaliana] (TAIR:AT2G03370.1); similar to hypothetical protein [Vitis vinifera] (GB:CAN72290.1); contains InterPro domain Protein of unknown function DUF563 (InterPro:IPR007657) [AT2G03360.1]	-3.89359	0.100798	243.414	-2.3554	0.142643	722.052	2.9043	0.000107729	0.00292755	0	0	0	0	0	0	0	0	0	1	0	0
A_84_P511918	AT3G01175	similar to structural constituent of ribosome [Arabidopsis thaliana] (TAIR:AT5G39785.1); similar to structural constituent of ribosome [Arabidopsis thaliana] (TAIR:AT5G39785.2); similar to unnamed protein product [Vitis vinifera] (GB:CAO14994.1); contains InterPro domain Protein of unknown function DUF1666 (InterPro:IPR012870) [AT3G01175.1]	-5.9314	0.178758	59.5186	-4.81734	0.12308	130.651	2.16453	0.000884338	0.00740258	0	0	0	0	0	0	0	0	0	1	0	0
A_84_P750271	AT1G16225	similar to syntaxin-related family protein [Arabidopsis thaliana] (TAIR:AT1G16230.1); similar to hypothetical protein OsI_005463 [Oryza sativa (indica cultivar-group)] (GB:EAY84230.1); contains InterPro domain Target SNARE coiled-coil region (InterPro:IPR000727) [AT1G16225.1]	-7.85299	0.426653	15.9812	-6.4521	0.15882	42.171	2.64064	0.00596611	0.0235934	0	0	0	0	0	0	0	0	0	0	0	0
A_84_P20456	AT4G24180	similar to thaumatin, putative [Arabidopsis thaliana] (TAIR:AT4G38660.2); similar to unnamed protein product [Vitis vinifera] (GB:CAO48203.1); contains InterPro domain Thaumatin, pathogenesis-related (InterPro:IPR001938) [AT4G24180.1]	-4.43878	0.129484	167.054	-3.23995	0.154492	390.814	2.29554	0.000501005	0.00547567	0	0	0	0	0	0	0	0	0	0	0	0
A_84_P551975	AT4G00130	similar to transcription regulator [Arabidopsis thaliana] (TAIR:AT4G25210.1); similar to unknown [Populus trichocarpa] (GB:ABK93310.1); contains InterPro domain Protein of unknown function DUF573 (InterPro:IPR007592) [AT4G00130.1]	-10.3559	0.158456	2.76908	-8.3242	0.660637	12.261	4.08899	0.00660681	0.0253277	0	0	0	0	0	0	0	0	0	0	0	0
A_84_P54250	AT1G19960	similar to transmembrane receptor [Arabidopsis thaliana] (TAIR:AT2G32140.1) [AT1G19960.1]	-2.23482	0.179716	768.326	-0.759275	0.527591	2279.22	2.78089	0.0101419	0.0339123	0	0	0	0	0	0	0	0	0	0	1	0
A_84_P752993	AT1G51270	similar to transmembrane receptor [Arabidopsis thaliana] (TAIR:AT5G45000.1); similar to unnamed protein product [Vitis vinifera] (GB:CAO24545.1); contains InterPro domain Toll-Interleukin receptor; (InterPro:IPR000157); contains InterPro domain PapD-like (InterPro:IPR008962); contains InterPro domain Major sperm protein; (InterPro:IPR000535) [AT1G51270.2]	-5.70044	0.209461	69.9476	-4.37193	0.176977	178.585	2.51145	0.00110351	0.00833613	0	0	0	0	0	0	0	0	0	0	0	0
A_84_P758412	AT2G41342	similar to unknown [Picea sitchensis] (GB:ABK27016.1) [AT2G41342.1]	-4.69542	0.159087	139.868	-3.48273	0.13637	330.413	2.3177	0.000556756	0.00575975	0	0	0	0	0	0	0	0	0	0	0	0
A_84_P544120	AT4G32860	similar to unknown [Populus trichocarpa x Populus deltoides] (GB:ABK96753.1) [AT4G32860.1]	-5.52217	0.257911	79.5495	-3.04646	0.212942	449.357	5.5624	0.000213338	0.00372982	0	0	0	0	0	0	0	0	0	1	1	0
A_84_P255220	AT5G17460	similar to unknown [Populus trichocarpa] (GB:ABK93757.1) [AT5G17460.1]	0.34317	0.0217829	4577.31	1.3473	0.269297	9470.08	2.00573	0.00299585	0.0150164	0	1	0	0	1	0	0	0	0	0	0	0
A_84_P12073	AT1G18290	similar to unknown [Populus trichocarpa] (GB:ABK94840.1) [AT1G18290.1]	-5.53982	0.235506	78.0836	-3.67157	0.32559	294.24	3.65087	0.0012912	0.00908651	0	0	0	0	0	0	0	0	0	0	0	0
A_84_P220938	AT1G02470	similar to unknown protein [Arabidopsis thaliana] (TAIR:AT1G02475.1); similar to unnamed protein product [Vitis vinifera] (GB:CAO40177.1); contains InterPro domain Streptomyces cyclase/dehydrase (InterPro:IPR005031) [AT1G02470.1]	-3.92787	0.106088	237.067	-1.55145	0.774553	1382.43	5.19249	0.0062333	0.0243246	0	0	0	0	0	0	0	0	0	0	0	0
A_84_P538534	AT2G47360	similar to unknown protein [Arabidopsis thaliana] (TAIR:AT1G02570.1); similar to unnamed protein product [Vitis vinifera] (GB:CAO40120.1) [AT2G47360.1]	-3.84423	0.0584782	251.241	-2.26963	0.217934	769.773	2.97852	0.000268756	0.0041391	0	0	0	0	0	0	0	0	0	0	0	0
A_84_P831869	AT4G02810	similar to unknown protein [Arabidopsis thaliana] (TAIR:AT1G03170.1); similar to hypothetical protein [Vitis vinifera] (GB:CAN75990.1) [AT4G02810.1]	-4.67507	0.165099	141.605	-2.67583	0.265148	581.071	3.99791	0.000376531	0.0048118	0	0	0	0	0	0	0	0	0	0	0	0
A_84_P754757	AT1G05220	similar to unknown protein [Arabidopsis thaliana] (TAIR:AT1G05210.1); similar to hypothetical protein [Vitis vinifera] (GB:CAN76235.1); contains InterPro domain Transmembrane protein 97, predicted (InterPro:IPR016964) [AT1G05220.2]	-7.78409	0.249103	16.577	-6.31175	0.170522	46.5476	2.77472	0.00107567	0.0082069	0	0	0	0	0	0	0	0	0	0	0	0
A_84_P548213	AT2G31945	similar to unknown protein [Arabidopsis thaliana] (TAIR:AT1G05575.1); similar to unnamed protein product [Vitis vinifera] (GB:CAO22015.1); similar to hypothetical protein [Vitis vinifera] (GB:CAN61524.1); similar to hypothetical protein [Vitis vinifera] (GB:CAN71356.1) [AT2G31945.1]	-3.84219	0.156714	252.281	-2.1758	0.311981	825.553	3.17418	0.00116825	0.00858432	0	0	0	0	0	0	0	0	0	0	0	0
A_84_P605146	AT2G31345	similar to unknown protein [Arabidopsis thaliana] (TAIR:AT1G06135.1) [AT2G31345.1]	-7.02925	0.210644	27.849	-5.96753	0.118219	58.8842	2.08741	0.00159787	0.0102504	0	0	0	0	0	0	0	0	0	0	0	0
A_84_P515410	AT2G29995	similar to unknown protein [Arabidopsis thaliana] (TAIR:AT1G07175.1) [AT2G29995.1]	-2.52404	0.1327	628.127	-1.44	0.0399338	1356.34	2.11997	0.000171746	0.00341715	0	0	0	0	0	0	0	0	0	0	0	0
A_84_P147108	AT2G29620	similar to unknown protein [Arabidopsis thaliana] (TAIR:AT1G07330.1); similar to hypothetical protein [Vitis vinifera] (GB:CAN81231.1) [AT2G29620.1]	-5.4934	0.259786	80.7276	-3.7044	0.176588	283.27	3.45574	0.000592488	0.00597738	0	0	0	0	0	0	0	0	0	0	0	0
A_84_P20766	AT1G54950	similar to unknown protein [Arabidopsis thaliana] (TAIR:AT1G07690.1) [AT1G54950.1]	-10.406	0.0676796	2.66259	-8.81711	0.419063	8.37889	3.00818	0.00291803	0.0148293	0	0	0	0	0	0	0	0	0	0	0	0
A_84_P94999	AT4G00910	similar to unknown protein [Arabidopsis thaliana] (TAIR:AT1G08440.1); similar to unnamed protein product [Vitis vinifera] (GB:CAO14409.1); contains InterPro domain Protein of unknown function UPF0005 (InterPro:IPR006214) [AT4G00910.1]	-7.56574	0.303196	19.2529	-4.46846	0.358307	169.578	8.55809	0.000334358	0.00453492	0	0	0	0	0	0	0	0	0	0	0	0
A_84_P297484	AT1G09483	similar to unknown protein [Arabidopsis thaliana] (TAIR:AT1G09470.1); similar to unnamed protein product [Vitis vinifera] (GB:CAO17354.1) [AT1G09483.1]	-10.3641	0.165132	2.75177	-8.40208	0.80001	11.9289	3.89605	0.0141437	0.0430732	1	1	0	0	0	0	0	1	0	0	0	0
A_84_P577829	AT4G28170	similar to unknown protein [Arabidopsis thaliana] (TAIR:AT1G11120.1); similar to hypothetical protein [Vitis vinifera] (GB:CAN77872.1); similar to unnamed protein product [Vitis vinifera] (GB:CAO24110.1) [AT4G28170.1]	-9.05136	0.109915	6.80511	-7.77055	0.49395	17.5038	2.42974	0.0118383	0.0379131	0	0	0	0	0	0	0	0	0	0	0	0
A_84_P752326	AT1G62420	similar to unknown protein [Arabidopsis thaliana] (TAIR:AT1G12030.1); similar to Protein of unknown function DUF506, plant [Medicago truncatula] (GB:ABN05810.1); contains InterPro domain Protein of unknown function DUF506, plant (InterPro:IPR006502) [AT1G62420.1]	-3.38052	0.228531	348.197	-2.34626	0.161532	726.191	2.04807	0.00305893	0.0152381	0	0	0	0	0	0	0	1	0	0	1	0
A_84_P14192	AT1G62530	similar to unknown protein [Arabidopsis thaliana] (TAIR:AT1G12120.1); similar to unnamed protein product [Vitis vinifera] (GB:CAO70341.1); contains InterPro domain Protein of unknown function DUF863, plant (InterPro:IPR008581) [AT1G62530.1]	-7.21915	0.0755988	24.2524	-5.8389	0.0993601	64.309	2.60314	4.38306e-05	0.00226519	0	0	0	0	0	0	0	0	0	0	0	0
A_84_P23391	AT1G62840	similar to unknown protein [Arabidopsis thaliana] (TAIR:AT1G12320.1); similar to unnamed protein product [Vitis vinifera] (GB:CAO24498.1); contains InterPro domain Protein of unknown function DUF1442 (InterPro:IPR009902) [AT1G62840.1]	-2.54881	0.186411	618.408	-1.52427	0.0191943	1278.77	2.03431	0.00069379	0.00650706	0	0	0	0	0	0	0	0	0	0	0	0
A_84_P277270	AT3G26440	similar to unknown protein [Arabidopsis thaliana] (TAIR:AT1G13000.2); similar to unknown protein [Arabidopsis thaliana] (TAIR:AT1G13000.1); similar to unnamed protein product [Vitis vinifera] (GB:CAO42517.1); contains InterPro domain Protein of unknown function DUF707 (InterPro:IPR007877) [AT3G26440.1]	-1.04505	0.0835623	1748.57	0.706437	0.158248	6033.01	3.36706	7.09987e-05	0.0025967	0	0	0	0	0	0	0	0	0	0	0	0
A_84_P569232	AT1G13550	similar to unknown protein [Arabidopsis thaliana] (TAIR:AT1G13480.1); similar to unnamed protein product [Vitis vinifera] (GB:CAO42040.1); contains InterPro domain Protein of unknown function DUF1262 (InterPro:IPR010683) [AT1G13550.1]	-7.98417	0.0724973	14.2609	-6.96917	0.155535	29.4482	2.0209	0.000511719	0.00553384	0	0	0	0	0	0	0	0	0	0	0	0
A_84_P588837	AT1G13530	similar to unknown protein [Arabidopsis thaliana] (TAIR:AT1G13500.1); similar to unnamed protein product [Vitis vinifera] (GB:CAO42040.1); contains InterPro domain Protein of unknown function DUF1262 (InterPro:IPR010683) [AT1G13530.1]	-3.81947	0.146696	255.862	-1.82796	0.134754	1038.95	3.97652	6.52672e-05	0.00251812	0	0	0	0	0	0	0	0	0	0	1	0
A_84_P149178	AT1G13510	similar to unknown protein [Arabidopsis thaliana] (TAIR:AT1G13540.1); similar to unnamed protein product [Vitis vinifera] (GB:CAO42040.1); contains InterPro domain Protein of unknown function DUF1262 (InterPro:IPR010683) [AT1G13510.1]	-7.02042	0.22632	27.9254	-5.70235	0.107046	70.8232	2.49333	0.00080234	0.00703487	0	0	0	0	0	0	0	0	0	0	0	0
A_84_P502546	AT5G35525	similar to unknown protein [Arabidopsis thaliana] (TAIR:AT1G14870.1); similar to unnamed protein product [Vitis vinifera] (GB:CAO42338.1); contains InterPro domain Protein of unknown function Cys-rich (InterPro:IPR006461) [AT5G35525.1]	-8.52698	0.317026	9.89802	-7.50382	0.12571	20.2986	2.03236	0.0065325	0.0251411	0	0	0	0	0	0	0	0	0	0	0	0
A_84_P859246	AT1G80180	similar to unknown protein [Arabidopsis thaliana] (TAIR:AT1G15400.2); similar to unknown protein [Arabidopsis thaliana] (TAIR:AT1G15400.3); similar to unknown protein [Arabidopsis thaliana] (TAIR:AT1G15400.1); similar to hypothetical protein MtrDRAFT_AC148340g12v2 [Medicago truncatula] (GB:ABD28396.1) [AT1G80180.1]	-7.05777	0.089691	27.0925	-6.04083	0.0566653	55.9144	2.02363	7.70935e-05	0.00264269	0	0	0	0	0	0	0	0	0	0	1	0
A_84_P751997	AT1G15630	similar to unknown protein [Arabidopsis thaliana] (TAIR:AT1G15610.1); similar to hypothetical protein [Vitis vinifera] (GB:CAN70531.1); similar to Os09g0323100 [Oryza sativa (japonica cultivar-group)] (GB:NP_001062870.1) [AT1G15630.1]	-5.55612	0.202629	76.9592	-4.44458	0.0328239	168.932	2.16076	0.000719943	0.00663564	0	0	0	0	0	0	0	0	0	0	0	0
A_84_P10500	AT1G15640	similar to unknown protein [Arabidopsis thaliana] (TAIR:AT1G15620.1); similar to hypothetical protein [Vitis vinifera] (GB:CAN70531.1) [AT1G15640.1]	-5.96045	0.160667	58.095	-4.9407	0.291017	121.742	2.02756	0.00603281	0.0237895	0	0	0	0	0	0	0	0	0	0	0	0
A_84_P19309	AT1G53560	similar to unknown protein [Arabidopsis thaliana] (TAIR:AT1G17080.1); similar to unknown [Populus trichocarpa] (GB:ABK95219.1); contains domain PTHR10052 (PTHR10052); contains domain PTHR10052:SF2 (PTHR10052:SF2) [AT1G53560.1]	0.18714	0.0672158	4110.88	1.26054	0.109726	8837.8	2.10438	0.000133391	0.00310532	0	1	0	0	0	0	0	0	0	0	0	0
A_84_P857736	AT1G17300	similar to unknown protein [Arabidopsis thaliana] (TAIR:AT1G17285.1) [AT1G17300.1]	-6.48518	0.265159	40.5865	-4.84	0.388583	131.588	3.12787	0.00374955	0.0174559	0	0	0	0	0	0	0	0	0	0	2	0
A_84_P604005	AT1G17285	similar to unknown protein [Arabidopsis thaliana] (TAIR:AT1G17300.1) [AT1G17285.1]	-5.16153	0.0586618	100.848	-4.14755	0.0764025	207.778	2.01947	5.32222e-05	0.00236485	0	0	0	0	0	0	0	0	0	0	1	0
A_84_P610364	AT1G72490	similar to unknown protein [Arabidopsis thaliana] (TAIR:AT1G17400.1); similar to unnamed protein product [Vitis vinifera] (GB:CAO45599.1) [AT1G72490.1]	-6.59533	0.37441	38.0497	-5.00996	0.378959	117.009	3.00084	0.00672332	0.0256144	0	0	0	0	0	0	0	0	0	0	0	0
A_84_P527116	AT3G48180	similar to unknown protein [Arabidopsis thaliana] (TAIR:AT1G19020.1); similar to unnamed protein product [Vitis vinifera] (GB:CAO40966.1) [AT3G48180.1]	-1.43069	0.0662444	1338.07	0.0458574	0.0527127	3800.17	2.78282	7.15193e-06	0.0015848	0	0	0	0	0	0	0	0	0	0	0	0
A_84_P555957	AT1G20740	similar to unknown protein [Arabidopsis thaliana] (TAIR:AT1G20730.1); similar to unnamed protein product [Vitis vinifera] (GB:CAO47527.1); contains InterPro domain Protein of unknown function DUF833 (InterPro:IPR008551) [AT1G20740.1]	-9.91737	0.297291	3.77053	-8.52054	0.434835	10.3221	2.63322	0.0100836	0.0337791	0	0	0	0	0	0	0	0	0	1	1	0
A_84_P752115	AT1G43020	similar to unknown protein [Arabidopsis thaliana] (TAIR:AT1G21060.1); similar to unnamed protein product [Vitis vinifera] (GB:CAO66316.1); contains InterPro domain Protein of unknown function DUF547 (InterPro:IPR006869) [AT1G43020.1]	-5.96846	0.253162	58.3378	-4.36215	0.150132	179.488	3.0447	0.000698583	0.00652674	0	0	0	0	0	0	0	0	0	0	0	0
A_84_P750392	AT1G44608	similar to unknown protein [Arabidopsis thaliana] (TAIR:AT1G21830.1); similar to unnamed protein product [Vitis vinifera] (GB:CAO61865.1) [AT1G44608.1]	-4.17334	0.167407	200.341	-3.06483	0.19872	442.977	2.15623	0.00178854	0.0109768	0	0	0	0	0	0	0	0	0	0	1	0
A_84_P171073	AT1G35210	similar to unknown protein [Arabidopsis thaliana] (TAIR:AT1G22470.1); similar to hypothetical protein [Vitis vinifera] (GB:CAN82663.1) [AT1G35210.1]	-3.6613	0.392697	291.381	-2.44095	0.124279	678.493	2.33003	0.00683055	0.0258962	0	0	0	0	0	0	0	0	0	0	0	0
A_84_P582757	AT1G70950	similar to unknown protein [Arabidopsis thaliana] (TAIR:AT1G23060.1); similar to unnamed protein product [Vitis vinifera] (GB:CAO42267.1); contains InterPro domain Targeting for Xklp2 (InterPro:IPR009675) [AT1G70950.1]	-3.09607	0.0973967	422.071	-1.99193	0.0224957	924.944	2.14971	4.39803e-05	0.00226519	0	1	0	0	0	0	0	0	0	0	1	0
A_84_P10408	AT1G23520	similar to unknown protein [Arabidopsis thaliana] (TAIR:AT1G23600.1); similar to unnamed protein product [Vitis vinifera] (GB:CAO66084.1); contains InterPro domain Protein of unknown function DUF220 (InterPro:IPR003863) [AT1G23520.1]	-9.75456	0.24051	4.21232	-8.14349	0.627655	13.8574	3.05478	0.0142431	0.0432843	0	0	0	0	0	0	0	0	0	0	0	0
A_84_P20809	AT1G23840	similar to unknown protein [Arabidopsis thaliana] (TAIR:AT1G23830.1); similar to unnamed protein product [Vitis vinifera] (GB:CAO14801.1) [AT1G23840.1]	-4.52657	0.123487	157.103	-3.29668	0.199082	376.313	2.34549	0.000811111	0.00707378	0	0	0	0	0	0	0	0	0	0	0	0
A_84_P19863	AT1G23830	similar to unknown protein [Arabidopsis thaliana] (TAIR:AT1G23840.1); similar to unnamed protein product [Vitis vinifera] (GB:CAO14801.1) [AT1G23830.1]	-3.14057	0.021056	409.028	-1.77034	0.0775809	1080	2.58513	7.83726e-06	0.00161193	0	0	0	0	0	0	0	0	0	0	0	0
A_84_P702276	AT3G25597	similar to unknown protein [Arabidopsis thaliana] (TAIR:AT1G26140.1) [AT3G25597.1]	-5.6712	0.150747	70.9636	-4.40765	0.202211	174.125	2.40086	0.000970811	0.00778424	0	0	0	0	0	0	0	0	0	1	1	0
A_84_P10801	AT1G26720	similar to unknown protein [Arabidopsis thaliana] (TAIR:AT1G26710.1) [AT1G26720.1]	-7.78427	0.126405	16.3795	-6.45883	0.155985	41.9744	2.50608	0.000333786	0.00453421	0	0	0	0	0	0	0	0	0	0	0	0
A_84_P860087	AT1G27020	similar to unknown protein [Arabidopsis thaliana] (TAIR:AT1G27030.1); similar to unnamed protein product [Vitis vinifera] (GB:CAO41035.1) [AT1G27020.1]	-4.74979	0.126926	134.422	-3.6924	0.190385	286.357	2.08116	0.00132135	0.00921399	0	0	0	0	0	0	0	0	0	0	0	0
A_84_P15144	AT1G67330	similar to unknown protein [Arabidopsis thaliana] (TAIR:AT1G27930.1); similar to unknown [Populus trichocarpa] (GB:ABK93495.1); contains InterPro domain Protein of unknown function DUF579, plant (InterPro:IPR006514) [AT1G67330.1]	-0.969313	0.143393	1850.14	0.145345	0.0131491	4068.68	2.16544	0.000178976	0.0034744	0	0	0	0	0	0	0	0	0	0	0	0
A_84_P562774	AT5G12340	similar to unknown protein [Arabidopsis thaliana] (TAIR:AT1G28190.1); similar to unnamed protein product [Vitis vinifera] (GB:CAO16848.1) [AT5G12340.1]	-1.7493	0.413504	1098.41	0.112168	0.158753	3993.11	3.63377	0.00189266	0.0113456	0	0	0	0	0	0	0	0	0	0	0	0
A_84_P588220	AT2G34330	similar to unknown protein [Arabidopsis thaliana] (TAIR:AT1G29540.1) [AT2G34330.1]	-8.9293	0.359753	7.52359	-7.55885	0.24415	19.6565	2.58552	0.00547176	0.0222561	0	0	0	0	0	0	0	0	0	0	0	0
A_84_P579087	AT1G29830	similar to unknown protein [Arabidopsis thaliana] (TAIR:AT1G29820.1); similar to unknown protein [Arabidopsis thaliana] (TAIR:AT1G29820.2); similar to unnamed protein product [Vitis vinifera] (GB:CAO66903.1) [AT1G29830.1]	-6.38367	0.0857362	43.2951	-4.76164	0.124653	135.787	3.07807	4.94972e-05	0.00232599	0	0	0	0	0	0	0	1	0	0	0	0
A_84_P531386	AT2G34910	similar to unknown protein [Arabidopsis thaliana] (TAIR:AT1G30850.1); similar to unnamed protein product [Vitis vinifera] (GB:CAO15288.1) [AT2G34910.1]	-4.29599	0.205093	184.633	-2.52133	0.122581	642.259	3.42158	0.000210504	0.00371514	0	0	0	0	0	0	0	0	0	0	0	0
A_84_P571568	AT4G19370	similar to unknown protein [Arabidopsis thaliana] (TAIR:AT1G31720.1); similar to unknown [Picea sitchensis] (GB:ABK21519.1); similar to Os02g0703300 [Oryza sativa (japonica cultivar-group)] (GB:NP_001047854.1); contains InterPro domain Protein of unknown function DUF1218 (InterPro:IPR009606) [AT4G19370.1]	-5.55358	0.189921	77.1616	-4.4534	0.143523	168.271	2.14382	0.00132084	0.00921399	0	0	0	0	0	0	0	0	0	0	0	0
A_84_P500333	AT2G35585	similar to unknown protein [Arabidopsis thaliana] (TAIR:AT1G31940.1); similar to hypothetical protein [Vitis vinifera] (GB:CAN79460.1) [AT2G35585.1]	-4.02804	0.098407	221.134	-2.09866	0.0255491	858.773	3.80891	5.10891e-06	0.0015848	0	0	0	0	0	0	0	0	0	0	0	0
A_84_P572184	AT2G35200	similar to unknown protein [Arabidopsis thaliana] (TAIR:AT1G32690.1); similar to unnamed protein product [Vitis vinifera] (GB:CAO63405.1) [AT2G35200.1]	-6.35219	0.233487	44.5971	-5.24174	0.241751	98.3358	2.15914	0.00461468	0.0199044	0	0	0	0	0	0	0	0	0	0	1	0
A_84_P223559	AT2G14560	similar to unknown protein [Arabidopsis thaliana] (TAIR:AT1G33840.1); similar to unnamed protein product [Vitis vinifera] (GB:CAO48825.1); contains InterPro domain Protein of unknown function DUF567 (InterPro:IPR007612) [AT2G14560.1]	-3.39532	0.117923	344.118	-2.34707	0.236474	731.175	2.06801	0.00235026	0.0129523	0	0	0	0	0	0	0	0	0	0	0	0
A_84_P791479	AT2G45403	similar to unknown protein [Arabidopsis thaliana] (TAIR:AT1G34095.1) [AT2G45403.1]	-6.36263	0.147094	43.8949	-5.34712	0.181518	90.7766	2.02161	0.00166686	0.0105092	0	0	0	0	0	0	0	0	0	0	0	0
A_84_P249535	AT1G13340	similar to unknown protein [Arabidopsis thaliana] (TAIR:AT1G34220.2); similar to unknown [Carica papaya] (GB:ABS01355.1); contains InterPro domain Protein of unknown function DUF292, eukaryotic (InterPro:IPR005061) [AT1G13340.1]	-0.888367	0.0951497	1948.91	0.234631	0.129769	4338.57	2.17799	0.000268664	0.0041391	0	0	0	0	0	0	0	0	0	0	0	0
A_84_P591602	AT1G36640	similar to unknown protein [Arabidopsis thaliana] (TAIR:AT1G36622.1) [AT1G36640.1]	-5.16951	0.170657	100.903	-3.6053	0.239151	304.523	2.95716	0.000768455	0.00687602	0	0	0	0	0	0	0	0	0	0	2	0
A_84_P737368	AT1G36622	similar to unknown protein [Arabidopsis thaliana] (TAIR:AT1G36640.1) [AT1G36622.1]	-4.76528	0.114244	132.699	-3.62654	0.223569	299.952	2.20189	0.00141857	0.00953621	0	0	0	0	0	0	0	0	0	1	0	0
A_84_P152848	AT3G18560	similar to unknown protein [Arabidopsis thaliana] (TAIR:AT1G49000.1); similar to unnamed protein product [Vitis vinifera] (GB:CAO68009.1) [AT3G18560.1]	0.0357208	0.134581	3708.52	2.05392	0.0843568	15296.6	4.05077	2.52272e-05	0.00200648	0	0	0	0	0	0	0	0	0	0	0	0
A_84_P18363	AT3G18470	similar to unknown protein [Arabidopsis thaliana] (TAIR:AT1G49030.1); similar to unnamed protein product [Vitis vinifera] (GB:CAO68031.1); contains InterPro domain Protein of unknown function Cys-rich (InterPro:IPR006461) [AT3G18470.1]	-8.58827	0.365197	9.57955	-7.28469	0.22988	23.7551	2.46841	0.00637366	0.0247142	0	0	0	0	0	0	0	1	0	1	0	0
A_84_P11768	AT3G19030	similar to unknown protein [Arabidopsis thaliana] (TAIR:AT1G49500.1) [AT3G19030.1]	-0.188408	0.110194	3166.69	1.17529	0.123275	8336.29	2.57345	0.000139493	0.00315273	0	0	0	0	0	0	0	0	0	0	2	0
A_84_P834797	AT1G51250	similar to unknown protein [Arabidopsis thaliana] (TAIR:AT1G51240.1); contains InterPro domain Plant self-incompatibility S1 (InterPro:IPR010264) [AT1G51250.1]	-10.2965	0.083095	2.87409	-8.58154	0.414894	9.82382	3.28288	0.0021688	0.0123371	0	0	0	0	0	0	0	0	0	0	0	0
A_84_P751796	AT1G52440	similar to unknown protein [Arabidopsis thaliana] (TAIR:AT1G52460.1); similar to biostress-resistance-related protein [Triticum aestivum] (GB:AAM29178.1); contains domain PTHR10655:SF5 (PTHR10655:SF5); contains domain SSF53474 (SSF53474); contains domain G3DSA:3.40.50.1820 (G3DSA:3.40.50.1820); contains domain PTHR10655 (PTHR10655) [AT1G52440.1]	-8.99685	0.0409393	7.0661	-5.22231	0.319649	100.45	13.6851	3.48562e-05	0.0021409	0	0	0	0	0	0	0	0	0	0	0	0
A_84_P81409	AT3G15630	similar to unknown protein [Arabidopsis thaliana] (TAIR:AT1G52720.1); similar to unnamed protein product [Vitis vinifera] (GB:CAO46032.1); similar to hypothetical protein [Vitis vinifera] (GB:CAN71657.1) [AT3G15630.1]	-2.43371	0.178802	669.43	-0.347355	0.134621	2896.58	4.24674	8.60761e-05	0.0027558	0	0	0	0	0	0	0	0	0	0	0	0
A_84_P752023	AT1G53620	similar to unknown protein [Arabidopsis thaliana] (TAIR:AT1G53610.1) [AT1G53620.1]	-6.31989	0.168647	45.2595	-4.63519	0.243546	149.089	3.21473	0.000595819	0.00599296	0	0	0	0	0	0	0	0	0	0	0	0
A_84_P24013	AT1G53610	similar to unknown protein [Arabidopsis thaliana] (TAIR:AT1G53620.1) [AT1G53610.1]	-9.68789	0.680121	4.65721	-7.85294	0.345144	16.2031	3.5676	0.0140635	0.0429039	0	0	0	0	0	0	0	0	0	0	0	0
A_84_P501308	AT3G14260	similar to unknown protein [Arabidopsis thaliana] (TAIR:AT1G53870.1); similar to unknown protein [Arabidopsis thaliana] (TAIR:AT1G53890.1); similar to unnamed protein product [Vitis vinifera] (GB:CAO62790.1); contains InterPro domain Protein of unknown function DUF567 (InterPro:IPR007612) [AT3G14260.1]	-5.4372	0.309033	84.5597	-2.5209	0.232905	647.592	7.54908	0.000198833	0.00363052	0	0	0	0	0	0	0	0	0	0	1	0
A_84_P119322	AT3G14060	similar to unknown protein [Arabidopsis thaliana] (TAIR:AT1G54120.1); similar to unnamed protein product [Vitis vinifera] (GB:CAO45609.1) [AT3G14060.1]	-4.47238	0.22914	163.479	-2.87413	0.204005	504.538	3.02775	0.000835556	0.00719035	0	0	0	0	0	0	0	0	0	0	0	0
A_84_P16120	AT1G10140	similar to unknown protein [Arabidopsis thaliana] (TAIR:AT1G58420.1); contains InterPro domain Uncharacterised conserved protein UCP031279 (InterPro:IPR016972) [AT1G10140.1]	-0.920934	0.0840583	1907.13	0.478894	0.080216	5135.13	2.6387	3.11661e-05	0.00211672	0	0	0	0	0	0	0	0	0	0	1	0
A_84_P572925	AT1G58643	similar to unknown protein [Arabidopsis thaliana] (TAIR:AT1G58936.1); similar to unknown protein [Arabidopsis thaliana] (TAIR:AT1G59312.1); similar to unknown protein [Arabidopsis thaliana] (TAIR:AT1G22100.1); similar to unnamed protein product [Vitis vinifera] (GB:CAO61115.1); contains InterPro domain Protein of unknown function DUF941 (InterPro:IPR009286) [AT1G58643.1]	-8.36725	0.259239	11.0034	-7.27161	0.287532	24.1178	2.13707	0.00803369	0.0288997	0	0	0	0	0	0	0	0	0	0	0	0
A_84_P787664	AT4G09300	similar to unknown protein [Arabidopsis thaliana] (TAIR:AT1G61150.6); similar to unknown protein [Arabidopsis thaliana] (TAIR:AT1G61150.4); similar to unknown protein [Arabidopsis thaliana] (TAIR:AT1G61150.2); similar to hypothetical protein OsI_010399 [Oryza sativa (indica cultivar-group)] (GB:EAY89166.1); similar to Os03g0235100 [Oryza sativa (japonica cultivar-group)] (GB:NP_001049484.1); cont…	-7.7981	0.209035	16.2743	-6.7357	0.128731	34.5844	2.0884	0.00169463	0.0106089	0	0	0	0	0	0	0	0	0	0	0	0
A_84_P247425	AT4G04990	similar to unknown protein [Arabidopsis thaliana] (TAIR:AT1G61260.1); contains InterPro domain Protein of unknown function DUF761, plant (InterPro:IPR008480) [AT4G04990.1]	-4.53439	0.168796	155.996	-3.17475	0.0949274	407.621	2.56621	0.000262434	0.00409443	0	0	0	0	0	0	0	0	0	0	0	0
A_84_P754648	AT1G63057	similar to unknown protein [Arabidopsis thaliana] (TAIR:AT1G63055.1) [AT1G63057.2]	-8.55495	0.518693	9.95707	-3.99412	0.713199	252.86	23.6019	0.000859221	0.00729025	0	0	0	0	0	0	0	0	0	0	0	0
A_84_P525908	AT1G63055	similar to unknown protein [Arabidopsis thaliana] (TAIR:AT1G63057.2) [AT1G63055.1]	-6.68285	0.334858	35.8828	-2.16445	0.676633	890.602	22.9179	0.000488864	0.00541474	0	0	0	0	0	0	0	0	0	0	0	0
A_84_P526084	AT2G44000	similar to unknown protein [Arabidopsis thaliana] (TAIR:AT1G64065.1); similar to unnamed protein product [Vitis vinifera] (GB:CAO49537.1); contains InterPro domain Harpin-induced 1 (InterPro:IPR010847) [AT2G44000.1]	-6.01998	0.141451	55.6616	-4.84494	0.0949529	128.253	2.258	0.000281315	0.00424142	0	0	0	0	0	0	0	0	0	0	1	0
A_84_P539238	AT1G65510	similar to unknown protein [Arabidopsis thaliana] (TAIR:AT1G65490.1) [AT1G65510.1]	-2.48272	0.0615526	645.423	-1.01933	0.144901	1821.11	2.75756	8.70469e-05	0.00276463	0	0	0	0	0	0	0	0	0	0	0	0
A_84_P15172	AT1G67150	similar to unknown protein [Arabidopsis thaliana] (TAIR:AT1G65985.1); similar to At1g67150-like protein [Arabidopsis lyrata] (GB:ABY59108.1); contains InterPro domain Protein of unknown function DUF247, plant (InterPro:IPR004158) [AT1G67150.1]	-6.26202	0.363592	47.7831	-3.54623	0.137174	315.924	6.56954	0.000267214	0.00413167	0	0	0	0	0	0	0	0	0	0	0	0
A_84_P180354	AT1G65985	similar to unknown protein [Arabidopsis thaliana] (TAIR:AT1G67150.2); similar to At1g67150-like protein [Arabidopsis lyrata] (GB:ABY59108.1); contains InterPro domain Protein of unknown function DUF247, plant (InterPro:IPR004158) [AT1G65985.1]	-1.35477	0.0424587	1411.29	-0.00850455	0.242699	3698.73	2.54253	0.000695325	0.00651026	0	0	0	0	0	0	0	0	0	0	0	0
A_84_P785659	AT1G67860	similar to unknown protein [Arabidopsis thaliana] (TAIR:AT1G67865.1) [AT1G67860.1]	0.453206	0.129594	4954.26	1.73952	0.0397802	12281.8	2.43904	8.02476e-05	0.00267705	0	0	0	0	0	0	0	0	0	0	0	0
A_84_P575300	AT5G39330	similar to unknown protein [Arabidopsis thaliana] (TAIR:AT1G70020.1); contains InterPro domain Protein of unknown function DUF1163 (InterPro:IPR009544) [AT5G39330.1]	-5.00348	0.0920656	112.454	-3.96727	0.187974	236.1	2.05084	0.00101597	0.00793802	0	0	0	0	0	0	0	0	0	1	0	0
A_84_P10406	AT1G23560	similar to unknown protein [Arabidopsis thaliana] (TAIR:AT1G70480.2); similar to unknown protein [Arabidopsis thaliana] (TAIR:AT1G70480.1); similar to unnamed protein product [Vitis vinifera] (GB:CAO66084.1); contains InterPro domain Protein of unknown function DUF220 (InterPro:IPR003863) [AT1G23560.1]	-3.22025	0.0770172	387.528	-1.73337	0.236142	1117.11	2.80282	0.00048847	0.00541308	0	0	0	0	0	0	0	0	0	0	1	0
A_84_P17041	AT1G23150	similar to unknown protein [Arabidopsis thaliana] (TAIR:AT1G70780.1); similar to unnamed protein product [Vitis vinifera] (GB:CAO42314.1); similar to unknown [Populus trichocarpa x Populus deltoides] (GB:ABK96329.1) [AT1G23150.1]	-1.78109	0.089441	1049.93	-0.713901	0.0646619	2244.01	2.09535	7.44811e-05	0.00262427	0	1	0	0	0	0	0	0	0	0	1	0
A_84_P580028	AT1G54095	similar to unknown protein [Arabidopsis thaliana] (TAIR:AT1G72510.1); similar to unknown protein [Arabidopsis thaliana] (TAIR:AT1G72510.2); similar to hypothetical protein [Vitis vinifera] (GB:CAN73516.1); contains InterPro domain Protein of unknown function DUF1677, plant (InterPro:IPR012876) [AT1G54095.1]	-7.41892	0.295297	21.2931	-6.34466	0.146325	45.3748	2.10563	0.00484677	0.0205671	0	1	0	0	0	0	0	0	0	0	1	0
A_84_P16997	AT1G20520	similar to unknown protein [Arabidopsis thaliana] (TAIR:AT1G76210.1); similar to hypothetical protein [Vitis vinifera] (GB:CAN69930.1); contains InterPro domain Protein of unknown function DUF241, plant (InterPro:IPR004320) [AT1G20520.1]	-9.85123	0.635309	4.1423	-7.08658	0.303426	27.5099	6.79586	0.0024413	0.013247	0	0	0	0	0	0	0	0	0	0	0	0
A_84_P23353	AT4G38390	similar to unknown protein [Arabidopsis thaliana] (TAIR:AT1G76270.1); similar to axi 1 [Nicotiana tabacum] (GB:CAA56570.1); similar to unnamed protein product [Vitis vinifera] (GB:CAO47467.1); contains InterPro domain Protein of unknown function DUF246, plant (InterPro:IPR004348) [AT4G38390.1]	-6.57516	0.15242	37.9424	-4.73126	0.15111	138.809	3.58979	0.000118785	0.00301127	0	0	0	0	0	0	0	0	0	0	0	0
A_84_P19143	AT1G21050	similar to unknown protein [Arabidopsis thaliana] (TAIR:AT1G76610.1); similar to hypothetical protein [Vitis vinifera] (GB:CAN67637.1); contains InterPro domain Protein of unknown function DUF617, plant (InterPro:IPR006460) [AT1G21050.1]	-0.886622	0.155684	1962.36	0.308494	0.164851	4580.27	2.28963	0.000798832	0.00702247	0	0	0	0	0	0	0	0	0	0	0	0
A_84_P69104	AT1G77145	similar to unknown protein [Arabidopsis thaliana] (TAIR:AT1G77160.1); similar to hypothetical protein OsI_004551 [Oryza sativa (indica cultivar-group)] (GB:EAY76704.1); contains InterPro domain Protein of unknown function DUF506, plant (InterPro:IPR006502) [AT1G77145.1]	-0.898202	0.0944833	1937.09	0.169875	0.0876746	4140.28	2.09664	0.000136936	0.00314089	0	0	0	0	0	0	0	0	0	0	0	0
A_84_P577286	AT1G22230	similar to unknown protein [Arabidopsis thaliana] (TAIR:AT1G78110.1); similar to unnamed protein product [Vitis vinifera] (GB:CAO61735.1) [AT1G22230.1]	-2.78319	0.13521	525.435	-1.77311	0.103625	1079.03	2.01403	0.000506884	0.00550752	0	0	0	0	0	0	0	0	0	0	1	0
A_84_P505223	AT5G35732	similar to unknown protein [Arabidopsis thaliana] (TAIR:AT2G04795.1); similar to unnamed protein product [Vitis vinifera] (GB:CAO24128.1) [AT5G35732.1]	-5.22623	0.174633	96.9732	-3.8488	0.246301	258.43	2.59806	0.00138753	0.00942815	0	0	0	0	0	0	0	0	0	0	0	0
A_84_P507766	AT4G34600	similar to unknown protein [Arabidopsis thaliana] (TAIR:AT2G16385.1) [AT4G34600.1]	-0.973915	0.15438	1841.05	0.877214	0.205889	6815.8	3.60782	0.000238652	0.00391937	0	0	0	0	0	0	0	0	0	0	0	0
A_84_P16004	AT5G66170	similar to unknown protein [Arabidopsis thaliana] (TAIR:AT2G17850.1); similar to unnamed protein product [Vitis vinifera] (GB:CAO48196.1); contains InterPro domain Rhodanese-like (InterPro:IPR001763) [AT5G66170.1]	-0.388857	0.17774	2761.9	0.680344	0.11791	5909.45	2.09827	0.000968556	0.00777668	0	1	0	0	0	0	0	0	0	0	0	0
A_84_P855665	AT2G18200	similar to unknown protein [Arabidopsis thaliana] (TAIR:AT2G18210.1) [AT2G18200.1]	-4.69887	0.306257	140.54	-3.00563	0.35547	468.728	3.23384	0.00334023	0.016115	0	0	0	0	0	0	0	0	0	0	1	0
A_84_P816512	AT2G18690	similar to unknown protein [Arabidopsis thaliana] (TAIR:AT2G18680.1); similar to hypothetical protein OsI_029427 [Oryza sativa (indica cultivar-group)] (GB:EAZ08195.1) [AT2G18690.1]	0.159249	0.200969	4051.96	1.25337	0.278759	8858.69	2.13483	0.00527757	0.0217585	0	0	0	0	0	0	0	0	0	0	0	0
A_84_P110402	AT4G31350	similar to unknown protein [Arabidopsis thaliana] (TAIR:AT2G19160.1); similar to unnamed protein product [Vitis vinifera] (GB:CAO43948.1); contains InterPro domain Protein of unknown function DUF266, plant (InterPro:IPR004949) [AT4G31350.1]	-9.61795	0.237781	4.61712	-8.59761	0.198997	9.55638	2.0284	0.00468251	0.0201125	0	1	0	0	0	0	0	0	0	0	0	0
A_84_P508664	AT4G39360	similar to unknown protein [Arabidopsis thaliana] (TAIR:AT2G21780.1) [AT4G39360.1]	-6.4062	0.377955	43.3073	-4.32081	0.696152	199.257	4.24391	0.0103401	0.0343957	0	0	0	0	0	0	0	0	0	0	1	0
A_84_P193944	AT5G66650	similar to unknown protein [Arabidopsis thaliana] (TAIR:AT2G23790.1); similar to unnamed protein product [Vitis vinifera] (GB:CAO22909.1); contains InterPro domain Protein of unknown function DUF607 (InterPro:IPR006769) [AT5G66650.1]	-3.23043	0.143738	384.976	-1.90885	0.0268747	979.535	2.49939	9.72617e-05	0.0028539	0	0	0	0	0	0	0	0	0	0	0	0
A_84_P222036	AT4G32870	similar to unknown protein [Arabidopsis thaliana] (TAIR:AT2G25770.2); similar to unknown protein [Arabidopsis thaliana] (TAIR:AT2G25770.1); similar to unknown [Populus trichocarpa x Populus deltoides] (GB:ABK96434.1); contains domain SSF55961 (SSF55961) [AT4G32870.1]	-0.951084	0.0438686	1865.1	0.254418	0.0753911	4390.22	2.30617	1.80623e-05	0.00189389	0	0	0	0	0	0	0	0	0	0	0	0
A_84_P10465	AT1G04470	similar to unknown protein [Arabidopsis thaliana] (TAIR:AT2G25800.1); similar to unknown protein [Arabidopsis thaliana] (TAIR:AT2G33420.1); similar to unnamed protein product [Vitis vinifera] (GB:CAO71451.1); similar to hypothetical protein LOC_Os03g04560 [Oryza sativa (japonica cultivar-group)] (GB:ABF93881.1); similar to hypothetical protein [Vitis vinifera] (GB:CAN63332.1); contains InterPro d…	-8.20003	0.35012	12.5538	-6.87906	0.454845	32.3659	2.49834	0.016318	0.047851	0	0	0	0	0	0	0	0	0	0	0	0
A_84_P605309	AT3G43930	similar to unknown protein [Arabidopsis thaliana] (TAIR:AT2G26270.1); similar to unnamed protein product [Vitis vinifera] (GB:CAO43909.1); contains InterPro domain BRCT; (InterPro:IPR001357) [AT3G43930.1]	-7.72439	0.349209	17.4582	-5.44537	0.134729	84.5777	4.85349	0.00045729	0.00522928	0	0	0	0	0	0	0	0	0	0	1	0
A_84_P829402	AT1G07795	similar to unknown protein [Arabidopsis thaliana] (TAIR:AT2G28725.1); similar to hypothetical protein [Vitis vinifera] (GB:CAN76818.1) [AT1G07795.1]	-6.34448	0.122947	44.5071	-5.01347	0.246004	115.117	2.51578	0.00110789	0.00834888	0	0	0	0	0	0	0	0	0	0	0	0
A_84_P519046	AT3G09450	similar to unknown protein [Arabidopsis thaliana] (TAIR:AT2G28780.1); similar to unnamed protein product [Vitis vinifera] (GB:CAO15627.1) [AT3G09450.1]	-3.79348	0.0898171	260.551	-2.48336	0.117525	659.708	2.47962	0.000105324	0.00290928	0	0	0	0	0	0	0	0	0	0	0	0
A_84_P18938	AT1G08800	similar to unknown protein [Arabidopsis thaliana] (TAIR:AT2G30690.1); similar to unnamed protein product [Vitis vinifera] (GB:CAO70635.1); contains InterPro domain Protein of unknown function DUF593 (InterPro:IPR007656) [AT1G08800.1]	-1.55865	0.130129	1225.62	-0.25898	0.088662	3080.13	2.46172	0.000139077	0.00314959	0	0	0	0	0	0	0	0	0	0	0	0
A_84_P539084	AT1G06135	similar to unknown protein [Arabidopsis thaliana] (TAIR:AT2G31345.1) [AT1G06135.1]	-8.10196	0.232054	13.2173	-6.20633	0.237035	50.1528	3.72085	0.000584743	0.00593219	0	0	0	0	0	0	0	0	0	0	0	0
A_84_P12212	AT1G56060	similar to unknown protein [Arabidopsis thaliana] (TAIR:AT2G32190.1); similar to unnamed protein product [Vitis vinifera] (GB:CAO68639.1); contains domain PD188784 (PD188784) [AT1G56060.1]	-1.03817	0.219509	1768.14	0.209851	0.217504	4281.7	2.37516	0.00219777	0.0124357	0	0	0	0	0	0	0	0	0	0	0	0
A_84_P228659	AT2G32190	similar to unknown protein [Arabidopsis thaliana] (TAIR:AT2G32210.1); similar to unknown [Populus trichocarpa] (GB:ABK92801.1); contains domain PD188784 (PD188784) [AT2G32190.1]	-0.0573368	0.160704	3474.51	0.996575	0.0980484	7347.9	2.07615	0.000633114	0.00618545	0	0	0	0	0	0	0	0	0	1	0	0
A_84_P555983	AT1G30190	similar to unknown protein [Arabidopsis thaliana] (TAIR:AT2G34610.1) [AT1G30190.1]	-5.70967	0.418262	70.4936	-2.92647	0.149092	485.446	6.88378	0.00040855	0.00496924	0	0	0	0	0	0	0	0	0	0	0	0
A_84_P18955	AT1G30850	similar to unknown protein [Arabidopsis thaliana] (TAIR:AT2G34910.1); similar to unnamed protein product [Vitis vinifera] (GB:CAO15288.1) [AT1G30850.1]	-3.75915	0.237699	267.993	-2.1322	0.0979633	839.748	3.08859	0.000393609	0.00490059	0	0	0	0	0	0	0	0	0	0	3	0
A_84_P605175	AT2G39370	similar to unknown protein [Arabidopsis thaliana] (TAIR:AT2G37380.1); similar to unnamed protein product [Vitis vinifera] (GB:CAO41570.1) [AT2G39370.1]	-3.55437	0.154666	307.925	-0.663357	0.308676	2365.66	7.41791	0.000131413	0.00307898	0	0	0	0	0	0	0	0	0	0	0	0
A_84_P146199	AT5G05440	similar to unknown protein [Arabidopsis thaliana] (TAIR:AT2G38310.1); similar to unnamed protein product [Vitis vinifera] (GB:CAO48777.1); contains InterPro domain Bet v I allergen; (InterPro:IPR000916); contains InterPro domain Streptomyces cyclase/dehydrase (InterPro:IPR005031) [AT5G05440.1]	-1.63424	0.132981	1163.5	-0.210281	0.390735	3273.21	2.68321	0.00394106	0.0180126	0	0	0	0	0	0	0	0	0	0	0	0
A_84_P607989	AT3G54550	similar to unknown protein [Arabidopsis thaliana] (TAIR:AT2G38820.2); similar to unnamed protein product [Vitis vinifera] (GB:CAO22614.1); contains InterPro domain Protein of unknown function DUF506, plant (InterPro:IPR006502) [AT3G54550.1]	-8.21211	0.314838	12.4005	-7.11794	0.361389	27.1356	2.13491	0.0167606	0.0487392	0	0	0	0	0	0	0	0	0	0	0	0
A_84_P584762	AT3G12540	similar to unknown protein [Arabidopsis thaliana] (TAIR:AT2G39690.1); similar to At3g12540-like protein [Boechera stricta] (GB:ABB89771.1); contains InterPro domain Protein of unknown function DUF547 (InterPro:IPR006869) [AT3G12540.1]	-4.97977	0.288282	115.635	-3.60995	0.172751	302.411	2.58437	0.00212356	0.0121849	0	0	0	0	0	0	0	0	0	0	0	0
A_84_P589812	AT1G45248	similar to unknown protein [Arabidopsis thaliana] (TAIR:AT2G40020.3) [AT1G45248.2]	-9.66803	0.455312	4.56069	-8.57908	0.153489	9.64433	2.12718	0.0171692	0.0495945	0	0	0	0	0	0	0	0	0	0	0	0
A_84_P594944	AT5G47635	similar to unknown protein [Arabidopsis thaliana] (TAIR:AT2G40113.1); similar to hypothetical protein 31.t00008 [Brassica oleracea] (GB:ABD65108.1) [AT5G47635.1]	-4.90928	0.217914	121.016	-3.81975	0.178296	262.099	2.12805	0.00257857	0.0137457	0	0	0	0	0	0	0	0	0	0	0	0
A_84_P592005	AT3G57380	similar to unknown protein [Arabidopsis thaliana] (TAIR:AT2G41640.1); similar to glycosyltransferase [Medicago truncatula] (GB:CAI30145.1); contains InterPro domain Protein of unknown function DUF563 (InterPro:IPR007657) [AT3G57380.1]	-3.41543	0.136648	338.421	-2.06706	0.0361647	877.811	2.54625	7.85867e-05	0.00266147	0	0	0	0	0	0	0	0	0	0	0	0
A_84_P280890	AT3G10320	similar to unknown protein [Arabidopsis thaliana] (TAIR:AT2G41640.1); similar to unnamed protein product [Vitis vinifera] (GB:CAO23616.1); contains InterPro domain Protein of unknown function DUF563 (InterPro:IPR007657) [AT3G10320.1]	-3.98304	0.0918551	228.535	-1.65294	0.155332	1174.23	5.02838	2.36679e-05	0.00199191	0	0	0	0	0	0	0	0	0	0	0	0
A_84_P53570	AT2G41810	similar to unknown protein [Arabidopsis thaliana] (TAIR:AT2G41800.1); similar to unnamed protein product [Vitis vinifera] (GB:CAO23583.1); contains InterPro domain Protein of unknown function DUF642 (InterPro:IPR006946); contains InterPro domain Galactose-binding like (InterPro:IPR008979) [AT2G41810.1]	0.523432	0.184431	5210.14	1.61227	0.113829	11273.3	2.12703	0.000960342	0.00773721	0	0	0	0	0	0	0	0	0	1	1	0
A_84_P86169	AT4G18610	similar to unknown protein [Arabidopsis thaliana] (TAIR:AT2G42610.2); similar to unknown protein [Arabidopsis thaliana] (TAIR:AT2G42610.1); similar to hypothetical protein [Vitis vinifera] (GB:CAN72178.1); similar to unknown [Populus trichocarpa] (GB:ABK93578.1); contains InterPro domain Protein of unknown function DUF640 (InterPro:IPR006936) [AT4G18610.1]	-3.11273	0.112598	417.302	-1.39455	0.214466	1412.3	3.2902	0.000252111	0.0040193	0	0	0	0	0	0	0	0	0	0	0	0
A_84_P579344	AT2G44220	similar to unknown protein [Arabidopsis thaliana] (TAIR:AT2G44240.1); similar to unnamed protein product [Vitis vinifera] (GB:CAO22094.1); similar to hypothetical protein [Vitis vinifera] (GB:CAN72570.1); contains InterPro domain Protein of unknown function DUF239, plant (InterPro:IPR004314) [AT2G44220.1]	-9.31611	0.24031	5.72514	-5.79227	0.41068	68.4879	11.5022	0.000212925	0.00372799	0	0	0	0	0	0	0	0	0	1	0	0
A_84_P21165	AT3G07900	similar to unknown protein [Arabidopsis thaliana] (TAIR:AT2G44500.1); similar to unnamed protein product [Vitis vinifera] (GB:CAO15104.1); contains InterPro domain Protein of unknown function DUF246, plant (InterPro:IPR004348) [AT3G07900.1]	-3.87545	0.184019	246.677	-2.55317	0.116068	628.581	2.5006	0.000460568	0.00524789	0	0	0	0	0	0	0	0	0	0	0	0
A_84_P298434	AT3G60780	similar to unknown protein [Arabidopsis thaliana] (TAIR:AT2G45360.1); similar to unnamed protein product [Vitis vinifera] (GB:CAO24498.1); contains InterPro domain Protein of unknown function DUF1442 (InterPro:IPR009902) [AT3G60780.1]	-10.2314	0.500484	3.14355	-8.35021	0.217449	11.3631	3.68378	0.00395185	0.0180413	0	0	0	0	0	0	0	0	0	0	1	0
A_84_P594026	AT5G35110	similar to unknown protein [Arabidopsis thaliana] (TAIR:AT2G46490.1); similar to hypothetical protein [Vitis vinifera] (GB:CAN80242.1) [AT5G35110.1]	-3.9889	0.121725	227.388	-2.68001	0.323578	584.133	2.47751	0.00279688	0.0144536	0	0	0	0	0	0	0	1	0	0	0	0
A_84_P612806	AT1G02570	similar to unknown protein [Arabidopsis thaliana] (TAIR:AT2G47360.1); similar to unnamed protein product [Vitis vinifera] (GB:CAO40120.1) [AT1G02570.1]	-7.59316	0.39509	19.0752	-4.77596	0.178349	134.967	7.04793	0.000354815	0.0046726	0	0	0	0	0	0	0	0	0	0	0	0
A_84_P91239	AT2G16760	similar to unknown protein [Arabidopsis thaliana] (TAIR:AT2G47370.1); similar to unnamed protein product [Vitis vinifera] (GB:CAO40115.1); contains InterPro domain Six-bladed beta-propeller, TolB-like (InterPro:IPR011042) [AT2G16760.1]	-4.26284	0.110299	187.994	-2.66722	0.0871297	579.642	3.02224	3.94639e-05	0.00219464	0	0	0	0	0	0	0	0	0	0	0	0
A_84_P174131	AT5G14730	similar to unknown protein [Arabidopsis thaliana] (TAIR:AT3G01513.1); similar to unnamed protein product [Vitis vinifera] (GB:CAO64332.1); similar to hypothetical protein [Vitis vinifera] (GB:CAN65788.1) [AT5G14730.1]	0.911891	0.232203	6847.88	2.17533	0.126176	16649.4	2.40068	0.0011609	0.00856057	0	0	0	0	0	0	0	0	0	0	0	0
A_84_P299340	AT5G14690	similar to unknown protein [Arabidopsis thaliana] (TAIR:AT3G01516.1); similar to unnamed protein product [Vitis vinifera] (GB:CAO14758.1) [AT5G14690.1]	-1.78815	0.101316	1046.89	-0.52102	0.206535	2583.76	2.40682	0.000674112	0.006406	0	0	0	0	0	0	0	0	0	0	0	0
A_84_P556661	AT5G43230	similar to unknown protein [Arabidopsis thaliana] (TAIR:AT3G01810.1); similar to unnamed protein product [Vitis vinifera] (GB:CAO46641.1); contains InterPro domain C2 calcium/lipid-binding region, CaLB (InterPro:IPR008973) [AT5G43230.1]	-6.80601	0.313817	32.6514	-5.23526	0.274928	98.5837	2.97059	0.00285573	0.0146376	0	0	0	0	0	0	0	0	0	0	0	0
A_84_P762727	AT3G02242	similar to unknown protein [Arabidopsis thaliana] (TAIR:AT3G02240.1) [AT3G02242.1]	-8.95385	0.3181	7.37765	-6.94339	0.239	30.1034	4.0291	0.000939402	0.00764549	0	0	0	0	0	0	0	0	0	0	0	0
A_84_P550058	AT3G02240	similar to unknown protein [Arabidopsis thaliana] (TAIR:AT3G02242.1) [AT3G02240.1]	-5.21646	0.0668189	97.1722	-3.27643	0.0999313	380.525	3.83716	9.74469e-06	0.00171993	0	0	0	0	0	0	0	0	0	0	0	0
A_84_P262840	AT4G24310	similar to unknown protein [Arabidopsis thaliana] (TAIR:AT3G02430.1); similar to unnamed protein product [Vitis vinifera] (GB:CAO46970.1); contains InterPro domain Protein of unknown function DUF679 (InterPro:IPR007770) [AT4G24310.1]	-1.87705	0.0561544	981.781	-0.396083	0.0971129	2800.92	2.79136	2.16703e-05	0.00197355	0	0	0	0	0	0	0	0	0	0	0	0
A_84_P111802	AT5G18130	similar to unknown protein [Arabidopsis thaliana] (TAIR:AT3G03870.2); similar to unknown [Medicago truncatula] (GB:ABK28852.1) [AT5G18130.1]	0.299623	0.176568	4453.03	1.45646	0.118854	10108.9	2.22969	0.000709709	0.00659157	0	0	0	0	0	0	0	0	0	0	0	0
A_84_P759366	AT3G03700	similar to unknown protein [Arabidopsis thaliana] (TAIR:AT3G04440.1); similar to unnamed protein product [Vitis vinifera] (GB:CAO67493.1); contains InterPro domain Protein of unknown function DUF580 (InterPro:IPR007603) [AT3G03700.1]	-2.93047	0.188192	475.833	-1.1344	0.207956	1689.8	3.47273	0.00037581	0.0048118	0	0	0	0	0	0	0	0	0	0	0	0
A_84_P516750	AT5G26620	similar to unknown protein [Arabidopsis thaliana] (TAIR:AT3G05858.1); similar to unnamed protein product [Vitis vinifera] (GB:CAO70945.1) [AT5G26620.1]	-5.31318	0.198035	91.048	-2.95109	0.137526	477.65	5.14112	7.07224e-05	0.00259009	0	0	0	0	0	0	0	0	0	0	0	0
A_84_P19386	AT3G51540	similar to unknown protein [Arabidopsis thaliana] (TAIR:AT3G08670.1); similar to hypothetical protein [Vitis vinifera] (GB:CAN71240.1) [AT3G51540.1]	-4.27202	0.0633132	186.977	-2.67499	0.0195096	576.001	3.0252	1.96683e-06	0.00157531	0	0	0	0	0	0	0	0	0	0	1	0
A_84_P803231	AT5G06230	similar to unknown protein [Arabidopsis thaliana] (TAIR:AT3G11570.1); similar to hypothetical protein [Vitis vinifera] (GB:CAN61015.1); contains InterPro domain Protein of unknown function DUF231, plant (InterPro:IPR004253) [AT5G06230.1]	-3.85045	0.129018	250.52	-2.64466	0.0820141	588.489	2.30665	0.000166282	0.00338172	0	0	0	0	0	0	0	0	0	0	0	0
A_84_P152928	AT5G04860	similar to unknown protein [Arabidopsis thaliana] (TAIR:AT3G11760.1); similar to unnamed protein product [Vitis vinifera] (GB:CAO39924.1); contains domain Class I glutamine amidotransferase-like (SSF52317) [AT5G04860.1]	-3.03811	0.215478	441.181	-1.68463	0.162961	1150.1	2.55527	0.000970711	0.00778424	0	0	0	0	0	0	0	0	0	1	1	0
A_84_P576008	AT4G16400	similar to unknown protein [Arabidopsis thaliana] (TAIR:AT3G13175.1); similar to unknown [Populus trichocarpa] (GB:ABK93642.1) [AT4G16400.1]	-6.75505	0.198104	33.5254	-5.58959	0.167147	76.8271	2.24306	0.00146601	0.00974562	0	0	0	0	0	0	0	0	0	0	0	0
A_84_P19122	AT1G63410	similar to unknown protein [Arabidopsis thaliana] (TAIR:AT3G14260.1); similar to unnamed protein product [Vitis vinifera] (GB:CAO62792.1); contains InterPro domain Protein of unknown function DUF567 (InterPro:IPR007612) [AT1G63410.1]	-10.2089	0.325411	3.09142	-9.16861	0.267481	6.4576	2.05664	0.0128731	0.0402397	0	0	0	0	0	0	0	0	0	0	0	0
A_84_P208818	AT1G53180	similar to unknown protein [Arabidopsis thaliana] (TAIR:AT3G15115.1) [AT1G53180.1]	-1.3864	0.0785382	1382.6	-0.145672	0.0922067	3331.94	2.36317	5.92851e-05	0.00242937	0	0	0	0	0	0	0	0	0	0	1	0
A_84_P15742	AT4G27450	similar to unknown protein [Arabidopsis thaliana] (TAIR:AT3G15450.1); similar to unnamed protein product [Vitis vinifera] (GB:CAO39242.1); contains domain G3DSA:3.60.20.10 (G3DSA:3.60.20.10); contains domain SSF56235 (SSF56235) [AT4G27450.1]	-0.416875	0.145726	2715.36	1.04952	0.261741	7700.01	2.7633	0.00106092	0.00813418	0	0	0	0	0	0	0	0	0	0	1	0
A_84_P21853	AT1G49030	similar to unknown protein [Arabidopsis thaliana] (TAIR:AT3G18460.1); similar to unnamed protein product [Vitis vinifera] (GB:CAO68031.1); contains InterPro domain Protein of unknown function Cys-rich (InterPro:IPR006461) [AT1G49030.1]	-3.9321	0.233223	238.766	-2.87072	0.145727	504.741	2.08692	0.00260406	0.0138346	0	0	0	0	0	0	0	0	0	0	0	0
A_84_P16471	AT3G18450	similar to unknown protein [Arabidopsis thaliana] (TAIR:AT3G18460.1); similar to unnamed protein product [Vitis vinifera] (GB:CAO68031.1); contains InterPro domain Protein of unknown function Cys-rich (InterPro:IPR006461) [AT3G18450.1]	-9.34315	0.448479	5.70405	-8.02687	0.246194	14.2282	2.49024	0.0111925	0.0363822	0	0	0	0	0	0	0	0	0	0	0	0
A_84_P152118	AT1G52200	similar to unknown protein [Arabidopsis thaliana] (TAIR:AT3G18470.1); similar to unnamed protein product [Vitis vinifera] (GB:CAO45876.1); contains InterPro domain Protein of unknown function Cys-rich (InterPro:IPR006461) [AT1G52200.1]	-0.129819	0.123778	3300.16	1.27486	0.0567798	8909.17	2.6476	5.76808e-05	0.00241137	0	0	0	0	0	0	0	0	0	0	0	0
A_84_P12474	AT1G71740	similar to unknown protein [Arabidopsis thaliana] (TAIR:AT3G18560.1); similar to hypothetical protein [Vitis vinifera] (GB:CAN60388.1) [AT1G71740.1]	-3.57396	0.126455	303.692	-1.96942	0.187984	944.714	3.04098	0.000253649	0.00402296	0	0	0	0	0	0	0	1	0	0	0	0
A_84_P533868	AT1G49000	similar to unknown protein [Arabidopsis thaliana] (TAIR:AT3G18560.1); similar to hypothetical protein [Vitis vinifera] (GB:CAN78728.1); similar to unnamed protein product [Vitis vinifera] (GB:CAO68009.1) [AT1G49000.1]	-2.95285	0.258378	469.688	-1.67096	0.160379	1158.25	2.43157	0.00187136	0.0112737	0	0	0	0	0	0	0	0	0	0	0	0
A_84_P514346	AT1G50930	similar to unknown protein [Arabidopsis thaliana] (TAIR:AT3G20557.1) [AT1G50930.1]	-7.03251	0.201026	27.8001	-5.62359	0.141678	74.7528	2.65538	0.00057916	0.00590736	0	0	0	0	0	0	0	0	0	0	1	0
A_84_P21222	AT3G21000	similar to unknown protein [Arabidopsis thaliana] (TAIR:AT3G20980.1); similar to putative polyprotein [Oryza sativa (japonica cultivar-group)] (GB:AAP46257.1); contains domain PTHR11439 (PTHR11439) [AT3G21000.1]	-7.14316	0.392368	26.1931	-5.70618	0.127599	70.7021	2.70753	0.0038067	0.0176428	0	0	0	0	0	0	0	0	0	1	0	0
A_84_P15190	AT1G04330	similar to unknown protein [Arabidopsis thaliana] (TAIR:AT3G23170.1); similar to At1g04330-like protein [Arabidopsis lyrata] (GB:ABY68375.1) [AT1G04330.1]	-6.64707	0.0519804	35.9912	-5.39862	0.0840734	87.2895	2.37586	2.58356e-05	0.00200648	0	0	0	0	0	0	0	0	0	1	0	0
A_84_P762636	AT3G22961	similar to unknown protein [Arabidopsis thaliana] (TAIR:AT3G24093.1); contains InterPro domain Paired amphipathic helix; (InterPro:IPR003822) [AT3G22961.1]	-6.11894	0.285511	52.4398	-3.9753	0.3127	237.718	4.41875	0.000932616	0.00762085	0	1	0	0	0	0	0	0	0	0	1	0
A_84_P227239	AT5G13210	similar to unknown protein [Arabidopsis thaliana] (TAIR:AT3G24780.1); similar to unknown protein [Arabidopsis thaliana] (TAIR:AT5G43400.1); similar to unnamed protein product [Vitis vinifera] (GB:CAO70061.1); contains InterPro domain von Willebrand factor, type A (InterPro:IPR002035); contains InterPro domain Uncharacterized conserved protein UCP015417, vWA (InterPro:IPR011205) [AT5G13210.1]	-0.187822	0.334467	3233.9	0.974666	0.134674	7241.33	2.23843	0.00504315	0.0211175	0	0	0	0	0	0	0	0	0	0	0	0
A_84_P602945	AT5G40860	similar to unknown protein [Arabidopsis thaliana] (TAIR:AT3G27210.1); similar to hypothetical protein [Vitis vinifera] (GB:CAN62725.1) [AT5G40860.1]	-5.12649	0.33774	104.701	-3.42407	0.261384	345.605	3.25446	0.00230794	0.0128016	0	0	0	0	0	0	0	0	0	0	0	0
A_84_P10235	AT5G40510	similar to unknown protein [Arabidopsis thaliana] (TAIR:AT3G27570.1); similar to unnamed protein product [Vitis vinifera] (GB:CAO14698.1); contains InterPro domain Thioredoxin-like fold (InterPro:IPR012336); contains InterPro domain Thioredoxin fold (InterPro:IPR012335); contains InterPro domain Sucraseferredoxin-like (InterPro:IPR009737) [AT5G40510.1]	-1.34683	0.164084	1422.82	0.26504	0.100824	4430.78	3.05648	0.00013165	0.00308288	0	0	0	0	0	0	0	0	0	0	0	0
A_84_P61410	AT1G13970	similar to unknown protein [Arabidopsis thaliana] (TAIR:AT3G29180.1); similar to unnamed protein product [Vitis vinifera] (GB:CAO15029.1); contains InterPro domain Protein of unknown function DUF1336 (InterPro:IPR009769) [AT1G13970.1]	-2.76861	0.150783	530.301	-1.6936	0.143967	1142.43	2.10674	0.000868999	0.00734463	0	0	0	0	0	0	0	0	0	0	0	0
A_84_P610276	AT1G34315	similar to unknown protein [Arabidopsis thaliana] (TAIR:AT3G31400.1); similar to unknown protein [Arabidopsis thaliana] (TAIR:AT3G43870.1) [AT1G34315.1]	-4.7514	0.135168	134.134	-3.66127	0.161707	291.857	2.12893	0.000858836	0.00728982	0	0	0	0	0	0	0	0	0	0	2	0
A_84_P103806	AT5G21940	similar to unknown protein [Arabidopsis thaliana] (TAIR:AT3G43850.1); similar to unknown [Populus trichocarpa] (GB:ABK93792.1) [AT5G21940.1]	2.66063	0.171497	22876	3.86165	0.1484	53711.8	2.29903	0.000784421	0.00695871	0	1	0	0	0	0	0	0	0	0	0	0
A_84_P535977	AT3G43870	similar to unknown protein [Arabidopsis thaliana] (TAIR:AT3G44210.1) [AT3G43870.1]	-8.1979	0.275103	12.4737	-6.97458	0.181487	29.3556	2.33483	0.00301003	0.0150615	0	0	0	0	0	0	0	0	0	0	0	0
A_84_P568760	AT3G44700	similar to unknown protein [Arabidopsis thaliana] (TAIR:AT3G44710.1); similar to unnamed protein product [Vitis vinifera] (GB:CAO15956.1); contains InterPro domain Protein of unknown function DUF247, plant (InterPro:IPR004158) [AT3G44700.1]	-9.64085	0.236909	4.57154	-7.70634	0.220776	17.7271	3.82248	0.000492423	0.00542474	0	0	0	0	0	0	0	0	0	0	0	0
A_84_P804445	AT3G44760	similar to unknown protein [Arabidopsis thaliana] (TAIR:AT3G44770.1) [AT3G44760.1]	-8.68636	0.496828	9.04453	-7.24999	0.250181	24.4476	2.70638	0.0110539	0.0360468	0	0	0	0	0	0	0	0	0	0	0	0
A_84_P514686	AT3G46300	similar to unknown protein [Arabidopsis thaliana] (TAIR:AT3G46310.1); similar to hypothetical protein [Vitis vinifera] (GB:CAN66779.1) [AT3G46300.1]	-6.79847	0.140022	32.48	-5.33249	0.346495	92.7695	2.76252	0.00245083	0.0132882	0	0	0	0	0	0	0	0	0	0	4	0
A_84_P156895	AT3G47210	similar to unknown protein [Arabidopsis thaliana] (TAIR:AT3G47250.1); similar to unknown protein [Arabidopsis thaliana] (TAIR:AT3G47250.3); similar to unknown protein [Arabidopsis thaliana] (TAIR:AT3G47250.2); similar to unnamed protein product [Vitis vinifera] (GB:CAO15956.1); contains InterPro domain Protein of unknown function DUF247, plant (InterPro:IPR004158) [AT3G47210.1]	-2.77711	0.084033	526.189	-1.64398	0.0184251	1177.14	2.19333	2.18695e-05	0.00197355	0	0	0	0	0	0	0	0	0	1	0	0
A_84_P600237	AT5G23700	similar to unknown protein [Arabidopsis thaliana] (TAIR:AT3G48860.2); similar to hypothetical protein [Vitis vinifera] (GB:CAN81274.1) [AT5G23700.1]	-5.42293	0.221639	84.7484	-4.18085	0.205348	204.424	2.36538	0.00205648	0.0119545	0	0	0	0	0	0	0	0	0	0	1	0
A_84_P505948	AT4G25070	similar to unknown protein [Arabidopsis thaliana] (TAIR:AT3G48860.2); similar to unnamed protein product [Vitis vinifera] (GB:CAO68373.1) [AT4G25070.1]	-4.58357	0.149338	151.016	-3.22692	0.095034	393.643	2.56089	0.000186123	0.00351775	0	0	0	0	0	0	0	0	0	0	0	0
A_84_P11812	AT3G49210	similar to unknown protein [Arabidopsis thaliana] (TAIR:AT3G49200.1); similar to condensation domain-containing protein [Arabidopsis thaliana] (TAIR:AT3G49190.1); similar to unnamed protein product [Vitis vinifera] (GB:CAO48523.1); contains InterPro domain Protein of unknown function UPF0089 (InterPro:IPR004255); contains InterPro domain Protein of unknown function DUF1298 (InterPro:IPR009721) [A…	-2.72557	0.0999502	545.454	-1.28681	0.0874337	1508.78	2.71086	4.74814e-05	0.00231767	0	0	0	0	0	0	0	0	0	0	0	0
A_84_P760826	AT3G50190	similar to unknown protein [Arabidopsis thaliana] (TAIR:AT3G50140.1); similar to unknown protein [Arabidopsis thaliana] (TAIR:AT3G50130.1); similar to unnamed protein product [Vitis vinifera] (GB:CAO71911.1); contains InterPro domain Protein of unknown function DUF247, plant (InterPro:IPR004158) [AT3G50190.1]	-5.80351	0.0913308	64.5871	-4.50978	0.120609	161.883	2.4516	0.000120969	0.00302628	0	0	0	0	0	0	0	0	0	0	0	0
A_84_P504064	AT3G50200	similar to unknown protein [Arabidopsis thaliana] (TAIR:AT3G50170.2); similar to unknown protein [Arabidopsis thaliana] (TAIR:AT3G50170.1); similar to hypothetical protein [Vitis vinifera] (GB:CAN59797.1); contains InterPro domain Protein of unknown function DUF247, plant (InterPro:IPR004158) [AT3G50200.1]	-7.44017	0.100674	20.7791	-6.2001	0.109955	50.176	2.36211	0.000134892	0.0031279	0	0	0	0	0	0	0	0	0	0	1	0
A_84_P290164	AT5G66490	similar to unknown protein [Arabidopsis thaliana] (TAIR:AT3G50900.1); similar to hypothetical protein [Thellungiella halophila] (GB:ABB45855.1) [AT5G66490.1]	-0.702649	0.100287	2222.09	0.48654	0.0583161	5154.81	2.28025	5.91223e-05	0.00242937	0	0	0	0	0	0	0	0	0	0	0	0
A_84_P140239	AT5G02580	similar to unknown protein [Arabidopsis thaliana] (TAIR:AT3G55240.1); similar to hypothetical protein OsI_019565 [Oryza sativa (indica cultivar-group)] (GB:EAY98332.1); similar to Os05g0462000 [Oryza sativa (japonica cultivar-group)] (GB:NP_001055765.1); contains InterPro domain Conserved hypothetical protein CHP01589, plant (InterPro:IPR006476) [AT5G02580.1]	-6.66476	0.257406	35.8371	-4.89977	0.203326	123.822	3.39873	0.000737787	0.00672348	0	0	0	0	0	0	0	0	0	0	0	0
A_84_P769417	AT5G41761	similar to unknown protein [Arabidopsis thaliana] (TAIR:AT3G55570.1); similar to unknown [Populus trichocarpa x Populus deltoides] (GB:ABK96351.1) [AT5G41761.1]	-6.56557	0.234303	38.3462	-4.7976	0.320997	134.049	3.40575	0.00152658	0.00999151	0	0	0	0	0	0	0	0	0	0	0	0
A_84_P822179	AT5G02020	similar to unknown protein [Arabidopsis thaliana] (TAIR:AT3G55646.1); similar to unknown protein [Arabidopsis thaliana] (TAIR:AT5G59080.1); similar to unnamed protein product [Vitis vinifera] (GB:CAO15731.1) [AT5G02020.1]	-2.38533	0.255594	696.821	-1.32321	0.188117	1477.46	2.08801	0.00440355	0.0193206	0	1	0	0	0	0	0	0	0	0	1	0
A_84_P858544	AT2G40000	similar to unknown protein [Arabidopsis thaliana] (TAIR:AT3G55840.1); similar to unnamed protein product [Vitis vinifera] (GB:CAO41329.1); contains InterPro domain Hs1pro-1, C-terminal (InterPro:IPR009743); contains InterPro domain Hs1pro-1, N-terminal (InterPro:IPR009869) [AT2G40000.1]	-1.47339	0.0908174	1299.13	-0.438139	0.295275	2752.91	2.04948	0.00438265	0.0192638	0	0	0	0	0	0	0	0	0	0	0	0
A_84_P589129	AT2G40095	similar to unknown protein [Arabidopsis thaliana] (TAIR:AT3G55880.2); similar to unnamed protein product [Vitis vinifera] (GB:CAO41350.1); contains domain PTHR10992 (PTHR10992); contains domain PTHR10992:SF2 (PTHR10992:SF2) [AT2G40095.1]	-3.66857	0.200548	284.901	-2.54196	0.0844774	632.235	2.18346	0.000855807	0.0072797	0	0	0	0	0	0	0	1	0	0	0	0
A_84_P788663	AT2G05430	similar to unknown protein [Arabidopsis thaliana] (TAIR:AT3G58230.1); similar to MATH domain containing protein [Brassica oleracea] (GB:ABD65138.1); contains domain PTHR10420 (PTHR10420); contains domain PTHR10420:SF29 (PTHR10420:SF29) [AT2G05430.1]	-9.08133	0.254217	6.71163	-7.41069	0.207508	21.7271	3.18357	0.000912728	0.00752888	0	0	0	0	0	0	0	0	0	0	1	0
A_84_P830520	AT2G44010	similar to unknown protein [Arabidopsis thaliana] (TAIR:AT3G59880.1) [AT2G44010.1]	-1.27127	0.108423	1495.1	0.408805	0.18969	4916.53	3.20444	0.000183727	0.00350763	0	0	0	0	0	0	0	0	0	1	1	0
A_84_P24154	AT3G60420	similar to unknown protein [Arabidopsis thaliana] (TAIR:AT3G60450.1); similar to unnamed protein product [Vitis vinifera] (GB:CAO70569.1); contains InterPro domain Phosphoglycerate mutase (InterPro:IPR013078) [AT3G60420.2]	-10.4567	0.0781734	2.56692	-8.81365	0.5942	8.63373	3.12316	0.00898195	0.0311811	0	0	0	0	0	0	0	0	0	0	0	0
A_84_P88159	AT2G45360	similar to unknown protein [Arabidopsis thaliana] (TAIR:AT3G60780.1); similar to unnamed protein product [Vitis vinifera] (GB:CAO24498.1); contains InterPro domain Protein of unknown function DUF1442 (InterPro:IPR009902) [AT2G45360.1]	-1.61856	0.11444	1175.2	0.521064	0.209345	5326.39	4.40646	0.00010028	0.00286498	0	0	0	0	0	0	0	0	0	0	0	0
A_84_P613352	AT3G61280	similar to unknown protein [Arabidopsis thaliana] (TAIR:AT3G61290.1); similar to unknown protein [Arabidopsis thaliana] (TAIR:AT2G45840.1); similar to hypothetical protein [Vitis vinifera] (GB:CAN66409.1); contains InterPro domain Protein of unknown function DUF821, CAP10-like (InterPro:IPR008539); contains InterPro domain Lipopolysaccharide-modifying protein (InterPro:IPR006598) [AT3G61280.1]	-7.70109	0.150177	17.3985	-6.42852	0.12373	42.7623	2.41591	0.000346232	0.00461402	0	0	0	0	0	0	0	0	0	0	0	0
A_84_P574164	AT3G56730	similar to unknown protein [Arabidopsis thaliana] (TAIR:AT3G62050.1); similar to unnamed protein product [Vitis vinifera] (GB:CAO17351.1); contains InterPro domain Protein of unknown function DUF537 (InterPro:IPR007491) [AT3G56730.1]	-4.5747	0.0707518	151.482	-3.45769	0.0704997	334.924	2.16897	4.18713e-05	0.00223084	0	0	0	0	0	0	0	0	0	0	0	0
A_84_P605694	AT5G64450	similar to unknown protein [Arabidopsis thaliana] (TAIR:AT3G62200.1); similar to unnamed protein product [Vitis vinifera] (GB:CAO40196.1); contains InterPro domain Protein of unknown function DUF537 (InterPro:IPR007491) [AT5G64450.1]	-4.61087	0.178647	148.216	-3.35536	0.0581119	359.587	2.38751	0.000318182	0.00443464	0	0	0	0	0	0	0	0	0	0	0	0
A_84_P11283	AT1G47980	similar to unknown protein [Arabidopsis thaliana] (TAIR:AT3G62730.1); similar to unnamed protein product [Vitis vinifera] (GB:CAO44946.1) [AT1G47980.1]	-4.7682	0.678205	143.825	-2.94019	0.117926	480.405	3.55048	0.0100346	0.0336656	1	1	0	0	0	0	0	0	0	0	1	0
A_84_P511310	AT4G32785	similar to unknown protein [Arabidopsis thaliana] (TAIR:AT3G63300.1); similar to unknown protein [Arabidopsis thaliana] (TAIR:AT3G63300.2); similar to unnamed protein product [Vitis vinifera] (GB:CAO44042.1); contains InterPro domain Pleckstrin-like, plant (InterPro:IPR013666); contains InterPro domain Pleckstrin-like (InterPro:IPR001849) [AT4G32785.1]	-5.07031	0.194913	108.225	-3.14663	0.444758	430.648	3.7939	0.00236234	0.0129876	0	0	0	0	0	0	0	0	0	0	0	0
A_84_P708146	AT1G01453	similar to unknown protein [Arabidopsis thaliana] (TAIR:AT4G01110.1); similar to unnamed protein product [Vitis vinifera] (GB:CAO39716.1); contains InterPro domain Harpin-induced 1 (InterPro:IPR010847) [AT1G01453.1]	-7.66139	0.0895691	17.8604	-6.13394	0.118741	52.4627	2.88276	5.86946e-05	0.002428	0	0	0	0	0	0	0	0	0	0	0	0
A_84_P143829	AT1G56550	similar to unknown protein [Arabidopsis thaliana] (TAIR:AT4G01220.1); similar to unnamed protein product [Vitis vinifera] (GB:CAO39698.1); similar to hypothetical protein [Vitis vinifera] (GB:CAN69309.1); contains InterPro domain Reticulon; (InterPro:IPR003388) [AT1G56550.1]	-2.69802	0.074258	555.874	-1.03459	0.0288302	1795.8	3.16768	3.48822e-06	0.00157531	0	0	0	0	0	0	0	0	0	0	0	0
A_84_P502161	AT3G05390	similar to unknown protein [Arabidopsis thaliana] (TAIR:AT4G01240.1); similar to unnamed protein product [Vitis vinifera] (GB:CAO17562.1); similar to hypothetical protein [Vitis vinifera] (GB:CAN77378.1); contains domain SSF53335 (SSF53335); contains domain PROKAR_LIPOPROTEIN (PS51257) [AT3G05390.1]	-2.93345	0.146398	474.128	-1.26336	0.160496	1540.92	3.18236	0.000183872	0.00350763	0	0	0	0	0	0	0	0	0	1	1	0
A_84_P544251	AT5G38700	similar to unknown protein [Arabidopsis thaliana] (TAIR:AT4G02170.1); similar to unnamed protein product [Vitis vinifera] (GB:CAO40081.1) [AT5G38700.1]	-3.68667	0.210202	281.319	-2.28025	0.0801196	757.89	2.65079	0.000412592	0.00498569	0	0	0	0	0	0	0	0	0	1	0	0
A_84_P502404	AT4G26950	similar to unknown protein [Arabidopsis thaliana] (TAIR:AT4G04630.1); similar to unnamed protein product [Vitis vinifera] (GB:CAO38947.1); similar to unknown [Picea sitchensis] (GB:ABK21247.1); contains InterPro domain Protein of unknown function DUF584 (InterPro:IPR007608) [AT4G26950.1]	-3.84747	0.205219	251.754	-2.15579	0.243529	831.572	3.23033	0.000775243	0.00691407	0	0	0	0	0	0	0	0	0	0	0	0
A_84_P560214	AT5G45095	similar to unknown protein [Arabidopsis thaliana] (TAIR:AT4G08593.1); contains domain Ribosomal protein S5 domain 2-like (SSF54211) [AT5G45095.1]	-4.96608	0.276945	116.443	-3.78238	0.083912	267.763	2.2716	0.00209514	0.0120946	0	0	0	0	0	0	0	0	0	0	0	0
A_84_P521588	AT2G19200	similar to unknown protein [Arabidopsis thaliana] (TAIR:AT4G11700.1); contains InterPro domain Protein of unknown function DUF626, Arabidopsis thaliana (InterPro:IPR006462) [AT2G19200.1]	-5.3986	0.223259	85.9517	-4.30495	0.226647	187.656	2.13414	0.00399315	0.0181635	0	0	0	0	0	0	0	0	0	0	0	0
A_84_P563616	AT4G37030	similar to unknown protein [Arabidopsis thaliana] (TAIR:AT4G12680.1); similar to unnamed protein product [Vitis vinifera] (GB:CAO71835.1) [AT4G37030.1]	-3.94623	0.322787	238.108	-2.36459	0.340994	725.05	2.9931	0.00430096	0.0190313	0	0	0	0	0	0	0	0	0	0	0	0
A_84_P568914	AT4G28930	similar to unknown protein [Arabidopsis thaliana] (TAIR:AT4G12930.1) [AT4G28930.1]	-6.44393	0.38404	42.2107	-4.73582	0.0724145	138.246	3.26733	0.00163226	0.0103824	0	0	0	0	0	0	0	1	0	0	2	0
[truncated: 512 more rows]

## Sheet: Down >= 2
Supplemental Table S6B. List of genes downregulated in M-S/W-S
			W-S			M-S			M-S/W-S
[truncated: 923 more rows]
