# Supplementary material for: Transcriptome Analyses of a Salt-Tolerant Cytokinin-Deficient Mutant Reveal Differential Regulation of Salt Stress Response by Cytokinin Deficiency
Source: PLoS One. 2012 Feb 15;7(2):e32124. doi: 10.1371/journal.pone.0032124 (PMC3280229; doi:10.1371/journal.pone.0032124)
Supplement: Table S7 — Comparative analysis of upregulated genes found in comparison M-S/W-S ( ipt1,3,5,7 -200 mM NaCl vs. WT-200 mM NaCl). (XLS) [file pone.0032124.s007.xls]

## Sheet: S7
Supplemental Table S7. Comparative analysis of upregulated genes found in M-S/W-S
			Comparison W-S/W-C				Comparison M-C/W-C				Comparison M-S/M-C				Comparison M-S/W-S
			WT-200 mM vs WT-0 mM NaCl				ipt1,3,5,7-0 mM vs WT-0 mM NaCl				ipt1,3,5,7-200 mM vs ipt1,3,5,7-0 mM				ipt1,3,5,7-200 mM vs WT-200 mM				WT-0 mM			WT-200 mM			ipt1,3,5,7-0 mM			ipt1,3,5,7-200 mM
Probe ID	AGI	Gene description	Fold change	Regulation	p-value	q-value	Fold change	Regulation	p-value	q-value	Fold change	Regulation	p-value	q-value	Fold change	Regulation	p-value	q-value	Mean of normalized intensity	SD of normalized intensity	Mean of raw intensity	Mean of normalized intensity	SD of normalized intensity	Mean of raw intensity	Mean of normalized intensity	SD of normalized intensity	Mean of raw intensity	Mean of normalized intensity	SD of normalized intensity	Mean of raw intensity
A_84_P524502	AT3G59900	(ARGOS); unknown protein [AT3G59900.1]	2.56973	down	0.00534119	0.015182	1.7984	down	2.40341e-05	0.00158376	1.63118	up	0.00234076	0.00879203	2.3308	up	0.0100372	0.0336656	-2.09367	0.0339185	642.287	-3.45529	0.427747	339.101	-2.94039	0.0564185	414.102	-2.23447	0.168567	786.442
A_84_P15215	AT1G73050	(R)-mandelonitrile lyase, putative / (R)-oxynitrilase, putative [AT1G73050.1]	4.10359	up	0.00015436	0.00159947	1.05713	down	0.844856	0.885343	9.53612	up	0.000929517	0.00482612	2.19827	up	0.000440882	0.00513868	-10.0758	0.202872	2.56704	-8.03888	0.151852	13.7858	-10.1559	0.63337	2.97828	-6.90252	0.105469	30.7786
A_84_P18541	AT4G18360	(S)-2-hydroxy-acid oxidase, peroxisomal, putative / glycolate oxidase, putative / short chain alpha-hydroxy acid oxidase, putative [AT4G18360.1]	1.0862	down	0.233276	0.302833	1.34194	up	0.00562054	0.0225665	1.53816	up	0.00148368	0.00646799	2.24205	up	0.000176789	0.00346763	0.109848	0.0942052	2962.19	-0.00944011	0.113194	3596.14	0.534173	0.0975663	4604.32	1.15538	0.0984303	8212.75
A_84_P23689	AT1G12010	1-aminocyclopropane-1-carboxylate oxidase, putative / ACC oxidase, putative [AT1G12010.1]	2.04756	down	0.0108208	0.0262881	10.0279	up	0.000133744	0.00293342	3.26068	down	8.10518e-05	0.00136888	6.29706	up	1.32916e-05	0.00178689	-1.16171	0.397689	1252.88	-2.19561	0.0138882	787.546	2.16424	0.0320349	14243.5	0.459069	0.177288	5090.08
A_84_P21936	AT1G77330	1-aminocyclopropane-1-carboxylate oxidase, putative / ACC oxidase, putative [AT1G77330.1]	2.17133	down	0.00137099	0.00566791	2.18645	up	1.70851e-05	0.00152129	1.3261	down	0.000359171	0.00278714	3.58006	up	0.000183396	0.0035073	1.63019	0.0717247	8500.71	0.511607	0.233656	5186.89	2.75878	0.0366068	21502.4	2.35159	0.0510886	18777.7
A_84_P20504	AT4G34930	1-phosphatidylinositol phosphodiesterase-related [AT4G34930.1]	2.1521	down	3.70966e-05	0.000863596	2.37254	up	6.41289e-05	0.00224339	2.0427	down	0.000160187	0.00183824	2.4996	up	2.39477e-05	0.00199191	-3.48651	0.0224485	244.551	-4.59226	0.0932355	149.687	-2.24008	0.12207	673.309	-3.27056	0.0429791	381.252
A_84_P15946	AT5G51440	23.5 kDa mitochondrial small heat shock protein (HSP23.5-M) [AT5G51440.1]	3.35308	up	0.00022417	0.00192931	1.3167	down	0.0269995	0.0696149	9.49803	up	3.49228e-05	0.00101373	2.15131	up	0.00331194	0.0160224	-2.68822	0.0679135	425.208	-0.942738	0.228946	1896.51	-3.08515	0.18976	377.112	0.162477	0.202352	4146.38
A_84_P22618	AT5G64250	2-nitropropane dioxygenase family / NPD family [AT5G64250.1]	1.31163	down	0.0032637	0.0105101	1.02978	up	0.537565	0.634786	1.54342	up	0.000189621	0.00200013	2.0847	up	2.20063e-05	0.00197843	1.21073	0.0889685	6339	0.819368	0.0608175	6368.66	1.25307	0.0627835	7573.39	1.8792	0.0528791	13543.6
A_84_P14882	AT1G06620	2-oxoglutarate-dependent dioxygenase, putative [AT1G06620.1]	1.23223	up	0.0735744	0.117688	2.16095	up	0.00411433	0.0183694	1.37669	up	0.0692084	0.121603	2.41429	up	0.000496073	0.00544569	-1.85246	0.180718	762.772	-1.55119	0.119293	1235.06	-0.740791	0.271367	1919.36	-0.279592	0.176785	3047.52
A_84_P812444	AT2G25450	2-oxoglutarate-dependent dioxygenase, putative [AT2G25450.1]	1.68648	up	0.010544	0.0257577	1.78934	up	0.00810995	0.0288275	2.08069	up	0.000213648	0.00212216	2.20759	up	8.49378e-05	0.00275356	1.24583	0.283016	6608.74	1.99985	0.053539	14422.1	2.08526	0.0914052	13498.4	3.14232	0.109788	32510.2
A_84_P18256	AT2G30840	2-oxoglutarate-dependent dioxygenase, putative [AT2G30840.1]	1.72342	down	0.000686721	0.00363343	1.92447	up	4.71622e-05	0.00200606	1.10766	up	0.00968612	0.0247404	3.67377	up	1.3557e-05	0.00178689	-1.60125	0.0868677	904.483	-2.38653	0.11391	691.83	-0.65679	0.00523004	2015.89	-0.509268	0.0547403	2585.27
A_84_P20705	AT5G59530	2-oxoglutarate-dependent dioxygenase, putative [AT5G59530.1]	1.93751	down	0.000238	0.00199074	1.17693	up	0.00634506	0.0244489	1.61227	up	0.000311097	0.00257444	3.67647	up	2.56667e-05	0.00200648	-1.97059	0.0770508	700.156	-2.92479	0.107865	475.738	-1.73556	0.0100564	954.614	-1.04647	0.102021	1784.76
A_84_P134445	AT5G60760	2-phosphoglycerate kinase-related [AT5G60760.1]	1.97689	down	0.00018077	0.00173233	3.11856	up	0.00047754	0.0052199	1.95223	down	0.033024	0.0658261	3.15795	up	0.00346285	0.0164927	-3.26037	0.114525	286.141	-4.2436	0.0556719	190.654	-1.61949	0.247283	1041.66	-2.58461	0.460878	637.898
A_84_P12251	AT5G09290	3'(2'),5'-bisphosphate nucleotidase, putative / inositol polyphosphate 1-phosphatase, putative [AT5G09290.1]	1.40984	down	0.052782	0.0904747	2.35364	up	0.00223637	0.0125483	1.09555	down	0.15484	0.23793	3.02885	up	4.79665e-05	0.00231767	-3.22622	0.289132	297.855	-3.72175	0.125286	274.495	-1.99133	0.103774	800.243	-2.12298	0.0786814	844.754
A_84_P16882	AT5G48540	33 kDa secretory protein-related [AT5G48540.1]	1.7277	down	0.0109381	0.0265052	1.17147	down	0.265652	0.372486	1.54575	up	0.00769178	0.0207246	2.27969	up	0.000694265	0.00650871	1.22534	0.25042	6466.49	0.436492	0.173351	4906.19	0.997026	0.175608	6351.82	1.62533	0.131339	11375.1
A_84_P544696	AT2G36110	3'-5' exonuclease domain-containing protein [AT2G36110.1]	1.42969	down	0.312375	0.386113	10.1496	up	0.00108875	0.00821469	5.41758	down	0.00116519	0.00555011	2.67847	up	0.0166134	0.04844	-9.30132	0.568533	4.53695	-9.81702	0.524212	4.14778	-5.95797	0.386855	52.1971	-8.39562	0.332896	11.0949
A_84_P597922	AT1G72590	3-oxo-5-alpha-steroid 4-dehydrogenase family protein / steroid 5-alpha-reductase family protein [AT1G72590.1]	2.58974	down	0.024879	0.050531	3.11527	up	0.00825822	0.0291944	2.20347	down	0.0157776	0.0362174	3.66137	up	0.00569705	0.0228733	-7.32516	0.331553	17.5075	-8.69797	0.592795	9.10197	-5.6858	0.480546	64.1052	-6.82558	0.097189	32.5052
A_84_P24111	AT1G62940	4-coumarate--CoA ligase family protein / 4-coumaroyl-CoA synthase family protein [AT1G62940.1]	2.13162	down	0.0121807	0.0288178	1.73519	up	0.133639	0.220705	1.15082	down	0.660416	0.740832	3.21403	up	0.00286403	0.0146642	-8.11812	0.394541	10.1601	-9.21007	0.183279	6.13309	-7.32303	0.618263	20.8583	-7.52569	0.408515	20.4204
A_84_P11755	AT3G14990	4-methyl-5(b-hydroxyethyl)-thiazole monophosphate biosynthesis protein, putative [AT3G14990.1]	1.25035	down	0.0114302	0.0274294	1.86051	up	0.000608582	0.00594445	1.11591	up	0.272941	0.38065	2.59592	up	0.000248564	0.00399152	3.60516	0.125929	33517.7	3.28283	0.00558473	35102.9	4.50085	0.0960278	72191.5	4.65907	0.193241	93658.4
A_84_P18742	AT5G40040	60S acidic ribosomal protein P2 (RPP2E) [AT5G40040.1]	1.1267	up	0.188798	0.25361	1.48222	up	0.00918615	0.0314868	3.50539	up	0.00140197	0.00623841	4.6115	up	0.000594927	0.00598944	-6.24001	0.116198	36.2848	-6.06791	0.148323	54.061	-5.67225	0.173048	62.8748	-3.86267	0.358118	257.417
A_84_P11648	AT1G67650	7S RNA binding [AT1G67650.1]	1.29824	down	0.0186715	0.0403316	1.56659	up	0.00136457	0.00933228	1.2101	up	0.00437495	0.0136675	2.46111	up	5.72573e-05	0.00240032	-3.32502	0.117992	273.321	-3.70158	0.122995	278.227	-2.6774	0.077805	498.141	-2.40227	0.0260838	696.009
A_84_P752387	AT1G50550	a cytochrome P450 pseudogene [AT1G50550.1]	1.6419	down	0.00869824	0.0221239	2.56878	up	0.000422626	0.00489709	1.31804	down	0.0173225	0.0390406	3.19997	up	0.000201662	0.00365267	-5.01163	0.205449	85.7032	-5.727	0.156988	68.5033	-3.65055	0.075988	253.058	-4.04894	0.159039	223.445
A_84_P796412	AT3G20935	a pseudogene, contains cytochrome P450 domain [AT3G20935.1]	1.35022	down	0.00659732	0.0178429	2.61256	up	8.19193e-07	0.00078136	1.46079	down	0.00513537	0.0153452	2.41483	up	0.000547498	0.00571797	-2.05837	0.0440986	657.464	-2.49157	0.137916	642.687	-0.672906	0.0136283	1994.31	-1.21965	0.169887	1588.92
A_84_P511815	AT2G18193	AAA-type ATPase family protein [AT2G18193.1]	13.0244	up	0.000115587	0.00138698	2.64587	up	0.000487213	0.0052872	12.7807	up	7.37104e-07	0.000497558	2.59635	up	0.00321702	0.0157202	-2.20295	0.21041	601.93	1.5002	0.372791	10475.4	-0.799206	0.103163	1831.4	2.87669	0.0598502	27020.9
A_84_P12725	AT3G28510	AAA-type ATPase family protein [AT3G28510.1]	6.91509	down	0.00803721	0.0207746	2.07514	down	0.118911	0.202077	1.57572	up	0.201468	0.296097	5.25085	up	0.00728343	0.0269936	-2.65619	0.909472	499.561	-5.44594	0.38056	85.0593	-3.70939	0.149591	243.021	-3.05338	0.728904	481.044
A_84_P817057	AT3G50930	AAA-type ATPase family protein [AT3G50930.1]	43.7826	up	0.000139491	0.00151714	1.58039	up	0.143766	0.233035	63.5782	up	8.27199e-06	0.000763501	2.29494	up	0.00706369	0.026482	-9.73084	0.571954	3.45002	-4.27856	0.331498	189.017	-9.07056	0.264671	5.99804	-3.0801	0.238438	439.002
A_84_P14013	AT5G40000	AAA-type ATPase family protein [AT5G40000.1]	21.7616	up	0.000113005	0.00137176	1.60519	up	0.0766417	0.148697	39.6634	up	2.22553e-05	0.000893304	2.92568	up	0.00308048	0.0153139	-6.13888	0.490598	40.4176	-1.69517	0.142034	1119.26	-5.45614	0.0884896	72.6385	-0.146399	0.395116	3392.02
A_84_P12186	AT5G57480	AAA-type ATPase family protein [AT5G57480.1]	2.00962	down	0.00233205	0.0082415	2.11226	up	0.00013046	0.00288946	2.04973	down	0.000198736	0.00205149	2.07093	up	0.00212935	0.0122037	-1.0122	0.0878803	1360.56	-2.01912	0.237568	895.042	0.0665881	0.0938822	3339.14	-0.968845	0.100292	1880.89
A_84_P14129	AT5G20960	AAO1 (ALDEHYDE OXIDASE 1) [AT5G20960.1]	1.57122	down	0.000613975	0.00339655	1.97771	up	2.79364e-06	0.0010761	1.0256	down	0.75542	0.808011	3.02987	up	0.000217983	0.00377321	0.591625	0.00863006	4128.93	-0.0602592	0.115198	3471.87	1.57546	0.0437201	9467.03	1.539	0.184185	10765.6
A_84_P23828	AT1G77380	AAP3 (amino acid permease 3); amino acid transmembrane transporter [AT1G77380.1]	1.12915	down	0.0785716	0.123957	2.49371	up	0.000217066	0.00355247	1.3157	up	0.0204368	0.0445097	3.7047	up	1.79273e-05	0.00189389	-1.37732	0.0673258	1054.65	-1.55255	0.110262	1230.24	-0.0590242	0.165732	3053.41	0.336804	0.0803783	4647.38
A_84_P18552	AT4G21120	AAT1 (CATIONIC AMINO ACID TRANSPORTER 1); cationic amino acid transmembrane transporter [AT4G21120.1]	1.75186	up	0.0480467	0.0841424	1.54162	up	0.0437309	0.0998061	2.33578	up	0.000856432	0.00458729	2.05548	up	0.011433	0.0369541	-2.58503	0.291934	463.327	-1.77615	0.402977	1075.2	-1.96058	0.230289	819.949	-0.736676	0.0536284	2207.6
A_84_P14958	AT5G40010	AATP1 (AAA-ATPASE 1); ATP binding / ATPase [AT5G40010.1]	1.71094	up	0.166687	0.228454	1.82672	up	0.0792216	0.151935	4.10436	up	6.17884e-05	0.00124212	4.38211	up	0.00191798	0.011449	-3.62777	0.612556	237.003	-2.85298	0.506782	520.193	-2.75852	0.195253	471.508	-0.72136	0.0475471	2232.6
A_84_P18335	AT3G02480	ABA-responsive protein-related [AT3G02480.1]	94.1894	up	6.9712e-05	0.00110372	1.94799	up	0.143755	0.233035	101.752	up	9.9783e-05	0.00148639	2.1044	up	0.00898579	0.0311811	-3.95541	0.644496	186.979	2.60208	0.171445	21952.1	-2.99342	0.653944	427.669	3.67549	0.352071	47781.9
A_84_P20908	AT1G53270	ABC transporter family protein [AT1G53270.1]	1.21253	down	0.122431	0.177116	1.18988	down	0.128576	0.214455	3.14819	up	0.000211745	0.00211251	3.20811	up	0.000275761	0.00419834	-2.71395	0.150533	420.169	-2.99197	0.195165	455.232	-2.96477	0.170329	410.235	-1.31024	0.144078	1487.97
A_84_P829399	AT2G37360	ABC transporter family protein [AT2G37360.1]	1.29074	down	0.357065	0.431433	1.22068	down	0.327144	0.436582	3.00975	up	0.0034268	0.0114778	3.18249	up	0.00906924	0.0313921	-7.89561	0.351743	11.8128	-8.26381	0.502292	12.2985	-8.1833	0.275374	11.135	-6.59366	0.347731	38.8533
A_84_P832213	AT3G28345	ABC transporter family protein [AT3G28345.1]	1.23653	up	0.00612381	0.0168457	2.00103	up	9.52793e-05	0.0025303	1.50553	up	0.00412847	0.0131301	2.43634	up	0.000184138	0.00350763	-1.64805	0.0641006	873.588	-1.34175	0.0771	1423.93	-0.647306	0.0895807	2035.65	-0.0570361	0.148328	3553.05
A_84_P16557	AT3G53510	ABC transporter family protein [AT3G53510.1]	1.48702	down	0.024069	0.0492599	1.54091	down	0.00457382	0.0197113	2.90664	up	0.000745853	0.00422536	2.80497	up	0.00189363	0.0113464	-0.744439	0.0382519	1635.52	-1.31686	0.277655	1463.52	-1.36822	0.184411	1242.47	0.171127	0.219777	4170.86
A_84_P23420	AT5G13580	ABC transporter family protein [AT5G13580.1]	1.42318	up	0.0107657	0.0261922	1.36387	down	0.0292925	0.0739186	6.06102	up	0.000260044	0.0023345	3.12256	up	0.00120292	0.0087376	-0.503387	0.0407777	1934.29	0.00573413	0.191365	3642.44	-0.951096	0.229759	1666.11	1.64847	0.28925	11691.2
A_84_P286080	AT5G19410	ABC transporter family protein [AT5G19410.1]	1.23859	down	0.131937	0.188223	1.81335	down	0.00532171	0.0217635	4.33819	up	0.000472546	0.00324173	2.96314	up	0.00166754	0.0105092	-2.05035	0.131716	662.191	-2.35905	0.250569	709.024	-2.90901	0.236056	429.051	-0.791918	0.259299	2147.47
A_84_P22976	AT2G36270	ABI5 (ABA INSENSITIVE 5); DNA binding / transcription activator/ transcription factor [AT2G36270.1]	2.13156	up	0.00226426	0.00806145	1.20757	up	0.214512	0.316463	3.87054	up	0.000271273	0.00238589	2.19272	up	0.000955045	0.00771413	-4.92243	0.19124	91.0156	-3.83051	0.194156	254.383	-4.65032	0.256266	127.971	-2.69779	0.11398	568.571
A_84_P20728	AT5G64750	ABR1 (ABA REPRESSOR1); DNA binding / transcription factor [AT5G64750.1]	13.1726	up	5.68057e-05	0.00101869	1.67428	up	0.00575544	0.0229042	22.1587	up	1.50188e-05	0.000813499	2.81645	up	0.00318951	0.0156473	-5.76378	0.223333	51.0868	-2.04432	0.281333	883.719	-5.02024	0.0857359	98.1856	-0.550441	0.296615	2553.79
A_84_P16460	AT3G21180	ACA9 (autoinhibited Ca2+ -ATPase 9); calcium-transporting ATPase/ calmodulin binding [AT3G21180.1]	4.44448	down	7.5071e-05	0.00114256	2.65125	up	1.74939e-05	0.00152129	3.50301	down	6.77377e-05	0.00127919	3.36379	up	0.000358321	0.00469915	-4.42151	0.0568475	127.991	-6.57352	0.215635	38.0815	-3.01484	0.0834418	393.515	-4.82343	0.162427	130.479
A_84_P19272	AT1G53100	acetylglucosaminyltransferase [AT1G53100.1]	1.17466	down	0.563212	0.629395	1.31075	down	0.258917	0.365086	2.99592	up	0.00122357	0.00570724	2.68487	up	0.00820637	0.0293297	-4.78352	0.446246	102.277	-5.01576	0.457439	114.589	-5.17391	0.255702	89.2829	-3.59091	0.217523	307.13
A_84_P12093	AT5G24090	acidic endochitinase (CHIB1) [AT5G24090.1]	1.22012	up	0.00363229	0.0113688	1.91665	up	6.50332e-06	0.00128344	1.65042	up	5.75801e-07	0.000433735	2.59261	up	3.50979e-06	0.00157531	-1.07333	0.0506324	1302.71	-0.786308	0.0636919	2093.57	-0.134739	0.0140498	2894.27	0.588098	0.0169908	5530.28
A_84_P11649	AT2G19590	ACO1 (ACC OXIDASE 1); 1-aminocyclopropane-1-carboxylate oxidase [AT2G19590.1]	3.36952	down	0.000196557	0.00180279	1.90923	up	0.00292888	0.0148153	2.80677	down	0.000316146	0.00260119	2.29203	up	0.000512906	0.00554231	-1.75377	0.133529	817.109	-3.50632	0.189559	318.575	-0.820783	0.210774	1820.43	-2.30969	0.0710252	742.666
A_84_P15977	AT1G01750	actin-depolymerizing factor, putative [AT1G01750.1]	2.12316	down	0.000621939	0.00342128	2.22398	up	7.10061e-05	0.00230192	1.79481	down	0.000116443	0.00159184	2.63085	up	0.000184068	0.00350763	-2.28475	0.0964213	564.266	-3.37097	0.16734	349.43	-1.1316	0.0677156	1453.94	-1.97544	0.0704647	935.539
A_84_P24172	AT4G00680	actin-depolymerizing factor, putative [AT4G00680.1]	2.68968	down	0.000284436	0.00218812	2.07017	up	9.68214e-05	0.00254853	2.06615	down	0.000121477	0.00162678	2.69491	up	0.000302591	0.00434438	-3.17361	0.0663028	304.213	-4.60104	0.196668	149.144	-2.12386	0.0952054	728.928	-3.17081	0.0771806	408.565
A_84_P19540	AT1G43800	acyl-(acyl-carrier-protein) desaturase, putative / stearoyl-ACP desaturase, putative [AT1G43800.1]	1.47734	down	0.00704397	0.0187416	1.40876	up	0.0560483	0.118952	1.3118	up	0.259345	0.365182	2.73014	up	0.00496343	0.0208839	-3.78055	0.161026	200.651	-4.34355	0.103974	177.783	-3.28613	0.277963	329.358	-2.89458	0.435199	509.768
A_84_P813591	AT1G77120	ADH1 (ALCOHOL DEHYDROGENASE 1) [AT1G77120.1]	12.7996	up	5.22128e-05	0.000989841	1.3823	up	0.00076645	0.0067256	26.2548	up	2.81124e-08	0.000243892	2.83542	up	0.00161782	0.0103241	-3.91494	0.0653518	182	-0.23692	0.34152	3104.65	-3.44787	0.0584379	291.815	1.26664	0.033916	8854.18
A_84_P121692	AT2G25590	agenet domain-containing protein [AT2G25590.1]	4.21307	down	3.59016e-05	0.000853555	1.23278	up	0.0673776	0.136088	2.4553	down	0.000318119	0.0026083	2.11535	up	0.000300276	0.00432812	-0.564776	0.0956738	1850.86	-2.63965	0.150661	582.067	-0.262856	0.186818	2653.47	-1.55875	0.0519082	1249.67
A_84_P175621	AT4G11880	AGL14 (AGAMOUS-LIKE 14); DNA binding / transcription factor [AT4G11880.1]	3.13401	down	0.000326857	0.00236671	2.56304	up	0.00112013	0.00832855	2.90687	down	0.00121577	0.00569035	2.76332	up	0.00103764	0.00803199	-4.43953	0.246753	128.086	-6.08754	0.027647	53.0326	-3.08167	0.135215	377.644	-4.62113	0.296558	151.703
A_84_P14424	AT2G22630	AGL17 (AGAMOUS-LIKE 17); transcription factor [AT2G22630.1]	1.76748	down	0.0287644	0.0564833	3.28647	up	0.00011061	0.00268388	1.4142	down	0.0375788	0.0732902	4.10747	up	0.00170804	0.0106577	-3.48412	0.183031	247.049	-4.30582	0.384425	187.504	-1.76758	0.0707342	935.753	-2.26757	0.273819	775.296
A_84_P13893	AT4G37940	AGL21 (AGAMOUS-LIKE 21); transcription factor [AT4G37940.1]	1.02556	up	0.0681585	0.110822	3.39527	up	5.46824e-06	0.00123308	1.16046	up	0.185621	0.276848	3.84189	up	9.64634e-05	0.0028539	-2.66946	0.0218051	430.532	-2.63305	0.0130716	581.423	-0.905931	0.0919783	1702.15	-0.691229	0.214009	2299.59
A_84_P13048	AT5G27130	AGL39; DNA binding / transcription factor [AT5G27130.1]	3.39109	up	0.00112445	0.00495728	1.5578	up	0.463122	0.568047	5.77039	up	0.0396451	0.076621	2.6508	up	0.0172698	0.0497961	-9.20175	0.159746	4.6867	-7.44	0.328668	21.0771	-8.56224	1.35728	11.7956	-6.03357	0.527685	58.3177
A_84_P869736	AT5G62165	AGL42 (AGAMOUS LIKE 42); transcription factor [AT5G62165.1]	1.98611	down	0.00125842	0.0053564	4.76355	up	3.12272e-07	0.000648522	1.41403	down	0.0235335	0.0498825	6.69077	up	0.000115192	0.00297555	-3.34044	0.0542875	270.647	-4.33039	0.204406	180.513	-1.08841	0.0229473	1495.08	-1.58822	0.241919	1237.65
A_84_P513206	AT5G40220	AGL43; transcription factor [AT5G40220.1]	1.57613	down	0.517922	0.587899	1.05872	down	0.950045	0.964108	2.69435	up	0.204464	0.299732	4.0111	up	0.0135012	0.0416714	-9.61543	1.48717	4.95699	-10.2718	0.604612	3.12008	-9.69775	1.53708	5.91381	-8.26782	0.558282	12.4402
A_84_P11577	AT2G28700	AGL46; DNA binding / transcription factor [AT2G28700.1]	1.10235	up	0.310076	0.383748	1.46308	up	0.00863501	0.0301379	2.6481	up	9.02939e-05	0.00143219	3.51468	up	4.74856e-05	0.00231767	-5.44702	0.180727	63.3799	-5.30644	0.106269	91.4338	-4.898	0.0809341	106.89	-3.49305	0.129315	327.607
A_84_P20224	AT3G04100	AGL57; DNA binding / transcription factor [AT3G04100.1]	12.8886	up	0.000941317	0.00443722	1.71911	down	0.081977	0.155397	167.487	up	1.60113e-06	0.000556507	7.55913	up	0.000646611	0.00626437	-9.82434	0.569988	3.19559	-6.13632	0.456511	53.3129	-10.606	0.135778	2.04252	-3.2181	0.257481	399.227
A_84_P11274	AT5G65080	AGL68/MAF5 (MADS AFFECTING FLOWERING 5); transcription factor [AT5G65080.1]	1.42537	down	0.295206	0.36879	2.52127	up	0.0345418	0.0835066	1.36355	down	0.240014	0.34234	2.63556	up	0.0127763	0.0400099	-6.37605	0.711725	35.3569	-6.88739	0.187557	30.5605	-5.0419	0.178579	97.3684	-5.48927	0.532821	85.6593
A_84_P133615	AT5G41200	AGL75; DNA binding / transcription factor [AT5G41200.1]	2.26506	up	0.00443542	0.0131913	1.12453	down	0.56494	0.658753	12.3515	up	0.00076718	0.004298	4.84918	up	0.00290186	0.0147756	-10.257	0.246943	2.25963	-9.07746	0.252444	6.75956	-10.4263	0.397639	2.369	-6.79972	0.552695	34.5694
A_84_P18404	AT3G66656	AGL91; transcription factor [AT3G66656.1]	10.1258	up	5.34694e-05	0.000995061	2.22735	up	0.107036	0.187061	17.8237	up	0.00174007	0.00720191	3.92064	up	0.000442082	0.00514535	-9.93297	0.100461	2.80473	-6.59301	0.301355	37.7603	-8.77764	0.960724	8.18518	-4.62192	0.110337	149.562
A_84_P230089	AT5G18690	AGP25/ATAGP25 (ARABINOGALACTAN PROTEINS 25) [AT5G18690.1]	1.17544	up	0.0526769	0.0903355	1.80824	up	0.000649675	0.00614721	1.31945	up	0.0540405	0.0991762	2.02978	up	0.00220875	0.0124687	-3.74634	0.0802514	204.678	-3.51314	0.124578	316.49	-2.89176	0.131054	430.696	-2.49182	0.220458	660.421
A_84_P169963	AT4G40090	AGP3 (ARABINOGALACTAN-PROTEIN 3) [AT4G40090.1]	3.55149	down	1.53447e-05	0.000668182	2.43273	up	0.000308201	0.00418048	3.19714	down	0.000261003	0.00233926	2.70236	up	0.000204836	0.00367398	0.150563	0.0397452	3039.77	-1.67786	0.120604	1130.75	1.43314	0.186155	8599.49	-0.243642	0.149084	3114.04
A_84_P206488	AT1G35230	AGP5 (ARABINOGALACTAN-PROTEIN 5) [AT1G35230.1]	1.96983	up	0.0410503	0.0742458	1.0708	down	0.842575	0.883803	4.57449	up	0.00443858	0.0138173	2.16872	up	0.00397422	0.0181074	-5.61904	0.534262	58.9832	-4.64097	0.198516	145.665	-5.71774	0.604652	63.398	-3.52412	0.256652	322.786
A_84_P21702	AT5G10720	AHK5 (CYTOKININ INDEPENDENT 2) [AT5G10720.1]	2.20096	down	0.000219781	0.00191318	2.56942	up	3.44362e-05	0.00178117	1.87229	down	0.00049159	0.00330659	3.02047	up	0.000112323	0.00295787	-2.73761	0.115022	411.14	-3.87575	0.103792	246.133	-1.37617	0.0140902	1224.73	-2.28097	0.150739	760.375
A_84_P24024	AT3G21510	AHP1 (HISTIDINE-CONTAINING PHOSPHOTRANSMITTER 3); histidine phosphotransfer kinase [AT3G21510.1]	1.1721	down	0.0189696	0.0408439	2.12659	up	0.000120713	0.00279832	1.07036	up	0.39803	0.51303	2.66795	up	0.000117223	0.00299245	-1.44797	0.104057	1007.98	-1.67707	0.00544328	1128.04	-0.359424	0.0732022	2475.77	-0.261332	0.164149	3084.46
A_84_P23754	AT1G33960	AIG1 (AVRRPT2-INDUCED GENE 1); GTP binding [AT1G33960.1]	1.72484	down	0.43864	0.512528	3.89841	up	0.13073	0.216945	1.09331	down	0.860583	0.889047	6.15021	up	0.00585505	0.0233064	-5.33644	1.5069	103.048	-6.1229	0.492339	53.4302	-3.37355	0.970641	348.935	-3.50226	0.689449	350.244
A_84_P863265	AT4G12550	AIR1 (Auxin-Induced in Root cultures 1); lipid binding [AT4G12550.1]	4.04901	down	0.00349714	0.0110625	6.59047	up	0.000283768	0.00401334	5.84646	down	0.0008206	0.00447538	4.56428	up	0.00390537	0.0178966	-1.67223	0.294115	870.512	-3.6898	0.483678	291.863	1.04815	0.264109	6609.91	-1.49941	0.408844	1342.86
A_84_P16325	AT2G26650	AKT1 (ARABIDOPSIS K TRANSPORTER 1); cyclic nucleotide binding / inward rectifier potassium channel [AT2G26650.1]	1.75082	down	0.000154474	0.00159989	1.98569	up	0.000414636	0.00485092	1.32966	down	0.00918568	0.0237574	2.61463	up	1.07724e-05	0.00174061	-1.37384	0.078457	1056.98	-2.18186	0.0628799	796.042	-0.384195	0.13771	2435.29	-0.795257	0.0617215	2121.86
A_84_P825059	AT1G22440	alcohol dehydrogenase, putative [AT1G22440.1]	1.25053	down	0.126586	0.182072	1.73171	up	0.00228682	0.0127298	1.10972	up	0.14776	0.228672	2.40318	up	0.00103876	0.00803781	-4.42279	0.174997	128.834	-4.74534	0.231576	135.555	-3.63059	0.0931495	257.526	-3.48039	0.111447	330.45
A_84_P23968	AT2G13810	ALD1 (AGD2-LIKE DEFENSE RESPONSE PROTEIN1); transaminase [AT2G13810.1]	4.18039	up	0.163517	0.224852	6.56215	up	0.0875943	0.162908	3.66411	up	0.000796469	0.00439489	5.75172	up	0.00040201	0.00495116	-8.12357	2.06762	17.181	-6.05993	0.350769	54.8905	-5.4094	0.297271	76.1317	-3.53594	0.194363	319.428
A_84_P17984	AT1G60730	aldo/keto reductase family protein [AT1G60730.1]	2.06837	up	0.000439422	0.00278457	1.1572	up	0.118782	0.201921	4.70753	up	5.62131e-05	0.00120784	2.63374	up	0.000286872	0.00426389	-0.177837	0.162351	2437.35	0.870655	0.051894	6594.27	0.0328	0.0871153	3254.27	2.26777	0.196853	17847.8
A_84_P843797	AT3G01260	aldose 1-epimerase family protein [AT3G01260.1]	21.9492	down	6.22857e-05	0.00105943	2.95637	up	0.000985218	0.00774864	26.871	down	5.05445e-05	0.00114653	2.41488	up	0.0153121	0.0456547	-2.35851	0.104207	535.114	-6.81461	0.427967	32.8255	-0.794687	0.295525	1869.06	-5.54266	0.332975	80.5451
A_84_P23989	AT1G01310	allergen V5/Tpx-1-related family protein [AT1G01310.1]	1.36346	down	0.0181373	0.0394218	1.71101	up	0.00153258	0.00999971	1.10661	down	0.351628	0.46774	2.10815	up	0.00200699	0.0117961	-7.64469	0.101006	13.7238	-8.09196	0.173394	13.3093	-6.86984	0.142116	27.2091	-7.01599	0.193804	28.566
A_84_P837176	AT4G30320	allergen V5/Tpx-1-related family protein [AT4G30320.1]	2.17334	down	0.00049664	0.00298484	2.17644	up	0.000230593	0.00366022	1.93209	down	0.000614276	0.00376687	2.4482	up	0.000359203	0.00470464	-2.96192	0.0990781	352.813	-4.08183	0.159636	213.46	-1.83995	0.118694	887.431	-2.79011	0.119458	532.628
A_84_P295014	AT5G57625	allergen V5/Tpx-1-related family protein [AT5G57625.1]	2.89829	down	2.84998e-05	0.000790507	2.57836	up	5.26837e-06	0.0012219	2.91097	down	8.98358e-05	0.00142648	2.56713	up	0.000271666	0.00416213	-1.01922	0.0571898	1352.62	-2.55442	0.110688	614.398	0.347236	0.0446626	4042.29	-1.19426	0.161088	1612.54
A_84_P23603	AT1G34060	alliinase family protein [AT1G34060.1]	1.49677	down	0.0190033	0.0408924	1.96561	up	0.00136811	0.00934718	1.19224	down	0.323223	0.437672	2.46767	up	0.00583224	0.0232304	-3.45935	0.163565	249.746	-4.0412	0.208221	221.176	-2.48437	0.136314	567.976	-2.73805	0.365699	563.369
A_84_P16132	AT1G08430	ALMT1/ATALMT1 (AL-ACTIVATED MALATE TRANSPORTER 1); malate transmembrane transporter/ [AT1G08430.1]	4.68913	down	0.000429894	0.00275447	1.51999	down	0.0680101	0.13703	1.20318	up	0.245197	0.348603	3.71178	up	0.000228265	0.00383971	-1.14422	0.346533	1265.38	-3.37354	0.0988658	348.104	-1.74828	0.239802	960.003	-1.48143	0.240541	1329.91
A_84_P562240	AT1G61050	alpha 1,4-glycosyltransferase family protein / glycosyltransferase sugar-binding DXD motif-containing protein [AT1G61050.1]	1.16872	down	0.0132912	0.0308626	1.97018	up	0.00013316	0.00292894	1.10592	up	0.160328	0.244939	2.54649	up	5.10934e-05	0.00233784	-2.55723	0.0908337	465.606	-2.78216	0.0142308	524.418	-1.5789	0.0741065	1066.41	-1.43365	0.12599	1366.71
A_84_P831926	AT3G09020	alpha 1,4-glycosyltransferase family protein / glycosyltransferase sugar-binding DXD motif-containing protein [AT3G09020.1]	3.05796	down	0.00270487	0.00915181	1.78421	up	0.0125895	0.0394397	1.75811	down	0.00829454	0.0219828	3.10335	up	0.00185477	0.0111982	-4.02539	0.200658	170.013	-5.63795	0.371368	74.0073	-3.1901	0.269523	351.002	-4.00413	0.107747	229.742
A_84_P21487	AT5G01250	alpha 1,4-glycosyltransferase family protein / glycosyltransferase sugar-binding DXD motif-containing protein [AT5G01250.1]	1.66972	down	0.00327811	0.0105487	2.31459	up	0.000122384	0.0028145	1.26233	down	0.0224735	0.0480891	3.06158	up	0.000211551	0.00372096	-1.71604	0.0390445	834.817	-2.45565	0.200135	663.414	-0.505285	0.136531	2239.01	-0.841375	0.0854531	2056.43
A_84_P12640	AT3G01420	ALPHA-DOX1 (ALPHA-DIOXYGENASE 1) [AT3G01420.1]	1.44167	down	0.0270041	0.0538144	2.52168	down	0.00230652	0.0127952	3.85245	up	0.000192423	0.00201441	2.20249	up	0.000243849	0.0039628	2.56744	0.243683	16401	2.0397	0.111505	14877	1.23306	0.229425	7504.34	3.17884	0.113675	33377.6
A_84_P17339	AT2G25940	ALPHA-VPE (ALPHA-VACUOLAR PROCESSING ENZYME); cysteine-type endopeptidase [AT2G25940.1]	1.14435	down	0.0772827	0.122363	1.20236	up	0.0817917	0.155119	2.17583	up	0.000284709	0.00244566	2.99379	up	5.57601e-06	0.0015848	-3.03022	0.121979	336.571	-3.22475	0.0736678	386.205	-2.76434	0.157388	467.98	-1.64278	0.0428271	1177.99
A_84_P14242	AT1G79330	AMC6/ATMC5/ATMCP2B (TYPE-II METACASPASES); caspase/ cysteine-type endopeptidase [AT1G79330.1]	1.47691	down	0.0112087	0.0270152	1.73535	up	0.00712674	0.0264016	1.10649	down	0.46147	0.57003	2.31629	up	0.00139074	0.00943913	-4.39901	0.147099	130.531	-4.96159	0.161915	116.009	-3.60378	0.228355	262.476	-3.74978	0.210777	275.608
A_84_P11943	AT4G23590	aminotransferase class I and II family protein [AT4G23590.1]	1.01018	up	0.906071	0.925796	3.22469	up	7.94578e-05	0.00237464	1.0265	up	0.749903	0.803928	3.27678	up	0.00015603	0.00328417	-4.30497	0.138472	138.982	-4.29036	0.14619	184.745	-2.61581	0.111164	518.274	-2.57808	0.155746	619.118
A_84_P21863	AT1G50090	aminotransferase class IV family protein [AT1G50090.1]	1.79004	up	0.00600521	0.0165847	4.15299	up	7.66065e-06	0.0013562	1.11638	up	0.315247	0.428776	2.59006	up	0.00228261	0.0127356	-6.47205	0.0446091	30.8767	-5.63206	0.269813	73.3204	-4.4179	0.11121	148.937	-4.25907	0.212449	193.574
A_84_P764897	AT4G28420	aminotransferase, putative [AT4G28420.2]	11.1688	down	0.000431766	0.00276005	9.31994	down	0.000319742	0.00426352	5.13039	up	0.00496624	0.0149857	6.14816	up	0.00443733	0.0194258	-5.70766	0.334149	53.7542	-9.18907	0.453592	6.42147	-8.92798	0.348011	6.60575	-6.56891	0.640115	40.9332
A_84_P537901	AT4G28410	aminotransferase-related [AT4G28410.1]	2.32718	down	0.0011592	0.00506306	7.89314	up	2.32735e-06	0.00105708	5.71885	down	4.25803e-05	0.00108575	3.21197	up	0.000758677	0.00682649	-2.65868	0.0460426	434.211	-3.87726	0.250595	248.633	0.321923	0.120473	3990.05	-2.1938	0.191099	810.159
A_84_P846482	AT2G42890	AML2 [AT2G42890.3]	1.38749	down	0.00230109	0.00816125	1.47068	up	0.0022777	0.0126984	1.07892	up	0.371087	0.487292	2.20159	up	0.000344542	0.0046067	-2.61015	0.0440474	448.387	-3.08263	0.109936	426.072	-2.05367	0.131952	765.854	-1.94408	0.134705	958.55
A_84_P21215	AT3G24290	ammonium transporter, putative [AT3G24290.1]	1.11137	down	0.178615	0.242259	2.39336	up	0.000268491	0.00390624	1.07213	down	0.409253	0.523273	2.48096	up	0.000188076	0.00353466	-5.01087	0.0972638	85.2767	-5.16321	0.129498	100.792	-3.75184	0.151907	237.602	-3.85231	0.112436	255.365
A_84_P18010	AT1G77240	AMP-binding protein, putative [AT1G77240.1]	1.16491	down	0.267258	0.339251	1.32073	up	0.0212381	0.0580496	1.97456	up	0.000591	0.00367634	3.03791	up	0.000628231	0.00616121	-5.53683	0.110513	59.0717	-5.75704	0.274785	67.6735	-5.13549	0.153308	90.4951	-4.15397	0.078485	206.936
A_84_P11133	AT5G16370	AMP-binding protein, putative [AT5G16370.1]	1.13033	down	0.110286	0.163093	2.11148	up	0.000746618	0.00664519	1.18898	down	0.0451468	0.0853154	2.00732	up	1.36681e-05	0.00178689	1.86452	0.136827	9995.67	1.68778	0.0606733	11624.9	2.94278	0.147257	24445	2.69305	0.0302932	23784.1
A_84_P862527	AT3G48990	AMP-dependent synthetase and ligase family protein [AT3G48990.1]	1.70128	up	0.0582512	0.0978175	2.294	up	0.0146968	0.0442803	2.25214	up	0.00140035	0.00623375	3.03678	up	0.000427061	0.0050706	-2.5321	0.485554	493.971	-1.76548	0.13908	1065.24	-1.33423	0.136765	1265.25	-0.162939	0.21802	3314.33
A_84_P22161	AT3G24300	AMT1;3/ATAMT1;3 (AMMONIUM TRANSPORTER 1;3); ammonium transmembrane transporter [AT3G24300.1]	1.81519	down	0.00555608	0.0156379	3.12983	up	0.000244813	0.00374339	1.85811	down	0.0024272	0.00902154	3.05754	up	0.000503576	0.00548936	0.124213	0.194551	2995.99	-0.735911	0.192991	2172.86	1.7703	0.123296	10897.4	0.87646	0.190921	6804.72
A_84_P11528	AT1G76130	AMY2/ATAMY2 (ALPHA-AMYLASE-LIKE 2); alpha-amylase [AT1G76130.1]	1.87041	up	0.00125464	0.00534659	2.58243	up	0.000226427	0.00363107	1.5682	up	0.00212613	0.00822616	2.16518	up	0.000307354	0.00437212	-0.372538	0.17166	2131.33	0.530813	0.0878631	5223.88	0.996189	0.076021	6346.35	1.6453	0.14	11544.1
A_84_P799508	AT1G02220	ANAC003 (Arabidopsis NAC domain containing protein 3); transcription factor [AT1G02220.1]	1.08677	up	0.547625	0.615066	1.16245	down	0.306226	0.41526	4.48291	up	8.28665e-05	0.00137487	3.54853	up	0.000146678	0.00320787	-0.770972	0.303114	1638.53	-0.650922	0.0926512	2300.65	-0.988136	0.105437	1608.95	1.1763	0.204372	8381.78
A_84_P751150	AT1G02230	ANAC004 (Arabidopsis NAC domain containing protein 4); transcription factor [AT1G02230.1]	2.05827	down	0.00488531	0.0141803	1.35935	down	0.09599	0.173303	1.75069	up	0.00208851	0.00813957	2.65082	up	4.44149e-05	0.002266	-3.57242	0.30675	234.552	-4.61386	0.0918021	147.353	-4.01534	0.176294	197.158	-3.20741	0.0886882	398.524
A_84_P17119	AT1G28470	ANAC010 (Arabidopsis NAC domain containing protein 10); transcription factor [AT1G28470.1]	1.50398	up	0.00387559	0.0119205	1.25546	down	0.0312882	0.077528	4.05176	up	2.85006e-05	0.000941345	2.14583	up	0.000273795	0.004183	-2.72854	0.15176	414.932	-2.13975	0.0763558	818.397	-3.05675	0.0866641	382.894	-1.03821	0.139015	1794.45
A_84_P14786	AT1G32510	ANAC011 (Arabidopsis NAC domain containing protein 11); transcription factor [AT1G32510.1]	1.30168	up	0.0140152	0.0321482	2.55442	up	0.000159904	0.00311402	1.59905	up	0.000243169	0.00226495	3.13797	up	2.2826e-06	0.00157531	-5.11692	0.152376	79.0766	-4.73654	0.0415518	135.404	-3.76393	0.0750208	234.572	-3.08671	0.0576232	432.979
A_84_P18993	AT1G32770	ANAC012/NST3/SND1 (ARABIDOPSIS NAC DOMAIN CONTAINING PROTEIN 12); specific transcriptional repressor/ transcription activator/ transcription factor [AT1G32770.1]	1.13587	down	0.0312817	0.0601479	1.02506	down	0.638703	0.722403	1.98203	up	0.0230275	0.0490315	2.19629	up	0.0139869	0.0427439	-10.3847	0.041727	2.04894	-10.5685	0.0885148	2.38094	-10.4204	0.114597	2.32853	-9.43342	0.462627	5.50748
A_84_P11450	AT1G32870	ANAC013 (Arabidopsis NAC domain containing protein 13); transcription factor [AT1G32870.1]	2.5048	up	7.05847e-05	0.00111068	1.09843	down	0.0682611	0.137357	5.65254	up	2.64405e-07	0.000433735	2.05446	up	9.7791e-05	0.00285569	-0.791021	0.0855559	1587.56	0.533672	0.104619	5222.9	-0.92647	0.0404236	1671.22	1.57243	0.0479716	10945.1
A_84_P18048	AT1G34180	ANAC016 (Arabidopsis NAC domain containing protein 16); transcription factor [AT1G34180.1]	1.83735	up	0.002759	0.00928532	2.38942	up	0.000522293	0.00545474	2.28534	up	0.000507686	0.00336153	2.97201	up	0.000243331	0.0039619	-4.39416	0.113963	130.897	-3.51653	0.200883	317.37	-3.1375	0.180636	361.641	-1.94509	0.0885741	956.055
A_84_P14184	AT1G56010	ANAC021/NAC1 (Arabidopsis NAC domain containing protein 21, Arabidopsis NAC domain containing protein 22); transcription factor [AT1G56010.1]	1.00396	down	0.928269	0.943832	3.15769	up	1.30792e-05	0.00142613	1.03423	up	0.594759	0.686955	3.27873	up	2.93983e-05	0.00207543	-1.15018	0.0361986	1234.25	-1.15588	0.0966278	1622.21	0.508695	0.104588	4520.1	0.557254	0.101474	5419.76
A_84_P20904	AT1G79580	ANAC033; transcription factor [AT1G79580.1]	2.24797	down	0.00100828	0.00463021	2.4433	up	8.26317e-05	0.00241612	2.39732	down	0.000774555	0.00432194	2.29109	up	0.00245961	0.0133176	-3.98435	0.106489	173.634	-5.15297	0.210146	102.112	-2.69551	0.0859339	492.134	-3.95694	0.221316	238.951
A_84_P12617	AT2G24430	ANAC038/ANAC039; transcription factor [AT2G24430.1]	1.14333	up	0.248143	0.318829	1.19177	up	0.12049	0.204051	3.45248	up	0.000193676	0.00201885	3.59877	up	0.000248056	0.00398967	-2.62644	0.21728	446.997	-2.43321	0.119127	670.03	-2.37334	0.0492841	614.167	-0.585702	0.23041	2477.35
A_84_P835374	AT3G01600	ANAC044 (Arabidopsis NAC domain containing protein 44); transcription factor [AT3G01600.1]	2.70067	up	0.00826367	0.0212203	1.32781	up	0.285918	0.39416	5.23131	up	0.00024105	0.00225236	2.57202	up	0.000292609	0.00429005	-8.25462	0.47459	9.326	-6.8213	0.188203	32.1294	-7.84557	0.325997	14.0761	-5.4584	0.0664885	83.746
A_84_P23997	AT3G04060	ANAC046 (Arabidopsis NAC domain containing protein 46); transcription factor [AT3G04060.1]	1.2831	down	0.118797	0.172981	2.057	up	0.000772417	0.00676028	1.01249	up	0.908514	0.928314	2.67231	up	0.00225332	0.0126293	-2.35618	0.112206	536.987	-2.71582	0.293904	554.557	-1.31564	0.160339	1282.61	-1.29773	0.196377	1505.33
A_84_P820193	AT3G04070	ANAC047 (Arabidopsis NAC domain containing protein 47) [AT3G04070.2]	1.16303	up	0.249194	0.319943	1.3237	up	0.0721976	0.142962	2.81716	up	0.00296664	0.0103484	3.20636	up	0.00180316	0.0110207	-4.83836	0.140346	96.3056	-4.62048	0.242447	147.534	-4.43378	0.252298	148.06	-2.93954	0.31167	486.517
A_84_P257110	AT3G04420	ANAC048 (Arabidopsis NAC domain containing protein 48); transcription factor [AT3G04420.1]	1.8701	up	0.151138	0.210652	2.258	up	0.0648687	0.13245	3.12653	up	0.00318222	0.010887	3.77504	up	0.00453265	0.0196967	-7.42596	0.780722	17.8663	-6.52284	0.41229	40.4422	-6.25091	0.197779	41.8278	-4.60635	0.403954	155.743
A_84_P297294	AT3G10500	ANAC053 (Arabidopsis NAC domain containing protein 53); transcription factor [AT3G10500.1]	1.06714	up	0.19449	0.260126	1.41703	up	0.000170019	0.00317521	1.66499	up	0.000368958	0.00282223	2.21092	up	0.000147755	0.00321806	0.601382	0.0329011	4156.27	0.695127	0.0989665	5843.77	1.10426	0.0550346	6843.84	1.83977	0.100194	13194.4
A_84_P11721	AT3G15500	ANAC055/ATNAC3 (ARABIDOPSIS NAC DOMAIN CONTAINING PROTEIN 55); transcription factor [AT3G15500.1]	7.39769	up	0.000206081	0.00185072	2.28106	up	0.00498386	0.0208592	9.94572	up	7.02691e-05	0.00129993	3.06674	up	0.00144391	0.00964298	-4.45142	0.268755	127.455	-1.56435	0.277911	1230.56	-3.26172	0.251094	333.276	0.0523586	0.225857	3840.84
A_84_P12666	AT3G15510	ANAC056/ATNAC2 (Arabidopsis thaliana NAC domain containing protein 2); transcription factor [AT3G15510.1]	1.55255	down	0.000902645	0.00432399	2.809	up	0.000673503	0.00626825	1.28702	down	0.0708488	0.123956	3.38854	up	5.36617e-06	0.0015848	-2.26491	0.0998975	569.703	-2.89955	0.0739623	483.776	-0.774851	0.25133	1866.27	-1.13888	0.0578989	1671.26
A_84_P13635	AT3G18400	ANAC058 (Arabidopsis NAC domain containing protein 58); transcription factor [AT3G18400.1]	1.02181	down	0.843279	0.874257	1.21848	up	0.0748082	0.146555	2.32647	up	0.00341032	0.0114392	2.89659	up	0.00202245	0.0118544	-1.68189	0.137931	857.326	-1.71302	0.215291	1105.28	-1.39681	0.153303	1215.66	-0.178667	0.302869	3305.78
A_84_P820151	AT3G29035	ANAC059/ATNAC3 (Arabidopsis NAC domain containing protein 59); protein heterodimerization/ transcription factor [AT3G29035.1]	1.10574	up	0.127514	0.183069	4.1	up	0.000168041	0.00316893	1.25395	up	0.10434	0.171253	4.64956	up	1.45561e-05	0.00179552	-3.14304	0.124834	310.875	-2.99803	0.0394769	451.608	-1.10742	0.226681	1486.11	-0.780938	0.146731	2150.08
A_84_P23229	AT4G01520	ANAC067 (Arabidopsis NAC domain containing protein 67); transcription factor [AT4G01520.1]	1.67553	up	0.134282	0.190975	2.18108	up	0.0453992	0.10262	2.15207	up	0.0024938	0.00918421	2.80141	up	0.00109165	0.00828963	-8.11541	0.637608	10.6387	-7.3708	0.259486	22.0971	-6.99037	0.232304	25.083	-5.88464	0.161969	62.5243
A_84_P10936	AT4G01540	ANAC068/NTM1 (NAC WITH TRANSMEMBRANE MOTIF1); transcription activator/ transcription factor [AT4G01540.1]	1.30181	up	0.000670384	0.0035792	2.32801	up	3.64927e-05	0.00180484	1.43734	up	0.00369385	0.0121273	2.57038	up	4.79967e-05	0.00231767	-3.11329	0.0516303	317.03	-2.73277	0.0457492	542.881	-1.89419	0.0917666	854.444	-1.37079	0.117458	1426.85
A_84_P20416	AT4G10350	ANAC070 (Arabidopsis NAC domain containing protein 70); transcription factor [AT4G10350.1]	1.24248	down	0.2301	0.299305	2.77144	up	0.00200855	0.011819	1.5177	down	0.0157303	0.036145	2.26886	up	0.00229284	0.0127629	-3.18635	0.286874	306.878	-3.49957	0.254535	322.488	-1.71571	0.20997	975.581	-2.3176	0.151071	741.268
A_84_P11961	AT4G27410	ANAC072/RD26 (RESPONSIVE TO DESSICATION 26); transcription factor [AT4G27410.1]	5.51145	up	0.000468833	0.00289472	2.82942	up	0.000263069	0.00386866	5.09722	up	5.72538e-05	0.00121228	2.61676	up	0.00438904	0.0192821	-1.02244	0.116589	1352.04	1.43999	0.38997	9978.91	0.478063	0.179277	4448.42	2.82777	0.139847	26164.7
A_84_P12911	AT4G28530	ANAC074 (Arabidopsis NAC domain containing protein 74); transcription factor [AT4G28530.1]	1.26875	down	0.171765	0.234293	2.72298	up	0.00214767	0.0122643	1.67648	up	0.000490228	0.00330208	5.79183	up	4.68242e-06	0.0015848	-4.71664	0.339112	105.71	-5.06005	0.11409	108.179	-3.27146	0.107162	329.959	-2.52603	0.0636503	639.347
A_84_P17727	AT5G07680	ANAC079/ANAC080/ATNAC4 (Arabidopsis NAC domain containing protein 79, Arabidopsis NAC domain containing protein 80); transcription factor [AT5G07680.1]	2.29633	up	0.00010423	0.00132615	3.54056	up	4.06127e-05	0.00189294	2.71675	up	6.62883e-05	0.00127361	4.18878	up	6.14375e-06	0.0015848	-2.61741	0.120478	446.47	-1.41808	0.0610213	1349.91	-0.793428	0.108068	1841.52	0.648453	0.0963559	5779.11
A_84_P264370	AT5G14000	ANAC084 (Arabidopsis NAC domain containing protein 84); transcription factor [AT5G14000.1]	1.77718	down	0.000991489	0.00458062	2.77493	up	6.53452e-06	0.00128344	2.09056	down	0.000199135	0.00205318	2.35897	up	0.000446756	0.00517814	-0.5568	0.0717922	1862.68	-1.38639	0.150237	1386.36	0.915649	0.0407116	5991.9	-0.148238	0.135229	3330.47
A_84_P17794	AT5G39610	ANAC092/ATNAC2/ATNAC6 (Arabidopsis NAC domain containing protein 92); protein heterodimerization/ protein homodimerization/ transcription factor [AT5G39610.1]	1.45002	up	0.0122391	0.0289313	1.13086	up	0.169653	0.264503	4.66007	up	1.03915e-05	0.000765235	3.63435	up	5.41439e-05	0.00236557	-0.899679	0.180518	1480.08	-0.363608	0.114689	2807.86	-0.722264	0.0339504	1925.48	1.49809	0.135636	10408.5
A_84_P19768	AT5G61430	ANAC100/ATNAC5 (Arabidopsis NAC domain containing protein 100); transcription factor [AT5G61430.1]	1.25525	up	0.0192383	0.0412559	1.37395	up	0.0120391	0.0382136	3.45046	up	2.83013e-05	0.000941345	3.77674	up	5.18569e-06	0.0015848	-4.11069	0.134947	159.099	-3.78272	0.0650593	262.369	-3.65236	0.122079	253.685	-1.86557	0.0777814	1010.17
A_84_P544339	AT5G64530	ANAC104/XND1 (Arabidopsis NAC domain containing protein 104); transcription factor [AT5G64530.1]	2.68481	down	4.63946e-05	0.000949739	1.24413	down	0.000197157	0.00340342	1.00697	down	0.943536	0.956078	2.14306	up	0.00188592	0.011327	-2.74346	0.0299228	408.972	-4.16828	0.127273	201.205	-3.05859	0.0290803	381.294	-3.06861	0.228341	441.614
A_84_P12813	AT3G62270	anion exchange family protein [AT3G62270.1]	1.1532	down	0.214496	0.282302	2.75676	up	0.000374225	0.00458997	1.08509	down	0.118457	0.190222	2.92981	up	3.24564e-05	0.00211811	-0.0859671	0.223774	2593.88	-0.291613	0.0912176	2947.3	1.37701	0.0447492	8254.58	1.2592	0.0926885	8810.06
A_84_P233559	AT1G10340	ankyrin repeat family protein [AT1G10340.1]	1.2855	down	0.206551	0.273604	4.32796	up	0.00176095	0.0108958	1.64571	down	0.0204531	0.0445397	3.38066	up	0.000120354	0.00302628	-4.48176	0.406691	126.869	-4.84408	0.0909457	125.615	-2.36807	0.27939	619.461	-3.08678	0.183982	435.508
A_84_P10364	AT1G34050	ankyrin repeat family protein [AT1G34050.1]	35.0163	up	2.21849e-05	0.000731319	2.23969	up	0.00577796	0.0229596	48.0644	up	1.44764e-05	0.000808583	3.07426	up	0.00213832	0.012231	-6.90927	0.364026	23.4367	-1.77931	0.142389	1055.37	-5.74597	0.0887341	59.1843	-0.159073	0.371933	3354.19
A_84_P530628	AT3G24210	ankyrin repeat family protein [AT3G24210.1]	3.29326	down	0.000444158	0.00280797	2.21946	up	0.000106435	0.00265952	3.0421	down	0.000157281	0.00182488	2.4027	up	0.00236049	0.012984	-4.05389	0.0712863	164.984	-5.77341	0.27108	66.8663	-2.90368	0.10896	426.597	-4.50875	0.168476	162.495
A_84_P559973	AT4G03460	ankyrin repeat family protein [AT4G03460.1]	1.41311	up	0.0451292	0.0800622	2.6019	up	0.00147084	0.00974756	1.37991	up	0.0109008	0.0271355	2.54075	up	0.000154135	0.00327522	-6.64085	0.273478	27.7591	-6.14197	0.124046	51.2886	-5.26128	0.139664	83.1338	-4.79672	0.112259	132.592
A_84_P279270	AT4G03500	ankyrin repeat family protein [AT4G03500.1]	1.49843	down	0.00177282	0.00679802	1.2082	up	0.00370508	0.0171992	1.48023	up	0.000379992	0.00286127	2.67983	up	6.64573e-05	0.00253177	-4.39469	0.0618487	130.489	-4.97814	0.121618	114.566	-4.12182	0.0471499	182.435	-3.556	0.0750224	312.818
A_84_P12852	AT4G10720	ankyrin repeat family protein [AT4G10720.1]	1.97144	down	0.000300731	0.00225634	1.08698	up	0.25364	0.359439	1.48032	up	0.000180197	0.00194966	3.1722	up	2.63328e-07	0.000900358	-3.35211	0.14084	269.311	-4.33136	0.0319701	179.124	-3.23178	0.0681211	339.077	-2.66588	0.0268783	579.796
A_84_P595614	AT4G14390	ankyrin repeat family protein [AT4G14390.1]	1.65168	down	0.00117442	0.00511184	2.93539	up	0.000178214	0.00324492	1.28087	down	0.114034	0.184246	3.78519	up	0.000277847	0.00421096	-3.66421	0.10316	216.909	-4.38814	0.111474	172.35	-2.11065	0.171896	742.297	-2.46777	0.254174	672.97
A_84_P297634	AT5G15500	ankyrin repeat family protein [AT5G15500.1]	2.52053	up	0.00293962	0.00973836	1.36086	up	0.0272808	0.0701276	7.88109	up	0.00397357	0.0127782	4.25507	up	0.0163423	0.0478978	-1.32843	0.156598	1093.73	0.00529989	0.320857	3665.73	-0.883912	0.163586	1725.39	2.09448	0.849641	17300.1
A_84_P500813	AT5G51160	ankyrin repeat family protein [AT5G51160.1]	1.12833	down	0.0103762	0.0254619	1.45464	up	0.000828633	0.00703483	1.65795	up	0.000424439	0.00305192	2.72123	up	8.48919e-06	0.00164391	-1.57445	0.0636229	919.835	-1.74864	0.0184154	1073.46	-1.03378	0.0817112	1553.33	-0.304379	0.0844623	2982.05
A_84_P842344	AT5G54700	ankyrin repeat family protein [AT5G54700.1]	1.11453	up	0.722133	0.771906	4.25768	up	0.0140382	0.0427752	1.01637	down	0.96378	0.972321	3.75862	up	0.00803691	0.0289065	-10.051	0.528561	2.70095	-9.89456	0.473987	3.90558	-7.96093	0.688837	13.8347	-7.98436	0.480653	15.1372
A_84_P16788	AT5G10230	ANN7/ANNAT7 (ANNEXIN ARABIDOPSIS 7); calcium ion binding / calcium-dependent phospholipid binding [AT5G10230.1]	2.29329	down	0.000328755	0.00237214	1.39894	down	0.00456431	0.0196852	1.41999	up	0.113021	0.182927	2.3278	up	0.00906516	0.031387	-2.50994	0.120694	480.814	-3.70736	0.134452	276.44	-2.99428	0.0824195	399.963	-2.4884	0.425061	676.738
A_84_P825292	AT2G14210	ANR1; DNA binding / transcription factor [AT2G14210.1]	3.08682	up	0.0136497	0.0314986	3.20598	up	0.00608376	0.0237831	3.17031	up	2.43466e-05	0.000911233	3.2927	up	0.00182288	0.0110817	-8.56046	0.536304	7.66261	-6.93434	0.401479	30.1206	-6.87969	0.118277	27.0826	-5.21507	0.0535659	99.114
A_84_P19780	AT5G64210	AOX2 (alternative oxidase 2); alternative oxidase [AT5G64210.1]	8.15709	up	5.76519e-05	0.00102428	1.70967	up	0.156656	0.249055	13.2189	up	0.00102418	0.00511767	2.77059	up	0.00051607	0.00555987	-9.92928	0.277141	2.82839	-6.90122	0.096692	30.2032	-9.15556	0.718118	6.09988	-5.43103	0.22957	85.9552
A_84_P11223	AT5G52020	AP2 domain-containing protein [AT5G52020.1]	1.41296	down	0.00388136	0.0119317	1.71419	up	0.00124952	0.00888209	1.20134	up	0.348173	0.464327	2.90972	up	0.00324852	0.0158257	-4.9601	0.0940921	88.0903	-5.45881	0.108948	82.2177	-4.18257	0.136516	175.915	-3.91793	0.409531	251.217
A_84_P17350	AT2G33710	AP2 domain-containing transcription factor family protein [AT2G33710.1]	1.47871	up	0.0180864	0.0393288	1.59335	up	0.0047461	0.0202094	2.16341	up	0.000206777	0.00209141	2.33112	up	0.000550186	0.0057337	-3.9754	0.150418	175.22	-3.41106	0.203394	340.441	-3.30334	0.139262	323.484	-2.19004	0.0535695	806.554
A_84_P10708	AT2G38340	AP2 domain-containing transcription factor, putative (DRE2B) [AT2G38340.1]	19.7749	up	9.48876e-05	0.00126991	1.92971	down	0.0128981	0.0400882	111.258	up	1.26538e-06	0.000542027	2.91559	up	0.00203532	0.0118914	-5.95607	0.293914	44.6733	-1.65047	0.371145	1179.42	-6.90445	0.247497	26.642	-0.106681	0.0500617	3418.8
A_84_P19207	AT2G40340	AP2 domain-containing transcription factor, putative (DRE2B) [AT2G40340.1]	3.80552	up	0.00107695	0.0048279	1.05508	down	0.749519	0.812502	16.2727	up	2.32038e-05	0.000897691	4.05287	up	0.000374142	0.0048041	-4.79469	0.275384	100.273	-2.86659	0.283796	500.776	-4.87203	0.278479	110.114	-0.847649	0.136486	2051.78
A_84_P20976	AT1G19210	AP2 domain-containing transcription factor, putative [AT1G19210.1]	65.4426	up	3.92147e-05	0.000891025	1.2904	down	0.457533	0.563173	377.097	up	2.73986e-05	0.00093065	4.46549	up	0.000668571	0.00638548	-9.98526	0.49214	2.82068	-3.9531	0.198158	234.005	-10.3531	0.599404	2.58249	-1.79428	0.337178	1078.25
A_84_P15185	AT1G22810	AP2 domain-containing transcription factor, putative [AT1G22810.1]	21.7493	up	0.000223769	0.00192931	1.60427	down	0.0914364	0.167686	153.208	up	4.14433e-06	0.000651357	4.39098	up	0.00134972	0.00930812	-6.43918	0.417317	32.5594	-1.99629	0.441577	930.978	-7.1211	0.333152	23.3687	0.138254	0.144105	4067.07
A_84_P14249	AT1G36060	AP2 domain-containing transcription factor, putative [AT1G36060.1]	2.52215	down	0.000988391	0.00457164	1.78279	up	0.00153608	0.0100125	2.1867	down	0.000129772	0.00167366	2.05628	up	0.0015145	0.00993873	0.4538	0.183163	3764.42	-0.880853	0.195177	1972.34	1.28794	0.0415131	7758.51	0.159184	0.127798	4122.36
A_84_P23626	AT1G71450	AP2 domain-containing transcription factor, putative [AT1G71450.1]	238.585	up	1.82622e-07	0.000274582	1.23485	down	0.0502818	0.110051	637.948	up	1.86689e-06	0.000562454	2.16535	up	0.00687329	0.0260062	-10.1853	0.0587457	2.35259	-2.2869	0.170935	743.283	-10.4896	0.180934	2.21363	-1.1723	0.335867	1663.33
A_84_P15113	AT1G71520	AP2 domain-containing transcription factor, putative [AT1G71520.1]	9.87181	up	1.46787e-05	0.000660642	1.39657	up	0.0519015	0.112641	18.4282	up	1.81552e-05	0.000858306	2.60704	up	0.000455489	0.00522056	-5.4881	0.186052	61.5641	-2.18479	0.129829	795.523	-5.00621	0.241189	100.128	-0.802372	0.185979	2119.95
A_84_P10627	AT2G20880	AP2 domain-containing transcription factor, putative [AT2G20880.1]	1.18925	up	0.391806	0.466392	1.46419	up	0.0545322	0.116689	2.11002	up	0.00184107	0.00748357	2.59783	up	0.00324515	0.0158152	-5.23935	0.309499	73.3898	-4.9893	0.328811	115.05	-4.68925	0.171652	124.248	-3.61199	0.18784	302.138
A_84_P12695	AT3G25730	AP2 domain-containing transcription factor, putative [AT3G25730.1]	2.23192	down	0.00148877	0.00600452	1.70428	up	0.0018969	0.0113864	1.08077	down	0.360772	0.477442	3.51956	up	0.000277502	0.00421002	-0.909263	0.044881	1460.54	-2.06755	0.254725	868.122	-0.140105	0.177543	2910.5	-0.252158	0.0625377	3090.62
A_84_P11919	AT4G13620	AP2 domain-containing transcription factor, putative [AT4G13620.1]	2.97112	down	0.000296682	0.00224237	6.2851	up	1.76547e-06	0.000905865	3.82212	down	0.000618642	0.00377972	4.8857	up	0.000580761	0.00591518	-3.19111	0.0420946	299.782	-4.76212	0.227025	133.998	-0.539179	0.0984551	2186.24	-2.47355	0.32905	676.234
A_84_P11046	AT4G34410	AP2 domain-containing transcription factor, putative [AT4G34410.1]	421.617	up	2.60909e-08	0.000202905	1.88421	up	0.375989	0.485137	532.063	up	0.000603812	0.00372549	2.3778	up	0.000366154	0.00474879	-10.384	0.0908358	2.05053	-1.66419	0.0824259	1139.1	-9.47002	1.58815	6.66525	-0.414565	0.175439	2777.72
A_84_P10120	AT4G39780	AP2 domain-containing transcription factor, putative [AT4G39780.1]	2.0454	down	0.00245305	0.00853907	2.64365	up	0.000913511	0.00740506	1.25208	down	0.0169584	0.0383944	4.31865	up	6.25968e-06	0.0015848	0.353996	0.255061	3538.84	-0.678385	0.0651291	2257.44	1.75652	0.104274	10733.2	1.43219	0.0972346	9936.77
A_84_P16779	AT5G07310	AP2 domain-containing transcription factor, putative [AT5G07310.1]	21.7665	up	1.20956e-05	0.000629447	1.60804	up	0.0899032	0.165696	30.9107	up	0.000103059	0.00150844	2.28358	up	0.00336276	0.0161688	-10.2887	0.0665138	2.1903	-5.84462	0.283017	63.7894	-9.60335	0.528811	4.23898	-4.65332	0.171096	146.757
A_84_P272600	AT5G21960	AP2 domain-containing transcription factor, putative [AT5G21960.1]	87.7688	up	2.42546e-06	0.000493288	1.3035	up	0.347222	0.456489	193.114	up	5.41714e-05	0.00118636	2.86805	up	0.00484042	0.0205488	-10.2841	0.0833376	2.19679	-3.8285	0.269657	255.943	-9.90175	0.616774	3.58596	-2.30843	0.380253	756.794
A_84_P296724	AT5G51190	AP2 domain-containing transcription factor, putative [AT5G51190.1]	1.39552	up	0.110689	0.163573	1.43184	up	0.0120174	0.038167	4.35732	up	5.8578e-06	0.000721518	4.47073	up	0.000542424	0.00568678	-3.21453	0.172358	297.278	-2.73373	0.369605	551.902	-2.69666	0.111914	491.559	-0.573218	0.0297535	2473.1
A_84_P15054	AT5G65130	AP2 domain-containing transcription factor, putative [AT5G65130.1]	1.38694	up	0.084798	0.131751	1.43126	up	0.0266276	0.0689291	3.0356	up	1.04415e-05	0.000765235	3.1326	up	0.000423305	0.00504376	-7.13945	0.252808	19.7213	-6.66755	0.254205	35.7518	-6.62216	0.066876	32.3321	-5.02018	0.0756893	113.383
A_84_P10046	AT4G21980	APG8A (autophagy 8A) [AT4G21980.1]	1.47118	down	0.000468089	0.00289299	1.4769	up	8.90797e-05	0.00247197	1.05038	up	0.137924	0.215978	2.28224	up	2.75055e-05	0.00204339	-1.42057	0.0196572	1023.85	-1.97754	0.0899021	917.752	-0.857993	0.0576156	1754.21	-0.787084	0.0329529	2131.66
A_84_P20050	AT1G14370	APK2A (PROTEIN KINASE 2A); kinase [AT1G14370.1]	1.19996	down	0.0445166	0.0791977	1.57821	up	0.00199955	0.0117888	1.18829	up	0.0526092	0.0969411	2.25036	up	0.000206064	0.00368388	-2.24216	0.110779	580.425	-2.50515	0.11204	635.795	-1.58388	0.113976	1060.1	-1.33499	0.10954	1459.46
A_84_P848547	AT5G43780	APS4 [AT5G43780.1]	1.14722	up	0.369226	0.443472	3.57052	up	0.000596695	0.00588104	1.35683	down	0.00474533	0.0144966	2.29382	up	0.000259644	0.004068	-0.837242	0.301066	1563.34	-0.639105	0.156835	2325.56	0.998892	0.116967	6382.84	0.558648	0.0659419	5418.39
A_84_P155915	AT5G43370	APT1/PHT1;2/PHT2 (PHOSPHATE TRANSPORTER 2); carbohydrate transmembrane transporter/ inorganic phosphate transmembrane transporter/ phosphate transmembrane transporter/ sugar:hydrogen ion symporter [AT5G43370.1]	1.09814	up	0.0509988	0.0881058	3.26346	up	2.24057e-05	0.00157099	1.48337	up	0.0124627	0.0300758	4.40828	up	5.56268e-05	0.00237496	-1.5924	0.0753719	909.09	-1.45734	0.0389656	1313.18	0.113998	0.106344	3450.62	0.682878	0.20187	5955.12
A_84_P239005	AT5G60110	APUM18 (ARABIDOPSIS PUMILIO 18); RNA binding [AT5G60110.1]	1.50623	down	0.00632717	0.0172793	1.45998	down	0.0157521	0.046578	1.94606	up	0.00247064	0.00911862	2.0077	up	0.00111119	0.00836506	-6.07488	0.0812559	40.6987	-6.66582	0.177504	35.7861	-6.62083	0.220214	32.5341	-5.66028	0.108292	72.9276
A_84_P298084	AT5G60180	APUM19 (ARABIDOPSIS PUMILIO 19); RNA binding [AT5G60180.1]	1.79245	down	0.00875401	0.0222333	1.66883	down	0.00803117	0.0286448	1.97305	up	0.00118175	0.00559721	2.1192	up	0.00193436	0.0115076	-5.10755	0.163434	79.9882	-5.94948	0.257354	59.1232	-5.84639	0.203556	55.5732	-4.86596	0.0318519	126.131
A_84_P19419	AT1G21620	APUM20 (ARABIDOPSIS PUMILIO 20); RNA binding [AT1G21620.1]	4.02436	up	0.000455462	0.00284806	1.12505	down	0.103431	0.182432	17.958	up	3.43254e-06	0.00061806	3.96634	up	0.000656713	0.00632485	-10.466	0.0516848	1.93673	-8.45729	0.325493	10.4602	-10.636	0.130196	2.00032	-6.46948	0.150135	41.6488
A_84_P813646	AT2G26530	AR781 [AT2G26530.1]	1.02322	down	0.864923	0.89224	1.36286	down	0.00573692	0.0228695	3.78172	up	2.39404e-05	0.000905353	2.83927	up	0.00121649	0.00878155	-0.338927	0.0932639	2167.42	-0.372038	0.302201	2817.54	-0.785561	0.109152	1844.06	1.13348	0.101501	8090.1
A_84_P230289	AT2G44080	ARL (ARGOS-LIKE) [AT2G44080.1]	2.50604	down	0.00110202	0.00489533	1.00434	down	0.900781	0.927279	1.00407	down	0.909689	0.929232	2.48507	up	0.00115362	0.00853434	0.239601	0.0688627	3240.59	-1.08581	0.264666	1715.62	0.233347	0.0437411	3734.37	0.227482	0.0718454	4310.82
A_84_P562050	AT5G67340	armadillo/beta-catenin repeat family protein / U-box domain-containing protein [AT5G67340.1]	1.05565	up	0.545152	0.612794	1.07338	up	0.487242	0.589604	2.09336	up	0.00108789	0.00531308	2.12853	up	0.000587231	0.00595466	-1.3414	0.201615	1088.71	-1.26327	0.0367814	1502.87	-1.23924	0.11375	1347	-0.173416	0.187346	3274.88
A_84_P164303	AT5G58680	armadillo/beta-catenin repeat family protein [AT5G58680.1]	6.64208	up	7.18933e-06	0.000560921	1.55592	up	0.0694828	0.139171	22.1484	up	7.04791e-05	0.00130106	5.18831	up	2.00683e-05	0.00195099	-7.97212	0.117362	10.9349	-5.24049	0.104018	95.5005	-7.33435	0.432908	20.2033	-2.86522	0.142565	506.789
A_84_P591677	AT1G68940	armadillo/beta-catenin repeat protein-related / U-box domain-containing protein [AT1G68940.1]	2.36538	down	0.000105774	0.00132989	2.03463	up	0.000524144	0.00546205	1.70853	down	0.00358509	0.0118686	2.81685	up	0.000176277	0.00346273	-4.53476	0.0550851	118.35	-5.77683	0.129126	65.8608	-3.50999	0.165396	279.197	-4.28275	0.142451	189.729
A_84_P88649	AT2G02850	ARPN (PLANTACYANIN); copper ion binding [AT2G02850.1]	1.01754	up	0.865321	0.892588	2.10001	up	0.00148625	0.00981554	1.54876	up	0.0101915	0.0257325	3.19635	up	0.00026845	0.00413905	-2.72253	0.236446	417.7	-2.69744	0.043145	555.906	-1.65214	0.0342538	1011.58	-1.02102	0.236258	1829.8
A_84_P10700	AT1G67710	ARR11 (RESPONSE REGULATOR 11); transcription factor/ two-component response regulator [AT1G67710.1]	1.01527	up	0.857037	0.885656	2.74456	up	0.000147812	0.00302124	1.16606	down	0.329468	0.444376	2.31828	up	0.00411154	0.0185068	-1.95237	0.168779	710.285	-1.9305	0.102016	948.285	-0.495801	0.0602939	2256.57	-0.717449	0.340761	2285.55
A_84_P860343	AT2G26290	ARSK1 (ROOT-SPECIFIC KINASE 1); kinase [AT2G26290.1]	1.44426	up	0.0258424	0.0520272	1.2851	down	0.126248	0.211478	4.9987	up	5.0895e-05	0.00114805	2.69324	up	2.37669e-05	0.00199191	-5.39832	0.255873	66.032	-4.86798	0.0710789	123.498	-5.7602	0.200811	59.2645	-3.43864	0.0850158	339.731
A_84_P14572	AT3G21860	ASK10 (ARABIDOPSIS SKP1-LIKE 10); ubiquitin-protein ligase [AT3G21860.1]	7.3639	up	0.0047943	0.0139877	1.16959	down	0.708936	0.780127	17.9368	up	0.000290441	0.00247152	2.0826	up	0.0141017	0.0429862	-9.98412	0.785496	3.05902	-7.10365	0.399013	26.8527	-10.2101	0.579667	2.87468	-6.04527	0.186067	56.1067
A_84_P763740	AT4G34210	ASK11 (ARABIDOPSIS SKP1-LIKE 11); ubiquitin-protein ligase [AT4G34210.1]	21.5363	up	2.06452e-06	0.000493288	1.22888	up	0.432679	0.539788	36.34	up	0.000102757	0.00150844	2.07359	up	0.000288362	0.00426673	-8.20208	0.165038	9.37785	-3.77337	0.0857042	264.199	-7.90473	0.567465	13.91	-2.72124	0.127362	559.485
A_84_P13627	AT3G21840	ASK7 (ARABIDOPSIS SKP1-LIKE 7); ubiquitin-protein ligase [AT3G21840.1]	1.01384	down	0.893044	0.91548	1.11497	down	0.136034	0.223662	4.36981	up	0.00158483	0.00676033	3.97347	up	0.00266874	0.0140402	-10.247	0.0573885	2.25433	-10.2668	0.232898	2.95977	-10.404	0.134272	2.34995	-8.27641	0.463959	12.3416
A_84_P230149	AT3G21850	ASK9 (ARABIDOPSIS SKP1-LIKE 9); ubiquitin-protein ligase [AT3G21850.1]	1.42329	up	0.212544	0.280215	1.25425	up	0.393678	0.502313	6.11632	up	0.00296265	0.0103378	5.3899	up	0.00391145	0.017915	-10.2688	0.0641196	2.22062	-9.75953	0.591798	4.36078	-9.94194	0.589295	3.37434	-7.32927	0.379409	23.5032
A_84_P130986	AT5G66870	ASL1 (LATERAL ORGAN BOUNDARIES domain gene 36) [AT5G66870.1]	1.08055	down	0.559627	0.626252	1.94814	up	0.00258239	0.0137233	1.04862	up	0.437728	0.549008	2.20741	up	0.000896831	0.0074534	-5.233	0.217043	73.6492	-5.34476	0.213696	89.3907	-4.2709	0.121481	165.462	-4.2024	0.0649937	199.849
A_84_P583082	AT3G58190	ASL16/LBD29 (LOB DOMAIN-CONTAINING PROTEIN 29) [AT3G58190.1]	6.94545	up	0.000637526	0.00347454	8.41732	up	0.000146399	0.00301115	1.8906	up	0.00198172	0.00785466	2.29126	up	0.00639051	0.0247509	-7.78085	0.351383	12.78	-4.98479	0.356191	116.592	-4.70749	0.137266	122.244	-3.78865	0.173618	267.708
A_84_P229519	AT2G30130	ASL5 (phosphoenolpyruvate carboxykinase1) [AT2G30130.1]	1.40163	down	0.0338933	0.0639651	3.19762	up	0.000318532	0.00425519	1.6498	down	0.00992269	0.0251892	2.71663	up	0.000938696	0.00764549	-5.08588	0.212902	81.08	-5.57299	0.159867	75.9155	-3.40888	0.132943	300.902	-4.13117	0.236286	212.148
A_84_P845406	AT3G47340	ASN1 (DARK INDUCIBLE 6) [AT3G47340.1]	1.43771	up	0.0681159	0.110778	1.04778	down	0.791808	0.845142	3.43358	up	0.00141439	0.00627601	2.27933	up	0.00381199	0.0176504	-2.91696	0.247018	367.222	-2.39319	0.269545	693.097	-2.98429	0.331395	405.671	-1.20458	0.209537	1605.17
A_84_P849657	AT5G19120	aspartic-type endopeptidase/ pepsin A [AT5G19120.1]	2.65218	down	0.00113174	0.00497803	1.63571	up	0.0187815	0.053043	2.02098	down	0.00054319	0.0034983	2.14659	up	6.61619e-05	0.00253058	-1.48253	0.276702	993.951	-2.88971	0.0944587	486.774	-0.772615	0.164498	1869.7	-1.78767	0.0575485	1066.43
A_84_P14045	AT5G48430	aspartic-type endopeptidase/ pepsin A [AT5G48430.1]	3.82756	down	0.00011293	0.00137176	1.7343	up	0.00229586	0.0127557	1.5514	down	0.00650115	0.0182683	4.2788	up	9.92368e-05	0.00286498	1.46753	0.186395	7635.59	-0.468898	0.121555	2607.91	2.26188	0.0696823	15272.9	1.62831	0.199054	11461.2
A_84_P23843	AT2G03200	aspartyl protease family protein [AT2G03200.1]	1.28413	down	0.047909	0.0839418	1.25329	down	0.0535749	0.115274	2.19245	up	0.00122304	0.0057067	2.24641	up	0.00130711	0.00916007	-0.387908	0.181931	2103.08	-0.748703	0.126753	2152.98	-0.713623	0.101292	1944.85	0.41892	0.217745	4958.93
A_84_P79265	AT3G51330	aspartyl protease family protein [AT3G51330.1]	1.56106	down	0.0229611	0.0475053	2.49965	up	0.00202185	0.011862	1.19192	down	0.167872	0.25443	3.2738	up	0.000282657	0.00424887	-2.95842	0.25826	358.054	-3.60095	0.17146	298.641	-1.63669	0.189069	1030.15	-1.88998	0.179689	999.202
A_84_P570578	AT3G51350	aspartyl protease family protein [AT3G51350.1]	4.36918	down	1.63124e-05	0.00068523	1.05038	up	0.419682	0.527512	2.11149	down	0.000451938	0.00316656	2.17349	up	0.000488285	0.00541308	-2.36926	0.117695	531.217	-4.49662	0.0930495	160.154	-2.29835	0.069501	647.425	-3.37661	0.162299	356.064
A_84_P521818	AT3G51360	aspartyl protease family protein [AT3G51360.1]	3.2296	down	4.13827e-05	0.000906284	2.00657	up	2.77315e-05	0.0016467	2.4162	down	0.000340394	0.00270252	2.68208	up	0.000442399	0.00514535	-5.29757	0.0666692	69.6007	-6.98892	0.13525	28.5271	-4.29283	0.0459673	162.372	-5.56557	0.18823	78.2289
A_84_P13827	AT4G22050	aspartyl protease family protein [AT4G22050.1]	1.71116	up	0.0321308	0.061407	10.7692	up	0.000128106	0.00286891	1.83189	down	0.00445591	0.0138532	3.43553	up	0.00036597	0.00474781	-6.42346	0.321629	32.5345	-5.64848	0.264199	72.4787	-2.99462	0.249155	404.526	-3.86795	0.0803696	252.303
A_84_P848817	AT5G10760	aspartyl protease family protein [AT5G10760.1]	1.17195	up	0.77291	0.815102	1.74713	up	0.37337	0.482542	1.68219	up	0.162426	0.247523	2.50778	up	0.012784	0.0400256	-5.71401	1.27228	70.7718	-5.4851	0.173839	80.7784	-4.90902	0.566129	109.758	-4.15869	0.50702	215.226
A_84_P20876	AT1G64780	ATAMT1;2 (AMMONIUM TRANSPORTER 1;2); ammonium transmembrane transporter [AT1G64780.1]	1.62429	down	5.60332e-05	0.00101085	1.08574	up	0.348362	0.457545	1.13866	up	0.377048	0.49281	2.00809	up	0.00304253	0.0151824	1.28829	0.0542871	6688.72	0.588487	0.0398606	5422.62	1.40698	0.185922	8508.45	1.59431	0.268827	11267.2
A_84_P274650	AT1G02430	ATARFD1B (ADP-ribosylation factor D1B); GTP binding [AT1G02430.1]	6.00154	down	9.09406e-05	0.00124354	1.44044	up	0.0186406	0.0527666	3.1833	down	0.00121124	0.00567887	2.71569	up	0.00287866	0.0147011	-4.42935	0.205438	128.448	-7.01468	0.192057	28.1231	-3.90284	0.120547	213.36	-5.57336	0.332129	78.5743
A_84_P21270	AT3G49860	ATARLA1B (ADP-ribosylation factor-like A1B); GTP binding [AT3G49860.1]	1.79423	down	0.000501838	0.00300261	2.9672	up	1.7747e-06	0.000905865	1.69925	down	0.000866358	0.00461807	3.13307	up	0.000127144	0.00304992	-2.22367	0.0468534	586.736	-3.06703	0.133909	431.396	-0.654561	0.0427686	2020.64	-1.41946	0.141913	1381.27
A_84_P11614	AT2G16570	ATASE (GLN PHOSPHORIBOSYL PYROPHOSPHATE AMIDOTRANSFERASE 1); amidophosphoribosyltransferase [AT2G16570.1]	1.47079	down	0.00808075	0.0208525	1.80447	up	0.00115533	0.00846971	1.26077	down	0.028517	0.0584097	2.10506	up	0.00064007	0.00622706	-0.0931012	0.147859	2573.47	-0.649697	0.13018	2308.72	0.758473	0.0989191	5395.01	0.424167	0.141619	4956.75
A_84_P18626	AT4G38880	ATASE3 (GLN PHOSPHORIBOSYL PYROPHOSPHATE AMIDOTRANSFERASE 3); amidophosphoribosyltransferase [AT4G38880.1]	1.23621	down	0.0366797	0.0679041	1.21749	down	0.163366	0.256954	3.06501	up	0.00308885	0.0106503	3.11214	up	0.00158953	0.0102165	-10.0222	0.0549605	2.63519	-10.3281	0.162609	2.82367	-10.3061	0.283101	2.52662	-8.69017	0.334719	9.08707
A_84_P859794	AT2G45170	AtATG8e (AUTOPHAGY 8E); microtubule binding [AT2G45170.2]	1.34509	down	0.0467641	0.0823813	1.47418	up	0.0214591	0.0585277	1.12954	up	0.357007	0.473522	2.23978	up	0.00222933	0.0125394	-3.36313	0.176954	267.581	-3.79084	0.191374	262.208	-2.80322	0.196603	457.872	-2.62748	0.21676	599.632
A_84_P18824	AT5G61730	ATATH11 (ABC2 homolog 11); ATPase, coupled to transmembrane movement of substances [AT5G61730.1]	1.36985	down	0.0345161	0.0648011	1.73587	up	0.026377	0.0684515	1.27796	up	0.150716	0.232503	3.03883	up	4.30627e-05	0.00224614	-9.74073	0.240259	3.22278	-10.1947	0.0678219	3.0771	-8.94507	0.321078	6.5939	-8.59122	0.127482	9.55873
A_84_P23154	AT3G47770	ATATH5 (ABC2 homolog 5); ATPase, coupled to transmembrane movement of substances [AT3G47770.1]	5.11331	down	1.00068e-05	0.000602663	2.11057	up	9.09817e-05	0.00249816	4.28257	down	0.000497933	0.00332929	2.51998	up	0.00313557	0.015467	-4.63835	0.0856779	110.087	-6.99261	0.119271	28.3623	-3.56072	0.0800243	270.034	-5.6592	0.343081	74.1976
A_84_P24100	AT3G47780	ATATH6 (ABC2 homolog 6); ATPase, coupled to transmembrane movement of substances [AT3G47780.1]	1.03649	down	0.825736	0.859749	1.34127	down	0.0965364	0.173973	2.63188	up	0.000152234	0.00179011	2.03383	up	0.00193772	0.0115172	-1.63487	0.324528	901.322	-1.68658	0.199744	1127.68	-2.05847	0.098555	765.701	-0.662373	0.142276	2329.92
A_84_P10861	AT3G47790	ATATH7 (ABC2 homolog 7); ATPase, coupled to transmembrane movement of substances [AT3G47790.1]	1.08827	up	0.534089	0.602798	1.92826	up	0.00929588	0.0317357	1.61376	up	0.00459266	0.0141447	2.85935	up	4.26625e-05	0.00224122	-2.37757	0.298204	531.835	-2.25553	0.0885452	757.221	-1.43027	0.181249	1181	-0.73984	0.10345	2208.28
A_84_P14226	AT1G10070	ATBCAT-2; branched-chain-amino-acid transaminase/ catalytic [AT1G10070.1]	1.2632	up	0.396376	0.471034	6.69783	up	0.00202307	0.0118628	1.24838	down	0.141655	0.22086	4.24734	up	2.90521e-05	0.00207543	-2.21901	0.610827	624.321	-1.88193	0.0735518	978.491	0.524684	0.261689	4595.52	0.204631	0.153437	4249.08
A_84_P857505	AT5G20230	ATBCB (ARABIDOPSIS BLUE-COPPER-BINDING PROTEIN); copper ion binding [AT5G20230.1]	5.60993	up	0.00446906	0.0132633	2.03602	up	0.0479166	0.106543	6.39403	up	7.49813e-05	0.00132833	2.32059	up	0.0124014	0.0392024	-2.88989	0.568766	391.246	-0.401903	0.483367	2815.17	-1.86414	0.271922	879.804	0.812591	0.0543067	6462.99
A_84_P17447	AT3G13790	ATBFRUCT1/ATCWINV1 (ARABIDOPSIS THALIANA CELL WALL INVERTASE 1); beta-fructofuranosidase/ hydrolase, hydrolyzing O-glycosyl compounds [AT3G13790.1]	1.70866	down	0.00295241	0.00976961	1.60403	up	0.0038969	0.0177556	1.20671	down	0.0693889	0.121871	2.27125	up	0.000521058	0.00557401	0.634704	0.168281	4281.84	-0.138164	0.120775	3280.76	1.3164	0.1024	7915.85	1.04532	0.160697	7629.6
A_84_P102316	AT2G28160	ATBHLH029/BHLH029/FIT1/FRU (FE-DEFICIENCY INDUCED TRANSCRIPTION FACTOR 1); DNA binding / transcription factor [AT2G28160.1]	1.15946	down	0.0638197	0.105265	3.88007	up	9.5582e-06	0.00137742	1.39971	down	0.0045702	0.014102	3.21409	up	6.3715e-05	0.00249943	-1.14133	0.114832	1246.71	-1.35478	0.0892184	1410.43	0.814756	0.0369155	5596.69	0.329633	0.14171	4642.64
A_84_P17164	AT1G68880	ATBZIP (ARABIDOPSIS THALIANA BASIC LEUCINE-ZIPPER 8); DNA binding / transcription factor [AT1G68880.1]	1.16019	down	0.259667	0.331051	2.87702	up	0.00113126	0.0083661	1.26176	down	0.13187	0.208135	2.64542	up	0.000874103	0.00736351	-1.6045	0.259228	910.712	-1.81887	0.11337	1023.61	-0.0799268	0.182	3032.05	-0.415367	0.247899	2782.8
A_84_P20669	AT5G49450	ATBZIP1 (ARABIDOPSIS THALIANA BASIC LEUCINE-ZIPPER 1); DNA binding / protein heterodimerization/ transcription factor [AT5G49450.1]	1.07518	down	0.584166	0.648325	2.04678	up	0.00278444	0.0143731	1.47218	up	0.0385015	0.0747619	3.23976	up	0.00105593	0.00811592	0.639426	0.091894	4267.15	0.534852	0.290477	5291.26	1.67278	0.256658	10211.2	2.23074	0.188046	17367
A_84_P815417	AT2G18160	ATBZIP2/GBF5 (G-BOX BINDING FACTOR 5); DNA binding / protein heterodimerization/ transcription factor [AT2G18160.1]	3.06883	down	0.000129345	0.00145958	1.60998	up	0.0176235	0.0506394	2.17436	down	0.00206841	0.00808362	2.27228	up	0.000109083	0.0029342	0.762729	0.16189	4670.92	-0.854959	0.103995	1994.73	1.44977	0.259146	8822.82	0.329179	0.0859034	4627.9
A_84_P15068	AT5G15830	ATBZIP3 (ARABIDOPSIS THALIANA BASIC LEUCINE-ZIPPER 3); DNA binding / transcription factor [AT5G15830.1]	2.22883	down	0.00054989	0.00316234	1.92947	up	0.000864422	0.00719009	1.22396	down	0.0127107	0.0305376	3.51355	up	2.38132e-05	0.00199191	-2.34101	0.169937	543.792	-3.49729	0.103838	319.856	-1.3928	0.0695805	1213.26	-1.68436	0.0948279	1146.91
A_84_P17436	AT1G59530	ATBZIP4 (ARABIDOPSIS THALIANA BASIC LEUCINE-ZIPPER); DNA binding / transcription factor [AT1G59530.1]	5.90052	up	5.61844e-06	0.000544874	2.85894	up	0.000213477	0.00352365	5.51727	up	9.62535e-05	0.00146388	2.67325	up	0.000406693	0.00496642	-7.81183	0.0241255	12.1891	-5.25099	0.136079	94.9545	-6.29635	0.203343	40.6004	-3.83239	0.180518	259.61
A_84_P16999	AT2G04038	ATBZIP48 (ARABIDOPSIS THALIANA BASIC LEUCINE-ZIPPER 48); DNA binding / transcription factor [AT2G04038.1]	1.97478	up	0.0776975	0.12285	9.98965	up	0.00115214	0.00845591	1.40115	down	0.035649	0.0700885	3.61034	up	0.000661485	0.0063508	-7.91486	0.670576	12.2014	-6.93317	0.263827	29.7641	-4.59443	0.175446	132.054	-5.08104	0.205815	109.627
A_84_P17486	AT3G49760	ATBZIP5 (ARABIDOPSIS THALIANA BASIC LEUCINE-ZIPPER 5); DNA binding / transcription factor [AT3G49760.1]	1.26338	down	0.0216684	0.0453797	1.55202	up	0.00962923	0.0325602	1.52	up	0.0164785	0.0374966	2.9804	up	0.000160256	0.00333698	-2.61148	0.128503	448.999	-2.94877	0.0950214	467.853	-1.97734	0.197927	815.869	-1.37326	0.173579	1429.09
A_84_P23806	AT1G13600	ATBZIP58 (ARABIDOPSIS THALIANA BASIC LEUCINE-ZIPPER 58); DNA binding / protein heterodimerization/ protein homodimerization/ transcription factor [AT1G13600.1]	1.1496	up	0.0827114	0.129084	1.5051	up	0.00359541	0.0168589	1.69141	up	0.0125753	0.0302974	2.21446	up	0.00258997	0.0137872	-2.83187	0.0473912	384.517	-2.63074	0.14369	584.608	-2.24201	0.159876	673.697	-1.48379	0.259642	1332.08
A_84_P23020	AT2G22850	ATBZIP6 (ARABIDOPSIS THALIANA BASIC LEUCINE-ZIPPER 6); DNA binding / transcription factor [AT2G22850.1]	1.58048	down	0.0310785	0.0598391	2.06389	up	0.00056541	0.00568841	1.34664	down	0.129979	0.205663	2.42229	up	0.0109601	0.0358481	-1.25058	0.161807	1152.01	-1.91094	0.311305	974.46	-0.205212	0.081883	2755.84	-0.634573	0.382382	2434.55
A_84_P12947	AT4G37730	ATBZIP7 (ARABIDOPSIS THALIANA BASIC LEUCINE-ZIPPER 7); DNA binding / transcription factor [AT4G37730.1]	1.85494	down	0.0191715	0.0411554	1.15596	up	0.14934	0.240044	1.46215	up	0.0274919	0.0566506	3.13521	up	0.00315901	0.0155325	-0.298328	0.130698	2228.69	-1.1897	0.385162	1620.92	-0.0892331	0.155639	3002.16	0.458857	0.232652	5109.34
A_84_P20567	AT5G08141	ATBZIP75 (ARABIDOPSIS THALIANA BASIC LEUCINE-ZIPPER 75); DNA binding / transcription factor [AT5G08141.1]	1.07121	up	0.715442	0.766002	1.0653	down	0.398922	0.507287	3.24121	up	0.00148422	0.00646906	2.84028	up	0.00930874	0.0319623	-10.268	0.0672114	2.2211	-10.1687	0.433949	3.24224	-10.3592	0.153502	2.42975	-8.66271	0.346014	9.23024
A_84_P21400	AT4G23700	ATCHX17 (CATION/H+ EXCHANGER 17); monovalent cation:proton antiporter [AT4G23700.1]	4.14763	down	9.40871e-05	0.00126542	1.37677	up	0.0253972	0.0664543	1.87597	down	0.000991921	0.00501225	3.04393	up	9.45736e-05	0.00284947	0.967226	0.177448	5389.47	-1.08506	0.138627	1707.48	1.42851	0.145887	8563.51	0.520875	0.10914	5284.86
A_84_P19260	AT1G01340	ATCNGC10 (CYCLIC NUCLEOTIDE GATED CHANNEL 10); calmodulin binding / cyclic nucleotide binding / ion channel [AT1G01340.1]	2.82773	down	1.73847e-05	0.000695173	1.35686	up	0.00451766	0.019542	1.41895	down	0.00851543	0.022439	2.70399	up	0.000110438	0.00294906	-2.9818	0.104446	347.476	-4.48145	0.0253145	161.464	-2.54153	0.0814963	547.363	-3.04636	0.16202	447.347
A_84_P108312	AT2G46440	ATCNGC11 (cyclic nucleotide gated channel 11); calmodulin binding / cyclic nucleotide binding / ion channel [AT2G46440.1]	2.25433	down	0.00140562	0.00576405	1.1726	up	0.525214	0.623474	1.18974	down	0.497582	0.602211	2.22185	up	0.00205175	0.0119379	-3.84999	0.188268	191.648	-5.02269	0.176303	111.255	-3.62029	0.540465	267.341	-3.87093	0.21753	253.676
A_84_P19443	AT4G01010	ATCNGC13 (cyclic nucleotide gated channel 13); calmodulin binding / cyclic nucleotide binding / ion channel [AT4G01010.1]	1.23251	down	0.105524	0.157514	1.35341	up	0.11281	0.19433	1.42382	up	0.0852398	0.14485	2.37507	up	0.00135891	0.00932802	-3.83807	0.225559	193.339	-4.13966	0.109284	205.011	-3.40146	0.29755	303.11	-2.89169	0.24914	500.048
A_84_P17320	AT2G24610	ATCNGC14 (cyclic nucleotide gated channel 14); calmodulin binding / cyclic nucleotide binding / ion channel [AT2G24610.1]	1.81737	down	0.00344226	0.0109376	2.45306	up	8.41963e-05	0.00242871	1.85818	down	0.00217214	0.0083485	2.39918	up	0.00178866	0.0109768	-2.41711	0.125017	514.688	-3.27897	0.20578	373.291	-1.12253	0.0586781	1462	-2.01642	0.212695	916.431
A_84_P23069	AT3G17690	ATCNGC19 (cyclic nucleotide gated channel 19); calmodulin binding / cyclic nucleotide binding / ion channel [AT3G17690.1]	3.77899	up	0.000540733	0.00313369	1.53788	up	0.0295996	0.074508	6.27487	up	2.40662e-05	0.000906966	2.55359	up	0.00038556	0.0048564	-5.22198	0.315558	74.7764	-3.30398	0.0927767	365.568	-4.60104	0.0766329	131.186	-1.95146	0.191287	956.408
A_84_P17317	AT2G46430	ATCNGC3 (CYCLIC NUCLEOTIDE GATED CHANNEL 3); calmodulin binding / cyclic nucleotide binding / ion channel [AT2G46430.1]	1.74082	down	0.00335614	0.0107278	1.44803	up	0.0375883	0.0891177	1.14143	up	0.283801	0.393305	2.87728	up	0.000103606	0.00290484	-0.855045	0.208607	1529.92	-1.65481	0.0756595	1145.4	-0.32095	0.218547	2551.48	-0.130105	0.153828	3376.51
A_84_P13049	AT1G55850	ATCSLE1 (Cellulose synthase-like E1); cellulose synthase/ transferase, transferring glycosyl groups [AT1G55850.1]	2.03971	down	2.05283e-05	0.000725612	1.3605	up	0.00121051	0.00871229	1.0509	down	0.345478	0.461601	2.64062	up	1.90838e-05	0.00190415	1.85056	0.0212596	9876.91	0.822196	0.0738429	6381.46	2.2947	0.0914865	15588.7	2.22308	0.0714826	17196.4
A_84_P14903	AT5G11920	ATCWINV6 (6-&1-FRUCTAN EXOHYDROLASE); hydrolase, hydrolyzing O-glycosyl compounds / inulinase/ levanase [AT5G11920.1]	2.64413	down	0.000535533	0.00311547	3.21988	up	0.000160744	0.00311784	3.18838	down	6.2678e-05	0.00124906	2.67026	up	0.000253814	0.00402296	-2.70575	0.201891	423.055	-4.10854	0.129701	209.299	-1.01874	0.0648622	1570.96	-2.69156	0.152386	571.849
A_84_P120372	AT2G04040	ATDTX1; antiporter/ multidrug efflux pump/ multidrug transporter/ transporter [AT2G04040.1]	1.64907	up	0.0263246	0.0527738	1.68843	down	0.0106531	0.0349753	5.74237	up	7.14418e-05	0.00130732	2.06238	up	0.00593918	0.0235322	-4.18281	0.219377	152.77	-3.46116	0.289825	332.789	-4.93849	0.188953	103.832	-2.41684	0.175747	692.307
A_84_P18221	AT2G36640	ATECP63 (EMBRYONIC CELL PROTEIN 63) [AT2G36640.1]	18.6566	up	5.2023e-07	0.000437068	1.5013	up	0.191824	0.290938	44.4895	up	0.000136974	0.00171278	3.58009	up	6.35746e-05	0.00249943	-6.51302	0.0841059	29.9894	-2.2914	0.093194	737.064	-5.9268	0.641823	56.1334	-0.451407	0.157285	2703.39
A_84_P14711	AT3G51810	ATEM1 (Early methionine labelled) [AT3G51810.1]	51.5055	up	0.000164439	0.00165071	1.47753	up	0.476829	0.580338	102.558	up	0.000460909	0.00320238	2.94207	up	0.00306714	0.0152667	-7.44928	0.613504	16.5407	-1.76263	0.374836	1089.14	-6.8861	1.08232	32.1393	-0.205794	0.192902	3213.26
A_84_P10637	AT2G40170	ATEM6/GEA6 (ARABIDOPSIS EARLY METHIONINE-LABELLED 6) [AT2G40170.1]	8.89307	up	0.00102172	0.00467435	2.43483	down	0.285624	0.393867	95.4976	up	0.0030326	0.0105003	4.41034	up	0.00246148	0.0133214	-5.19867	0.420747	76.446	-2.04599	0.479287	900.921	-6.4825	1.7561	60.2198	0.094896	0.262375	3962.77
A_84_P13726	AT3G54420	ATEP3 (Arabidopsis thaliana chitinase class IV); chitinase [AT3G54420.1]	1.19865	up	0.0143303	0.032687	1.60136	up	0.000264852	0.00387856	1.83918	up	0.000289565	0.00246654	2.45708	up	8.31306e-05	0.00272742	0.086235	0.058301	2913.73	0.34765	0.0924093	4596.11	0.765534	0.0775013	5407.49	1.64459	0.102369	11525.6
A_84_P23164	AT3G50260	ATERF#011/CEJ1 (COOPERATIVELY REGULATED BY ETHYLENE AND JASMONATE 1); DNA binding / transcription factor [AT3G50260.1]	1.11491	up	0.25691	0.328045	1.56421	up	0.00508454	0.0211053	1.51137	up	0.00838966	0.0221827	2.12044	up	0.000996663	0.00786661	-0.607096	0.158997	1804.69	-0.450165	0.130531	2643.16	0.0383371	0.122383	3262.72	0.634197	0.174527	5728.43
A_84_P17343	AT2G44840	ATERF13/EREBP (ETHYLENE-RESPONSIVE ELEMENT BINDING FACTOR 13); DNA binding / transcription factor [AT2G44840.1]	21.4203	up	0.000159947	0.00162914	1.31028	up	0.464594	0.569468	61.0165	up	0.000152313	0.00179011	3.73237	up	0.0010478	0.00807766	-3.34078	0.45807	282.778	1.08013	0.313363	7722.03	-2.9509	0.699493	438.801	2.98022	0.226951	29299.6
A_84_P10665	AT2G31230	ATERF15 (ETHYLENE-RESPONSIVE ELEMENT BINDING FACTOR 15); DNA binding / transcription activator/ transcription factor [AT2G31230.1]	4.31184	down	5.2862e-05	0.000992642	1.11705	up	0.261934	0.368426	2.03665	down	0.00173215	0.00718211	2.36494	up	0.000702612	0.00655035	0.453639	0.125562	3756.73	-1.65466	0.155596	1148.33	0.613334	0.170781	4866.69	-0.41286	0.166493	2771.04
A_84_P14985	AT5G47220	ATERF-2/ATERF2/ERF2 (ETHYLENE RESPONSE FACTOR 2); DNA binding / transcription activator/ transcription factor [AT5G47220.1]	1.51837	up	0.138438	0.195946	1.07991	down	0.561068	0.655561	4.9874	up	7.14121e-05	0.00130732	3.04165	up	0.00641962	0.0248319	-1.54369	0.255158	955.042	-0.941167	0.504058	1942.83	-1.6546	0.164242	1010.28	0.663687	0.171159	5859.17
A_84_P820417	AT4G17490	ATERF6 (ETHYLENE RESPONSIVE ELEMENT BINDING FACTOR 6); DNA binding / transcription factor [AT4G17490.1]	1.44019	up	0.0081114	0.0209128	1.00105	down	0.990547	0.993143	5.20103	up	4.14487e-05	0.00107568	3.60756	up	7.3866e-05	0.00261852	-0.576238	0.0873607	1843.25	-0.049977	0.164733	3495.65	-0.577752	0.188833	2132.7	1.80105	0.0967204	12836.1
A_84_P12247	AT5G13150	ATEXO70C1 (exocyst subunit EXO70 family protein C1); protein binding [AT5G13150.1]	1.72712	down	0.00131071	0.00550376	2.30416	up	0.000144421	0.00299646	1.37908	down	0.00132679	0.00602376	2.88567	up	3.62234e-05	0.0021409	-3.89613	0.119697	184.18	-4.6845	0.121052	140.563	-2.69189	0.0858575	492.219	-3.15559	0.0521457	413.137
A_84_P16800	AT5G13990	ATEXO70C2 (exocyst subunit EXO70 family protein C2); protein binding [AT5G13990.1]	2.65869	down	0.000197227	0.0018059	2.27498	up	4.0158e-07	0.000648522	2.12593	down	0.000255885	0.00232137	2.84509	up	0.000402995	0.00495116	-3.4111	0.0257084	257.417	-4.82181	0.185027	128.362	-2.22524	0.0207713	679.478	-3.31334	0.152575	371.575
A_84_P513461	AT1G51640	ATEXO70G2 (exocyst subunit EXO70 family protein G2); protein binding [AT1G51640.1]	1.02801	down	0.734003	0.782149	1.10904	down	0.0300752	0.0753487	3.43404	up	0.00125719	0.00580441	3.18313	up	0.00227446	0.012708	-4.71741	0.00101883	104.135	-4.75726	0.189403	134.022	-4.86672	0.0784809	109.102	-3.08682	0.371973	443.168
A_84_P12784	AT3G55150	ATEXO70H1 (exocyst subunit EXO70 family protein H1); protein binding [AT3G55150.1]	1.63683	down	0.00181821	0.0069155	2.16865	up	2.75452e-05	0.00164303	1.0058	down	0.919603	0.936857	3.52923	up	8.58452e-05	0.0027558	-2.60045	0.0350193	452.003	-3.31136	0.163662	364.081	-1.48366	0.0827547	1135.81	-1.49201	0.10609	1311.3
A_84_P267240	AT2G39380	ATEXO70H2 (EXOCYST SUBUNIT EXO70 FAMILY PROTEIN H2); protein binding [AT2G39380.1]	1.14168	down	0.0459393	0.0811888	2.11684	up	0.000250726	0.0037771	1.49141	up	0.00181421	0.00741793	3.60436	up	4.20293e-06	0.00157633	-0.964141	0.101139	1407.21	-1.15529	0.0563419	1619.42	0.11777	0.113886	3452.18	0.69445	0.0737607	5958.8
A_84_P15501	AT3G15370	ATEXPA12 (ARABIDOPSIS THALIANA EXPANSIN 12) [AT3G15370.1]	2.16626	up	0.0333873	0.0631988	5.06528	up	0.000748916	0.00665749	1.13289	up	0.242719	0.345543	2.64898	up	0.00704755	0.026443	-6.01518	0.426909	44.0534	-4.89997	0.430858	123.839	-3.67454	0.0919551	249.781	-3.49453	0.208274	328.846
A_84_P14717	AT4G01630	ATEXPA17 (ARABIDOPSIS THALIANA EXPANSIN A17) [AT4G01630.1]	1.99738	up	0.00206391	0.00754656	1.98891	up	0.000369455	0.0045481	2.37147	up	0.000121532	0.00162678	2.36142	up	0.000833484	0.00718	0.0582905	0.0978773	2854.86	1.0564	0.222451	7558.34	1.05027	0.119188	6615.04	2.29605	0.084068	18098.3
A_84_P21276	AT1G62980	ATEXPA18 (ARABIDOPSIS THALIANA EXPANSIN A18) [AT1G62980.1]	1.74065	down	0.00268204	0.00910006	2.20188	up	8.27982e-05	0.00241812	1.45696	down	0.00487411	0.0147854	2.63061	up	0.000532548	0.00564165	-2.02031	0.0790561	677.201	-2.81994	0.193294	513.03	-0.881574	0.0915552	1727.16	-1.42454	0.139464	1373.74
A_84_P254760	AT1G12560	ATEXPA7 (ARABIDOPSIS THALIANA EXPANSIN A7) [AT1G12560.1]	1.43184	down	0.0140609	0.0322268	2.42661	up	1.7045e-05	0.00152129	1.20115	down	0.0433158	0.0824254	2.89266	up	0.000447484	0.00517963	-1.64864	0.0863988	876.194	-2.16651	0.197135	807.265	-0.369701	0.0292014	2458.64	-0.634117	0.154192	2376.99
A_84_P830413	AT1G70140	ATFH8 (FORMIN 8); actin binding / actin filament binding / profilin binding [AT1G70140.1]	1.58577	up	0.00427704	0.0128385	1.97316	up	0.000536406	0.00552141	1.76139	up	0.00432408	0.0135623	2.19168	up	0.00175365	0.0108442	-3.82561	0.141083	194.46	-3.16043	0.13774	403.861	-2.84511	0.0908383	442.729	-2.02839	0.225183	909.233
A_84_P20603	AT5G23990	ATFRO5/FRO5 (FERRIC REDUCTION OXIDASE 5); ferric-chelate reductase [AT5G23990.1]	3.93581	up	0.00139646	0.00573784	6.46624	up	0.000323732	0.00429247	1.83535	up	0.0257743	0.0537542	3.01533	up	0.00406562	0.0183741	-6.83001	0.344175	24.3559	-4.85335	0.264403	125.782	-4.13708	0.212957	181.316	-3.26103	0.383101	391.844
A_84_P290764	AT1G44090	ATGA20OX5 (GIBBERELLIN 20-OXIDASE 5); iron ion binding / oxidoreductase [AT1G44090.1]	11.2867	up	0.000187976	0.00176171	1.09655	up	0.775662	0.832541	105.673	up	0.000119411	0.00161548	10.2666	up	0.000317862	0.00443348	-10.1035	0.302248	2.53183	-6.60699	0.343274	37.8571	-9.97056	0.692345	3.48629	-3.2471	0.367124	397.149
A_84_P15062	AT1G47990	ATGA2OX4 (GIBBERELLIN 2-OXIDASE 4); gibberellin 2-beta-dioxygenase [AT1G47990.1]	1.5031	up	0.0320709	0.0613301	1.46288	up	0.0238695	0.0634043	2.94885	up	3.73065e-05	0.00103676	2.86994	up	0.000253625	0.00402296	-6.14867	0.262398	39.0079	-5.56073	0.175332	76.8898	-5.59986	0.0545887	65.4869	-4.0397	0.12402	224.035
A_84_P21745	AT1G02400	ATGA2OX6/DTA1 (GIBBERELLIN 2-OXIDASE 6); gibberellin 2-beta-dioxygenase [AT1G02400.1]	1.27304	up	0.0443162	0.0789314	1.37504	up	0.00662623	0.0251719	2.18035	up	5.8403e-07	0.000433735	2.35505	up	0.000121668	0.00302628	-1.57427	0.15337	922.632	-1.22599	0.140999	1544.35	-1.11479	0.0110332	1467.36	0.00976372	0.0326061	3704
A_84_P21390	AT4G21200	ATGA2OX8 (GIBBERELLIN 2-OXIDASE 8); gibberellin 2-beta-dioxygenase [AT4G21200.1]	2.19643	down	0.0130595	0.030459	1.37945	down	0.127989	0.213754	2.22309	up	0.0107064	0.026758	3.53972	up	0.00280735	0.0144862	-5.97881	0.388675	44.1459	-7.11397	0.24901	26.2221	-6.4429	0.158435	36.5844	-5.29033	0.412882	96.5143
A_84_P22462	AT5G09930	ATGCN2 (Arabidopsis thaliana general control non-repressible 2) [AT5G09930.1]	6.2783	up	0.000448394	0.00282577	1.24215	down	0.226602	0.330076	16.1682	up	2.25071e-05	0.0008943	2.07321	up	0.00799501	0.0288009	-5.57343	0.309144	58.5461	-2.92305	0.303313	480.702	-5.88627	0.220247	54.0591	-1.87118	0.213936	1011.01
A_84_P822593	AT5G57685	ATGDU3 (ARABIDOPSIS THALIANA GLUTAMINE DUMPER 3) [AT5G57685.1]	1.62912	down	0.00425303	0.012784	2.51034	up	0.00021811	0.0035579	1.40235	down	0.0139409	0.0328522	2.91629	up	0.000299784	0.00432812	-1.56958	0.0615795	924.057	-2.27368	0.199077	748.744	-0.241704	0.169572	2707.91	-0.729547	0.110216	2224.87
A_84_P540757	AT5G55490	ATGEX1/GEX1 (GAMETE EXPRESSED PROTEIN1) [AT5G55490.1]	3.77825	up	0.0087659	0.0222544	1.85996	up	0.15233	0.243735	6.1708	up	0.00302658	0.0104836	3.03777	up	0.00382737	0.0176972	-8.94666	0.52521	5.8063	-7.02894	0.454673	28.7084	-8.05139	0.704306	13.1731	-5.42593	0.0757911	85.6254
A_84_P14218	AT1G65610	ATGH9A2/KOR2 (ARABIDOPSIS THALIANA GLYCOSYL HYDROLASE 9A2); hydrolase, hydrolyzing O-glycosyl compounds [AT1G65610.1]	1.21047	down	0.0155771	0.034922	2.66451	up	3.26759e-07	0.000648522	1.24113	down	0.00298125	0.0103868	2.59869	up	6.91639e-05	0.00257097	-1.88962	0.0317846	739.76	-2.16519	0.113724	805.778	-0.475748	0.0197572	2286.76	-0.787405	0.081382	2134.33
A_84_P12397	AT1G48930	ATGH9C1 (ARABIDOPSIS THALIANA GLYCOSYL HYDROLASE 9C1); hydrolase, hydrolyzing O-glycosyl compounds [AT1G48930.1]	1.79007	down	0.00418869	0.0126423	2.35348	up	4.26615e-05	0.00191972	1.49486	down	0.00504094	0.0151398	2.81824	up	0.000816337	0.00709907	-1.62851	0.0570204	887.472	-2.46853	0.240918	656.457	-0.393719	0.0951575	2418.21	-0.973728	0.152645	1877.79
A_84_P15651	AT3G63010	ATGID1B/GID1B (GA INSENSITIVE DWARF1B); hydrolase [AT3G63010.1]	1.0485	up	0.236756	0.306629	1.59911	up	9.82445e-06	0.00138633	1.46522	up	3.05409e-07	0.000433735	2.23467	up	1.17722e-05	0.00174954	-1.42309	0.0407006	1020.97	-1.35477	0.0747506	1410.08	-0.745827	0.0105751	1895.75	-0.194705	0.00969033	3214.13
A_84_P13100	AT5G48410	ATGLR1.3 (Arabidopsis thaliana glutamate receptor 1.3) [AT5G48410.1]	2.33544	down	0.00341585	0.0108764	1.38594	down	0.0655744	0.133546	2.02275	up	0.000345473	0.00272547	3.40853	up	8.36896e-05	0.0027369	-2.64049	0.28651	446.841	-3.86419	0.1852	248.473	-3.11136	0.151365	369.129	-2.09504	0.034794	861.225
A_84_P837698	AT5G27100	ATGLR2.1 (Arabidopsis thaliana glutamate receptor 2.1) [AT5G27100.1]	1.1229	down	0.0489636	0.0854155	3.27411	up	0.000753238	0.00667142	1.06925	up	0.791838	0.836114	3.93111	up	0.0025738	0.0137262	-10.143	0.0726694	2.42316	-10.3103	0.0737828	2.84064	-8.43192	0.311355	9.37743	-8.33532	0.50475	11.8781
A_84_P22001	AT2G24710	ATGLR2.3 (Arabidopsis thaliana glutamate receptor 2.3) [AT2G24710.1]	1.30971	up	0.0566274	0.095632	22.0836	up	2.83295e-05	0.00166252	1.78265	down	0.0284922	0.0583754	9.45865	up	8.36076e-05	0.0027369	-8.45974	0.130309	7.80382	-8.0705	0.217837	13.5356	-3.99484	0.337522	201.48	-4.82886	0.267781	130.582
A_84_P15183	AT1G60450	ATGOLS7 (ARABIDOPSIS THALIANA GALACTINOL SYNTHASE 7); transferase, transferring glycosyl groups / transferase, transferring hexosyl groups [AT1G60450.1]	1.10808	down	0.0816317	0.127705	1.07044	down	0.388492	0.497423	3.05448	up	0.00969039	0.0247455	3.16187	up	0.00793539	0.0286643	-10.1882	0.0747191	2.3484	-10.3363	0.0818204	2.78994	-10.2864	0.159334	2.5568	-8.67551	0.579039	9.49978
A_84_P312153	AT3G11430	ATGPAT5/GPAT5 (GLYCEROL-3-PHOSPHATE ACYLTRANSFERASE 5); 1-acylglycerol-3-phosphate O-acyltransferase/ acyltransferase/ organic anion transmembrane transporter [AT3G11430.1]	1.2024	up	0.0942148	0.143553	1.32861	down	0.0421274	0.0970765	4.88865	up	0.000345782	0.00272564	3.06015	up	0.00106385	0.0081452	-2.11719	0.153732	632.909	-1.85127	0.14422	1002.58	-2.52711	0.185581	556.712	-0.23767	0.29669	3166.09
A_84_P609053	AT5G06090	ATGPAT7/GPAT7 (GLYCEROL-3-PHOSPHATE ACYLTRANSFERASE 7); 1-acylglycerol-3-phosphate O-acyltransferase/ acyltransferase [AT5G06090.1]	1.8544	up	0.00426384	0.0128086	1.47776	down	0.0271708	0.0699408	9.62079	up	3.87484e-05	0.00105729	3.51076	up	0.0002851	0.00425872	-3.09555	0.191416	323.38	-2.20459	0.181623	787.689	-3.65896	0.213388	254.541	-0.392808	0.191021	2816.25
A_84_P10221	AT5G36870	ATGSL09 (GLUCAN SYNTHASE-LIKE 9); 1,3-beta-glucan synthase [AT5G36870.1]	1.25281	up	0.371184	0.445479	7.70357	up	0.000717286	0.00649819	2.06143	down	0.00603967	0.0172982	2.98291	up	0.00171781	0.0107022	-7.00512	0.494312	22.2386	-6.67995	0.262418	35.4743	-4.05959	0.225782	191.401	-5.10323	0.254637	108.393
A_84_P805186	AT4G02520	ATGSTF2 (Arabidopsis thaliana Glutathione S-transferase (class phi) 2); glutathione transferase [AT4G02520.1]	1.27602	down	0.0296139	0.0576865	1.03467	down	0.625538	0.711072	3.19648	up	1.3366e-05	0.000794164	3.94208	up	1.79497e-05	0.00189389	2.64778	0.140308	17276	2.29614	0.118925	17758.1	2.59861	0.0796995	19290.3	4.27509	0.0793452	71322.8
A_84_P277490	AT2G02930	ATGSTF3 (GLUTATHIONE S-TRANSFERASE 16); glutathione transferase [AT2G02930.1]	1.6639	down	0.0036628	0.0114397	1.59295	down	0.00748672	0.0272946	5.45693	up	1.97602e-05	0.000869428	5.7	up	8.24643e-06	0.00162863	-1.715	0.190475	841.453	-2.44957	0.0853239	660.372	-2.3867	0.133586	607.89	0.061389	0.122399	3848.4
A_84_P22787	AT1G02920	ATGSTF7 (GLUTATHIONE S-TRANSFERASE 11); glutathione transferase [AT1G02920.1]	7.05866	down	2.96604e-06	0.000493288	4.86965	down	2.44338e-05	0.00158376	2.08892	up	0.000904131	0.00473935	3.02794	up	8.02738e-05	0.00267705	2.09673	0.109072	11763.3	-0.722667	0.0700664	2185.27	-0.187092	0.141045	2793.11	0.875668	0.153197	6768.1
A_84_P12432	AT1G74590	ATGSTU10 (Arabidopsis thaliana Glutathione S-transferase (class tau) 10); glutathione transferase [AT1G74590.1]	2.66405	down	0.00207575	0.0075779	2.81127	down	0.000925971	0.0074741	2.20448	up	0.00413493	0.0131439	2.08904	up	0.00839068	0.0297322	-0.209945	0.181335	2387.11	-1.62357	0.293184	1188.86	-1.70117	0.231434	983.857	-0.560729	0.242108	2511.74
A_84_P18100	AT1G69930	ATGSTU11 (Arabidopsis thaliana Glutathione S-transferase (class tau) 11); glutathione transferase [AT1G69930.1]	4.14382	up	0.00622244	0.0170511	2.70918	up	0.00451753	0.019542	4.21357	up	0.000205763	0.00208697	2.75478	up	0.0125211	0.0394653	-5.89716	0.366342	47.1821	-3.8462	0.566206	262.522	-4.4593	0.230172	145.686	-2.38426	0.155467	707.728
A_84_P19046	AT1G69920	ATGSTU12 (Arabidopsis thaliana Glutathione S-transferase (class tau) 12); glutathione transferase [AT1G69920.1]	3.17686	down	0.000282341	0.00217868	6.75289	down	1.10377e-05	0.00140884	8.47808	up	7.19458e-05	0.00131024	3.98846	up	0.000636744	0.00621117	-1.19334	0.167252	1203.14	-2.86094	0.174907	497.888	-3.94884	0.055334	206.185	-0.865106	0.311253	2044.65
A_84_P21852	AT1G78340	ATGSTU22 (Arabidopsis thaliana Glutathione S-transferase (class tau) 22); glutathione transferase [AT1G78340.1]	1.13494	down	0.224701	0.293378	1.32942	up	0.0338976	0.0823602	1.70085	up	0.00169452	0.00706979	2.56624	up	0.000164304	0.00336667	1.55639	0.148007	8092.01	1.37378	0.163397	9395.18	1.96718	0.168855	12520.4	2.73343	0.0532741	24473
A_84_P11501	AT1G53680	ATGSTU28 (Arabidopsis thaliana Glutathione S-transferase (class tau) 28); glutathione transferase [AT1G53680.1]	2.98433	down	1.3038e-05	0.000645283	1.85452	up	2.38868e-05	0.00158376	2.27779	down	0.000128192	0.00166158	2.42977	up	0.000163411	0.0033657	-1.95245	0.056329	707.75	-3.52986	0.0887976	312.407	-1.06141	0.040142	1522.75	-2.24904	0.135104	775.919
A_84_P11264	AT5G62480	ATGSTU9 (GLUTATHIONE S-TRANSFERASE TAU 9); glutathione transferase [AT5G62480.1]	4.76104	up	0.000434947	0.00276996	2.04732	up	8.01086e-06	0.00136666	5.07554	up	1.25468e-05	0.000786212	2.18255	up	0.00760418	0.0278603	-0.852753	0.0191467	1516.47	1.39852	0.364503	9745.05	0.18098	0.0578964	3609.35	2.52454	0.143493	21209.5
A_84_P10312	AT5G61250	ATGUS1 (ARABIDOPSIS THALIANA GLUCURONIDASE 1); beta-glucuronidase [AT5G61250.1]	2.19328	down	2.28809e-05	0.000736667	2.13702	up	0.000140896	0.00297938	2.23974	down	0.00016948	0.00189143	2.09269	up	7.04382e-05	0.00258746	-1.20686	0.0792916	1187.11	-2.33995	0.0358293	712.596	-0.111261	0.107	2942.12	-1.27459	0.102555	1524.23
A_84_P17091	AT1G59730	ATH7 (thioredoxin H-type 7); thiol-disulfide exchange intermediate [AT1G59730.1]	1.26812	down	0.133644	0.190248	1.72229	up	0.0144958	0.0437866	1.16662	up	0.103852	0.170556	2.54798	up	0.000125858	0.0030468	-2.00775	0.279225	687.984	-2.35044	0.148201	710.893	-1.22342	0.173897	1372.03	-1.00109	0.0586589	1839.46
A_84_P14517	AT3G01220	ATHB20 (ARABIDOPSIS THALIANA HOMEOBOX PROTEIN 20); DNA binding / transcription factor [AT3G01220.1]	1.94553	down	0.00102009	0.00466929	2.33191	up	0.000764877	0.00671896	1.86084	down	0.00677843	0.0188682	2.43804	up	0.00128363	0.00905805	-4.4883	0.0931989	122.478	-5.44846	0.170321	82.8599	-3.26678	0.209344	333.873	-4.16274	0.217326	207.162
A_84_P834894	AT2G18550	ATHB21/HB-2 (homeobox-2); DNA binding / transcription factor [AT2G18550.1]	7.14966	up	0.000396496	0.00263832	4.02883	up	9.32327e-05	0.00251292	3.74447	up	1.0437e-05	0.000765235	2.11001	up	0.0103843	0.0344981	-5.57032	0.194227	58.2514	-2.73244	0.405141	554.419	-3.55996	0.103471	269.867	-1.65519	0.0609306	1167.96
A_84_P16617	AT1G69600	ATHB29/ZFHD1 (ZINC FINGER HOMEODOMAIN 1); DNA binding / transcription activator/ transcription factor [AT1G69600.1]	1.02254	up	0.574544	0.639556	4.53823	up	2.46004e-05	0.00158376	1.55778	down	0.00282376	0.00999144	2.84905	up	7.89254e-06	0.00161356	-2.82708	0.0605286	385.99	-2.79492	0.0682725	520.211	-0.644952	0.159556	2034.7	-1.28444	0.0567385	1511.34
A_84_P122462	AT5G53980	ATHB52 (ARABIDOPSIS THALIANA HOMEOBOX PROTEIN 52); transcription factor [AT5G53980.1]	1.40013	down	0.0742673	0.118575	1.47714	up	0.0432058	0.0989446	1.69369	up	0.000416925	0.00302231	3.50288	up	4.19234e-05	0.00223084	-2.65987	0.322732	442.059	-3.14543	0.136122	409.383	-2.09707	0.0849964	742.505	-1.33689	0.0874	1458.8
A_84_P10659	AT2G46680	ATHB-7 (ARABIDOPSIS THALIANA HOMEOBOX 7); transcription factor [AT2G46680.1]	3.85726	up	0.000135312	0.00149443	1.17483	up	0.0162991	0.0477838	8.00928	up	9.27606e-05	0.00144503	2.43943	up	0.00465775	0.0200386	0.284202	0.0811024	3334.91	2.23178	0.219839	17025.6	0.516651	0.0601431	4544.26	3.51832	0.322604	42721.1
A_84_P20293	AT3G12500	ATHCHIB (BASIC CHITINASE); chitinase [AT3G12500.1]	1.10777	up	0.203123	0.269703	1.18047	up	0.0745768	0.146338	1.89477	up	0.000528696	0.00344071	2.01912	up	0.000320965	0.00445151	1.21283	0.165983	6372.33	1.36049	0.0275114	9259.5	1.45219	0.0485587	8698.18	2.37421	0.149512	19114.2
A_84_P10912	AT3G59700	ATHLECRK (ARABIDOPSIS THALIANA LECTIN-RECEPTOR KINASE); kinase [AT3G59700.1]	1.26946	up	0.00947116	0.0236486	1.83038	up	0.000175796	0.0032234	2.03727	up	0.00019229	0.00201399	2.93745	up	5.37497e-05	0.00236485	-3.2935	0.110929	280.115	-2.94928	0.0628275	467.296	-2.42136	0.01653	593.171	-1.39472	0.134055	1403.09
A_84_P80329	AT5G50600	ATHSD1 (HYDROXYSTEROID DEHYDROGENASE 1); oxidoreductase [AT5G50600.1]	1.06332	down	0.669057	0.724774	6.60555	up	0.000283276	0.00400898	2.68987	down	0.00625735	0.0177618	2.61122	up	0.00460826	0.0198885	-7.3662	0.292016	16.7972	-7.45478	0.160366	20.6047	-4.64252	0.266878	128.088	-6.07006	0.387038	56.1369
A_84_P14998	AT5G50770	ATHSD6 (HYDROXYSTEROID DEHYDROGENASE 6); oxidoreductase [AT5G50770.1]	1.24725	down	0.310307	0.383969	1.07044	down	0.811148	0.859731	2.99796	up	0.0124398	0.0300305	3.49314	up	0.00190816	0.0114068	-7.36475	0.335131	16.897	-7.6835	0.337533	17.7914	-7.46296	0.57614	19.1008	-5.87898	0.266909	63.1371
A_84_P12209	AT5G62490	ATHVA22B (Arabidopsis thaliana HVA22 homologue B) [AT5G62490.1]	47.3733	up	3.68799e-06	0.000524862	5.05261	up	0.000820621	0.00698858	26.3209	up	0.000266954	0.00236585	2.80727	up	0.0108634	0.035631	-7.24223	0.265721	18.3056	-1.67622	0.0494937	1129.72	-4.9052	0.358836	108.349	-0.187059	0.571669	3375.08
A_84_P20613	AT5G27000	ATK4 (ARABIDOPSIS THALIANA KINESIN 4); microtubule motor [AT5G27000.1]	1.79826	down	0.000987961	0.00457062	1.90716	up	0.000272017	0.00392611	1.67401	down	0.0203951	0.0444311	2.04871	up	0.00768814	0.0280594	-4.28015	0.0664547	141.29	-5.12675	0.156217	103.545	-3.34872	0.116232	313.28	-4.09203	0.325548	219.801
A_84_P11984	AT4G32650	ATKC1 (ARABIDOPSIS THALIANA K+ RECTIFYING CHANNEL 1); cyclic nucleotide binding / inward rectifier potassium channel [AT4G32650.1]	1.26924	up	0.00764928	0.0199875	2.35763	up	5.83545e-05	0.00218594	1.30979	up	0.00644136	0.0181366	2.43296	up	6.63773e-05	0.00253177	0.330873	0.0630041	3443.85	0.674833	0.101966	5760.02	1.56821	0.102492	9419.02	1.95755	0.0787691	14309.8
A_84_P15244	AT1G75030	ATLP-3 (Arabidopsis thaumatin-like protein 3) [AT1G75030.1]	1.29919	down	0.0161102	0.0358577	1.08203	up	0.00401901	0.0180841	2.50078	up	0.000815941	0.00446225	3.51551	up	0.000462583	0.0052622	-2.57004	0.0321928	461.134	-2.94765	0.160247	469.074	-2.4563	0.00789203	579.087	-1.13392	0.252153	1695.01
A_84_P513046	AT4G25110	ATMC2 (METACASPASE 2); caspase [AT4G25110.1]	6.45993	down	2.33123e-05	0.000739263	1.76635	up	0.00539348	0.0219594	5.51663	down	5.74379e-05	0.00121228	2.06839	up	0.000555703	0.00575542	-2.50205	0.116612	485.541	-5.19357	0.171823	99.2521	-1.68128	0.231657	994.323	-4.14506	0.0571508	208.07
A_84_P15187	AT1G79320	ATMC6 (METACASPASE 6); caspase [AT1G79320.1]	1.49909	down	0.00201812	0.00742706	2.49144	up	0.000103574	0.00262414	1.0968	up	0.25986	0.36573	4.09644	up	3.23458e-05	0.00211811	-5.0484	0.113365	82.7987	-5.63249	0.0844672	72.7766	-3.73142	0.0952389	239.296	-3.59811	0.148047	305.141
A_84_P16133	AT1G79310	ATMC7 (METACASPASE 7); caspase [AT1G79310.1]	1.39885	down	0.130681	0.186731	3.36337	up	0.00188349	0.0113427	1.74284	down	0.0127657	0.0306326	2.69953	up	0.0022469	0.0126057	-3.48323	0.379366	249.21	-3.96748	0.227056	231.768	-1.73333	0.170327	959.778	-2.53477	0.27529	644.23
A_84_P18315	AT3G09940	ATMDAR3/MDHAR (MONODEHYDROASCORBATE REDUCTASE); monodehydroascorbate reductase (NADH) [AT3G09940.1]	1.66896	down	0.00496304	0.0143361	2.88058	up	0.000127039	0.0028553	2.35928	down	0.00103644	0.00515866	2.03773	up	0.00346682	0.016508	-0.618787	0.0268051	1784.52	-1.35774	0.226606	1422.62	0.907571	0.178725	5982.24	-0.330779	0.17687	2938.71
A_84_P18877	AT2G17430	ATMLO7/MLO7 (MILDEW RESISTANCE LOCUS O 7); calmodulin binding [AT2G17430.1]	2.59412	down	0.000342096	0.00242543	1.91342	up	0.00410776	0.0183515	2.34741	down	0.00320337	0.0109371	2.11451	up	0.00285926	0.0146518	-4.31207	0.160078	138.045	-5.68731	0.135359	70.3166	-3.37592	0.222916	307.337	-4.60699	0.253126	152.846
A_84_P12702	AT3G16440	ATMLP-300B (MYROSINASE-BINDING PROTEIN-LIKE PROTEIN-300B) [AT3G16440.1]	2.92004	down	0.00284088	0.0094964	1.90206	up	0.100743	0.179134	2.41196	down	0.0403218	0.0777097	2.30272	up	0.00495549	0.0208586	-0.515574	0.289878	1953.85	-2.06156	0.290034	878.61	0.411985	0.698156	4507.6	-0.858221	0.232036	2051.06
A_84_P561595	AT3G13080	ATMRP3 (Arabidopsis thaliana multidrug resistance-associated protein 3) [AT3G13080.3]	5.4873	up	0.000251727	0.00204533	1.25773	up	0.184797	0.282587	8.80408	up	6.3664e-06	0.000736366	2.01796	up	0.00029581	0.00430657	-3.84393	0.338957	195.564	-1.38783	0.0700735	1380.46	-3.51311	0.115412	279.447	-0.374936	0.131217	2844.89
A_84_P21213	AT3G13090	ATMRP8 (Arabidopsis thaliana multidrug resistance-associated protein 8) [AT3G13090.1]	1.12367	down	0.248314	0.318992	1.35344	up	0.0305815	0.0762536	1.51581	up	0.000309331	0.00256593	2.30528	up	5.03593e-07	0.00120317	-3.73308	0.215716	207.645	-3.9013	0.0061484	241.381	-3.29644	0.0819843	323.391	-2.69636	0.0350042	567.459
A_84_P15962	AT5G56110	ATMYB103/ATMYB80/MS188/MYB103 (MYB DOMAIN PROTEIN 80); DNA binding / transcription factor [AT5G56110.1]	7.85211	up	3.40022e-05	0.000836019	2.65654	up	0.00179439	0.0110107	9.03659	up	2.81858e-05	0.000941345	3.05728	up	4.00941e-05	0.00219464	-9.97714	0.249146	2.74482	-7.00406	0.0394653	28.1157	-8.56759	0.217439	8.41592	-5.39181	0.137024	87.7739
A_84_P19141	AT2G47460	ATMYB12/MYB12 (MYB DOMAIN PROTEIN 12); DNA binding / transcription activator/ transcription factor [AT2G47460.1]	1.41539	down	0.00533643	0.0151754	2.38888	up	5.01359e-05	0.00204725	1.25751	up	0.370242	0.486445	4.25191	up	0.0033146	0.01603	-1.92397	0.0708512	723.658	-2.42518	0.141119	674.551	-0.667637	0.093813	2006.58	-0.337063	0.559905	3081.8
A_84_P22140	AT3G23250	AtMYB15/AtY19/MYB15 (myb domain protein 15); DNA binding / transcription factor [AT3G23250.1]	2.5403	up	0.00172185	0.00665169	1.69893	down	0.0177452	0.0508907	14.9214	up	2.47972e-05	0.000913202	3.45738	up	0.000344103	0.00460667	-2.67679	0.191629	432.852	-1.33179	0.246357	1444.77	-3.44142	0.28179	294.963	0.457893	0.118141	5060.48
A_84_P11952	AT4G25560	AtMYB18 (myb domain protein 18); DNA binding / transcription factor [AT4G25560.1]	3.53488	down	0.00189396	0.00710626	3.13429	up	0.000378039	0.00461725	3.91096	down	0.00168969	0.00705569	2.8329	up	0.0104651	0.0346951	-5.08373	0.147727	80.8892	-6.90539	0.407593	30.7339	-3.43559	0.211225	297.282	-5.40311	0.402205	89.3349
A_84_P19845	AT3G27810	ATMYB21 (MYB DOMAIN PROTEIN 21); DNA binding / transcription factor [AT3G27810.1]	19.0146	up	2.25435e-05	0.000734989	18.9271	up	0.000234055	0.00368178	5.41858	up	0.00202184	0.0079535	5.39366	up	0.000220898	0.00379056	-10.1547	0.0567645	2.40352	-5.90566	0.320075	60.9075	-5.91231	0.584094	55.3595	-3.47439	0.0858383	331.579
A_84_P19393	AT3G53200	AtMYB27 (myb domain protein 27); DNA binding / transcription factor [AT3G53200.1]	3.39456	down	0.00507855	0.014602	8.19665	up	0.00012699	0.0028553	2.47822	down	0.00430491	0.0135331	11.2274	up	0.000441064	0.00513942	-7.44517	0.273716	15.8679	-9.2084	0.474685	6.34183	-4.41014	0.232787	150.026	-5.71944	0.311397	70.6902
A_84_P788120	AT2G36890	ATMYB38/MYB38/RAX2 (myb domain protein 38); DNA binding / transcription factor [AT2G36890.1]	1.74519	down	0.00097544	0.00453386	1.38632	up	0.0120493	0.0382321	1.15642	down	0.10855	0.176985	2.09213	up	0.000237296	0.00391036	-3.73235	0.113085	207.057	-4.53573	0.113983	155.681	-3.26108	0.149127	333.825	-3.47075	0.0941437	332.526
A_84_P15745	AT4G28110	AtMYB41 (myb domain protein 41); DNA binding / transcription factor [AT4G28110.1]	4.68974	up	0.000373629	0.00254433	1.42461	up	0.0782204	0.15064	18.4714	up	4.01037e-05	0.00107147	5.61109	up	0.000232726	0.00386867	-5.85213	0.320071	48.5757	-3.62263	0.135654	293.139	-5.34157	0.196851	79.0886	-1.13435	0.315798	1707.3
A_84_P20320	AT3G48920	AtMYB45 (myb domain protein 45); DNA binding / transcription factor [AT3G48920.1]	2.30623	down	0.000892219	0.00429019	1.07198	up	0.459324	0.564723	1.17619	down	0.0318843	0.0640137	2.10191	up	0.000326244	0.00448382	-2.18937	0.195083	604.494	-3.39491	0.131739	343.216	-2.08909	0.0839132	749.096	-2.32321	0.0932271	735.55
A_84_P18699	AT5G17800	AtMYB56 (myb domain protein 56); DNA binding / transcription factor [AT5G17800.1]	1.57761	down	0.00874292	0.0222139	2.10959	up	0.00174846	0.0108447	1.09626	down	0.297025	0.408219	3.03587	up	9.14701e-05	0.00281812	-2.54929	0.166312	469.37	-3.20703	0.17036	391.493	-1.47232	0.1879	1155.7	-1.60492	0.0379356	1209.91
A_84_P89429	AT1G09540	ATMYB61/MYB61 (MYB DOMAIN PROTEIN 61); DNA binding / transcription factor [AT1G09540.1]	2.02751	down	0.000428943	0.00275087	2.41856	up	9.17305e-05	0.00250655	1.88878	down	0.00510473	0.0152799	2.59619	up	0.00133985	0.00928084	-3.79122	0.037447	198.096	-4.81093	0.160425	129.103	-2.51708	0.133762	558.117	-3.43453	0.252247	344.478
A_84_P14360	AT1G79180	AtMYB63 (myb domain protein 63); DNA binding / transcription factor [AT1G79180.1]	1.4186	up	0.00604097	0.0166638	1.837	up	0.000138193	0.00296066	1.89448	up	6.89674e-05	0.00128898	2.45323	up	0.000138391	0.00314959	-3.50031	0.0590203	242.477	-2.99584	0.15356	452.967	-2.62296	0.0881988	517.237	-1.70116	0.0310192	1131.16
A_84_P13637	AT3G12720	AtMYB67/AtY53 (myb domain protein 67); DNA binding / transcription factor [AT3G12720.1]	1.00934	down	0.942447	0.955352	1.09091	up	0.520544	0.619108	2.63552	up	0.00561917	0.0164075	2.90197	up	0.00383347	0.0177089	-3.99285	0.280718	173.909	-4.00626	0.112167	224.786	-3.86732	0.129333	218.585	-2.46923	0.427703	686.49
A_84_P14822	AT4G33450	AtMYB69 (myb domain protein 69); DNA binding / transcription factor [AT4G33450.1]	1.5844	down	0.00328073	0.0105525	1.14069	up	0.197614	0.2974	1.67435	up	0.00463781	0.0142492	3.02608	up	0.000149746	0.00323556	-4.39657	0.162477	130.512	-5.06051	0.0843881	108.084	-4.20667	0.137921	172.737	-3.46306	0.178243	335.624
A_84_P17832	AT5G49620	AtMYB78 (myb domain protein 78); DNA binding / transcription factor [AT5G49620.1]	1.22146	up	0.432357	0.50649	15.8799	up	0.000238159	0.00370211	1.34175	down	0.000459626	0.0031953	9.68945	up	3.93831e-06	0.00157633	-6.31897	0.551371	36.0593	-6.03037	0.156523	55.3508	-2.32984	0.0565859	631.725	-2.75395	0.0407744	545.593
A_84_P16645	AT4G13480	AtMYB79 (myb domain protein 79); DNA binding / transcription factor [AT4G13480.1]	52.559	up	7.05565e-05	0.00111064	3.20159	up	0.0094469	0.032088	56.7542	up	3.49185e-06	0.00061806	3.45714	up	6.46043e-05	0.00250811	-8.84566	0.561424	6.28794	-3.12979	0.157458	414.445	-7.16687	0.26611	22.5031	-1.34021	0.0841548	1453.62
A_84_P14649	AT3G49690	ATMYB84/MYB84/RAX3 (myb domain protein 84); DNA binding / transcription factor [AT3G49690.1]	1.5683	up	0.00119767	0.00517408	1.60902	up	0.000882342	0.00726312	1.99646	up	0.00107713	0.00528244	2.0483	up	0.000975755	0.00779171	-3.80964	0.0522128	195.47	-3.16043	0.126559	404.213	-3.12345	0.122973	366.577	-2.12601	0.163496	847.429
A_84_P19800	AT5G16770	AtMYB9 (myb domain protein 9); DNA binding / transcription factor [AT5G16770.1]	1.16044	up	0.251918	0.322899	1.01359	up	0.872558	0.906249	4.19108	up	4.69217e-05	0.00113158	3.66073	up	0.000287419	0.00426389	-6.04996	0.122854	41.4396	-5.8353	0.249275	63.6205	-6.03049	0.154404	48.968	-3.96316	0.111138	236.255
A_84_P17106	AT1G34670	AtMYB93 (myb domain protein 93); DNA binding / transcription factor [AT1G34670.1]	1.23858	up	0.114779	0.168326	1.22692	down	0.0891784	0.164821	5.31467	up	0.000364634	0.00280953	3.49732	up	0.00140662	0.00949129	-2.96716	0.117367	350.87	-2.65846	0.23869	575.539	-3.26219	0.196298	334.799	-0.852213	0.317672	2073.29
A_84_P17227	AT2G19900	ATNADP-ME1 (NADP-MALIC ENZYME 1); malate dehydrogenase (oxaloacetate-decarboxylating) (NADP+)/ malic enzyme/ oxidoreductase, acting on NADH or NADPH, NAD or NADP as acceptor [AT2G19900.1]	8.13342	up	2.7766e-05	0.000787371	1.90305	up	0.00234982	0.0129403	13.7117	up	3.67421e-06	0.000620956	3.20824	up	0.000118432	0.00300582	-3.2163	0.175858	295.191	-0.192442	0.168849	3163.51	-2.28799	0.15437	651.084	1.48934	0.0987621	10335.3
A_84_P12427	AT1G69850	ATNRT1:2 (NITRATE TRANSPORTER 1:2); calcium ion binding / transporter [AT1G69850.1]	1.5026	down	0.000671129	0.00358099	1.96417	up	0.000192491	0.00335996	1.28581	down	0.0216065	0.0465814	2.29532	up	0.000185224	0.0035145	0.0875505	0.0414238	2909.52	-0.499908	0.0981467	2552.4	1.06147	0.12129	6661.73	0.69879	0.121528	5989.77
A_84_P12389	AT1G14860	ATNUDT18 (Arabidopsis thaliana Nudix hydrolase homolog 18); hydrolase [AT1G14860.1]	1.56142	down	0.00965692	0.0240305	3.35834	up	0.000214696	0.00353125	1.57468	down	0.000574261	0.00361171	3.33007	up	1.50963e-05	0.00180847	-3.05028	0.223785	332.293	-3.69314	0.0851066	278.868	-1.30253	0.0764888	1287.83	-1.95759	0.0846561	947.402
A_84_P813874	AT4G12720	AtNUDT7 (ARABIDOPSIS THALIANA NUDIX HYDROLASE HOMOLOG 7); hydrolase [AT4G12720.2]	1.58384	up	0.00777637	0.0202553	1.01963	up	0.847757	0.887301	3.22029	up	3.61762e-05	0.00102405	2.07312	up	0.000185891	0.00351775	-1.03566	0.228977	1354.19	-0.372232	0.0389608	2787.46	-1.00762	0.061953	1579.73	0.679573	0.131545	5908.4
A_84_P14326	AT1G73220	ATOCT1 (ARABIDOPSIS THALIANA ORGANIC CATION/CARNITINE TRANSPORTER1); carbohydrate transmembrane transporter/ carnitine transporter/ transporter [AT1G73220.1]	13.1335	down	2.81878e-06	0.000493288	1.04355	down	0.766561	0.825803	1.32456	up	0.33212	0.447358	16.6702	up	0.000243828	0.0039628	-2.83123	0.124619	386.347	-6.54641	0.113652	38.6106	-2.89273	0.311192	437.589	-2.48722	0.555902	684.654
A_84_P544677	AT2G30400	ATOFP2/OFP2 (ARABIDOPSIS THALIANA OVATE FAMILY PROTEIN 2) [AT2G30400.1]	1.60873	down	0.00267473	0.00908376	1.64789	up	0.00357231	0.0167885	1.27845	up	0.0321004	0.0643587	3.38917	up	4.91994e-05	0.00232514	-3.20965	0.0998843	296.629	-3.89557	0.14855	243.121	-2.48903	0.17714	570.317	-2.13464	0.069483	838.614
A_84_P157075	AT5G58360	ATOFP3/OFP3 (Arabidopsis thaliana ovate family protein 3) [AT5G58360.1]	6.0607	down	6.14929e-06	0.000551492	1.67143	up	0.00213674	0.0122284	3.69072	down	9.91565e-06	0.000765235	2.74474	up	2.02191e-07	0.000881614	-3.67148	0.142288	215.053	-6.27097	0.018609	46.723	-2.93039	0.113681	417.617	-4.8143	0.0286875	130.743
A_84_P839281	AT1G09930	ATOPT2 (oligopeptide transporter 2); oligopeptide transporter [AT1G09930.1]	14.8658	up	0.00101312	0.00464416	1.00209	down	0.995054	0.996494	36.9923	up	1.25161e-05	0.000786212	2.48322	up	0.00235587	0.0129684	-7.80126	0.784101	13.2292	-3.90734	0.0542478	240.381	-7.80428	0.107364	14.2157	-2.59513	0.326522	618.164
A_84_P812535	AT4G11650	ATOSM34 (OSMOTIN 34) [AT4G11650.1]	1.16406	down	0.188417	0.253191	2.07066	up	0.000930138	0.0074953	1.04524	up	0.613767	0.703026	2.51943	up	0.000605551	0.00604786	2.08923	0.0927384	11697.9	1.87006	0.22102	13266.1	3.13932	0.185379	28104.7	3.20315	0.0810012	33894.1
A_84_P13105	AT5G49780	ATP binding / kinase/ protein serine/threonine kinase [AT5G49780.1]	4.45156	down	0.000340482	0.00242197	1.04035	up	0.784557	0.839589	1.85447	down	0.00153362	0.00660255	2.49731	up	0.000235527	0.00389445	-2.68504	0.305831	431.163	-4.83935	0.118523	126.471	-2.62797	0.144195	516.381	-3.51897	0.139353	321.584
A_84_P197154	AT1G27170	ATP binding / protein binding / transmembrane receptor [AT1G27170.1]	1.42221	up	0.000308032	0.00228382	1.59253	up	3.35774e-05	0.00177679	1.80104	up	0.000168809	0.00188598	2.01673	up	0.000123151	0.00302863	-3.97215	0.048725	174.713	-3.46402	0.0575454	326.782	-3.30083	0.0291484	322.588	-2.452	0.104028	673.385
A_84_P20211	AT3G07130	ATPAP15/PAP15 (purple acid phosphatase 15); acid phosphatase/ protein serine/threonine phosphatase [AT3G07130.1]	1.71296	down	0.000720557	0.00374163	1.86372	up	0.000270824	0.00392026	1.44449	down	0.00629523	0.0178403	2.21012	up	0.000438956	0.00512993	-2.05905	0.0220968	657.189	-2.83554	0.141716	507.789	-1.16086	0.127058	1429.01	-1.69142	0.120372	1142.75
A_84_P14662	AT3G52780	ATPAP20/PAP20; acid phosphatase/ protein serine/threonine phosphatase [AT3G52780.1]	4.21014	up	0.00226645	0.00806661	2.05609	up	0.0262044	0.068113	7.17348	up	0.00250175	0.00920617	3.50329	up	0.0124302	0.0392636	-6.55536	0.512389	30.3644	-4.48149	0.0742267	161.623	-5.51545	0.104968	69.5563	-2.67278	0.721076	618.148
A_84_P836433	AT3G55090	ATPase, coupled to transmembrane movement of substances [AT3G55090.1]	7.75794	up	0.0111338	0.0268719	1.01171	up	0.98338	0.988298	26.9414	up	0.000342475	0.00271262	3.51344	up	0.000771244	0.00689109	-8.87517	1.11495	7.03682	-5.91949	0.269459	60.1886	-8.85836	0.693833	7.45297	-4.10661	0.208695	215.008
A_84_P857861	AT3G30842	ATPDR10/PDR10 (PLEIOTROPIC DRUG RESISTANCE 10); ATP binding / ATPase/ nucleoside-triphosphatase/ nucleotide binding [AT3G30842.1]	1.73673	up	0.100519	0.151402	1.03405	up	0.838673	0.880706	4.69675	up	8.22382e-05	0.00137286	2.79646	up	0.0109355	0.0357865	-8.98774	0.384608	5.5077	-8.19137	0.522048	12.9773	-8.93943	0.0219774	6.47425	-6.70777	0.235631	35.5126
A_84_P23938	AT2G37280	ATPDR5/PDR5 (PLEIOTROPIC DRUG RESISTANCE 5); ATPase, coupled to transmembrane movement of substances [AT2G37280.1]	1.94676	down	5.54126e-05	0.00100834	1.26936	up	0.000522762	0.00545527	1.12165	down	0.139395	0.217906	2.20312	up	0.000324298	0.00447197	-2.29193	0.00989325	559.538	-3.253	0.0917018	379.084	-1.94783	0.0576534	824.852	-2.11346	0.14474	853.85
A_84_P14666	AT3G53480	ATPDR9/PDR9 (PLEIOTROPIC DRUG RESISTANCE 9); ATPase, coupled to transmembrane movement of substances [AT3G53480.1]	1.33454	up	0.00225897	0.00804774	2.09851	up	1.0927e-05	0.00140884	1.55406	up	4.5697e-05	0.00111466	2.4437	up	2.15789e-05	0.00197355	1.1426	0.0673713	6058.8	1.55894	0.0790269	10639.2	2.21196	0.0105674	14724.2	2.848	0.0571728	26509
A_84_P200764	AT4G15340	ATPEN1 (Arabidopsis thaliana pentacyclic triterpene synthase 1); catalytic/ lyase [AT4G15340.1]	1.52757	down	0.00920267	0.0231356	5.7869	up	4.2436e-05	0.00191972	3.44909	down	1.78833e-05	0.000854967	2.56296	up	4.55994e-05	0.002288	-4.31524	0.209451	138.509	-4.92648	0.0808561	118.84	-1.78245	0.0881429	926.144	-3.56867	0.0940812	310.434
A_84_P12382	AT1G53830	ATPME2 (Arabidopsis thaliana pectin methylesterase 2) [AT1G53830.1]	1.64483	down	0.0124376	0.029297	1.89035	up	1.50035e-05	0.00148009	1.48436	down	0.00274292	0.00979441	2.09471	up	0.00437333	0.0192383	-0.864592	0.0631322	1504.74	-1.58253	0.280772	1221.5	0.0540632	0.00625362	3299.49	-0.515782	0.149595	2582.8
A_84_P750624	AT1G11580	ATPMEPCRA; pectinesterase [AT1G11580.1]	2.13144	down	0.00047341	0.00291079	2.55304	up	0.00057026	0.00571479	2.60365	down	0.000368913	0.00282223	2.09001	up	0.000274938	0.00419046	1.69675	0.144803	8928.36	0.604921	0.10847	5491.68	3.04896	0.185207	26520.2	1.66843	0.108317	11724.7
A_84_P789365	AT3G61060	ATPP2-A13 [AT3G61060.2]	2.8231	down	0.000409485	0.002687	2.6076	up	0.00363242	0.0169849	3.4436	down	0.00118128	0.00559624	2.13774	up	0.000825451	0.00713813	-0.251327	0.221971	2308.39	-1.74861	0.0886574	1073.72	1.13139	0.323076	7076.99	-0.652524	0.190077	2351.73
A_84_P15448	AT2G26820	ATPP2-A3 (Phloem protein 2-A3); carbohydrate binding [AT2G26820.1]	4.84615	down	0.000349672	0.00244928	1.45807	up	0.0493983	0.108701	2.86687	down	0.000858195	0.00459127	2.46472	up	0.00181789	0.0110712	-0.741519	0.232027	1656.43	-3.01836	0.260734	448.496	-0.197458	0.24573	2807.93	-1.71694	0.160882	1122.09
A_84_P10251	AT5G45080	ATPP2-A6 (Phloem protein 2-A6); transmembrane receptor [AT5G45080.1]	1.25179	down	0.015351	0.0345257	3.47582	up	3.63714e-05	0.00180484	1.01707	up	0.803206	0.844587	4.42524	up	1.27951e-05	0.00177525	-3.37186	0.106355	264.934	-3.69586	0.088288	278.964	-1.57451	0.112903	1069	-1.5501	0.111691	1258.69
A_84_P305590	AT5G45090	ATPP2-A7 (Phloem protein 2-A7); transmembrane receptor [AT5G45090.1]	3.13705	down	6.22343e-05	0.00105917	1.62518	up	0.00764795	0.0276627	1.69655	down	0.00997658	0.0252956	3.00508	up	0.00024317	0.00396076	-4.09073	0.136015	161.681	-5.74014	0.0898353	67.4853	-3.39013	0.202725	304.807	-4.15273	0.202723	207.804
A_84_P23490	AT5G45070	ATPP2-A8 (Phloem protein 2-A8); transmembrane receptor [AT5G45070.1]	1.16169	down	0.296284	0.369892	1.93462	up	0.00853975	0.029895	1.39972	up	0.0066414	0.0185694	3.14579	up	3.85644e-06	0.00157633	-1.24164	0.30501	1173.28	-1.45787	0.0659047	1312.89	-0.289586	0.155382	2617.45	0.195556	0.0474272	4214.76
A_84_P12385	AT1G80110	ATPP2-B11; carbohydrate binding [AT1G80110.1]	3.80771	up	5.09962e-05	0.000978262	1.01913	up	0.7696	0.82789	7.76099	up	2.47892e-05	0.000913202	2.07723	up	0.00193284	0.0115024	-3.27966	0.114473	282.218	-1.35073	0.14056	1417	-3.25231	0.0986253	334.086	-0.296073	0.209589	3015.62
A_84_P584393	AT1G09155	ATPP2-B15 (Phloem protein 2-B15); carbohydrate binding [AT1G09155.1]	1.68023	down	0.000997529	0.00459666	2.72274	up	0.000261499	0.00385729	2.26317	down	0.000479212	0.00326753	2.02142	up	0.000211466	0.00372096	-5.84763	0.141199	47.5815	-6.59629	0.0520956	37.3165	-4.40257	0.149497	150.408	-5.58092	0.126562	77.0666
A_84_P837117	AT2G02250	ATPP2-B2 (Phloem protein 2-B2); carbohydrate binding [AT2G02250.1]	2.22772	up	0.172489	0.235158	2.0156	up	0.23175	0.335765	3.48169	up	0.00364002	0.0119921	3.15018	up	0.00225221	0.0126277	-9.34415	1.17954	5.34049	-8.18858	0.253988	12.4503	-8.33294	0.393575	10.1594	-6.53315	0.325136	40.2891
A_84_P21073	AT2G02300	ATPP2-B5 (Phloem protein 2-B5); carbohydrate binding [AT2G02300.1]	1.00395	up	0.970037	0.976848	3.03026	up	0.000158469	0.00310362	1.53347	up	0.0163927	0.0373306	4.62852	up	0.000230204	0.00384472	-5.4946	0.1183	61.0114	-5.48891	0.216378	81.1389	-3.89516	0.161658	214.612	-3.27836	0.214233	382.653
A_84_P18234	AT2G02310	ATPP2-B6 (Phloem protein 2-B6); carbohydrate binding [AT2G02310.1]	1.36293	up	0.115095	0.168717	3.96026	up	0.000846083	0.00711509	1.01342	down	0.913437	0.932252	2.86722	up	0.000835499	0.00719035	-6.80901	0.318483	24.782	-6.36229	0.216986	44.1414	-4.82341	0.211643	112.661	-4.84264	0.194955	128.782
A_84_P11677	AT2G46860	ATPPA3 (ARABIDOPSIS THALIANA PYROPHOSPHORYLASE 3); inorganic diphosphatase/ pyrophosphatase [AT2G46860.1]	1.97748	down	0.00325032	0.0104763	2.30913	up	0.000652952	0.00616115	1.19994	down	0.155011	0.238143	3.80541	up	0.000400713	0.00494125	-3.8227	0.178683	195.372	-4.80637	0.203174	129.411	-2.61535	0.123819	520.829	-2.87832	0.228922	504.588
A_84_P23103	AT3G14940	ATPPC3 (PHOSPHOENOLPYRUVATE CARBOXYLASE 3); phosphoenolpyruvate carboxylase [AT3G14940.1]	1.20742	down	0.168567	0.230589	1.63247	up	0.022822	0.0612411	1.0513	up	0.648306	0.73133	2.07219	up	0.000385416	0.0048564	1.52453	0.245976	7974.82	1.2526	0.135058	8608.28	2.23158	0.235419	15140.2	2.30375	0.0951528	18201.6
A_84_P20948	AT1G68750	ATPPC4 (Arabidopsis thaliana phosphoenolpyruvate carboxylase 4); phosphoenolpyruvate carboxylase [AT1G68750.1]	1.08278	down	0.0507556	0.0877933	1.38879	up	0.166588	0.260854	1.40913	up	0.250082	0.354209	2.11898	up	0.0109948	0.0359211	-10.412	0.0506195	2.01051	-10.5268	0.0511384	2.44648	-9.93822	0.483412	3.33589	-9.44341	0.415774	5.43689
A_84_P18874	AT1G54970	ATPRP1 (PROLINE-RICH PROTEIN 1); structural constituent of cell wall [AT1G54970.1]	5.45845	down	3.46229e-05	0.00084057	2.29837	up	0.00110715	0.00828612	3.71149	down	0.000151035	0.00178494	3.38019	up	9.24019e-05	0.0028243	-4.25772	0.0918422	143.619	-6.70621	0.187397	34.7251	-3.05711	0.230398	384.326	-4.94911	0.0413727	119.072
A_84_P22860	AT1G13590	ATPSK1 (PHYTOSULFOKINE 1 PRECURSOR); growth factor [AT1G13590.1]	1.35725	up	0.0110132	0.0266391	3.3318	up	4.1927e-05	0.00191972	1.33249	up	0.00341568	0.0114521	3.27101	up	2.56921e-05	0.00200648	-1.52192	0.131829	957.067	-1.08123	0.1081	1708.78	0.214381	0.0821074	3693.79	0.628501	0.0811625	5695.61
A_84_P133525	AT3G49780	ATPSK4 (PHYTOSULFOKINE 4 PRECURSOR); growth factor [AT3G49780.1]	2.268	down	0.00583821	0.0162339	3.96004	up	0.00197464	0.0117016	2.04564	down	0.00542482	0.0159877	4.39051	up	1.84929e-05	0.00189389	-0.0155694	0.365066	2765.18	-1.19699	0.111184	1577.26	1.96995	0.308256	12555.2	0.937396	0.108503	7053.86
A_84_P553867	AT4G37720	ATPSK6 (PHYTOSULFOKINE 6 PRECURSOR); growth factor [AT4G37720.1]	1.22577	up	0.856922	0.885574	2.44693	down	0.463418	0.568299	6.58124	up	0.00529883	0.0157184	2.19421	up	0.00409581	0.0184695	-8.7812	2.64323	18.6226	-8.48752	0.123038	10.0839	-10.0722	0.797158	3.30078	-7.35382	0.308453	22.8236
A_84_P268790	AT5G43350	ATPT1 (PHOSPHATE TRANSPORTER 1); carbohydrate transmembrane transporter/ phosphate transmembrane transporter/ sugar:hydrogen ion symporter [AT5G43350.1]	1.02322	down	0.658681	0.715418	2.82891	up	4.46585e-05	0.00195203	1.25877	up	0.0694707	0.121975	3.64366	up	0.000135647	0.00313358	2.62648	0.0950414	16976.1	2.59336	0.0739802	21799.5	4.12673	0.0977622	55499.5	4.45875	0.212039	81612.4
A_84_P23912	AT2G38940	ATPT2 (PHOSPHATE TRANSPORTER 2); carbohydrate transmembrane transporter/ phosphate transmembrane transporter/ sugar:hydrogen ion symporter [AT2G38940.1]	1.40755	down	0.00412403	0.012497	1.2973	down	0.0101419	0.0337236	1.98001	up	0.000580922	0.00363714	2.14827	up	0.000395593	0.00491146	-1.32141	0.103693	1100.63	-1.8146	0.100976	1026.4	-1.69693	0.0967843	983.843	-0.711419	0.142381	2256.66
A_84_P752647	AT1G47603	ATPUP19 (Arabidopsis thaliana purine permease 19) [AT1G47603.1]	1.09913	up	0.3734	0.447819	4.24523	up	0.000287433	0.00403405	1.67572	down	0.0098147	0.0249767	2.30488	up	0.000496698	0.00544723	-6.21918	0.171108	36.9434	-6.08281	0.162414	53.5524	-4.13333	0.251378	182.996	-4.87812	0.120297	125.333
A_84_P21379	AT4G18430	AtRABA1e (Arabidopsis Rab GTPase homolog A1e); GTP binding [AT4G18430.1]	5.64656	down	3.95143e-06	0.000531766	1.29553	up	0.00636875	0.0245012	2.27778	down	8.0263e-06	0.000763501	3.21159	up	1.94938e-06	0.00157531	-2.24902	0.115318	578.84	-4.74639	0.043897	134.498	-1.87547	0.0445586	866.099	-3.0631	0.054106	440.302
A_84_P797367	AT5G07390	ATRBOHA (RESPIRATORY BURST OXIDASE HOMOLOG A); FAD binding / calcium ion binding / iron ion binding / oxidoreductase [AT5G07390.1]	2.22085	down	0.0188852	0.0407004	1.30091	up	0.125827	0.210879	1.01712	down	0.0280226	0.0575268	2.84051	up	0.00277208	0.0143877	-6.82054	0.340498	24.8844	-7.97166	0.396764	14.79	-6.44102	0.00880714	36.5888	-6.46551	0.00898495	41.6206
A_84_P23678	AT1G09090	ATRBOHB (RESPIRATORY BURST OXIDASE HOMOLOG B); FAD binding / calcium ion binding / iron ion binding / oxidoreductase [AT1G09090.1]	3.9986	down	9.68066e-05	0.00128402	3.87513	up	5.39832e-05	0.00211485	1.76695	down	0.00509856	0.0152645	8.7694	up	4.28726e-05	0.00224614	-3.88439	0.111983	185.583	-5.88389	0.190499	61.5193	-1.93015	0.148906	835.464	-2.75141	0.207619	551.115
A_84_P521460	AT1G52240	ATROPGEF11/ROPGEF11 (KINASE PARTNER PROTEIN-LIKE); Rho guanyl-nucleotide exchange factor/ [AT1G52240.1]	5.02532	down	0.00127833	0.00541209	2.74792	up	0.00319179	0.0156589	3.29798	down	0.00192311	0.00770357	4.18716	up	0.00216476	0.0123225	-6.58283	0.147913	28.6004	-8.91205	0.477275	7.81076	-5.1245	0.370749	93.4761	-6.84608	0.178279	32.124
A_84_P605959	AT1G79860	ATROPGEF12/MEE64/ROPGEF12 (MATERNAL EFFECT EMBRYO ARREST 64); Rho guanyl-nucleotide exchange factor/ [AT1G79860.1]	1.87842	down	0.0880158	0.135796	3.04045	up	0.0159411	0.0469965	2.39228	down	0.00283482	0.0100216	2.38737	up	0.00349258	0.016609	-8.05764	0.690793	10.9848	-8.96716	0.121164	7.22442	-6.45336	0.0444149	36.3038	-7.71174	0.330613	17.8505
A_84_P568860	AT4G13240	ATROPGEF9/ROPGEF9 (KINASE PARTNER PROTEIN-LIKE); Rho guanyl-nucleotide exchange factor/ [AT4G13240.1]	1.11446	up	0.642031	0.700458	1.05739	down	0.32343	0.432831	4.19658	up	1.45387e-05	0.000808583	3.56118	up	0.00429611	0.0190209	-10.3078	0.0716882	2.16154	-10.1515	0.534641	3.34337	-10.3883	0.101087	2.37657	-8.31913	0.0994008	11.5299
A_84_P19013	AT1G32960	ATSBT3.3; subtilase [AT1G32960.1]	6.00917	up	0.00904131	0.0228168	3.12002	up	0.0377712	0.089457	8.24013	up	1.10416e-06	0.000542027	4.27836	up	5.62801e-05	0.00238714	-8.49902	0.927511	8.79907	-5.91185	0.183572	60.2143	-6.85746	0.0693397	27.3987	-3.8148	0.0844002	261.615
A_84_P10374	AT5G59090	ATSBT4.12; subtilase [AT5G59090.1]	3.13487	down	0.000108863	0.00134545	6.00524	up	8.04314e-06	0.00136666	3.87667	down	0.000801768	0.00441226	4.85615	up	0.00051945	0.00557062	-0.318468	0.128323	2204.98	-1.96687	0.136951	925.031	2.26775	0.0827972	15352.2	0.312937	0.361883	4684.11
A_84_P801407	AT5G47560	ATSDAT/ATTDT (TONOPLAST DICARBOXYLATE TRANSPORTER); malate transmembrane transporter/ sodium:dicarboxylate symporter [AT5G47560.1]	1.09401	up	0.628704	0.688398	1.41827	up	0.0874239	0.162681	1.77853	up	0.0032819	0.0111215	2.30567	up	0.00208531	0.0120562	-4.0642	0.358454	167.52	-3.93457	0.23647	237.247	-3.56007	0.147684	269.544	-2.72939	0.175133	557.489
A_84_P21886	AT1G55920	AtSerat2;1 (SERINE ACETYLTRANSFERASE 1) [AT1G55920.1]	1.78369	down	0.00108914	0.0048583	1.35811	up	0.0112346	0.0363535	1.03536	down	0.59206	0.684582	2.33972	up	0.000141314	0.00317124	2.37568	0.129407	14231.7	1.54082	0.112898	10524.5	2.81728	0.11304	22394.8	2.76715	0.0975151	25100.4
A_84_P21958	AT2G43510	ATTI1 (ARABIDOPSIS THALIANA TRYPSIN INHIBITOR PROTEIN 1) [AT2G43510.1]	1.68169	down	0.0232053	0.0478832	1.26052	down	0.0669024	0.135435	1.59876	up	0.00734855	0.0200362	2.13295	up	0.00651895	0.0251078	0.964282	0.0520056	5344.59	0.214368	0.359258	4252.57	0.630268	0.225673	4938.92	1.30722	0.0589241	9103.85
A_84_P15932	AT5G47450	AtTIP2;3 (Arabidopsis thaliana tonoplast intrinsic protein 2;3); water channel [AT5G47450.1]	8.70629	down	5.17167e-05	0.000985603	13.2386	up	8.70072e-06	0.00137716	20.268	down	0.000104177	0.00151163	5.68677	up	0.00116177	0.00856242	-1.89044	0.12585	742.751	-5.0125	0.266195	112.765	1.83624	0.18584	11448	-2.50489	0.452059	673.472
A_84_P14327	AT1G78090	ATTPPB (TREHALOSE-6-PHOSPHATE PHOSPHATASE) [AT1G78090.1]	1.57743	down	0.00365348	0.0114204	3.70826	up	0.000135516	0.00294151	1.6014	down	0.0392602	0.0760051	3.65274	up	0.00091734	0.00754267	-1.94075	0.063723	714.168	-2.59833	0.175495	597.115	-0.0500119	0.218467	3106.03	-0.729349	0.322998	2263.29
A_84_P786729	AT1G60140	ATTPS10 (TREHALOSE PHOSPHATE SYNTHASE); transferase, transferring glycosyl groups / trehalose-phosphatase [AT1G60140.1]	1.2511	up	0.0937877	0.143037	3.21727	up	0.000533536	0.00550933	1.23189	down	0.0844501	0.143716	2.08748	up	0.000583001	0.00592278	-2.04378	0.21682	669.837	-1.72058	0.135586	1097.6	-0.357945	0.189717	2487.96	-0.658816	0.126823	2335.17
A_84_P17510	AT1G23870	ATTPS9 (Arabidopsis thaliana trehalose-phosphatase/synthase 9); transferase, transferring glycosyl groups / trehalose-phosphatase [AT1G23870.1]	1.44345	down	0.0280105	0.0553404	2.74838	up	0.000932597	0.00750951	1.60495	down	0.0182003	0.0406032	2.47182	up	0.00148787	0.0098326	-1.05221	0.24376	1329.02	-1.58173	0.120803	1205.8	0.406377	0.153593	4215.19	-0.276155	0.265281	3074.61
A_84_P16057	AT1G45145	ATTRX5 (thioredoxin H-type 5); thiol-disulfide exchange intermediate [AT1G45145.1]	1.54498	down	0.000498622	0.00299097	1.46802	up	0.00292115	0.0147915	1.12906	down	0.0763875	0.132126	2.0088	up	1.94847e-05	0.00191745	1.74764	0.0887641	9229.72	1.12005	0.0568265	7848.91	2.30151	0.118449	15664.8	2.12638	0.0477362	16061.4
A_84_P310203	AT2G03590	ATUPS1 (Arabidopsis thaliana ureide permease 1); allantoin uptake transmembrane transporter [AT2G03590.1]	3.17653	down	2.76591e-05	0.000787371	1.1829	up	0.031034	0.0770469	1.76725	down	0.000395017	0.00292725	2.12619	up	0.000154874	0.00327706	-2.48128	0.0998799	491.023	-4.14873	0.0897888	203.765	-2.23895	0.0811397	674.663	-3.06046	0.101488	441.708
A_84_P24020	AT1G26440	ATUPS5 (ARABIDOPSIS THALIANA UREIDE PERMEASE 5) [AT1G26440.1]	2.28589	down	0.000123483	0.00142704	1.88527	up	0.00179555	0.0110145	2.05837	down	0.000580985	0.00363714	2.09364	up	2.28184e-05	0.00199191	0.570567	0.125604	4069.55	-0.622186	0.0623103	2346.51	1.48533	0.174058	8909.28	0.44383	0.0530027	5003.83
A_84_P12604	AT2G25340	ATVAMP712 (Arabidopsis thaliana vesicle-associated membrane protein 712) [AT2G25340.1]	3.02394	up	0.0115997	0.0277429	1.01024	down	0.882216	0.913538	9.45101	up	0.000123252	0.00163889	3.09373	up	0.0169075	0.0490464	-10.2776	0.0632493	2.20705	-8.68117	0.623792	9.26337	-10.2923	0.148294	2.53687	-7.05182	0.350676	28.3816
A_84_P11605	AT2G46690	auxin-responsive family protein [AT2G46690.1]	2.42777	down	0.000639393	0.00348099	2.38134	up	8.78874e-05	0.00247095	2.08819	down	0.000348572	0.00273692	2.76859	up	0.000496838	0.00544723	1.08089	0.0623388	5793.73	-0.198737	0.220514	3157.74	2.33267	0.119739	16080.8	1.27042	0.110161	8893.66
A_84_P16592	AT3G61900	auxin-responsive family protein [AT3G61900.1]	1.71752	down	0.0120839	0.0286418	2.06987	up	0.00258808	0.0137418	1.00918	down	0.925388	0.941408	3.52269	up	0.000327196	0.00449159	-2.86178	0.211464	377.902	-3.64211	0.22689	290.605	-1.81225	0.170268	908.736	-1.82543	0.153223	1040.34
A_84_P155385	AT4G17280	auxin-responsive family protein [AT4G17280.1]	1.42517	down	0.00970648	0.0241295	1.44527	up	0.015979	0.0470605	1.00895	down	0.949496	0.960778	2.04148	up	0.00425385	0.0188903	0.103305	0.140154	2950.5	-0.40783	0.129237	2724.12	0.634646	0.181642	4979.97	0.621789	0.27598	5734.55
A_84_P11048	AT4G34810	auxin-responsive family protein [AT4G34810.1]	2.45889	down	0.000137383	0.00150624	1.63992	up	0.000858925	0.00716916	1.90328	down	0.0013977	0.00622784	2.11865	up	0.000985864	0.00782002	-2.5124	0.127808	480.093	-3.81041	0.0907903	257.159	-1.79878	0.0519762	913.962	-2.72727	0.197179	559.526
A_84_P527444	AT5G50760	auxin-responsive family protein [AT5G50760.1]	3.5317	down	0.000113042	0.00137182	2.20474	up	9.15817e-06	0.00137716	2.25208	down	0.00111101	0.00538198	3.45748	up	0.000579126	0.00590736	-1.79747	0.0460361	789.019	-3.61784	0.204116	295.066	-0.656861	0.0521784	2017.1	-1.82812	0.236498	1044.2
A_84_P12422	AT1G48670	auxin-responsive GH3 family protein [AT1G48670.1]	1.45311	up	0.00793336	0.0205726	2.28731	up	0.000153819	0.00306816	2.15188	up	0.000308024	0.00256034	3.38722	up	0.000113073	0.00295787	-6.13442	0.10665	39.0002	-5.59527	0.157039	74.951	-4.94076	0.103147	103.901	-3.83517	0.12758	258.667
A_84_P11477	AT1G48690	auxin-responsive GH3 family protein [AT1G48690.1]	1.53202	down	0.00390622	0.011992	3.34307	up	0.000114327	0.00273408	1.5479	down	0.00191361	0.00768103	3.30875	up	1.45772e-05	0.00179552	-3.6414	0.17736	220.098	-4.25684	0.014543	188.646	-1.90023	0.0939692	852.812	-2.53055	0.117458	638.118
A_84_P22381	AT4G31320	auxin-responsive protein, putative / small auxin up RNA (SAUR_C) [AT4G31320.1]	2.55663	down	0.000637596	0.00347454	2.18816	up	0.000263841	0.00387349	2.6406	down	0.000813163	0.0044504	2.11859	up	0.00435229	0.0191785	-1.13625	0.116272	1249.84	-2.4905	0.212628	645.967	-0.00653362	0.111551	3178.35	-1.4074	0.242595	1403.21
A_84_P561987	AT5G47530	auxin-responsive protein, putative [AT5G47530.1]	1.22936	up	0.074914	0.119424	1.36152	up	0.0103017	0.0341509	1.82796	up	0.00054837	0.00351729	2.02448	up	0.000931896	0.00761782	-3.4888	0.158236	244.7	-3.1909	0.146459	396.504	-3.04359	0.0591585	386.143	-2.17335	0.137599	817.674
A_84_P22626	AT5G66260	auxin-responsive protein, putative [AT5G66260.1]	1.09935	down	0.0737218	0.117868	1.13988	down	0.0893896	0.165057	3.21461	up	0.000477317	0.0032601	3.1003	up	0.000392463	0.00489478	-10.3903	0.06026	2.04131	-10.5269	0.0776513	2.44938	-10.5792	0.133595	2.07986	-8.89451	0.24579	7.79465
A_84_P516067	AT1G17345	auxin-responsive protein-related [AT1G17345.1]	2.10572	down	0.00971953	0.0241578	1.77751	up	0.00448483	0.0194618	1.37016	down	0.0478187	0.0894943	2.73175	up	0.00393468	0.0179905	-6.46363	0.171542	31.2169	-7.53794	0.362296	19.9053	-5.63376	0.180769	64.1518	-6.08811	0.212574	54.5622
A_84_P16307	AT2G45210	auxin-responsive protein-related [AT2G45210.1]	1.59555	up	0.0219131	0.0457933	4.57992	up	0.000152167	0.00305898	1.35685	down	0.0314714	0.063349	2.11551	up	0.00294568	0.0148883	-1.76365	0.266788	815.816	-1.08959	0.177623	1699.79	0.43167	0.053644	4293.97	-0.00858974	0.228656	3692.3
A_84_P513731	AT3G12955	auxin-responsive protein-related [AT3G12955.1]	1.86991	up	0.00380731	0.0117746	2.29056	up	0.00165495	0.0104717	1.79898	up	0.00611613	0.0174701	2.20368	up	0.00166282	0.0104957	-4.65014	0.105668	109.363	-3.74717	0.236767	270.915	-3.45444	0.253423	293.266	-2.60726	0.112393	605.282
A_84_P79425	AT5G20820	auxin-responsive protein-related [AT5G20820.1]	1.36881	down	0.00613949	0.0168748	1.10474	up	0.073886	0.145375	2.2724	up	9.35902e-05	0.00145058	3.43626	up	5.14948e-05	0.00233784	-1.7607	0.098718	810.792	-2.21362	0.110761	780.241	-1.617	0.030953	1035.73	-0.432781	0.126013	2731.27
A_84_P10013	AT4G09940	avirulence-responsive family protein / avirulence induced gene (AIG1) family protein [AT4G09940.1]	4.17437	down	0.000159158	0.00162612	4.18745	up	1.01128e-05	0.00139231	5.9558	down	0.000199599	0.0020565	2.93495	up	0.0027568	0.014334	-7.40773	0.115594	16.1496	-9.46929	0.231195	5.14538	-5.34166	0.0577561	78.3395	-7.91595	0.337011	15.4598
A_84_P22733	AT1G04560	AWPM-19-like membrane family protein [AT1G04560.1]	41.3938	up	0.00131159	0.00550624	1.15594	up	0.882453	0.91374	104.589	up	0.00462142	0.0142087	2.92069	up	0.00349298	0.016609	-9.19005	1.14526	5.6994	-3.81871	0.184825	257.473	-8.98098	1.99301	12.1046	-2.2724	0.392365	780.715
A_84_P21685	AT5G67450	AZF1 (ARABIDOPSIS ZINC-FINGER PROTEIN 1); nucleic acid binding / transcription factor/ zinc ion binding [AT5G67450.1]	1.67811	down	0.00597989	0.0165298	2.19303	up	0.000152934	0.00306542	1.0984	down	0.48087	0.586973	3.35046	up	0.00111692	0.00838331	-3.5215	0.0943065	239.173	-4.26834	0.223803	188.117	-2.38857	0.104301	609.366	-2.52398	0.283498	649.17
A_84_P21219	AT3G19580	AZF2 (ARABIDOPSIS ZINC-FINGER PROTEIN 2); nucleic acid binding / transcription factor/ zinc ion binding [AT3G19580.1]	2.56312	up	0.000952749	0.00446773	1.56969	up	0.0062913	0.024297	3.78994	up	0.000124677	0.00164139	2.32101	up	0.00166367	0.0104995	-1.8477	0.0915573	763.246	-0.489794	0.253711	2590.69	-1.19721	0.19403	1388.75	0.72496	0.116867	6091.13
A_84_P826434	AT5G43170	AZF3 (ARABIDOPSIS ZINC-FINGER PROTEIN 3); nucleic acid binding / transcription factor/ zinc ion binding [AT5G43170.1]	1.88782	down	0.0021843	0.00785458	2.31469	up	0.0018746	0.011318	1.10949	down	0.548281	0.646826	3.9385	up	0.000644446	0.00625273	-2.5646	0.192525	464.873	-3.48133	0.119533	323.451	-1.35378	0.213356	1249.63	-1.50368	0.334144	1325.49
A_84_P18553	AT4G21390	B120; protein kinase/ sugar binding [AT4G21390.1]	1.13065	down	0.377956	0.4523	1.96701	up	5.44856e-05	0.00212689	1.49085	up	0.00135666	0.00611288	3.31565	up	0.000733799	0.00670273	-2.84405	0.0877426	382.716	-3.0212	0.297051	448.993	-1.86804	0.031628	871.034	-1.29191	0.121492	1504.69
A_84_P786942	AT4G21340	B70; transcription factor [AT4G21340.1]	2.06541	down	0.000266867	0.00211145	2.55155	up	8.58262e-05	0.00243797	1.53617	down	0.0118313	0.0288846	3.4306	up	0.000239788	0.00392461	-5.78437	0.068682	49.7496	-6.83079	0.132998	31.8325	-4.43299	0.127546	147.903	-5.05233	0.208774	111.767
A_84_P15467	AT3G01290	band 7 family protein [AT3G01290.1]	2.25952	down	0.00117732	0.00511974	1.94723	up	0.0080123	0.0285963	1.74416	down	0.0131579	0.0313665	2.5226	up	0.000546441	0.00570831	1.75648	0.13521	9291.94	0.58046	0.206576	5417.35	2.7179	0.311374	21087.6	1.91537	0.100082	13894.7
A_84_P156125	AT3G61190	BAP1 (BON ASSOCIATION PROTEIN 1) [AT3G61190.1]	1.23402	up	0.301664	0.375164	1.05063	up	0.672044	0.75017	4.104	up	0.000119651	0.00161671	3.4941	up	0.0018045	0.011026	-2.76523	0.230059	407.792	-2.46187	0.379129	666.79	-2.69397	0.142582	491.601	-0.656945	0.189999	2342.39
A_84_P582920	AT2G45760	BAP2 (BON ASSOCIATION PROTEIN 2) [AT2G45760.1]	1.58876	up	0.13789	0.195316	1.4151	down	0.237288	0.341892	13.0503	up	3.8373e-05	0.00105231	5.80463	up	0.000172583	0.00342524	-4.06904	0.60627	175.307	-3.40113	0.152314	342.128	-4.56994	0.15109	134.259	-0.863929	0.286807	2043.01
A_84_P799584	AT1G62975	basic helix-loop-helix (bHLH) family protein (bHLH125) [AT1G62975.1]	1.98988	down	2.28073e-05	0.000736131	1.33527	down	0.00104121	0.00799799	1.52555	up	0.0636778	0.113514	2.27345	up	0.00766231	0.0279981	-2.05713	0.0601966	658.633	-3.04982	0.0466668	435.691	-2.47426	0.0597271	572.997	-1.86493	0.410455	1041.89
A_84_P11474	AT1G27740	basic helix-loop-helix (bHLH) family protein [AT1G27740.1]	1.77994	down	0.00465947	0.0136863	3.19124	up	0.000176495	0.00323078	1.33031	down	0.0113752	0.0280412	4.26987	up	6.31179e-05	0.00249811	-3.1247	0.213778	317.834	-3.95653	0.134248	232.649	-1.45059	0.0271904	1162.36	-1.86234	0.158482	1015.72
A_84_P187634	AT1G66470	basic helix-loop-helix (bHLH) family protein [AT1G66470.1]	1.40934	down	0.0349072	0.0653413	2.33505	up	0.000764059	0.00671873	1.07719	down	0.467183	0.575212	3.05505	up	0.000530392	0.00562693	-2.06868	0.0990608	655.299	-2.5637	0.254619	615.129	-0.845233	0.206967	1788.56	-0.952503	0.103704	1904.17
A_84_P788408	AT2G22760	basic helix-loop-helix (bHLH) family protein [AT2G22760.1]	11.5799	up	0.000388092	0.00259978	2.59182	up	0.00355072	0.0167303	15.2459	up	0.000102973	0.00150844	3.41234	up	0.00673407	0.0256464	-9.9759	0.361701	2.80198	-6.44234	0.422742	42.4507	-8.60193	0.137901	8.21235	-4.67158	0.419112	148.032
A_84_P255920	AT2G24260	basic helix-loop-helix (bHLH) family protein [AT2G24260.1]	1.10941	up	0.127905	0.183552	4.13657	up	8.28228e-06	0.00136666	1.18352	up	0.132307	0.208674	4.41291	up	8.77834e-05	0.00277163	-1.55146	0.0798774	935.069	-1.40167	0.109371	1368.46	0.496972	0.0920198	4482.91	0.740061	0.203354	6196.54
A_84_P577514	AT2G31210	basic helix-loop-helix (bHLH) family protein [AT2G31210.1]	19.5583	up	0.00154232	0.00615614	1.51283	down	0.355578	0.464644	66.5566	up	3.14507e-05	0.000976047	2.24942	up	0.0111527	0.0362849	-8.85454	0.920716	6.71946	-4.56483	0.295179	154.751	-9.45179	0.367148	4.64551	-3.39528	0.345085	356.39
A_84_P14802	AT4G28790	basic helix-loop-helix (bHLH) family protein [AT4G28790.1]	1.09809	down	0.230186	0.299382	1.76567	up	0.00331276	0.0160478	1.3804	up	0.0316824	0.06367	2.67642	up	0.000223889	0.00381417	-6.18757	0.140186	37.6775	-6.32257	0.0876568	45.0663	-5.36735	0.178256	77.1186	-4.90226	0.173353	123.404
A_84_P125571	AT5G48560	basic helix-loop-helix (bHLH) family protein [AT5G48560.1]	1.35646	down	0.00737077	0.0194169	1.72585	up	0.000223381	0.00360885	1.0286	down	0.585172	0.678527	2.27596	up	0.000211045	0.00372096	-2.71299	0.0618784	417.953	-3.15284	0.138479	406.291	-1.92568	0.0880496	836.014	-1.96636	0.0798408	942.832
A_84_P13133	AT5G58010	basic helix-loop-helix (bHLH) family protein [AT5G58010.1]	1.39165	down	0.0287283	0.0564252	4.23781	up	6.14444e-06	0.00125194	1.61761	down	0.00290282	0.0101956	3.64583	up	0.000351263	0.00464688	-3.00734	0.0953496	341.43	-3.48413	0.227809	324.467	-0.924019	0.0642611	1674.52	-1.61789	0.173603	1204.13
A_84_P561441	AT2G14760	basic helix-loop-helix protein / bHLH protein [AT2G14760.1]	7.68857	down	0.00558431	0.0157021	1.2194	down	0.278391	0.386398	1.54806	down	0.00298533	0.0103936	4.07299	up	0.0155778	0.0462286	-7.11392	0.357791	20.356	-10.0566	0.868021	3.88349	-7.40008	0.168571	18.9725	-8.03054	0.0174881	14.0667
A_84_P263290	AT4G25400	basix helix-loop-helix (bHLH) family protein [AT4G25400.1]	2.10324	down	0.00319778	0.0103467	1.67386	up	0.000433225	0.00495914	1.6317	down	0.00344043	0.0115097	2.15758	up	0.00446523	0.019496	-1.40062	0.0653012	1036.97	-2.47323	0.286387	655.691	-0.657444	0.101117	2021.94	-1.36382	0.169436	1438.02
A_84_P109472	AT2G47770	benzodiazepine receptor-related [AT2G47770.1]	286.11	up	1.70713e-05	0.000695173	3.96502	up	0.0561846	0.119137	255.716	up	0.000291522	0.00247619	3.54381	up	8.59013e-05	0.0027558	-7.05539	0.553881	21.3434	1.10504	0.179168	7795.77	-5.06806	1.16763	119.681	2.93034	0.0787457	28049
A_84_P174151	AT2G40330	Bet v I allergen family protein [AT2G40330.1]	21.7619	down	3.0256e-05	0.000799575	2.34337	up	0.00178617	0.010985	12.727	down	4.6684e-05	0.00112961	4.00694	up	0.00103143	0.00800882	-0.851618	0.280471	1536.53	-5.29535	0.235304	92.8054	0.376967	0.0648928	4127.89	-3.29285	0.330975	383.305
A_84_P788742	AT1G13830	beta-1,3-glucanase-related [AT1G13830.1]	1.67524	down	0.00921816	0.0231612	1.34996	up	0.0205264	0.056614	1.19102	up	0.242512	0.345282	2.6935	up	0.00255457	0.0136571	-7.22223	0.147246	18.4723	-7.96659	0.230538	14.498	-6.78931	0.137884	28.9118	-6.53711	0.28746	40.257
A_84_P23381	AT1G62660	beta-fructosidase (BFRUCT3) / beta-fructofuranosidase / invertase, vacuolar [AT1G62660.1]	1.0891	up	0.152598	0.212329	2.51609	up	4.41816e-05	0.00194591	1.07781	down	0.223429	0.322652	2.14345	up	0.000127486	0.00304992	2.63355	0.112738	17037.9	2.75669	0.0437908	24377	3.96474	0.0429845	49599.1	3.85663	0.122775	53434.8
A_84_P23692	AT1G04220	beta-ketoacyl-CoA synthase, putative [AT1G04220.1]	3.70115	up	9.4399e-05	0.00126727	1.15144	down	0.190396	0.289263	8.73672	up	3.59703e-05	0.00102405	2.05007	up	0.00217158	0.0123427	-3.18483	0.148379	303.303	-1.29686	0.144798	1471.17	-3.38828	0.167464	306.079	-0.261184	0.210654	3092.77
A_84_P818607	AT5G64370	BETA-UP (BETA-UREIDOPROPIONASE); beta-ureidopropionase [AT5G64370.1]	1.33036	down	0.13631	0.193367	1.36139	up	0.120966	0.20469	1.19088	up	0.0578391	0.104937	2.15686	up	0.000176325	0.00346273	-2.94203	0.366082	365.909	-3.35384	0.113822	353.032	-2.49694	0.141488	565.395	-2.24491	0.0860886	777.279
A_84_P12184	AT5G56870	BGAL4 (beta-galactosidase 4); beta-galactosidase [AT5G56870.1]	5.38356	down	0.000435491	0.00277121	4.11721	up	0.00148783	0.00982191	3.76404	down	0.0246536	0.0518308	5.88868	up	0.00839046	0.0297322	-0.221861	0.325276	2386.82	-2.65042	0.22211	579.877	1.81981	0.319341	11326.3	-0.0924768	0.887727	3938.73
A_84_P19812	AT5G20710	BGAL7 (beta-galactosidase 7); beta-galactosidase [AT5G20710.1]	4.40628	up	9.94871e-05	0.00130069	1.33548	up	0.0585234	0.122706	9.20179	up	1.29075e-05	0.000786212	2.78892	up	9.26782e-05	0.0028243	-5.11534	0.229913	79.3652	-2.97578	0.0618862	458.395	-4.69799	0.151673	122.842	-1.49607	0.149426	1309.2
A_84_P12345	AT1G61810	BGLU45; hydrolase, hydrolyzing O-glycosyl compounds [AT1G61810.1]	1.35248	up	0.0141812	0.0324232	1.51546	up	0.00423987	0.0187515	2.55792	up	0.0207588	0.0450792	2.86614	up	0.0143154	0.0434524	-4.18454	0.102066	151.177	-3.74893	0.150092	269.775	-3.58479	0.145038	265.542	-2.22982	0.616745	834.929
A_84_P14235	AT1G61820	BGLU46; hydrolase, hydrolyzing O-glycosyl compounds [AT1G61820.1]	1.23876	down	0.0475985	0.0835152	1.75071	up	0.00175828	0.0108872	1.03262	up	0.468584	0.576465	2.23944	up	3.86287e-05	0.00218177	-0.526534	0.179194	1917.98	-0.83543	0.0613524	2022.45	0.281402	0.0585808	3865	0.327708	0.0813751	4617.95
A_84_P57900	AT3G56980	BHLH039/ORG3 (OBP3-RESPONSIVE GENE 3); DNA binding / transcription factor [AT3G56980.1]	48.566	down	6.6263e-05	0.001083	2.4722	down	0.01259	0.0394397	6.66226	down	0.000596317	0.0036944	2.94868	up	0.00660064	0.0253168	-1.31443	0.3529	1117.91	-6.91631	0.437975	30.6302	-2.62023	0.389098	534.342	-5.35624	0.283126	91.1089
A_84_P21959	AT2G21550	bifunctional dihydrofolate reductase-thymidylate synthase, putative / DHFR-TS, putative [AT2G21550.1]	1.4963	down	0.0028718	0.00957259	2.35932	up	9.19151e-05	0.00250655	1.15954	down	0.00872252	0.022848	3.04452	up	1.34429e-05	0.00178689	-4.33765	0.134561	136.298	-4.91905	0.0762483	119.367	-3.09927	0.0117534	370.874	-3.31283	0.0763503	370.741
A_84_P602463	AT2G27430	binding [AT2G27430.1]	1.59073	down	0.00445501	0.0132324	2.50929	up	0.000175029	0.00321574	1.00805	up	0.870086	0.896867	4.02372	up	2.41227e-05	0.00199209	-2.726	0.14612	416.035	-3.39569	0.13764	344.391	-1.39872	0.0878418	1205.62	-1.38716	0.0740631	1406.79
A_84_P609756	AT3G50030	binding [AT3G50030.1]	1.07977	up	0.56458	0.630584	1.72038	up	0.0114969	0.0369716	3.06835	up	4.73709e-05	0.00113158	4.88876	up	1.138e-05	0.00174954	-4.80512	0.273973	99.6149	-4.6944	0.135819	139.917	-4.0224	0.137667	195.725	-2.40493	0.0575274	694.552
A_84_P593842	AT4G14280	binding [AT4G14280.1]	5.51159	down	0.000112022	0.00136622	1.83375	up	0.000643199	0.00611357	3.26477	down	9.38687e-05	0.00145058	3.09574	up	0.000712721	0.00660365	-5.5724	0.138914	57.7674	-8.03487	0.245873	13.8416	-4.6976	0.0729427	122.393	-6.40458	0.172383	43.5924
A_84_P819992	AT4G32340	binding [AT4G32340.1]	13.4161	down	0.000103786	0.00132388	1.18178	up	0.422052	0.529926	5.63119	down	0.00225259	0.00855199	2.81554	up	0.0116918	0.037557	-0.210084	0.0795095	2366.74	-3.95598	0.413779	237.693	0.0308727	0.460236	3350.91	-2.46257	0.417612	685.069
A_84_P597558	AT5G21080	binding [AT5G21080.1]	1.8943	down	0.00151354	0.00607298	2.00447	up	0.00253653	0.0135973	1.75514	down	0.00672214	0.018742	2.16339	up	0.00101215	0.00791901	-6.58374	0.151051	28.57	-7.5054	0.14111	19.9504	-5.58052	0.209299	66.6609	-6.39211	0.174812	44.0104
A_84_P10439	AT1G09080	BIP3; ATP binding [AT1G09080.1]	4.99841	up	0.021692	0.0454162	5.01073	up	0.0223175	0.0602805	2.91947	up	0.0165889	0.0377027	2.92666	up	0.0149635	0.0449308	-6.36347	1.09408	41.7791	-4.042	0.11745	219.139	-4.03845	0.197861	194.291	-2.49274	0.645333	700.047
A_84_P12219	AT5G65090	BST1/DER4/MRH3 (BRISTLED1); hydrolase [AT5G65090.1]	1.71497	down	0.00629489	0.0171988	1.88915	up	0.00159859	0.010261	1.56959	down	0.00494212	0.0149363	2.06413	up	0.00192982	0.0114985	-3.27784	0.1984	284.243	-4.05603	0.162899	217.365	-2.36011	0.0651396	618.966	-3.0105	0.189733	458.678
A_84_P21264	AT3G48360	BT2 (BTB AND TAZ DOMAIN PROTEIN 2); protein binding / transcription factor/ transcription regulator [AT3G48360.1]	1.94112	down	0.0680678	0.110724	6.18872	up	0.0039056	0.017779	1.81741	down	0.0293438	0.0597803	6.60999	up	5.77744e-05	0.00241192	0.250743	0.661174	3495.11	-0.706148	0.0936392	2214.25	2.88038	0.375453	23802.6	2.0185	0.247108	15044.8
A_84_P21458	AT4G37610	BT5 (BTB and TAZ domain protein 5); protein binding / transcription regulator [AT4G37610.1]	2.17268	down	0.0100339	0.0247683	2.32431	up	0.00936435	0.0318896	1.67067	down	0.00579522	0.0167956	3.02272	up	0.000108188	0.0029288	0.538636	0.400658	4064.59	-0.580842	0.131083	2418.1	1.75544	0.203085	10786.9	1.01501	0.125401	7447.58
A_84_P143569	AT1G08320	bZIP family transcription factor [AT1G08320.1]	1.51085	down	0.000561159	0.00320306	2.66858	up	1.23022e-06	0.000800618	1.09186	down	0.0819652	0.140132	3.69261	up	1.4985e-05	0.00180847	-2.18753	0.0226939	601.766	-2.78289	0.100549	524.359	-0.771459	0.0470437	1862.85	-0.898246	0.0825743	1976.86
A_84_P20560	AT5G06839	bZIP family transcription factor [AT5G06839.1]	2.27683	down	0.000224113	0.00192931	1.99952	up	0.000399453	0.004749	1.11872	down	0.139208	0.217676	4.06945	up	2.32615e-05	0.00199191	-2.7237	0.146398	416.112	-3.91073	0.0702757	239.866	-1.72404	0.0609217	963.75	-1.88589	0.139426	999.555
A_84_P16956	AT1G47960	C/VIF1 (CELL WALL / VACUOLAR INHIBITOR OF FRUCTOSIDASE 1); pectinesterase inhibitor [AT1G47960.1]	1.5883	up	0.000118381	0.00140227	1.62311	up	0.00155855	0.0100865	2.00616	up	0.000691426	0.00403225	2.05013	up	0.000122731	0.00302628	-1.07754	0.0442797	1299.73	-0.410059	0.0637608	2716.9	-0.378784	0.151597	2445.1	0.625655	0.103498	5681.26
A_84_P16169	AT1G66360	C2 domain-containing protein [AT1G66360.1]	2.08966	up	0.143291	0.201546	2.05887	up	0.141621	0.230484	2.50064	up	0.00019681	0.00203934	2.4638	up	0.00142338	0.00955747	-9.28053	0.975691	5.08276	-8.21726	0.273388	12.3055	-8.23867	0.151514	10.5535	-6.91637	0.0875734	30.4754
A_84_P20631	AT1G73580	C2 domain-containing protein [AT1G73580.1]	1.89379	down	0.00318071	0.0103084	2.17077	up	2.66856e-05	0.00162716	1.72184	down	3.76482e-05	0.00104095	2.38755	up	0.000893748	0.00743562	-2.75897	0.0730523	405.71	-3.68025	0.241103	283.093	-1.64076	0.0512865	1019.25	-2.42471	0.045022	685.114
A_84_P129946	AT3G04360	C2 domain-containing protein [AT3G04360.1]	1.62238	down	0.0593303	0.0992778	2.17994	up	0.00340888	0.0163284	1.1393	down	0.34872	0.464878	3.10427	up	0.00351049	0.0166686	-6.45671	0.255116	31.3822	-7.15482	0.386405	25.8466	-5.33242	0.181803	79.2796	-5.52056	0.247748	80.953
A_84_P11864	AT3G61300	C2 domain-containing protein [AT3G61300.1]	3.18203	down	0.00273092	0.00921572	2.84407	up	5.03425e-05	0.00204956	3.47928	down	5.73657e-05	0.00121228	2.60109	up	0.00605056	0.0238301	-4.23111	0.137573	145.871	-5.90106	0.416106	61.7393	-2.72315	0.0320372	481.775	-4.52194	0.171174	161.032
A_84_P14705	AT3G62780	C2 domain-containing protein [AT3G62780.1]	1.74098	down	0.0134632	0.0311773	1.6885	up	0.0208696	0.0572924	1.30358	down	0.0552827	0.101082	2.25506	up	0.000623884	0.00614345	-4.08444	0.276599	164.498	-4.88434	0.176672	122.437	-3.3287	0.220862	319.996	-3.71118	0.11121	281.438
A_84_P10933	AT4G00700	C2 domain-containing protein [AT4G00700.1]	1.17298	up	0.0606121	0.100988	3.98689	up	1.96226e-05	0.00153712	1.45263	up	0.00490461	0.014849	4.93741	up	2.02533e-05	0.00195099	-3.56828	0.143777	230.97	-3.3381	0.0547941	356.57	-1.57301	0.0325224	1069.1	-1.03434	0.162575	1806.16
A_84_P10966	AT4G11610	C2 domain-containing protein [AT4G11610.1]	1.754	down	0.0304371	0.058919	2.32188	up	7.42277e-05	0.00233349	1.79351	down	0.00125292	0.00578962	2.27073	up	0.0101283	0.0338772	-3.56763	0.084243	231.598	-4.37828	0.41941	179.253	-2.35234	0.0931248	623.76	-3.19513	0.153859	403.69
A_84_P844884	AT4G15740	C2 domain-containing protein [AT4G15740.1]	1.66998	down	0.0192088	0.0412206	4.26485	up	0.000112802	0.00270992	1.94756	down	0.000989655	0.00500392	3.65699	up	0.000449202	0.00518556	-6.08629	0.175802	40.5417	-6.82612	0.288427	32.0921	-3.9938	0.163961	200.45	-4.95546	0.101669	118.835
A_84_P200484	AT5G23950	C2 domain-containing protein [AT5G23950.1]	1.27515	up	0.0781757	0.123472	1.36066	up	0.0342034	0.0828999	2.30566	up	0.000392284	0.00291548	2.46029	up	0.000418018	0.00501577	-4.69041	0.24324	107.211	-4.33975	0.0860662	178.136	-4.2461	0.0128717	167.461	-3.04092	0.189845	448.751
A_84_P786139	AT5G37740	C2 domain-containing protein [AT5G37740.1]	2.19602	down	0.00108453	0.00484616	1.13602	up	0.151985	0.243309	1.21821	down	0.0141984	0.0333424	2.04785	up	0.000699791	0.00653383	0.438165	0.159425	3727.62	-0.696723	0.170179	2230.49	0.622153	0.0843355	4907.04	0.337389	0.0835244	4651.83
A_84_P17934	AT5G04340	C2H2 (ZINC FINGER OF ARABIDOPSIS THALIANA 6); nucleic acid binding / transcription factor/ zinc ion binding [AT5G04340.1]	1.19288	up	0.261784	0.333301	2.28717	up	0.000138318	0.00296066	2.27042	up	0.000186075	0.00198082	4.35321	up	0.000424812	0.0050568	-0.419647	0.0599847	2052.07	-0.165202	0.332239	3260	0.773915	0.131359	5433.7	1.95688	0.0810296	14295.9
A_84_P809506	AT3G01500	CA1 (CARBONIC ANHYDRASE 1); carbonate dehydratase/ zinc ion binding [AT3G01500.2]	8.91086	down	2.4568e-06	0.000493288	1.72345	down	0.00233411	0.0128877	2.52856	down	0.00128142	0.00588208	2.04479	up	0.00203361	0.0118895	5.14626	0.0939295	97070.5	1.9907	0.101654	14378.3	4.36096	0.173843	65370.4	3.02265	0.228711	30082.8
A_84_P20467	AT4G26470	calcium ion binding [AT4G26470.1]	1.01739	up	0.756522	0.801249	1.84651	up	0.000519933	0.00544444	1.37936	up	0.00669684	0.0186822	2.50346	up	7.28353e-05	0.00260239	-0.633824	0.0915839	1769.63	-0.608945	0.091946	2370.91	0.25098	0.119055	3780.73	0.71498	0.100408	6042.97
A_84_P14775	AT1G29020	calcium-binding EF hand family protein [AT1G29020.1]	5.79536	down	0.000240127	0.00200051	1.51849	up	0.0184616	0.0524037	2.28296	down	0.0127251	0.0305621	3.85473	up	0.00314518	0.0154942	-2.9905	0.219873	348.131	-5.52539	0.276098	79.0767	-2.38786	0.159839	611.581	-3.57877	0.453226	316.414
A_84_P504929	AT3G29000	calcium-binding EF hand family protein [AT3G29000.1]	4.96459	up	0.000780434	0.00393265	1.33373	down	0.134188	0.221443	21.7932	up	8.1694e-06	0.000763501	3.29133	up	0.000883841	0.00740122	-4.2622	0.321984	145.769	-1.95052	0.293885	946.703	-4.67766	0.20918	124.623	-0.231852	0.160323	3140.73
A_84_P18423	AT3G47480	calcium-binding EF hand family protein [AT3G47480.1]	1.72427	down	0.111831	0.164903	1.19936	down	0.692143	0.766503	1.63289	up	0.227971	0.328136	2.34754	up	0.000742199	0.00674666	-2.42371	0.658081	551.845	-3.20969	0.123872	391.194	-2.68597	0.839553	540.519	-1.97854	0.192799	939.436
A_84_P514782	AT4G13440	calcium-binding EF hand family protein [AT4G13440.1]	3.31706	down	0.000264916	0.00210059	2.00705	up	5.80703e-05	0.00218468	3.20251	down	2.31915e-05	0.000897691	2.07884	up	0.00219048	0.0124154	-4.78257	0.0618145	99.4784	-6.51248	0.239129	39.8391	-3.7775	0.0755359	232.127	-5.4567	0.105047	83.8598
A_84_P21578	AT5G39670	calcium-binding EF hand family protein [AT5G39670.1]	1.8681	down	0.0184152	0.0398863	1.9382	down	0.0734956	0.144842	4.59829	up	0.00235656	0.00883272	4.43198	up	2.68437e-07	0.000900358	-2.17222	0.404312	627.161	-3.07379	0.0407412	428.649	-3.12694	0.554112	378.434	-0.925842	0.0356349	1937
A_84_P255500	AT5G54130	calcium-binding EF hand family protein [AT5G54130.4]	2.49185	down	0.00193226	0.0072057	1.38676	up	0.0848271	0.159139	1.43361	down	0.11091	0.180199	2.41042	up	0.00567506	0.0228251	-0.0678024	0.310596	2650	-1.38502	0.0534294	1380.66	0.403913	0.178865	4237.89	-0.115736	0.403258	3499.66
A_84_P15669	AT4G03290	calcium-binding protein, putative [AT4G03290.1]	1.12246	down	0.117824	0.171823	1.04441	up	0.863251	0.899089	2.80452	up	0.0132024	0.031457	3.28775	up	0.000117524	0.00299498	-10.3009	0.067642	2.17185	-10.4676	0.128547	2.55837	-10.2382	0.587491	2.74945	-8.75048	0.152343	8.57329
A_84_P14974	AT5G44460	calcium-binding protein, putative [AT5G44460.1]	2.36309	down	0.000187672	0.00176056	2.4335	up	0.000241924	0.00373491	1.75224	down	0.00368864	0.0121139	3.28184	up	0.000166925	0.00338283	-3.421	0.119498	256.042	-4.66167	0.109711	142.9	-2.13797	0.133252	722.09	-2.94717	0.187906	480.054
A_84_P23220	AT3G63380	calcium-transporting ATPase, plasma membrane-type, putative / Ca(2+)-ATPase, putative (ACA12) [AT3G63380.1]	2.66331	down	0.00150948	0.00606447	2.10193	down	0.00290256	0.0147232	2.28645	up	0.0145554	0.0339772	2.89711	up	0.0068888	0.0260469	-2.67113	0.233008	435.135	-4.08434	0.21453	214.629	-3.74284	0.165691	237.993	-2.54973	0.47281	648.318
A_84_P20281	AT3G22910	calcium-transporting ATPase, plasma membrane-type, putative / Ca(2+)-ATPase, putative (ACA13) [AT3G22910.1]	30.5599	up	0.000228465	0.00194684	1.19218	up	0.593666	0.683179	62.1366	up	2.27372e-05	0.000894735	2.42404	up	0.00191576	0.0114429	-4.05854	0.643418	178.75	0.875031	0.214584	6663.84	-3.80493	0.40209	231.484	2.15244	0.216658	16454.7
A_84_P21864	AT1G73805	calmodulin binding [AT1G73805.1]	10.5429	up	0.00187319	0.00705508	2.21242	up	0.148395	0.238936	10.9945	up	0.00182708	0.0074517	2.30719	up	0.0019028	0.0113826	-4.81731	0.784655	109.858	-1.41911	0.185897	1352.9	-3.67168	0.785308	269.342	-0.212969	0.219189	3197.31
A_84_P15883	AT5G26920	calmodulin binding [AT5G26920.1]	1.34554	up	0.143291	0.201546	3.25829	down	0.00372359	0.0172503	9.25058	up	0.000109613	0.00155559	2.11	up	0.00179876	0.0110141	-1.15919	0.403633	1267.64	-0.731009	0.0598878	2172.59	-2.86331	0.271346	439.839	0.346237	0.245696	4712.02
A_84_P18113	AT1G76640	calmodulin-related protein, putative [AT1G76640.1]	1.08397	up	0.527376	0.596595	2.61899	up	0.000892334	0.00730812	1.01577	down	0.900258	0.921693	2.37861	up	0.00225427	0.0126308	-5.07885	0.115026	81.4256	-4.96252	0.267772	117.366	-3.68984	0.245635	248.475	-3.71241	0.159431	281.658
A_84_P11694	AT3G01830	calmodulin-related protein, putative [AT3G01830.1]	2.84071	up	0.0293623	0.0573475	1.22387	up	0.66144	0.741236	9.40435	up	0.0027135	0.00972759	4.05169	up	0.00133222	0.00925717	-5.68828	0.692846	58.5472	-4.18203	0.370474	202.159	-5.39683	0.814367	82.864	-2.1635	0.233172	826.413
A_84_P15809	AT4G37010	caltractin, putative / centrin, putative [AT4G37010.1]	1.10145	up	0.0397192	0.0723183	3.18438	up	1.21755e-05	0.00142613	1.14899	down	0.0398348	0.0769229	2.51619	up	1.28586e-05	0.00177525	-0.992017	0.0535046	1378.46	-0.852612	0.0599233	1996.94	0.678993	0.0955359	5086.87	0.478629	0.0650424	5127.8
A_84_P14944	AT5G35370	carbohydrate binding / kinase [AT5G35370.1]	1.39656	down	0.0421935	0.0758985	1.78323	up	0.0014961	0.00986159	1.18124	down	0.0677265	0.119447	2.10829	up	0.00234787	0.0129489	-0.505927	0.186256	1934.04	-0.987808	0.213657	1827.05	0.328564	0.0110831	3992.44	0.0882645	0.167011	3932.12
A_84_P13758	AT3G62280	carboxylesterase [AT3G62280.1]	2.6964	down	3.94856e-05	0.00089412	1.58705	up	0.00875993	0.0304398	1.98863	down	0.00297101	0.0103561	2.1519	up	0.000345467	0.00461077	-1.31868	0.100794	1100.77	-2.74972	0.0757414	536.275	-0.652333	0.219275	2046.26	-1.64411	0.151029	1179.58
A_84_P22903	AT1G63450	catalytic [AT1G63450.1]	3.8367	down	3.01486e-05	0.000799509	2.26505	up	3.76675e-06	0.00113017	3.62937	down	6.62484e-05	0.00127361	2.39444	up	0.000796788	0.00700733	-2.09986	0.054524	639.972	-4.03972	0.150078	220.06	-0.920316	0.018522	1678.97	-2.78004	0.185795	538.917
A_84_P767749	AT5G39970	catalytic [AT5G39970.1]	3.97646	down	0.000259982	0.00207429	2.26526	up	0.000357667	0.00447934	3.12181	down	0.000346709	0.00273077	2.88541	up	0.00133647	0.00927046	-2.84649	0.135983	381.045	-4.83797	0.248158	127.16	-1.66681	0.120799	1005.53	-3.3092	0.220268	374.691
A_84_P832020	AT3G05770	catalytic/ cobalamin binding [AT3G05770.1]	4.38022	down	0.0126369	0.0296632	14.3569	up	0.000513779	0.00541773	17.9904	down	7.72561e-05	0.00134196	3.49555	up	0.0115953	0.0373351	-7.48381	0.633759	16.1211	-9.61481	0.578667	4.81646	-3.64014	0.146652	255.498	-7.80929	0.409721	16.8318
A_84_P571785	AT5G51920	catalytic/ pyridoxal phosphate binding [AT5G51920.1]	1.13415	up	0.368692	0.443013	1.37552	up	0.020959	0.0574692	1.94305	up	0.00180329	0.00738577	2.35657	up	0.00251243	0.0135154	-4.43574	0.192822	127.887	-4.25413	0.243712	191.393	-3.97577	0.0967134	202.348	-3.01744	0.203289	458.078
A_84_P53310	AT3G42180	catalytic/ transferase, transferring glycosyl groups [AT3G42180.1]	1.09884	down	0.266812	0.338753	1.13866	down	0.342476	0.451803	3.79038	up	0.000297425	0.00250553	3.65784	up	2.68527e-05	0.00203297	-2.78576	0.152965	398.94	-2.92174	0.0998845	476.425	-2.97309	0.259863	411.156	-1.05075	0.111345	1777.85
A_84_P17027	AT1G30870	cationic peroxidase, putative [AT1G30870.1]	1.44047	down	0.0178098	0.0388747	2.38117	up	8.56545e-05	0.00243797	1.18838	down	0.0765963	0.132433	2.88628	up	0.000563395	0.00580201	-0.158382	0.114524	2465.95	-0.684922	0.205118	2252.88	1.09329	0.0697765	6782.31	0.844287	0.167841	6626.05
A_84_P20386	AT3G51860	CAX3 (cation exchanger 3); cation:cation antiporter [AT3G51860.1]	4.78853	up	0.000775518	0.00391725	1.0884	up	0.622525	0.708413	9.84826	up	5.89638e-05	0.00122612	2.23844	up	0.00480058	0.0204493	-1.67155	0.246136	870.484	0.58803	0.34698	5503.05	-1.54935	0.312036	1096.49	1.75052	0.0782424	12387.6
A_84_P604614	AT5G01490	CAX4 (cation exchanger 4); cation:cation antiporter [AT5G01490.1]	1.03334	up	0.723058	0.772603	1.5403	up	0.00417778	0.0185692	1.36154	up	0.017577	0.0395098	2.02953	up	0.00148281	0.00981259	-2.71773	0.157048	419.435	-2.67042	0.14752	569.675	-2.09452	0.0950016	744.466	-1.64928	0.17356	1178
A_84_P12826	AT4G01420	CBL5 (CALCINEURIN B-LIKE PROTEIN 5) [AT4G01420.1]	3.73581	up	0.00141961	0.00580667	4.91293	up	0.000215198	0.00353418	3.52055	up	4.74393e-05	0.00113158	4.62984	up	0.000305572	0.00436805	-8.1616	0.289915	9.65837	-6.26017	0.302924	47.7351	-5.86501	0.112415	54.5147	-4.04921	0.124254	222.607
A_84_P607185	AT4G16350	CBL6 (CALCINEURIN B-LIKE PROTEIN 6) [AT4G16350.1]	3.16103	down	0.000157792	0.00161773	1.8515	up	2.54532e-05	0.00159769	2.34765	down	9.38009e-06	0.000765235	2.49298	up	0.000403873	0.00495116	-4.47689	0.0244833	123.04	-6.13729	0.20628	51.5801	-3.5882	0.0656832	264.089	-4.81942	0.0373587	130.282
A_84_P839925	AT1G64480	CBL8 (CALCINEURIN B-LIKE PROTEIN 5) [AT1G64480.1]	1.99956	down	0.00234838	0.00828251	2.78426	up	0.000162194	0.00312887	1.55582	down	0.00464999	0.0142794	3.57835	up	0.000244872	0.00396437	-5.79245	0.12973	49.4231	-6.79213	0.215982	32.8755	-4.31516	0.133455	160.225	-4.95284	0.139987	119.266
A_84_P15209	AT1G15330	CBS domain-containing protein [AT1G15330.1]	2.01654	up	0.100949	0.151908	11.5224	up	0.00153347	0.0100021	1.17717	up	0.271676	0.379148	6.72626	up	0.000263703	0.00409919	-8.26144	0.755287	9.57664	-7.24956	0.332834	24.2197	-4.73508	0.243655	119.984	-4.49975	0.207364	163.44
A_84_P21619	AT5G50470	CCAAT-box binding transcription factor Hap5a, putative [AT5G50470.1]	1.43445	up	0.329905	0.403926	1.02923	up	0.79005	0.843934	11.8076	up	9.54589e-05	0.00145736	8.47201	up	0.00352739	0.0167143	-10.3781	0.0667225	2.05811	-9.85761	0.810734	4.36291	-10.3365	0.243945	2.49463	-6.77491	0.307128	34.0967
A_84_P18111	AT1G67980	CCoAMT (caffeoyl-CoA 3-O-methyltransferase); caffeoyl-CoA O-methyltransferase [AT1G67980.1]	2.23509	down	0.00341345	0.0108718	7.41006	down	1.86352e-05	0.00153712	7.8527	up	0.00016527	0.00186112	2.3686	up	0.00867432	0.0303821	-1.91682	0.192368	731.62	-3.07715	0.259999	431.464	-4.8063	0.0860085	113.682	-1.83311	0.366416	1054.82
A_84_P522306	AT1G27820	CCR4-NOT transcription complex protein, putative [AT1G27820.1]	1.35257	up	0.050288	0.0871818	1.8072	down	0.000320236	0.00426489	5.10571	up	3.90369e-06	0.000635122	2.08877	up	0.00231794	0.0128326	-5.88513	0.0588334	46.4292	-5.44942	0.265927	83.3657	-6.73888	0.11363	29.8627	-4.38677	0.0226216	175.824
A_84_P17463	AT3G44260	CCR4-NOT transcription complex protein, putative [AT3G44260.1]	2.2007	up	0.00620427	0.0170088	1.12426	up	0.512757	0.611904	4.97306	up	0.000281176	0.00243406	2.54056	up	0.00135685	0.00932462	-2.44529	0.235549	507.914	-1.30732	0.29034	1472.94	-2.27631	0.333046	668.943	0.0378215	0.0402904	3776.02
A_84_P11789	AT3G43250	cell cycle control protein-related [AT3G43250.1]	5.42775	up	0.000517388	0.00305811	1.74576	up	0.354136	0.463219	12.6965	up	0.00763593	0.0206097	4.08365	up	4.44785e-05	0.002266	-9.7766	0.378778	3.2126	-7.33625	0.166489	22.3686	-8.97274	1.27455	8.24418	-5.30639	0.0790225	92.982
A_84_P18907	AT1G02360	chitinase, putative [AT1G02360.1]	3.81464	down	0.000325104	0.00235983	1.6172	down	0.00372844	0.0172621	1.02473	up	0.630924	0.717802	2.41713	up	0.00081764	0.00710332	1.5648	0.16262	8144.9	-0.366744	0.240856	2829.75	0.871309	0.112948	5814.35	0.906554	0.0325421	6894.57
A_84_P21007	AT2G43570	chitinase, putative [AT2G43570.1]	1.57564	down	0.0722273	0.115972	2.8914	down	0.0028486	0.0145664	4.36748	up	4.73408e-05	0.00113158	2.38002	up	0.00204504	0.0119159	0.980907	0.401991	5546.94	0.324965	0.239932	4545.71	-0.550859	0.060944	2168.41	1.57594	0.186448	11013.7
A_84_P20061	AT2G43580	chitinase, putative [AT2G43580.1]	2.65074	down	0.000806762	0.00401217	1.61396	down	0.0128123	0.0399067	1.3477	up	0.0440566	0.0836053	2.21344	up	0.00124478	0.00890068	-5.21828	0.263573	74.6763	-6.62467	0.0457665	36.5862	-5.90888	0.0922531	52.8627	-5.47839	0.239866	83.4506
A_84_P819307	AT2G43590	chitinase, putative [AT2G43590.1]	2.76819	down	0.00430285	0.0128938	1.08856	down	0.551701	0.647238	1.16528	down	0.198662	0.292724	2.18229	up	0.00689567	0.0260661	1.10719	0.311875	6007.63	-0.361752	0.304876	2837.68	0.984767	0.0973154	6286.65	0.76409	0.228517	6286.2
A_84_P230129	AT3G09490	chloroplast lumen common family protein [AT3G09490.1]	1.34204	down	0.000192804	0.00178641	2.59626	up	1.62041e-05	0.0015142	1.33152	down	0.00306606	0.0105901	2.61677	up	6.94662e-06	0.0015848	-1.76731	0.0332731	805.224	-2.19174	0.0448922	789.319	-0.390874	0.091021	2422.25	-0.803952	0.0649925	2108.19
A_84_P231139	AT2G42060	CHP-rich zinc finger protein, putative [AT2G42060.1]	3.38912	down	7.91802e-05	0.0011735	1.37495	up	0.0233617	0.0623243	1.6501	down	0.00304857	0.0105431	2.824	up	6.67962e-05	0.00253741	-1.66128	0.121335	868.422	-3.42219	0.139588	337.064	-1.20191	0.186903	1392.23	-1.92446	0.0567591	969.028
A_84_P559372	AT5G61260	chromosome scaffold protein-related [AT5G61260.1]	1.19109	up	0.0938115	0.143059	2.11471	up	0.00039597	0.00473157	1.26323	up	0.102385	0.168546	2.24279	up	0.00239288	0.0130766	-4.28543	0.115221	140.441	-4.03315	0.163019	220.768	-3.20498	0.126353	344.569	-2.86786	0.246066	509.116
A_84_P604646	AT5G11440	CID5/IPD1 (INCREASED POLYPLOIDY LEVEL IN DARKNESS 1); protein binding [AT5G11440.1]	3.01137	down	0.00022353	0.00192867	1.9087	up	0.000409863	0.0048166	2.08428	down	0.00149267	0.00649225	2.75769	up	0.000881748	0.00739494	-5.3629	0.145445	66.8151	-6.95332	0.161625	29.183	-4.43031	0.0319397	147.513	-5.48986	0.234598	82.4139
A_84_P532167	AT1G76470	cinnamoyl-CoA reductase [AT1G76470.1]	1.90323	down	0.0100298	0.0247623	1.17681	up	0.365146	0.474347	1.04739	up	0.760682	0.812225	2.34589	up	0.00204057	0.011911	-6.2818	0.28988	35.8862	-7.21026	0.195388	24.4426	-6.04692	0.273621	48.8564	-5.98012	0.22583	58.6802
A_84_P20844	AT1G09480	cinnamyl-alcohol dehydrogenase family / CAD family [AT1G09480.1]	2.30627	down	0.000166456	0.00165984	1.01484	up	0.783601	0.838774	1.15887	down	0.0214938	0.0463706	2.01964	up	0.000191854	0.00356886	-2.76678	0.121669	404.47	-3.97234	0.0925855	230.193	-2.74553	0.0299998	474.312	-2.95825	0.09596	473.78
A_84_P22736	AT1G09500	cinnamyl-alcohol dehydrogenase family / CAD family [AT1G09500.1]	3.28346	up	0.00076901	0.00389988	3.23544	down	0.000323784	0.00429247	36.2882	up	6.28188e-05	0.00124966	3.41586	up	0.00505204	0.0211324	-3.37947	0.0758996	263.182	-1.66425	0.313154	1151.46	-5.07344	0.243027	94.8512	0.107995	0.452091	4096.77
A_84_P23682	AT1G09510	cinnamyl-alcohol dehydrogenase family / CAD family [AT1G09510.1]	2.07794	up	0.00799413	0.0206902	1.13358	up	0.773606	0.830949	6.97415	up	0.0126668	0.0304589	3.80461	up	0.00556592	0.022514	-10.2901	0.347717	2.21567	-9.23496	0.133088	5.99722	-10.1092	0.956687	3.29106	-7.30721	0.599897	24.4195
A_84_P14490	AT2G34180	CIPK13 (SNF1-RELATED PROTEIN KINASE 3.7); kinase [AT2G34180.1]	1.51503	up	0.0705024	0.113755	4.65319	up	7.50625e-05	0.00234435	1.15975	up	0.428972	0.540873	3.56197	up	0.0045218	0.0196621	-4.85254	0.110468	95.1287	-4.25319	0.409198	193.327	-2.63432	0.20157	514.174	-2.42051	0.369882	699.586
A_84_P17279	AT2G25090	CIPK16 (SNF1-RELATED PROTEIN KINASE 3.18); kinase [AT2G25090.1]	1.8215	up	0.00221886	0.00794149	3.39134	up	0.000201165	0.00343459	2.03909	up	0.00043697	0.00310363	3.79646	up	1.73077e-05	0.00187728	-3.15779	0.16715	307.401	-2.29266	0.13484	739.635	-1.39594	0.164445	1209.31	-0.36801	0.0282833	2849.9
A_84_P20509	AT1G48260	CIPK17 (SNF1-RELATED PROTEIN KINASE 3.21); kinase [AT1G48260.1]	3.8286	down	5.55097e-05	0.00100859	1.69263	down	0.00373259	0.0172745	1.06513	up	0.473515	0.580436	2.40925	up	0.000185591	0.00351535	-2.39062	0.0916345	523.295	-4.32744	0.161813	180.76	-3.14989	0.196528	359.264	-3.05886	0.0342664	441.519
A_84_P21553	AT5G25110	CIPK25 (CBL-INTERACTING PROTEIN KINASE 25); kinase [AT5G25110.1]	1.08426	down	0.382097	0.456654	3.05938	up	7.99231e-05	0.00238281	1.11902	up	0.0791759	0.136177	3.71198	up	4.00831e-05	0.00219464	-1.5776	0.132855	917.73	-1.69431	0.157506	1116.61	0.0356436	0.105811	3259.84	0.197875	0.0565261	4219.1
A_84_P11375	AT1G08590	CLAVATA1 receptor kinase (CLV1) [AT1G08590.1]	3.32468	down	0.000347298	0.00244128	2.85404	up	6.00824e-06	0.00125194	3.7787	down	3.62621e-05	0.00102405	2.51111	up	0.00158044	0.010178	-2.23668	0.0492772	581.366	-3.9699	0.260609	232.216	-0.723676	0.0668356	1927.63	-2.64157	0.151278	592.079
A_84_P173571	AT1G73165	CLE1 (CLAVATA3/ESR-RELATED 1); receptor binding [AT1G73165.1]	3.08892	down	0.000742692	0.00380804	2.76001	up	4.76801e-06	0.001188	1.5248	down	0.0156239	0.0359536	5.5912	up	0.000394437	0.00490269	-4.43956	0.0606798	126.501	-6.06666	0.296776	54.3955	-2.97488	0.0455214	404.837	-3.5835	0.25703	309.998
A_84_P240525	AT1G49005	CLE11 (CLAVATA3/ESR-RELATED 11); receptor binding [AT1G49005.1]	4.29374	down	0.00408133	0.0123918	2.35017	up	0.00147213	0.00975227	3.45056	down	0.0015359	0.00661041	2.92445	up	0.0170681	0.0493776	-7.60628	0.200032	14.1241	-9.70852	0.581768	4.50913	-6.37352	0.187931	38.705	-8.16035	0.355705	13.1676
A_84_P234129	AT1G63245	CLE14 (CLAVATA3/ESR-RELATED 14); receptor binding [AT1G63245.1]	1.16427	down	0.190263	0.255302	1.03007	down	0.783622	0.838774	2.19798	up	1.56302e-05	0.00082609	2.48432	up	1.83023e-07	0.000881614	-2.7431	0.239585	413.702	-2.96252	0.0280566	462.966	-2.78585	0.0785363	462.156	-1.64967	0.010791	1172.23
A_84_P97266	AT4G18510	CLE2 (CLAVATA3/ESR-RELATED); receptor binding [AT4G18510.1]	3.13056	down	0.00058275	0.00328333	6.71822	up	7.12723e-05	0.00230375	5.39913	down	1.61712e-05	0.000827499	3.89541	up	4.86047e-05	0.00232011	-2.07629	0.277432	653.607	-3.72271	0.0767497	273.236	0.671794	0.0449763	5061.4	-1.76093	0.165182	1091.27
A_84_P99106	AT2G31081	CLE4 (CLAVATA3/ESR-RELATED 4); receptor binding [AT2G31081.1]	9.29478	down	1.89114e-05	0.000708644	1.81803	up	0.0126479	0.0395607	6.95275	down	8.55021e-05	0.00139579	2.43044	up	0.000143857	0.00318931	-4.16057	0.199362	154.164	-7.37699	0.125231	21.7329	-3.29819	0.284486	329.459	-6.09577	0.0939681	53.8201
A_84_P295664	AT2G31083	CLE5 (CLAVATA3/ESR-RELATED 5); receptor binding [AT2G31083.1]	1.13467	down	0.211228	0.278834	1.39983	up	0.208039	0.309163	2.22531	up	0.0652296	0.11575	3.53457	up	0.00623872	0.0243338	-10.1883	0.0558774	2.34779	-10.3706	0.204832	2.74985	-9.70304	0.557589	4.03465	-8.54903	0.563299	10.3101
A_84_P188064	AT2G31085	CLE6 (CLAVATA3/ESR-RELATED 6); receptor binding [AT2G31085.1]	4.5323	down	0.000181297	0.00173329	3.11609	up	0.00016238	0.00312887	3.10208	down	0.000430535	0.003079	4.55277	up	0.000317247	0.00443348	-3.99097	0.118952	172.233	-6.17121	0.25632	50.7326	-2.35123	0.168975	626.418	-3.98446	0.202978	234.377
A_84_P170463	AT2G31082	CLE7 (CLAVATA3/ESR-RELATED 7); receptor binding [AT2G31082.1]	8.17079	down	0.000969172	0.00451338	1.95559	up	0.00470712	0.0200885	3.70649	down	0.000713835	0.004103	4.31101	up	0.00447352	0.0195169	-5.71081	0.268794	52.9789	-8.74128	0.541617	8.89772	-4.7432	0.120243	119.24	-6.63326	0.326854	37.6868
A_84_P13077	AT5G42380	CML37/CML39; calcium ion binding [AT5G42380.1]	44.5366	up	7.88284e-05	0.00117053	2.49599	down	0.0461384	0.103828	331.705	up	1.71576e-05	0.000841857	2.98396	up	0.000230404	0.00384474	-4.18108	0.555891	160.559	1.29584	0.14544	8893.65	-5.50069	0.575911	73.3291	2.87306	0.161455	27037.1
A_84_P784276	AT5G15840	CO (CONSTANS); transcription factor/ zinc ion binding [AT5G15840.1]	1.46963	down	0.0564751	0.0954192	1.27772	down	0.201694	0.301979	1.92232	up	0.0158865	0.03643	2.21106	up	0.00571247	0.0229165	-6.44423	0.347971	32.0629	-6.99969	0.0993581	28.193	-6.7978	0.199884	28.6206	-5.85495	0.353852	64.7199
A_84_P13103	AT5G49270	COBL9/MRH4/SHV2 (COBRA-LIKE 9, SHAVEN 2); carbohydrate binding [AT5G49270.1]	2.7357	down	0.000224724	0.00193152	2.26374	up	4.75975e-06	0.001188	2.43064	down	3.54322e-06	0.00061806	2.54786	up	0.000300426	0.00432812	-0.52276	0.0331519	1907.59	-1.97467	0.195982	923.745	0.65595	0.0512286	5009.53	-0.625384	0.0342107	2384.61
A_84_P613251	AT3G18250	contains domain PROKAR_LIPOPROTEIN (PS51257) [AT3G18250.1]	4.28884	down	2.19663e-05	0.000731319	2.60489	down	0.00183184	0.011154	1.5488	up	0.051771	0.0956513	2.55004	up	0.00111748	0.00838331	-1.53048	0.149575	951.462	-3.63107	0.0558403	291.425	-2.9117	0.289459	425.541	-2.28055	0.274047	764.175
A_84_P772807	AT1G68240	contains InterPro domain Basic helix-loop-helix dimerisation region bHLH; (InterPro:IPR001092); contains InterPro domain Helix-loop-helix DNA-binding; (InterPro:IPR011598) [AT1G68240.2]	4.44428	down	0.00496002	0.0143302	1.9061	up	0.00386731	0.0176627	1.5518	down	0.0350168	0.0690878	5.459	up	0.00377541	0.0175471	-6.32568	0.262968	34.4895	-8.47763	0.610146	10.6769	-5.39505	0.053529	75.6055	-6.02899	0.346133	57.5082
A_84_P555946	AT1G18265	contains InterPro domain Protein of unknown function DUF593 (InterPro:IPR007656) [AT1G18265.1]	1.74935	down	0.00643942	0.0175147	1.18183	up	0.329426	0.438743	1.0104	up	0.935323	0.949522	2.08894	up	0.000198125	0.00362672	-1.21551	0.244064	1186.82	-2.02233	0.110349	888.463	-0.97449	0.286365	1639.83	-0.959558	0.0876024	1892.32
A_84_P18660	AT1G62810	copper amine oxidase, putative [AT1G62810.1]	1.11534	up	0.106518	0.158726	2.45702	up	5.07271e-06	0.00119943	1.00428	down	0.931525	0.946393	2.19355	up	0.000265655	0.00412	-0.166843	0.0634095	2444.62	-0.00935745	0.115089	3589.77	1.13007	0.0251625	6954.2	1.12391	0.113896	8025.06
A_84_P18124	AT1G06330	copper-binding family protein [AT1G06330.1]	1.15402	down	0.237313	0.307253	2.3946	up	0.000969448	0.00768141	1.00965	down	0.913064	0.931959	2.73701	up	0.000300565	0.00432812	-5.02812	0.167137	84.6089	-5.23479	0.196293	96.1818	-3.76833	0.187761	235.158	-3.78219	0.085748	267.829
A_84_P155935	AT4G27590	copper-binding protein-related [AT4G27590.1]	1.13279	down	0.284403	0.3576	2.38511	up	0.000308941	0.00418224	1.13191	down	0.0606355	0.108978	2.38698	up	0.000473024	0.00532402	-5.27257	0.177093	71.0226	-5.45246	0.179674	82.9748	-4.01852	0.0576256	196.438	-4.19727	0.104694	200.906
A_84_P20423	AT4G12090	cornichon family protein [AT4G12090.1]	1.34698	down	0.00345254	0.0109572	2.25082	up	3.52376e-05	0.00178849	1.10249	down	0.19961	0.293851	2.74997	up	0.000125123	0.00304111	-3.48049	0.0618343	245.753	-3.91022	0.10302	240.047	-2.31004	0.0788512	640.432	-2.4508	0.137901	675.513
A_84_P12572	AT2G35890	CPK25 (calcium-dependent protein kinase 25); calmodulin-dependent protein kinase/ kinase [AT2G35890.1]	2.77867	down	0.0219257	0.0458109	2.37574	up	0.0370512	0.0881126	1.30688	down	0.208924	0.305142	5.05126	up	0.000806693	0.00705743	-7.61144	0.695153	14.97	-9.08583	0.0917837	6.64084	-6.36306	0.103303	38.6535	-6.74919	0.434873	35.1438
A_84_P17818	AT5G45990	crooked neck protein, putative / cell cycle protein, putative [AT5G45990.1]	1.0146	up	0.851431	0.880987	2.74002	up	6.99777e-06	0.00131839	1.30417	down	0.00637867	0.0179972	2.07074	up	0.000893727	0.00743562	-6.29156	0.052823	34.9607	-6.27066	0.173429	47.0402	-4.83738	0.0639191	111.092	-5.22051	0.109577	98.9103
A_84_P555128	AT1G51915	cryptdin protein-related [AT1G51915.1]	1.53576	up	0.204319	0.27106	4.71257	down	0.00351153	0.0166188	26.1693	up	1.37391e-06	0.000542027	3.61585	up	0.00098316	0.00780851	-8.34603	0.617781	8.87046	-7.72707	0.344986	17.4172	-10.5825	0.114002	2.07507	-5.87274	0.137472	62.9479
A_84_P812494	AT1G08830	CSD1 (COPPER/ZINC SUPEROXIDE DISMUTASE 1); copper, zinc superoxide dismutase [AT1G08830.1]	3.27284	down	4.83215e-08	0.000202905	2.54421	up	7.9799e-08	0.0003974	3.48288	down	0.000197426	0.00204377	2.39078	up	0.000801521	0.00703348	3.46393	0.0150158	30220.4	1.75339	0.0237172	12164	4.81115	0.0200677	89272.4	3.01087	0.237606	29927.2
A_84_P81799	AT2G28190	CSD2 (COPPER/ZINC SUPEROXIDE DISMUTASE 2); copper, zinc superoxide dismutase [AT2G28190.1]	2.87869	down	1.97051e-05	0.000718996	3.40237	up	3.34218e-05	0.00177502	3.8399	down	0.000743207	0.00421734	2.55068	up	0.00254789	0.0136347	1.48289	0.112372	7660.32	-0.042517	0.00999126	3502.73	3.24943	0.0982	30334.4	1.30837	0.347836	9293.99
A_84_P55340	AT2G18540	cupin family protein [AT2G18540.1]	1.29027	up	0.0375979	0.069257	1.04771	down	0.876046	0.908909	2.72426	up	0.0254495	0.0531861	2.01524	up	0.00280659	0.0144841	-7.19482	0.0583421	18.7301	-6.82715	0.199649	31.9362	-7.26206	0.69825	22.5617	-5.81619	0.177692	65.6241
A_84_P22124	AT3G22640	cupin family protein [AT3G22640.1]	1.4787	up	0.0119628	0.0284103	1.08496	up	0.667467	0.746431	3.42531	up	0.00421905	0.013335	2.51323	up	0.00314784	0.0154993	-8.96343	0.116685	5.50756	-8.3991	0.190792	10.7232	-8.84579	0.424382	7.11066	-7.06956	0.308287	27.8023
A_84_P12972	AT4G36700	cupin family protein [AT4G36700.1]	1.85569	up	0.179643	0.243345	3.78449	down	0.0478296	0.106415	29.135	up	0.00108527	0.00530625	4.14861	up	0.00769375	0.0280741	-5.4444	0.838623	69.6543	-4.55244	0.448767	157.819	-7.3645	0.82919	21.6241	-2.49981	0.5585	683.536
A_84_P15864	AT5G18470	curculin-like (mannose-binding) lectin family protein [AT5G18470.1]	1.34616	down	0.144536	0.202956	1.21985	up	0.286818	0.395059	1.31346	up	0.0643108	0.114418	2.15684	up	0.0022896	0.0127577	-2.24509	0.386888	596.543	-2.67393	0.136802	565.811	-1.95838	0.117839	817.802	-1.56502	0.241542	1252.01
A_84_P578215	AT1G44542	cyclase family protein [AT1G44542.1]	1.33553	up	0.481465	0.553461	13.828	up	0.000363701	0.00450652	1.2252	up	0.0524156	0.0966405	12.6856	up	0.00105821	0.00812345	-9.93319	0.56346	2.95466	-9.51578	0.743097	5.31316	-6.14367	0.163856	45.2086	-5.85066	0.0877371	63.8695
A_84_P509484	AT4G18940	cyclic phosphodiesterase, putative [AT4G18940.1]	2.28784	down	0.000448699	0.00282662	1.32254	up	0.0571595	0.120613	1.05332	down	0.615271	0.704367	2.8726	up	7.78001e-05	0.00264611	-4.23532	0.145252	146.215	-5.4293	0.130314	84.0276	-3.83201	0.220332	223.892	-3.90694	0.091424	245.678
A_84_P14095	AT5G61650	CYCP4;2 (CYCLIN P4;2); cyclin-dependent protein kinase [AT5G61650.1]	1.27262	up	0.0796629	0.125317	2.84033	up	0.000948869	0.0075873	1.00361	up	0.975942	0.981909	2.23994	up	0.00104495	0.00806712	-3.79946	0.1667	196.902	-3.45165	0.196656	330.834	-2.2934	0.248022	651.515	-2.28819	0.131814	755.356
A_84_P124941	AT4G15393	CYP702A5 (cytochrome P450, family 702, subfamily A, polypeptide 5); heme binding / iron ion binding / monooxygenase [AT4G15393.1]	1.25372	down	0.0662713	0.1084	2.16262	up	0.00419947	0.0186257	1.29781	down	0.0731387	0.127252	2.08914	up	0.000126814	0.00304992	-4.42757	0.199846	127.931	-4.75379	0.104201	133.889	-3.3148	0.260333	324.808	-3.69088	0.0704712	285.127
A_84_P194344	AT4G15396	CYP702A6 (cytochrome P450, family 702, subfamily A, polypeptide 6); heme binding / iron ion binding / monooxygenase [AT4G15396.1]	1.31282	down	0.0855075	0.132687	1.10996	up	0.377287	0.486498	1.81866	up	0.00941395	0.0241955	2.65013	up	0.00223556	0.0125599	-5.23012	0.121874	73.1893	-5.62279	0.273374	73.9864	-5.0796	0.232789	94.8632	-4.21673	0.218135	199.214
A_84_P20118	AT2G45510	CYP704A2 (cytochrome P450, family 704, subfamily A, polypeptide 2); oxygen binding [AT2G45510.1]	1.20157	up	0.0663455	0.108505	3.98472	up	5.59124e-05	0.00214777	1.09715	down	0.421692	0.534336	3.02262	up	0.000396461	0.00491373	-2.80592	0.150506	393.181	-2.54099	0.104295	621.058	-0.81144	0.118963	1814.87	-0.945195	0.230109	1928.56
A_84_P833279	AT4G15330	CYP705A1 (cytochrome P450, family 705, subfamily A, polypeptide 1); oxygen binding [AT4G15330.1]	3.58527	down	0.00716495	0.018979	6.93649	up	9.54296e-05	0.00253103	3.44061	down	4.03617e-05	0.00107184	7.22814	up	0.000987609	0.00782798	-5.91008	0.298246	46.2024	-7.75216	0.555117	17.6544	-3.11587	0.0756219	366.522	-4.89854	0.13865	123.793
A_84_P19172	AT2G14100	CYP705A13 (cytochrome P450, family 705, subfamily A, polypeptide 13); oxygen binding [AT2G14100.1]	1.75802	down	0.000984861	0.00456154	4.11142	up	8.28906e-06	0.00136666	2.23996	down	0.0046346	0.0142432	3.22682	up	0.00136688	0.00935429	-1.84366	0.10939	763.868	-2.65761	0.120955	572.24	0.195977	0.0525416	3646.2	-0.967494	0.348622	1921.86
A_84_P14595	AT3G20110	CYP705A20 (cytochrome P450, family 705, subfamily A, polypeptide 20); oxygen binding [AT3G20110.1]	2.55811	down	0.000704362	0.0036936	2.50621	up	0.000940009	0.00754836	2.12236	down	0.00101782	0.00509413	3.02077	up	0.000168898	0.00339576	-1.98476	0.160236	693.785	-3.33984	0.19037	357.369	-0.65925	0.207754	2034.09	-1.74492	0.0705413	1098.97
A_84_P14304	AT1G50560	CYP705A25 (cytochrome P450, family 705, subfamily A, polypeptide 25); oxygen binding [AT1G50560.1]	1.7835	down	0.00594284	0.0164514	2.77848	up	0.000524644	0.00546359	1.27594	down	0.0501972	0.0932353	3.88376	up	0.000151399	0.00325035	-3.2438	0.246109	292.884	-4.07852	0.113372	214.1	-1.76951	0.0485962	932.208	-2.12106	0.214174	853.559
A_84_P13359	AT1G50520	CYP705A27 (cytochrome P450, family 705, subfamily A, polypeptide 27); oxygen binding [AT1G50520.1]	1.8952	down	0.000181144	0.00173329	2.81572	up	3.91385e-06	0.00113017	2.41002	down	2.32963e-05	0.000898826	2.21423	up	0.000127188	0.00304992	-1.66627	0.0616932	863.493	-2.58862	0.102364	600.636	-0.172768	0.0401633	2822.36	-1.44181	0.0892745	1356.78
A_84_P19337	AT3G20960	CYP705A33 (cytochrome P450, family 705, subfamily A, polypeptide 33); oxygen binding [AT3G20960.1]	1.13693	down	0.00438958	0.0130882	2.376	up	1.26592e-05	0.00142613	1.17527	up	0.0230162	0.0490146	3.1748	up	6.77039e-06	0.0015848	-1.87164	0.0514498	748.118	-2.05678	0.0201973	866.937	-0.623105	0.0646433	2064.37	-0.390117	0.0920636	2812.7
A_84_P21474	AT4G15380	CYP705A4 (cytochrome P450, family 705, subfamily A, polypeptide 4); oxygen binding [AT4G15380.1]	1.6745	down	2.06355e-05	0.000725612	2.94235	up	3.49164e-06	0.00111887	1.75847	down	0.00416087	0.0132071	2.80185	up	0.000390228	0.00488102	-2.05205	0.0402031	660.225	-2.79578	0.0384738	519.797	-0.49508	0.0628144	2256.25	-1.3094	0.231182	1499.54
A_84_P10679	AT2G05180	CYP705A6 (cytochrome P450, family 705, subfamily A, polypeptide 6); oxygen binding [AT2G05180.1]	2.38553	down	0.00247756	0.00860104	3.94324	up	1.45719e-05	0.00146738	2.92773	down	0.000388912	0.00290223	3.21297	up	0.00154197	0.01005	-5.22588	0.135436	73.2399	-6.48019	0.290685	40.798	-3.24649	0.0083747	334.956	-4.79628	0.244004	133.83
A_84_P22005	AT2G27000	CYP705A8 (cytochrome P450, family 705, subfamily A, polypeptide 8); oxygen binding [AT2G27000.1]	1.77693	down	0.000552775	0.00317516	2.48135	up	3.8303e-05	0.00185295	1.79334	down	0.0011291	0.00544113	2.45865	up	0.000321863	0.00445407	-1.38239	0.0858057	1050.56	-2.21177	0.114447	780.341	-0.071262	0.0760143	3031	-0.913907	0.157602	1962.76
A_84_P22951	AT2G27010	CYP705A9 (cytochrome P450, family 705, subfamily A, polypeptide 9); oxygen binding [AT2G27010.1]	1.7681	down	0.000496066	0.00298262	2.94659	up	6.84496e-05	0.00228121	1.98682	down	0.00110422	0.00536401	2.62221	up	0.000220657	0.00378962	-3.00384	0.131445	341.529	-3.82604	0.0416817	254.376	-1.4448	0.0873581	1170.31	-2.43525	0.184873	684.516
A_84_P763062	AT4G22710	CYP706A2 (cytochrome P450, family 706, subfamily A, polypeptide 2); oxygen binding [AT4G22710.1]	2.83432	down	0.000141534	0.00152752	1.25332	down	0.0617963	0.127853	1.07096	up	0.542022	0.641247	2.42191	up	0.000624108	0.00614427	2.96591	0.0636742	21407.6	1.46291	0.171469	9983.33	2.64016	0.209858	19860.5	2.73906	0.148915	24613.7
A_84_P22316	AT4G12330	CYP706A7 (cytochrome P450, family 706, subfamily A, polypeptide 7); oxygen binding [AT4G12330.1]	1.47508	up	0.00538717	0.0152743	4.20057	up	1.55908e-05	0.0014952	1.12365	up	0.141599	0.220807	3.19982	up	0.000105602	0.00290928	-3.84444	0.123834	191.22	-3.28365	0.126668	370.879	-1.77386	0.074231	931.443	-1.60566	0.141049	1213.94
A_84_P12143	AT5G45340	CYP707A3 (cytochrome P450, family 707, subfamily A, polypeptide 3); oxygen binding [AT5G45340.1]	2.04458	up	0.00777999	0.0202635	1.70007	up	0.00470149	0.0200763	2.86081	up	0.00132923	0.00603165	2.37876	up	0.00726121	0.026941	-2.04061	0.111058	668.855	-1.0088	0.343793	1818.67	-1.27501	0.204727	1323.9	0.241413	0.257111	4405.17
A_84_P19680	AT1G55940	CYP708A1 (cytochrome P450, family 708, subfamily A, polypeptide 1); oxygen binding [AT1G55940.1]	1.17368	down	0.166262	0.227981	1.23635	down	0.128553	0.21445	2.4037	up	0.00285627	0.010075	2.28185	up	0.00245132	0.0132892	-2.85555	0.175804	381.387	-3.08659	0.158587	426.729	-3.16164	0.214556	359.13	-1.89638	0.258689	998.679
A_84_P17334	AT2G34500	CYP710A1 (cytochrome P450, family 710, subfamily A, polypeptide 1); C-22 sterol desaturase/ oxygen binding [AT2G34500.1]	1.1071	down	0.170979	0.233412	3.33221	up	0.000129988	0.00288736	1.29679	up	0.0645157	0.114712	4.78399	up	5.38386e-05	0.00236485	-4.80225	0.149824	98.7798	-4.94903	0.0288499	116.805	-3.06577	0.142552	379.804	-2.69082	0.213206	574.276
A_84_P23444	AT5G24910	CYP714A1 (cytochrome P450, family 714, subfamily A, polypeptide 1); oxygen binding [AT5G24910.1]	3.18384	down	2.41922e-05	0.000746528	2.90061	up	3.84994e-05	0.00185295	2.8723	down	0.000416478	0.00302208	3.21522	up	0.000269704	0.00414373	-2.81069	0.117368	392.167	-4.48146	0.0561572	161.67	-1.27433	0.0656859	1316.9	-2.79654	0.235055	535.302
A_84_P22498	AT5G24900	CYP714A2 (cytochrome P450, family 714, subfamily A, polypeptide 2); oxygen binding [AT5G24900.1]	3.51411	down	0.000445459	0.00281335	2.30872	up	0.00168847	0.0106027	3.89236	down	0.000123473	0.00163889	2.08437	up	0.00185826	0.0112146	-3.9334	0.239462	181.13	-5.74656	0.173628	67.5866	-2.7263	0.142515	483.32	-4.68695	0.181128	143.796
A_84_P12169	AT5G52400	CYP715A1 (cytochrome P450, family 715, subfamily A, polypeptide 1); oxygen binding [AT5G52400.1]	493.609	up	1.14819e-06	0.000464012	1.04823	down	0.811948	0.860266	1549.45	up	1.43635e-06	0.000549378	2.99459	up	0.000314467	0.00440841	-10.2678	0.299125	2.25388	-1.32056	0.125441	1445.59	-10.3357	0.353739	2.51446	0.261798	0.199968	4430.75
A_84_P12111	AT5G36110	CYP716A1 (cytochrome P450, family 716, subfamily A, polypeptide 1); oxygen binding [AT5G36110.1]	1.27634	up	0.0690805	0.11202	1.29266	down	0.0199247	0.0554031	4.08457	up	0.000106614	0.00153068	2.47567	up	0.00146766	0.00975113	-4.95178	0.164242	88.9081	-4.59976	0.184519	149.561	-5.32212	0.0475842	79.4893	-3.29194	0.224945	379.402
A_84_P19188	AT2G42850	CYP718 (cytochrome P450, family 718); oxygen binding [AT2G42850.1]	1.16932	up	0.341802	0.41586	4.46056	up	1.3278e-05	0.00142613	1.38426	down	0.0246572	0.0518359	2.75574	up	0.00334052	0.016115	-4.39286	0.118017	130.869	-4.16719	0.342942	203.836	-2.23564	0.0833304	674.675	-2.70475	0.215923	569.629
A_84_P13041	AT5G24960	CYP71A14 (cytochrome P450, family 71, subfamily A, polypeptide 14); oxygen binding [AT5G24960.1]	3.64973	down	0.000963909	0.00449888	2.3054	up	0.00137598	0.00938479	3.84498	down	5.42647e-05	0.00118735	2.18833	up	0.00368743	0.0172606	-3.09875	0.220959	322.585	-4.96654	0.299438	117.356	-1.89373	0.143661	860.577	-3.8367	0.117327	258.209
A_84_P20428	AT4G13310	CYP71A20 (cytochrome P450, family 71, subfamily A, polypeptide 20); oxygen binding [AT4G13310.1]	6.07962	down	0.012188	0.028831	10.3779	up	0.00227507	0.0126919	7.51942	down	0.00067689	0.00398359	8.39079	up	0.00270187	0.0141512	-6.0198	0.698443	45.8836	-8.62378	0.767333	10.1164	-2.64435	0.472991	523.513	-5.55497	0.236866	78.9399
A_84_P187744	AT3G48300	CYP71A23 (cytochrome P450, family 71, subfamily A, polypeptide 23); oxygen binding [AT3G48300.1]	1.05919	down	0.68055	0.735233	2.29929	up	0.00165105	0.0104622	1.20677	up	0.268444	0.375351	2.93897	up	0.00261978	0.0138882	-5.14647	0.266543	78.0151	-5.22944	0.18465	96.5485	-3.94528	0.0703045	206.253	-3.67413	0.358931	293.856
A_84_P22499	AT5G25120	CYP71B11 (cytochrome P450, family 71, subfamily B, polypeptide 11); oxygen binding [AT5G25120.1]	1.46746	down	0.0100968	0.0248937	1.22433	down	0.149082	0.239788	1.73528	up	0.0168156	0.0381285	2.07987	up	0.00326967	0.0158973	-1.01012	0.0223757	1360.14	-1.56344	0.207534	1225.37	-1.30211	0.282691	1302.98	-0.50694	0.204086	2601.35
A_84_P248605	AT3G26190	CYP71B21 (cytochrome P450, family 71, subfamily B, polypeptide 21); oxygen binding [AT3G26190.1]	1.11691	down	0.164282	0.225733	1.40916	down	0.0564349	0.119512	3.05685	up	0.00146664	0.00642392	2.42289	up	0.000611589	0.00607175	-3.89664	0.143259	184.985	-4.05616	0.0766802	217.235	-4.39147	0.288713	152.466	-2.77943	0.212617	538.618
A_84_P24042	AT3G26210	CYP71B23 (cytochrome P450, family 71, subfamily B, polypeptide 23); oxygen binding [AT3G26210.1]	1.37005	down	0.0054756	0.0154668	1.84094	up	0.00338027	0.0162485	1.21364	up	0.0937761	0.156748	3.061	up	9.18292e-06	0.00166835	-0.543724	0.13849	1885.74	-0.997948	0.0399255	1805.5	0.336718	0.201814	4021.78	0.616054	0.0900786	5647.3
A_84_P12694	AT3G26270	CYP71B25 (cytochrome P450, family 71, subfamily B, polypeptide 25); oxygen binding [AT3G26270.1]	1.75865	down	0.10866	0.161241	1.35143	down	0.51722	0.615932	2.6048	up	0.0767758	0.13269	3.3897	up	0.0071619	0.026718	-9.22096	0.445385	4.69866	-10.0354	0.520919	3.59504	-9.65545	0.962743	4.42848	-8.27427	0.302551	12.0769
A_84_P10803	AT3G26220	CYP71B3 (cytochrome P450, family 71, subfamily B, polypeptide 3); oxygen binding [AT3G26220.1]	1.17768	down	0.258929	0.330303	1.77653	up	0.0192937	0.0541447	1.35262	up	0.0990148	0.164002	2.82993	up	0.000728406	0.00667524	-2.00031	0.305988	695.906	-2.23626	0.0547963	766.341	-1.17126	0.223691	1415.51	-0.735496	0.272538	2233.57
A_84_P15411	AT2G02580	CYP71B9 (cytochrome P450, family 71, subfamily B, polypeptide 9); oxygen binding [AT2G02580.1]	2.3034	up	0.00406215	0.0123456	1.50244	up	0.0222379	0.0601513	4.02982	up	0.000561907	0.00357251	2.62854	up	0.00407559	0.0184039	-5.41193	0.259147	65.2008	-4.20816	0.237943	196.283	-4.82462	0.107454	112.139	-2.8139	0.331259	531.715
A_84_P10787	AT3G14680	CYP72A14 (cytochrome P450, family 72, subfamily A, polypeptide 14); oxygen binding [AT3G14680.1]	2.22996	up	0.00244803	0.00852483	4.55429	up	0.000239835	0.0037157	1.67441	up	0.00065494	0.00390555	3.41968	up	9.95776e-06	0.00172402	-5.44384	0.288419	63.909	-4.28682	0.0613106	184.771	-3.25661	0.0974821	332.447	-2.51296	0.0919474	645.752
A_84_P20242	AT3G14610	CYP72A7 (cytochrome P450, family 72, subfamily A, polypeptide 7); oxygen binding [AT3G14610.1]	1.07112	up	0.293428	0.366978	2.32804	up	5.22541e-05	0.00208576	1.15212	up	0.268655	0.375586	2.50409	up	0.00134531	0.00929657	-2.74695	0.0594744	408.411	-2.64783	0.129011	576.309	-1.52783	0.09875	1106.09	-1.32354	0.257409	1488.72
A_84_P10372	AT5G38450	CYP735A1 (cytochrome P450, family 735, subfamily A, polypeptide 1); oxygen binding [AT5G38450.1]	2.84545	down	0.000436918	0.00277589	2.62993	up	0.000136762	0.00294772	2.89363	down	0.00191666	0.00768572	2.58615	up	0.00429953	0.019027	-3.72654	0.15875	207.521	-5.23519	0.186462	96.0524	-2.33151	0.0558761	632.032	-3.86439	0.361677	258.805
A_84_P23898	AT2G46660	CYP78A6 (cytochrome P450, family 78, subfamily A, polypeptide 6); oxygen binding [AT2G46660.1]	5.09671	down	2.42098e-05	0.000746528	2.1517	down	0.000107358	0.00266536	1.16113	down	0.0638075	0.113694	2.03998	up	0.00084953	0.00724952	-1.65665	0.116651	868.646	-4.00621	0.14101	224.941	-2.76213	0.0460699	468.193	-2.97766	0.139412	468.005
A_84_P14701	AT3G61880	CYP78A9 (CYTOCHROME P450 78A9); oxygen binding [AT3G61880.1]	3.55789	down	0.000272624	0.00213838	1.66131	up	0.00397364	0.0179615	2.09287	down	0.000185985	0.00198082	2.82423	up	0.000239221	0.00392328	-0.683095	0.168791	1709.06	-2.51412	0.202146	636.629	0.049228	0.129501	3294.99	-1.01626	0.0504897	1819.48
A_84_P18730	AT5G36220	CYP81D1 (CYTOCHROME P450 91A1); oxygen binding [AT5G36220.1]	1.10854	up	0.498403	0.569568	2.25568	up	0.00689453	0.0258355	1.25567	up	0.0542576	0.0995412	2.55505	up	8.77005e-06	0.00164828	-1.67812	0.342542	871.275	-1.52946	0.0506484	1250.28	-0.504557	0.200964	2244.97	-0.176105	0.0640676	3256.9
A_84_P20540	AT4G37340	CYP81D3 (cytochrome P450, family 81, subfamily D, polypeptide 3); oxygen binding [AT4G37340.1]	1.0363	down	0.536748	0.605078	2.73774	up	0.000155839	0.00308551	1.03818	down	0.659006	0.73986	2.73278	up	7.99564e-05	0.00267622	-5.06994	0.112608	81.8215	-5.12138	0.068936	103.704	-3.61695	0.141967	260.601	-3.67101	0.136266	289.866
A_84_P13130	AT5G57220	CYP81F2 (cytochrome P450, family 81, subfamily F, polypeptide 2); oxygen binding [AT5G57220.1]	18.1402	down	1.38053e-07	0.000261718	7.00574	down	0.000134243	0.00293931	1.17982	down	0.340552	0.456394	2.19469	up	0.000613473	0.00608214	1.57699	0.0432472	8177.41	-2.60413	0.0780317	593.144	-1.23155	0.334443	1375.49	-1.47011	0.185146	1332.79
A_84_P613522	AT5G10600	CYP81K2 (cytochrome P450, family 81, subfamily K, polypeptide 2); oxygen binding [AT5G10600.1]	1.09832	up	0.590061	0.653885	2.3146	up	0.00594362	0.0233962	1.08824	up	0.415747	0.529188	2.29335	up	0.00107843	0.00822079	-7.19177	0.370223	19.3077	-7.05647	0.153303	27.2306	-5.98101	0.132011	50.5884	-5.85901	0.191985	63.864
A_84_P12090	AT5G23190	CYP86B1 (cytochrome P450, family 86, subfamily B, polypeptide 1); oxygen binding [AT5G23190.1]	1.21846	down	0.125279	0.180502	2.04919	down	0.0034728	0.0165004	5.15129	up	0.000360919	0.00279374	3.06297	up	0.00117355	0.00860876	-1.34968	0.106461	1078.02	-1.63474	0.232076	1169.59	-2.38473	0.269603	619.299	-0.0198018	0.246767	3664.55
A_84_P13148	AT5G61320	CYP89A3 (cytochrome P450, family 87, subfamily A, polypeptide 3); oxygen binding [AT5G61320.1]	1.50228	up	0.0518504	0.0892375	2.3077	down	0.138611	0.226781	7.33197	up	0.0126704	0.0304659	2.11491	up	0.0136668	0.0420516	-8.05968	0.0777729	10.2955	-7.47253	0.362776	20.6452	-9.26614	1.12923	6.08346	-6.39194	0.258324	44.2106
A_84_P10829	AT3G13730	CYP90D1 (CYTOCHROME P450, FAMILY 90, SUBFAMILY D, POLYPEPTIDE 1); oxidoreductase, acting on paired donors, with incorporation or reduction of molecular oxygen, NADH or NADPH as one donor, and incorporation of one atom of oxygen / oxygen binding [AT3G13730.1]	2.76471	down	0.000105808	0.00132989	1.44681	up	0.000343912	0.00440642	1.37398	down	0.0275194	0.0566967	2.91125	up	0.000631288	0.00617453	-1.06551	0.039137	1309.15	-2.53263	0.161151	624.569	-0.532635	0.0713041	2195.59	-0.990995	0.223041	1869.58
A_84_P15993	AT5G63450	CYP94B1 (cytochrome P450, family 94, subfamily B, polypeptide 1); oxygen binding [AT5G63450.1]	1.01403	down	0.924541	0.94081	1.73464	up	0.00822823	0.0291214	1.2579	up	0.139781	0.218345	2.21262	up	0.00580514	0.0231633	-2.06317	0.244673	658.576	-2.08327	0.243689	856.452	-1.26853	0.141616	1320.5	-0.937513	0.277772	1947.06
A_84_P10863	AT3G48520	CYP94B3 (cytochrome P450, family 94, subfamily B, polypeptide 3); oxygen binding [AT3G48520.1]	8.44524	up	7.4351e-06	0.000566221	5.23217	up	0.000107083	0.00266516	8.43078	up	2.6761e-05	0.000926179	5.22322	up	7.26922e-06	0.0015848	-3.70229	0.152665	211.084	-0.624149	0.0919416	2343.02	-1.31488	0.22352	1281.3	1.76079	0.101971	12489.4
A_84_P23699	AT1G65340	CYP96A3 (cytochrome P450, family 96, subfamily A, polypeptide 3); oxygen binding [AT1G65340.1]	1.715	down	0.0685985	0.111421	1.88077	down	0.0388784	0.0914207	2.71397	up	0.00200164	0.00789877	2.47476	up	0.00405503	0.0183452	-9.58899	0.492608	3.68041	-10.3672	0.232379	2.76201	-10.5003	0.170823	2.19627	-9.05991	0.30305	6.99064
A_84_P751658	AT1G47620	CYP96A8 (cytochrome P450, family 96, subfamily A, polypeptide 8); oxygen binding [AT1G47620.1]	1.10105	down	0.308005	0.381673	2.7712	up	8.42913e-05	0.00242871	1.37942	down	0.0761703	0.131827	2.21197	up	0.00547907	0.0222817	-5.13066	0.129942	78.4224	-5.26955	0.159996	93.6979	-3.66015	0.087962	251.985	-4.12421	0.326386	214.825
A_84_P15515	AT3G19390	cysteine proteinase, putative / thiol protease, putative [AT3G19390.1]	1.63891	down	0.000861511	0.00418541	3.2663	up	1.47792e-05	0.00147245	1.20428	down	0.021985	0.0472292	4.44513	up	1.42269e-05	0.00178742	-0.816768	0.116414	1561.5	-1.5295	0.0739349	1251.14	0.89089	0.0158117	5893.5	0.622723	0.126658	5679.44
A_84_P835471	AT2G34080	cysteine proteinase, putative [AT2G34080.1]	1.27993	down	0.030175	0.0585468	2.32539	up	0.000154001	0.00306897	1.1375	down	0.25754	0.363133	2.61656	up	0.000853594	0.00727068	-2.86592	0.083563	376.651	-3.22199	0.16771	387.399	-1.64845	0.126221	1019.11	-1.83432	0.208857	1040.81
A_84_P17439	AT3G22460	cysteine synthase, putative / O-acetylserine (thiol)-lyase, putative / O-acetylserine sulfhydrylase, putative [AT3G22460.1]	1.69192	down	0.00100382	0.00461461	2.42599	up	0.000632799	0.00606283	1.45092	down	0.0172658	0.0389485	2.82895	up	9.70079e-05	0.0028539	-1.57926	0.125778	916.548	-2.33793	0.0867002	715.088	-0.300687	0.190593	2587.21	-0.837657	0.141431	2063.66
A_84_P24073	AT3G28740	cytochrome P450 family protein [AT3G28740.1]	2.33973	down	0.00068367	0.00362394	2.12462	up	0.00128521	0.00900663	1.55699	down	0.0476361	0.0891909	3.19272	up	0.0016755	0.0105345	-1.23136	0.220751	1176.53	-2.45771	0.0346618	656.945	-0.144158	0.0762803	2880.57	-0.78292	0.384281	2193.29
A_84_P12057	AT5G08250	cytochrome P450 family protein [AT5G08250.1]	1.46488	up	0.036748	0.0679989	2.26955	down	0.0316854	0.0782454	14.4603	up	0.000403115	0.00296909	4.34948	up	0.000162525	0.00335552	-5.17547	0.164227	76.0083	-4.62468	0.262005	148.227	-6.35787	0.610464	41.6728	-2.50384	0.0531173	649.069
A_84_P857301	AT2G40140	CZF1/ZFAR1; transcription factor [AT2G40140.1]	2.25355	up	0.0071949	0.0190364	1.59967	up	0.0514503	0.111973	3.16613	up	0.000562816	0.0035742	2.24746	up	0.00123781	0.00886826	-3.29466	0.392424	287.92	-2.12246	0.0847617	828.323	-2.61689	0.168601	521.731	-0.954164	0.233613	1915.48
A_84_P277980	AT3G08840	D-alanine--D-alanine ligase family [AT3G08840.1]	4.3284	down	0.000152849	0.001591	1.017	up	0.80586	0.855853	2.18124	down	0.00255457	0.00933829	2.01812	up	0.00793117	0.0286514	-3.49624	0.131761	243.138	-5.61007	0.226834	74.6133	-3.47192	0.0915287	286.245	-4.59706	0.275213	153.541
A_84_P10306	AT5G59930	DC1 domain-containing protein / UV-B light-insensitive protein, putative [AT5G59930.1]	2.40285	down	4.14433e-05	0.000906376	3.62337	up	2.07026e-06	0.001003	2.0192	down	0.00028568	0.00244917	4.31182	up	2.68477e-05	0.00203297	-3.38762	0.0201173	261.702	-4.65236	0.110989	143.488	-1.53029	0.0754074	1101.36	-2.54407	0.126842	633.022
A_84_P116712	AT1G29180	DC1 domain-containing protein [AT1G29180.1]	2.2019	down	0.000245853	0.00202416	4.86759	up	1.31073e-05	0.00142613	2.39181	down	0.00098511	0.0049923	4.48111	up	0.000127511	0.00304992	-4.79806	0.126892	98.6672	-5.93681	0.0966585	58.8909	-2.51485	0.0844273	555.96	-3.77296	0.237533	272.098
A_84_P95179	AT1G44050	DC1 domain-containing protein [AT1G44050.1]	2.83021	down	0.000818874	0.00405181	6.6288	up	3.96151e-05	0.00187958	3.4008	down	0.000537683	0.00347688	5.51661	up	0.000232204	0.00386294	-6.10615	0.195626	39.8754	-7.60706	0.209456	18.5905	-3.3774	0.140088	306.114	-5.14327	0.267977	105.27
A_84_P12398	AT1G53340	DC1 domain-containing protein [AT1G53340.1]	1.464	down	0.00133505	0.0055666	2.31304	up	8.78627e-05	0.00247095	1.5004	down	0.00588615	0.0169733	2.25693	up	0.000365085	0.00474339	-5.29876	0.065128	69.569	-5.84868	0.0999822	62.6179	-4.08897	0.113038	186.749	-4.67432	0.152108	144.796
A_84_P12467	AT1G55430	DC1 domain-containing protein [AT1G55430.1]	1.06755	down	0.429063	0.503212	2.90556	up	6.9839e-06	0.00131839	1.16958	down	0.213107	0.310316	2.65209	up	0.00143526	0.00960799	-5.04786	0.0798636	82.7643	-5.14217	0.167804	102.394	-3.50904	0.0362449	279.343	-3.73503	0.26208	280.05
A_84_P11522	AT1G55440	DC1 domain-containing protein [AT1G55440.1]	1.74444	up	0.033569	0.0634667	2.68098	up	0.00325785	0.0158522	1.31895	up	0.0713584	0.124692	2.02706	up	0.00683958	0.0259237	-7.83122	0.344703	12.1639	-7.02846	0.269234	28.0243	-6.40846	0.185809	37.4703	-6.00907	0.214436	57.4957
A_84_P289784	AT1G61840	DC1 domain-containing protein [AT1G61840.1]	1.135	up	0.0850954	0.132166	2.01274	up	0.000139105	0.00296158	1.48061	up	0.0846857	0.144032	2.62563	up	0.00517136	0.021477	-5.39595	0.113695	65.1851	-5.21326	0.0799403	97.3806	-4.38678	0.0449886	152.05	-3.82059	0.427554	268.861
A_84_P163943	AT1G66440	DC1 domain-containing protein [AT1G66440.1]	3.29072	down	8.45541e-05	0.00120508	3.30032	up	4.25367e-05	0.00191972	2.15847	down	0.00494678	0.0149466	5.03155	up	0.000346227	0.00461402	-4.18503	0.0901046	151.056	-5.90343	0.159867	60.5612	-2.46242	0.125683	579.805	-3.57243	0.318558	315.273
A_84_P235303	AT1G66450	DC1 domain-containing protein [AT1G66450.1]	1.55579	down	0.00875453	0.0222333	2.45663	up	1.94949e-05	0.00153712	1.67721	down	0.000375103	0.00284347	2.27879	up	0.00101982	0.00795339	-4.36547	0.0865758	133.266	-5.00312	0.214051	113.346	-3.06879	0.0406429	378.714	-3.81485	0.109123	261.83
A_84_P18120	AT1G69150	DC1 domain-containing protein [AT1G69150.1]	7.56341	up	0.00200089	0.00738299	3.40372	up	0.0105461	0.034708	5.99736	up	0.00013919	0.00171882	2.69896	up	0.00265744	0.0140042	-10.1449	0.660204	2.60514	-7.22588	0.247067	24.3062	-8.3778	0.140931	9.57982	-5.79347	0.27967	67.2108
A_84_P78735	AT2G02610	DC1 domain-containing protein [AT2G02610.1]	1.44911	down	0.0282019	0.0556309	2.3069	up	0.000632363	0.00606283	1.37403	down	0.0105208	0.0263779	2.43296	up	0.000823797	0.00713406	-6.1623	0.214094	38.4648	-6.69747	0.173474	34.9875	-4.95635	0.0231873	102.409	-5.41476	0.17346	86.7836
A_84_P838093	AT2G02680	DC1 domain-containing protein [AT2G02680.1]	1.39516	down	0.05072	0.0877462	2.98602	up	2.70474e-06	0.0010761	1.9116	down	0.00157075	0.00672015	2.17932	up	0.00573821	0.022989	-7.48647	0.0580316	15.2701	-7.9669	0.295583	14.5627	-5.90824	0.0407506	52.9184	-6.84302	0.207755	32.3151
A_84_P503876	AT2G27660	DC1 domain-containing protein [AT2G27660.1]	1.67964	down	0.00203955	0.00748448	1.9838	up	0.000388939	0.00468997	1.08444	up	0.261404	0.367629	3.61345	up	5.9424e-05	0.00242937	-2.45745	0.0786521	499.596	-3.20561	0.163678	391.938	-1.46919	0.134363	1148.32	-1.35223	0.0773528	1442.21
A_84_P227499	AT2G37820	DC1 domain-containing protein [AT2G37820.1]	2.92509	down	0.000965801	0.0045049	3.71587	up	1.09564e-05	0.00140884	2.6144	down	8.27226e-05	0.00137487	4.15745	up	0.000370933	0.00477526	-4.37868	0.09402	131.673	-5.92716	0.294008	59.9793	-2.48498	0.0759204	567.341	-3.87146	0.126165	252.235
A_84_P184454	AT2G43220	DC1 domain-containing protein [AT2G43220.1]	1.70043	down	0.289869	0.36333	5.65597	up	0.00477644	0.020289	1.75467	down	0.000564957	0.00358049	5.48115	up	0.00571221	0.0229165	-9.3424	0.761826	4.55112	-10.1083	0.777325	3.58134	-6.84263	0.0549358	27.717	-7.65383	0.129525	18.3228
A_84_P77129	AT2G44370	DC1 domain-containing protein [AT2G44370.1]	1.21211	down	0.192255	0.257579	1.94255	up	0.00102835	0.00793819	1.50337	up	0.0181016	0.0404345	3.53981	up	0.000881527	0.00739494	-2.54616	0.151468	471.755	-2.82368	0.266821	513.495	-1.58821	0.121399	1061.24	-1.00001	0.234134	1857.55
A_84_P139609	AT2G44380	DC1 domain-containing protein [AT2G44380.1]	1.1287	down	0.293235	0.36678	2.01449	up	0.0890888	0.164738	1.62143	up	0.212606	0.309694	3.68674	up	0.00064527	0.00625806	-10.0761	0.055544	2.53833	-10.2508	0.243976	2.99743	-9.06568	0.780976	6.64629	-8.36841	0.233765	11.2176
A_84_P22019	AT2G44390	DC1 domain-containing protein [AT2G44390.1]	2.02747	down	0.0117031	0.0279259	4.18823	up	0.000492283	0.0053105	1.60569	down	0.00693159	0.019177	5.28837	up	0.000174793	0.00344988	-3.66253	0.315833	219.682	-4.68221	0.247917	141.405	-1.59619	0.140997	1051.42	-2.27939	0.183669	762.734
A_84_P83309	AT3G07000	DC1 domain-containing protein [AT3G07000.1]	2.36641	down	3.23799e-05	0.000817835	2.36894	up	7.26575e-06	0.00132556	2.41019	down	0.0010538	0.00521671	2.32591	up	0.00144163	0.00963855	-2.6607	0.0118002	433.203	-3.9034	0.103476	241.193	-1.41646	0.0706431	1193.45	-2.68561	0.248995	578.887
A_84_P205658	AT3G11370	DC1 domain-containing protein [AT3G11370.1]	1.00415	down	0.970519	0.977152	2.91931	up	9.18254e-06	0.00137716	1.2942	down	0.158342	0.242345	2.26506	up	0.0101796	0.0340018	-5.02803	0.087594	83.9166	-5.034	0.248412	111.215	-3.4824	0.0350743	284.218	-3.85446	0.37045	260.824
A_84_P163223	AT3G13760	DC1 domain-containing protein [AT3G13760.1]	3.11898	down	0.000253777	0.00205102	4.49186	up	8.12417e-05	0.00239674	2.09173	down	0.00256572	0.00936883	6.69782	up	6.76865e-05	0.0025515	-2.66075	0.226039	436.168	-4.30183	0.0511215	182.906	-0.49344	0.0374613	2259.88	-1.55814	0.272207	1267.24
A_84_P252155	AT3G28650	DC1 domain-containing protein [AT3G28650.1]	4.29378	down	0.000638482	0.00347736	3.54951	up	2.11682e-05	0.00155885	3.26723	down	0.000584589	0.00365184	4.66476	up	0.00112061	0.00839117	-6.56936	0.0622528	28.8553	-8.67161	0.371148	9.03028	-4.74174	0.122739	118.818	-6.44981	0.272508	42.6868
A_84_P255900	AT3G43890	DC1 domain-containing protein [AT3G43890.1]	1.29915	down	0.131411	0.187579	2.99449	up	0.000251202	0.00377826	1.76769	down	0.00940345	0.0241714	2.20078	up	0.00806402	0.0289849	-5.27067	0.208663	71.52	-5.64824	0.275508	72.7735	-3.68836	0.0782928	247.231	-4.51022	0.293498	163.919
A_84_P167283	AT3G46800	DC1 domain-containing protein [AT3G46800.1]	1.15094	down	0.363486	0.437759	15.1058	up	1.22407e-06	0.000800618	1.94933	down	0.00194191	0.00775751	8.91888	up	0.000146021	0.00320787	-8.80236	0.0777056	6.15131	-9.00517	0.333934	7.11695	-4.88533	0.121588	107.784	-5.84831	0.196066	64.3521
A_84_P117432	AT3G46810	DC1 domain-containing protein [AT3G46810.1]	2.52481	down	0.0104789	0.0256339	5.92215	up	4.36296e-06	0.0011785	1.88155	down	0.00545421	0.0160472	7.9468	up	0.000819784	0.00710958	-6.62796	0.0738326	27.6956	-7.96413	0.504129	14.938	-4.06184	0.10697	190.296	-4.97376	0.268527	118.746
A_84_P162793	AT3G48400	DC1 domain-containing protein [AT3G48400.1]	1.54269	down	0.00221993	0.0079435	3.56805	up	0.000143394	0.00299541	1.25507	down	0.173528	0.261576	4.38573	up	0.000259489	0.00406703	-4.45883	0.10432	124.809	-5.08427	0.115018	106.456	-2.62369	0.198306	520.97	-2.95146	0.280222	482.711
A_84_P212328	AT3G50010	DC1 domain-containing protein [AT3G50010.1]	3.53248	down	9.61144e-06	0.000599035	3.97935	up	1.68179e-07	0.000564085	3.25872	down	8.81006e-05	0.00141024	4.31365	up	6.51885e-05	0.00251812	-3.8703	0.0229868	187.386	-5.69098	0.110052	70.037	-1.87777	0.0382988	865.087	-3.58207	0.179877	309.228
A_84_P23228	AT4G01350	DC1 domain-containing protein [AT4G01350.1]	1.90574	down	3.01774e-05	0.000799509	2.58043	up	4.61529e-06	0.001188	1.45849	down	0.000797849	0.00440139	3.37174	up	9.40313e-06	0.00168726	-3.09531	0.0528245	320.633	-4.02566	0.0554697	221.462	-1.7277	0.0463163	959.085	-2.27217	0.0922987	763.131
A_84_P20393	AT4G01910	DC1 domain-containing protein [AT4G01910.1]	1.30303	down	0.000390259	0.00260943	2.16926	up	4.23006e-06	0.00116207	1.07351	down	0.0221165	0.0474626	2.63306	up	1.42241e-06	0.00157531	-3.21939	0.0406402	294.039	-3.60126	0.0444286	297.129	-2.10218	0.0387455	739.946	-2.20452	0.0296708	798.289
A_84_P21339	AT4G01920	DC1 domain-containing protein [AT4G01920.1]	1.70442	down	0.000217654	0.00190723	1.75431	up	0.00108429	0.00820232	1.1191	down	0.214816	0.312401	2.67186	up	6.20603e-05	0.00248748	-3.34792	0.0841743	269.882	-4.1172	0.061858	207.791	-2.53702	0.143781	550.997	-2.69935	0.125616	568.348
A_84_P10965	AT4G11390	DC1 domain-containing protein [AT4G11390.1]	4.86276	down	3.21631e-05	0.000815909	1.59149	up	0.0132097	0.0408267	1.87828	down	0.0427635	0.0815847	4.12028	up	0.00211123	0.0121449	-8.24966	0.184468	9.08446	-10.5314	0.0491549	2.43691	-7.57928	0.201956	16.729	-8.48869	0.497984	10.648
A_84_P280240	AT4G13130	DC1 domain-containing protein [AT4G13130.1]	2.20088	down	0.000997042	0.00459605	2.44727	up	6.40019e-05	0.00224339	2.27517	down	0.0058305	0.0168698	2.36736	up	0.00727584	0.0269791	-5.01893	0.102315	84.4434	-6.15701	0.204604	50.75	-3.72776	0.0777564	240.271	-4.91373	0.374975	125.261
A_84_P284290	AT4G26380	DC1 domain-containing protein [AT4G26380.1]	1.47794	up	0.00805413	0.0207997	2.68233	up	2.60049e-05	0.00161373	1.23473	up	0.331957	0.44718	2.24091	up	0.0162464	0.0477257	-6.84513	0.110767	23.8578	-6.28154	0.165671	46.4638	-5.42165	0.0217826	74.1971	-5.11746	0.477214	109.415
A_84_P282230	AT5G02350	DC1 domain-containing protein [AT5G02350.1]	3.02511	down	0.00231676	0.00820215	2.38191	up	5.40164e-06	0.00123308	2.66301	down	0.000164687	0.00185888	2.70578	up	0.00458708	0.0198344	-5.22562	0.0598954	73.271	-6.82261	0.396533	32.5087	-3.97351	0.0298229	202.435	-5.38657	0.176212	88.3847
A_84_P121082	AT5G02360	DC1 domain-containing protein [AT5G02360.1]	1.40642	down	0.0203266	0.0431374	2.81472	up	0.000347497	0.00442097	1.45171	down	0.0217487	0.0467976	2.72691	up	0.00060205	0.00602919	-5.38291	0.227368	66.013	-5.87494	0.0235209	61.4471	-3.88992	0.0227213	214.528	-4.42768	0.254087	173.078
A_84_P13026	AT5G17960	DC1 domain-containing protein [AT5G17960.1]	6.83643	down	0.000432689	0.0027619	2.082	up	0.00259208	0.0137547	3.35848	down	0.0043724	0.0136627	4.23806	up	0.00462986	0.0199502	-6.01837	0.177184	42.3953	-8.79161	0.412595	8.40479	-4.9604	0.208722	102.872	-6.70821	0.477604	36.4687
A_84_P173901	AT5G22355	DC1 domain-containing protein [AT5G22355.1]	1.36168	down	0.025797	0.0519574	2.8448	up	0.000210055	0.0034924	1.88718	down	0.00653051	0.0183402	2.05263	up	0.0048851	0.0206721	-4.42598	0.196496	128.145	-4.87137	0.105233	123.264	-2.91766	0.0508334	421.305	-3.83389	0.301113	262.095
A_84_P245795	AT5G40590	DC1 domain-containing protein [AT5G40590.1]	10.2688	down	2.1116e-06	0.000493288	1.88851	down	0.0023064	0.0127952	1.16256	up	0.257726	0.363277	6.32147	up	3.10732e-05	0.00211371	0.0393963	0.0928827	2820.72	-3.3208	0.107272	361.632	-0.877848	0.210477	1750.22	-0.660538	0.192814	2337.19
A_84_P20644	AT5G42840	DC1 domain-containing protein [AT5G42840.1]	1.34153	up	0.0188721	0.0406803	2.14893	up	0.000136522	0.00294528	1.75994	up	0.000226904	0.00218464	2.81915	up	0.000131253	0.00307898	-3.89004	0.108945	184.89	-3.46616	0.158691	327.078	-2.78643	0.0764307	461.624	-1.9709	0.0817599	938.922
A_84_P111682	AT5G43520	DC1 domain-containing protein [AT5G43520.1]	3.28575	down	0.000818284	0.00405014	5.57896	up	0.000240509	0.0037214	4.89038	down	6.25158e-05	0.0012476	3.7484	up	7.63533e-05	0.00263806	-1.33137	0.311867	1104.72	-3.0476	0.100486	436.331	1.14863	0.148567	7052.32	-1.14132	0.171054	1676.81
A_84_P15009	AT5G54040	DC1 domain-containing protein [AT5G54040.1]	1.6934	down	0.00355758	0.011194	3.19306	up	4.5989e-06	0.001188	1.64566	down	0.000783606	0.00435018	3.2857	up	0.000238497	0.00391831	-1.32492	0.0297201	1093.52	-2.08485	0.212139	854.333	0.350015	0.0806637	4058.88	-0.368648	0.109085	2856.65
A_84_P15955	AT5G54050	DC1 domain-containing protein [AT5G54050.1]	1.22973	up	0.143899	0.202263	2.6092	up	2.72788e-05	0.00164022	1.11151	up	0.223408	0.322633	2.35835	up	0.0025873	0.0137746	-7.27734	0.101162	17.7121	-6.979	0.266322	28.8172	-5.89374	0.0458201	53.4841	-5.74122	0.177693	69.1269
A_84_P752131	AT1G71280	DEAD/DEAH box helicase, putative [AT1G71280.1]	1.40903	up	0.0116287	0.0278	2.02096	up	0.00355685	0.0167411	3.29638	up	0.000465729	0.00321621	4.72798	up	3.47941e-05	0.0021409	-7.90192	0.0887647	11.4913	-7.40722	0.172989	21.3713	-6.88687	0.271992	27.0783	-5.16599	0.0815886	102.635
A_84_P23335	AT4G33370	DEAD-box protein abstrakt, putative [AT4G33370.1]	1.02283	up	0.917848	0.935636	1.37543	up	0.23987	0.344807	1.96663	up	0.0199419	0.0436421	2.64459	up	0.00265207	0.0139879	-8.87029	0.401758	6.06571	-8.83772	0.320055	7.98061	-8.4104	0.414781	9.66166	-7.43467	0.176146	21.3451
A_84_P785549	AT5G48657	defense protein-related [AT5G48657.2]	1.78972	down	0.00732641	0.0193222	1.42483	up	0.0380631	0.089999	1.22598	down	0.0197432	0.0433071	2.08	up	0.000161641	0.00334567	-3.4542	0.268487	253.328	-4.29393	0.107147	184.366	-2.94341	0.110032	413.084	-3.23734	0.0787936	390.223
A_84_P305000	AT2G23960	defense-related protein, putative [AT2G23960.1]	1.34973	up	0.00166236	0.006488	4.56488	up	6.89773e-05	0.00228121	1.17136	down	0.172407	0.260156	2.88729	up	3.57147e-05	0.0021409	-3.15415	0.0935111	307.529	-2.72148	0.0339177	547.241	-0.963572	0.201554	1647.68	-1.19176	0.126954	1615.13
A_84_P308363	AT2G45750	dehydration-responsive family protein [AT2G45750.1]	1.53332	down	0.00436717	0.0130381	2.46384	up	5.61291e-05	0.0021525	1.62554	down	0.00517345	0.0154379	2.32405	up	0.00120508	0.00874151	-0.875447	0.0965236	1492.57	-1.4921	0.156456	1286.78	0.425461	0.0798225	4280.56	-0.275462	0.20387	3060.68
A_84_P12005	AT4G38410	dehydrin, putative [AT4G38410.1]	3.58777	up	0.00091646	0.00436588	1.88464	up	0.00166646	0.0105141	5.28676	up	0.000446886	0.00314078	2.77712	up	0.00651751	0.0251067	-2.8965	0.131529	369.907	-1.05342	0.337702	1765.69	-1.98221	0.164137	809.818	0.42017	0.356233	5018.9
A_84_P14131	AT5G20250	DIN10 (DARK INDUCIBLE 10); hydrolase, hydrolyzing O-glycosyl compounds [AT5G20250.1]	3.04421	down	0.00232029	0.00821264	4.06545	up	0.00143117	0.0096081	2.8831	down	0.00262428	0.0095157	4.29264	up	0.000464769	0.00527743	2.48849	0.380827	15710.7	0.882421	0.133282	6655.68	4.51191	0.234353	72916.3	2.98429	0.320001	29565.2
A_84_P847302	AT3G60140	DIN2 (DARK INDUCIBLE 2); hydrolase, hydrolyzing O-glycosyl compounds [AT3G60140.1]	2.877	up	0.00074861	0.00382758	1.36314	down	0.0119269	0.0379598	10.8089	up	0.000209073	0.00210101	2.75616	up	0.00779639	0.0283217	-4.25495	0.125998	144.252	-2.73038	0.25498	547.326	-4.70188	0.124258	122.411	-1.26772	0.444517	1577.22
A_84_P22681	AT1G71390	disease resistance family protein / LRR family protein [AT1G71390.1]	1.62326	up	0.388356	0.462914	1.48273	up	0.565052	0.658804	3.29411	up	0.0467455	0.0878212	3.00893	up	0.00341964	0.016357	-7.8018	1.24192	15.7463	-7.10291	0.158383	26.2939	-7.23355	0.962755	24.0938	-5.51366	0.413935	82.9311
A_84_P20789	AT1G71400	disease resistance family protein / LRR family protein [AT1G71400.1]	2.90167	down	0.000519469	0.00306501	1.48973	up	0.00222503	0.0125185	1.63005	down	0.00012424	0.00164003	2.65189	up	0.000476077	0.00534596	-2.5026	0.127641	484.851	-4.03949	0.227479	220.717	-1.92755	0.0641522	834.905	-2.63246	0.0526523	593.405
A_84_P12550	AT2G32660	disease resistance family protein / LRR family protein [AT2G32660.1]	1.32096	down	0.0928266	0.141844	2.34859	up	0.000268199	0.00390559	1.11971	down	0.169302	0.256189	2.77071	up	0.00122924	0.00883006	-2.42972	0.135945	509.731	-2.83131	0.28572	511.686	-1.19792	0.11245	1385.77	-1.36105	0.125773	1434.19
A_84_P14516	AT3G05360	disease resistance family protein / LRR family protein [AT3G05360.1]	1.68014	down	0.00278095	0.00933759	1.15627	down	0.15143	0.24259	1.81201	up	0.0030552	0.0105643	2.63297	up	0.000426556	0.00506868	-3.11177	0.117149	317.851	-3.86035	0.158903	249.875	-3.32125	0.16821	318.334	-2.46366	0.159743	668.677
A_84_P18631	AT4G13920	disease resistance family protein / LRR family protein [AT4G13920.1]	1.11569	down	0.643505	0.701749	1.86959	up	0.0464385	0.104304	1.56712	up	0.0112132	0.0277248	3.26882	up	0.000287023	0.00426389	-6.63906	0.519424	29.0941	-6.797	0.172799	32.6068	-5.73634	0.17712	59.6808	-5.08823	0.179314	108.588
A_84_P19697	AT1G47890	disease resistance family protein [AT1G47890.1]	1.8855	down	0.00832172	0.0213417	2.3972	down	0.00173731	0.0108001	3.2393	up	9.97682e-05	0.00148639	2.54785	up	0.000594268	0.00598944	-3.98722	0.289792	175.889	-4.90217	0.150523	121.286	-5.24857	0.0458343	83.5704	-3.55289	0.183189	314.877
A_84_P15582	AT3G46730	disease resistance protein (CC-NBS class), putative [AT3G46730.1]	1.13446	down	0.040747	0.0738154	1.97918	up	0.000135402	0.00294151	1.35391	up	0.000668345	0.00395409	3.03994	up	1.1717e-06	0.00157531	-3.91507	0.0931682	182.113	-4.09708	0.0501216	210.97	-2.93016	0.0732548	416.671	-2.49303	0.0300646	653.594
A_84_P173341	AT1G12290	disease resistance protein (CC-NBS-LRR class), putative [AT1G12290.1]	1.59704	down	0.000331033	0.00238067	1.48844	up	9.58782e-06	0.00137742	1.06786	down	0.0620709	0.111144	2.22603	up	6.44407e-05	0.00250811	-2.71565	0.0265119	417.337	-3.39105	0.098588	344.779	-2.14185	0.0234736	719.883	-2.23657	0.0594036	781.341
A_84_P20795	AT1G15890	disease resistance protein (CC-NBS-LRR class), putative [AT1G15890.1]	1.88481	down	0.000247276	0.00202859	2.04086	up	7.00339e-05	0.00228912	1.22031	down	0.0303139	0.0613923	3.15217	up	6.97854e-05	0.00257869	-4.36591	0.0889086	132.818	-5.28033	0.0924691	92.818	-3.33673	0.0554663	314.416	-3.62398	0.140858	299.336
A_84_P109182	AT1G58400	disease resistance protein (CC-NBS-LRR class), putative [AT1G58400.1]	1.41299	down	0.000791463	0.00396548	2.28769	up	3.38431e-05	0.00178117	1.16309	down	0.0329901	0.0657766	2.77921	up	2.21591e-05	0.00198101	-3.48236	0.0548061	245.004	-3.98111	0.07686	228.407	-2.28847	0.0850467	650.66	-2.50644	0.08192	648.074
A_84_P17213	AT1G58410	disease resistance protein (CC-NBS-LRR class), putative [AT1G58410.1]	1.20768	down	0.0158367	0.0353765	2.47379	up	2.53986e-05	0.00159769	1.21698	down	0.012056	0.0293051	2.45489	up	5.78047e-05	0.00241192	-3.06894	0.0846906	326.71	-3.34118	0.0810664	356.606	-1.76222	0.058649	937.364	-2.04552	0.0960379	891.596
A_84_P20874	AT1G59780	disease resistance protein (CC-NBS-LRR class), putative [AT1G59780.1]	5.8256	down	3.25001e-05	0.00081825	2.06842	up	0.0019407	0.0115621	4.46616	down	0.00012143	0.00162678	2.69803	up	0.00032312	0.00446137	-4.56955	0.211614	116.272	-7.11196	0.0265258	26.0685	-3.52102	0.135286	278.538	-5.68005	0.213461	72.4169
A_84_P10614	AT1G63350	disease resistance protein (CC-NBS-LRR class), putative [AT1G63350.1]	2.58349	down	0.0302193	0.058604	1.44974	up	0.233299	0.337465	1.31218	down	0.187822	0.279661	2.85433	up	0.0070384	0.0264315	-7.90076	0.563542	12.1089	-9.27008	0.449609	6.05121	-7.36497	0.346416	19.5785	-7.75693	0.251244	17.1482
A_84_P13692	AT3G46710	disease resistance protein (CC-NBS-LRR class), putative [AT3G46710.1]	1.00029	down	0.997587	0.998228	3.5516	up	5.23056e-05	0.00208576	1.17544	down	0.104276	0.171162	3.02237	up	0.000320966	0.00445151	-6.62847	0.0582135	27.6767	-6.62889	0.215863	36.6714	-4.8	0.162847	114.187	-5.03321	0.103272	112.619
A_84_P20555	AT5G05400	disease resistance protein (CC-NBS-LRR class), putative [AT5G05400.1]	1.45137	down	0.0230481	0.0476333	2.61575	up	0.000438244	0.00499184	1.33918	down	0.00166069	0.00697287	2.83488	up	8.59162e-05	0.0027558	-3.73291	0.219295	207.032	-4.27033	0.138911	187.13	-2.34569	0.051895	625.71	-2.76704	0.0817666	540.628
A_84_P16478	AT3G14460	disease resistance protein (NBS-LRR class), putative [AT3G14460.1]	1.17924	down	0.205527	0.272449	1.48142	up	0.0149986	0.0449628	1.172	up	0.0909651	0.152899	2.04742	up	0.0012562	0.00894819	-5.78875	0.203919	49.8819	-6.0266	0.181228	55.7412	-5.22177	0.126975	85.1461	-4.9928	0.126063	115.709
A_84_P21719	AT5G38350	disease resistance protein (NBS-LRR class), putative [AT5G38350.1]	2.29194	down	0.00128594	0.00543322	2.85093	up	0.000515656	0.00542964	1.73577	down	0.0024088	0.00897392	3.76441	up	8.29017e-05	0.00272196	-5.34934	0.165014	67.2649	-6.54591	0.197146	38.7443	-3.83791	0.195767	222.677	-4.63349	0.0492879	148.188
A_84_P20045	AT1G57630	disease resistance protein (TIR class), putative [AT1G57630.1]	3.20314	down	0.0073235	0.0193168	4.48028	down	0.0125647	0.0393867	2.94649	up	0.0172907	0.0389907	2.10657	up	0.0012599	0.00896172	-2.43412	0.557229	537.211	-4.1136	0.153928	208.778	-4.59771	0.667942	139.447	-3.03871	0.17051	449.571
A_84_P590289	AT4G19920	disease resistance protein (TIR class), putative [AT4G19920.1]	5.91684	down	4.93504e-05	0.000968419	2.57302	up	4.51948e-05	0.00196278	2.61862	down	0.00164484	0.00693079	5.8138	up	0.000312561	0.00440024	-5.62606	0.0332387	55.4665	-8.19088	0.236727	12.4245	-4.2626	0.119762	166.408	-5.6514	0.295015	74.0374
A_84_P576914	AT4G19925	disease resistance protein (TIR class), putative [AT4G19925.1]	1.31517	down	0.0978476	0.148099	1.73775	up	0.0115807	0.0371645	1.6151	up	0.013658	0.0323272	3.69118	up	0.000358983	0.00470464	-7.30194	0.195764	17.463	-7.69718	0.250893	17.5236	-6.50472	0.244165	35.2849	-5.8131	0.146974	65.597
A_84_P837681	AT4G23510	disease resistance protein (TIR class), putative [AT4G23510.1]	1.67219	down	0.00711205	0.018871	2.19037	up	0.0023004	0.0127698	1.13173	down	0.337069	0.452709	3.23638	up	0.000317948	0.00443348	-6.32829	0.218612	34.3925	-7.07003	0.127775	26.8928	-5.19711	0.180534	86.8686	-5.37565	0.218921	89.222
A_84_P19945	AT1G72850	disease resistance protein (TIR-NBS class), putative [AT1G72850.1]	1.23188	down	0.00956566	0.0238447	3.25535	up	2.20354e-05	0.00156265	1.53725	down	0.00134937	0.0060939	2.60868	up	3.47686e-05	0.0021409	-4.14434	0.0686929	155.182	-4.44521	0.0881387	165.637	-2.44153	0.109812	587.542	-3.06189	0.078502	441.191
A_84_P21837	AT1G72870	disease resistance protein (TIR-NBS class), putative [AT1G72870.1]	2.2914	down	0.00105816	0.0047743	2.28464	up	0.000281767	0.00399688	1.75601	down	0.00143651	0.00634288	2.98121	up	0.000393898	0.00490158	-5.12428	0.102608	78.8138	-6.32051	0.221614	45.3804	-3.93231	0.139149	208.919	-4.74462	0.11369	137.603
A_84_P18775	AT5G48780	disease resistance protein (TIR-NBS class), putative [AT5G48780.1]	1.81044	down	0.00203114	0.00746438	1.70682	up	0.00130664	0.00909973	1.43126	down	0.000996083	0.00502335	2.15901	up	0.000287763	0.00426489	-4.25416	0.140232	144.426	-5.1105	0.153114	104.879	-3.48285	0.0896124	284.123	-4.00014	0.0526831	230.044
A_84_P16166	AT1G65850	disease resistance protein (TIR-NBS-LRR class), putative [AT1G65850.1]	1.30747	up	0.129677	0.185606	4.25993	up	8.084e-06	0.00136666	1.5895	down	0.0091214	0.0236359	2.0498	up	0.0119816	0.0382541	-8.5182	0.116631	7.49004	-8.13142	0.332007	13.0367	-6.42737	0.0409773	36.9297	-7.09594	0.241501	27.206
A_84_P14147	AT2G17050	disease resistance protein (TIR-NBS-LRR class), putative [AT2G17050.1]	1.96866	down	0.00905058	0.0228359	1.37794	up	0.106201	0.185963	1.03622	up	0.7408	0.79879	2.81096	up	0.000227692	0.00383971	-4.36292	0.337238	135.458	-5.34013	0.11785	89.2996	-3.90041	0.186597	214.656	-3.84907	0.167509	256.096
A_84_P16984	AT2G17060	disease resistance protein (TIR-NBS-LRR class), putative [AT2G17060.1]	1.95613	down	0.00179354	0.00685457	1.92606	up	0.00733593	0.0268887	1.04172	down	0.693842	0.76615	3.61675	up	7.75465e-07	0.00157531	-4.54248	0.226495	118.385	-5.51049	0.0161492	79.1115	-3.59683	0.233997	266.198	-3.65579	0.0587676	291.977
A_84_P16625	AT4G08450	disease resistance protein (TIR-NBS-LRR class), putative [AT4G08450.1]	1.04409	down	0.851466	0.880987	2.62228	up	0.00463633	0.0198837	1.34948	up	0.0581851	0.105433	3.69476	up	0.00178226	0.0109669	-8.12943	0.332003	10.0053	-8.19168	0.425796	12.6342	-6.73861	0.259678	29.9628	-6.3062	0.116883	46.6334
A_84_P13971	AT5G17970	disease resistance protein (TIR-NBS-LRR class), putative [AT5G17970.1]	1.87704	up	0.0392116	0.0715919	1.56644	up	0.112487	0.193941	3.11304	up	0.00200955	0.00792244	2.59792	up	0.00243016	0.0131958	-8.79048	0.456011	6.46936	-7.88203	0.252481	15.4922	-8.14299	0.312902	11.5017	-6.50467	0.242865	40.7996
A_84_P838935	AT5G18350	disease resistance protein (TIR-NBS-LRR class), putative [AT5G18350.1]	1.03797	down	0.850962	0.880672	1.01962	down	0.94487	0.960466	2.47857	up	0.0180657	0.0403688	2.52317	up	0.00281653	0.0145164	-8.47234	0.313052	7.86367	-8.52611	0.343461	9.92657	-8.50038	0.5809	9.17567	-7.19087	0.0829661	25.2194
A_84_P21574	AT5G38340	disease resistance protein (TIR-NBS-LRR class), putative [AT5G38340.1]	1.49655	down	0.00598288	0.016536	2.7516	up	0.000133229	0.00292894	1.19534	down	0.0892529	0.150514	3.44498	up	0.000129076	0.00306374	-5.47035	0.129761	61.7956	-6.05199	0.137647	54.4371	-4.01008	0.117419	197.261	-4.26749	0.161425	192.032
A_84_P22526	AT5G40100	disease resistance protein (TIR-NBS-LRR class), putative [AT5G40100.1]	1.81461	down	0.00103025	0.0046965	3.42275	up	1.37956e-05	0.00144252	1.64428	down	0.00933702	0.0240431	3.77731	up	0.000346572	0.00461563	-5.37069	0.06914	66.1716	-6.23035	0.159979	48.1683	-3.59553	0.0981182	262.75	-4.31299	0.245767	187.136
A_84_P13074	AT5G41540	disease resistance protein (TIR-NBS-LRR class), putative [AT5G41540.1]	4.64865	up	0.00122261	0.00525011	1.02486	down	0.894132	0.922503	14.7971	up	0.000145824	0.00175411	3.10587	up	0.0051701	0.0214738	-9.78817	0.205991	3.11388	-7.57136	0.422482	19.4042	-9.8236	0.380753	3.6206	-5.93636	0.286772	60.7294
A_84_P14019	AT5G41550	disease resistance protein (TIR-NBS-LRR class), putative [AT5G41550.1]	2.94978	up	0.00228432	0.00811233	2.22281	up	0.00707389	0.0262818	3.20331	up	0.000139758	0.00172249	2.41385	up	0.000380127	0.00482728	-8.38532	0.347013	8.3139	-6.82471	0.178916	31.9104	-7.23294	0.184057	21.1644	-5.55338	0.0873713	78.4315
A_84_P23478	AT5G41750	disease resistance protein (TIR-NBS-LRR class), putative [AT5G41750.1]	2.22502	up	0.00861165	0.021933	1.08843	down	0.734501	0.800862	7.41041	up	0.000664947	0.0039415	3.05991	up	0.00103444	0.00802	-3.16218	0.362492	314.214	-2.00836	0.203782	900.08	-3.28442	0.455586	334.432	-0.394869	0.256318	2826.9
A_84_P16873	AT5G46260	disease resistance protein (TIR-NBS-LRR class), putative [AT5G46260.1]	1.10078	up	0.0900052	0.138299	2.26137	up	0.000451579	0.00507728	1.11277	up	0.237768	0.339636	2.28602	up	4.31135e-05	0.00224614	-4.75822	0.0910704	101.221	-4.6197	0.0576456	146.697	-3.58102	0.169838	265.788	-3.42686	0.0906773	342.205
A_84_P20668	AT5G49140	disease resistance protein (TIR-NBS-LRR class), putative [AT5G49140.1]	1.44408	up	0.138011	0.195436	1.59261	up	0.274188	0.38206	6.16158	up	0.00798925	0.0213476	6.79532	up	0.000712971	0.00660456	-10.1305	0.133254	2.44477	-9.60035	0.47817	4.78905	-9.4591	0.908758	4.98856	-6.8358	0.175174	32.3175
A_84_P19092	AT1G52660	disease resistance protein, putative [AT1G52660.1]	1.64096	down	0.0069208	0.0185009	1.94634	up	0.00121677	0.00874049	1.06158	down	0.314717	0.428229	3.00861	up	0.000118001	0.00299663	-4.58628	0.158244	114.817	-5.30082	0.183176	91.8299	-3.62551	0.127875	258.449	-3.71172	0.0233713	280.717
A_84_P10780	AT3G15700	disease resistance protein, putative [AT3G15700.1]	1.59485	down	0.0188281	0.0406137	2.54584	up	0.000621248	0.00601427	1.25842	down	0.0148795	0.0345505	3.22644	up	0.000242153	0.00395211	-4.84643	0.227603	96.5116	-5.51985	0.203911	79.003	-3.49829	0.0749729	281.378	-3.82991	0.118429	259.283
A_84_P20104	AT2G26380	disease resistance protein-related / LRR protein-related [AT2G26380.1]	20.4122	up	7.26462e-05	0.00112659	2.00148	up	0.00159488	0.0102463	22.4083	up	8.82819e-06	0.000765235	2.1972	up	0.0139427	0.0426419	-7.46345	0.0853438	15.5628	-3.11209	0.43896	427.912	-6.46239	0.211037	36.2138	-1.97643	0.170267	937.767
A_84_P788157	AT2G34315	disease resistance protein-related [AT2G34315.1]	2.97238	up	0.00520847	0.0148872	14.0647	up	6.74e-05	0.00228121	1.02927	up	0.901263	0.922527	4.87028	up	0.00320423	0.0156947	-9.25527	0.371212	4.60406	-7.68365	0.322639	17.7758	-5.44127	0.100584	73.1078	-5.39965	0.536241	91.1083
A_84_P20285	AT3G13660	disease resistance response [AT3G13660.1]	1.54971	up	0.00444933	0.0132213	1.44395	down	0.0170169	0.0493456	7.83904	up	0.000100599	0.00149198	3.50315	up	0.000489308	0.00541474	-7.299	0.0428458	17.4142	-6.667	0.184465	35.6463	-7.82903	0.22927	14.1118	-4.85835	0.239458	128.07
A_84_P11564	AT1G64160	disease resistance-responsive family protein / dirigent family protein [AT1G64160.1]	1.48287	down	0.059821	0.0999378	4.49174	up	0.000545383	0.00557438	1.08517	up	0.784696	0.830544	7.22793	up	0.00214625	0.0122635	-4.32153	0.189651	138.263	-4.88992	0.327121	124.19	-2.15426	0.320588	723.478	-2.03634	0.621244	946.769
A_84_P15351	AT2G28670	disease resistance-responsive family protein / fibroin-related [AT2G28670.1]	3.03184	down	4.34311e-05	0.000924692	2.68013	up	3.47243e-05	0.00178629	2.93975	down	2.61229e-05	0.000919216	2.7641	up	6.44769e-05	0.00250811	0.21542	0.109702	3181.84	-1.38477	0.0939155	1383.5	1.63772	0.0518008	9904.66	0.0820338	0.112127	3900.82
A_84_P201578	AT3G24020	disease resistance-responsive family protein [AT3G24020.1]	3.2156	down	2.29595e-05	0.000736667	2.87251	up	1.15368e-05	0.00142613	2.86152	down	0.000140673	0.00172459	3.22794	up	0.000133266	0.00310532	-0.450108	0.0594001	2004.84	-2.13519	0.115085	822.379	1.0722	0.0784652	6699.54	-0.44458	0.166764	2714.52
A_84_P19403	AT3G55230	disease resistance-responsive family protein [AT3G55230.1]	2.90763	down	4.36544e-05	0.000926513	2.68344	up	6.95288e-05	0.00228121	2.64071	down	0.000110068	0.00155619	2.95467	up	6.29377e-05	0.00249811	-0.782313	0.0551157	1593.24	-2.32216	0.127763	724.088	0.641769	0.133831	4988.4	-0.759157	0.0875899	2174.89
A_84_P21375	AT4G13580	disease resistance-responsive family protein [AT4G13580.1]	3.40593	down	1.81733e-05	0.000701583	2.84985	up	2.11745e-05	0.00155885	2.94948	down	0.000174102	0.00191315	3.29088	up	0.000140284	0.00315839	0.909757	0.0818562	5146.55	-0.858291	0.0985693	1993.9	2.42064	0.0790304	17051	0.860182	0.183912	6713.69
A_84_P21589	AT5G42510	disease resistance-responsive family protein [AT5G42510.1]	4.53784	down	2.77446e-05	0.000787371	1.41835	up	0.00425847	0.0188086	2.58707	down	8.10684e-05	0.00136888	2.48784	up	0.000188767	0.00353687	-2.61807	0.141162	448.541	-4.80007	0.104927	129.654	-2.11386	0.0485508	734.138	-3.48518	0.136517	329.161
A_84_P14494	AT2G39430	disease resistance-responsive protein-related / dirigent protein-related [AT2G39430.1]	3.3186	down	0.000132293	0.00147756	2.70469	up	0.000453481	0.00509224	2.86025	down	0.000252833	0.00230701	3.1381	up	9.69426e-05	0.0028539	-1.68538	0.149108	852.315	-3.41595	0.143616	339.038	-0.249918	0.181957	2697.17	-1.76606	0.112453	1083.57
A_84_P816283	AT1G53280	DJ-1 family protein [AT1G53280.1]	1.01979	down	0.891337	0.914018	1.7142	up	0.0220362	0.0597392	1.38911	up	0.0514238	0.0951307	2.42834	up	0.000973578	0.00778572	0.483354	0.319988	3915.01	0.455075	0.104385	4959.98	1.26089	0.186466	7690.21	1.73505	0.233407	12379.3
A_84_P21896	AT1G72570	DNA binding / transcription factor [AT1G72570.1]	1.19157	up	0.440389	0.514227	1.08364	up	0.734781	0.801065	3.2362	up	0.005577	0.0163193	2.94309	up	0.00565639	0.0227739	-10.3687	0.195849	2.08375	-10.1158	0.472861	3.34925	-10.2528	0.516676	2.69044	-8.5585	0.158252	9.7819
A_84_P755708	AT2G40350	DNA binding / transcription factor [AT2G40350.1]	4.68168	up	0.00310473	0.0101268	1.36064	up	0.418127	0.525998	12.4399	up	0.000741663	0.00421181	3.6154	up	0.00049007	0.00541474	-9.07947	0.545361	5.33798	-6.85244	0.261983	31.5725	-8.63518	0.656232	8.68517	-4.99829	0.165723	115.745
A_84_P838362	AT2G43140	DNA binding / transcription factor [AT2G43140.1]	20.7717	down	4.37612e-05	0.000928074	2.49788	up	0.000117594	0.00277373	7.81957	down	5.03742e-05	0.00114653	6.63531	up	0.000499232	0.00546484	-4.38459	0.131376	131.906	-8.76113	0.373277	8.46088	-3.06388	0.0790754	381.094	-6.03097	0.266494	57.0481
A_84_P201258	AT3G16280	DNA binding / transcription factor [AT3G16280.1]	1.50354	down	0.00988515	0.0244929	1.52951	down	0.00158294	0.0102022	2.11679	up	2.28964e-06	0.000588735	2.08084	up	0.000497434	0.00545102	-3.54262	0.138731	235.585	-4.13098	0.171522	206.406	-4.15569	0.0105862	178.374	-3.07382	0.045404	437.066
A_84_P19302	AT3G23220	DNA binding / transcription factor [AT3G23220.1]	5.99145	up	0.00148117	0.00598162	1.27235	up	0.328044	0.437435	49.983	up	0.000140803	0.00172459	10.6144	up	0.00116823	0.00858432	-10.0712	0.468447	2.64038	-7.48834	0.335146	20.5298	-9.72375	0.270069	3.80807	-4.08038	0.630465	231.894
A_84_P16621	AT4G05170	DNA binding / transcription factor [AT4G05170.1]	3.30213	down	2.64713e-05	0.00077377	1.7341	up	0.00135105	0.00929159	1.74781	down	0.00551405	0.0161764	3.27623	up	0.000221704	0.00379822	-3.33799	0.0688069	270.73	-5.06139	0.118799	108.412	-2.54381	0.158583	549.083	-3.34936	0.201102	363.346
A_84_P504670	AT1G73810	DNA binding [AT1G73810.1]	1.7634	up	0.0677481	0.110274	1.02229	down	0.932513	0.951009	5.4958	up	0.000173776	0.00191082	3.04866	up	0.000248223	0.00399089	-4.02403	0.540926	175.852	-3.20567	0.179991	392.033	-4.05583	0.284169	194.643	-1.5975	0.136376	1217.65
A_84_P830727	AT3G12977	DNA binding [AT3G12977.1]	1.73341	down	0.00802188	0.0207436	3.56987	up	0.000215686	0.00353954	1.70617	down	0.00183535	0.00747147	3.62686	up	0.000134225	0.0031164	-4.5599	0.206414	117.097	-5.35351	0.189647	88.5236	-2.72403	0.138749	482.643	-3.49479	0.117645	327.365
A_84_P11263	AT5G62260	DNA binding [AT5G62260.1]	1.6033	down	0.00227456	0.00808558	2.14607	up	0.000143455	0.00299541	1.41048	down	0.0132343	0.0315108	2.43945	up	0.000612044	0.00607488	-2.0113	0.0642039	680.898	-2.69235	0.157609	561.002	-0.909602	0.118224	1699.74	-1.40579	0.164483	1396.39
A_84_P307010	AT1G76500	DNA-binding family protein [AT1G76500.1]	2.20385	down	0.000397572	0.0026446	2.2365	up	0.000123348	0.00282427	2.1557	down	0.000409993	0.00299596	2.28646	up	0.000630237	0.00616979	-2.16469	0.0940959	611.958	-3.30472	0.154167	366.517	-1.00345	0.0988414	1591.32	-2.1116	0.146782	855.157
A_84_P19477	AT4G12080	DNA-binding family protein [AT4G12080.1]	1.13328	down	0.00236708	0.00832823	3.30556	up	3.08697e-07	0.000648522	1.21942	down	0.0372002	0.0726525	3.07207	up	6.45356e-05	0.00250811	-0.442367	0.026951	2017.28	-0.622876	0.0367711	2342.38	1.28253	0.0360523	7731.19	0.996333	0.157254	7375.6
A_84_P20085	AT2G35270	DNA-binding protein-related [AT2G35270.1]	2.45871	down	3.99432e-05	0.00089447	3.24888	up	1.03799e-05	0.00140005	1.91081	down	0.00989393	0.0251445	4.18046	up	0.000534147	0.00565439	-1.45933	0.0858903	995.546	-2.75723	0.0759942	533.541	0.240612	0.063842	3762.41	-0.693572	0.344494	2324.57
A_84_P566510	AT2G36560	DNA-binding protein-related [AT2G36560.1]	1.09186	down	0.0649068	0.106685	1.57562	up	0.213003	0.31478	1.72742	up	0.166758	0.253015	2.97178	up	0.000550877	0.00573384	-10.2959	0.0743992	2.17928	-10.4227	0.0449474	2.62992	-9.63995	0.764071	4.39524	-8.85133	0.267003	8.04715
A_84_P13472	AT2G45430	DNA-binding protein-related [AT2G45430.1]	2.97347	down	0.000162831	0.00164544	2.91013	up	6.11892e-05	0.00222893	2.58594	down	0.000498254	0.00332929	3.34624	up	0.000330131	0.00450643	-0.0321045	0.136031	2688.84	-1.60425	0.14424	1189.72	1.50898	0.0670304	9064.18	0.138291	0.22017	4087.21
A_84_P14538	AT3G04570	DNA-binding protein-related [AT3G04570.1]	1.31917	down	0.0135751	0.0313713	2.73562	up	1.99279e-05	0.00153712	1.12902	down	0.114987	0.185551	3.19637	up	0.000119617	0.00302008	0.320274	0.106362	3428.43	-0.0793568	0.125323	3421.58	1.77214	0.0167987	10853	1.59708	0.150027	11183.4
A_84_P18531	AT4G12050	DNA-binding protein-related [AT4G12050.1]	2.07606	down	0.00119022	0.00515416	2.43102	up	0.000122326	0.0028145	1.98983	down	0.000259669	0.0023338	2.53636	up	0.000419534	0.00502692	-1.81671	0.130154	781.222	-2.87056	0.179692	495.803	-0.535147	0.0751471	2198.85	-1.5278	0.11931	1279.81
A_84_P298854	AT4G14465	DNA-binding protein-related [AT4G14465.1]	1.96247	down	1.74515e-05	0.000695173	1.21574	up	0.0153122	0.0456756	1.08065	down	0.177399	0.266591	2.20779	up	7.81427e-06	0.00161193	-0.196205	0.0379677	2389.74	-1.16887	0.0585376	1605.8	0.0856323	0.113993	3384.09	-0.0262737	0.0325594	3613.04
A_84_P74934	AT4G17800	DNA-binding protein-related [AT4G17800.1]	2.37944	down	0.000228065	0.00194661	2.72733	up	6.53907e-05	0.00225524	1.74347	down	0.000570606	0.00359799	3.72218	up	3.97407e-05	0.00219464	0.394463	0.144232	3602.16	-0.856158	0.0934436	1992.78	1.84195	0.0133663	11391.5	1.03999	0.138808	7596.39
A_84_P23288	AT4G22810	DNA-binding protein-related [AT4G22810.1]	2.72778	down	0.00115613	0.00505373	2.72244	up	2.14338e-05	0.00155885	2.77074	down	0.00120119	0.00564818	2.68023	up	0.00419466	0.0187244	-1.40811	0.0885834	1031.63	-2.85584	0.289229	504.019	0.0367889	0.0637636	3267.37	-1.43348	0.303673	1384.81
A_84_P11054	AT4G36040	DNAJ heat shock N-terminal domain-containing protein (J11) [AT4G36040.1]	4.42407	down	4.91273e-05	0.000965095	1.11652	up	0.312181	0.421262	2.15615	down	0.000320724	0.00262128	2.29091	up	3.67857e-05	0.00215297	2.54622	0.172414	16017.6	0.400843	0.100818	4768.85	2.70522	0.16454	20775.6	1.59676	0.0234122	11126.8
A_84_P23275	AT4G19570	DNAJ heat shock N-terminal domain-containing protein [AT4G19570.1]	1.23167	up	0.00748098	0.0196324	2.24174	up	0.00221638	0.0124907	1.60345	up	0.0383772	0.0745704	2.91841	up	0.000660441	0.00634678	-8.45994	0.0410314	7.78563	-8.15933	0.0956709	12.6218	-7.29532	0.286089	20.4372	-6.61415	0.26213	38.0055
A_84_P16054	AT1G59725	DNAJ heat shock protein, putative [AT1G59725.1]	1.84713	down	0.00029021	0.00221393	2.40675	up	6.29395e-05	0.00223299	1.90506	down	0.0010377	0.00516219	2.33356	up	0.000379705	0.0048241	-5.30617	0.079424	69.4341	-6.19145	0.102133	49.4969	-4.03908	0.0972713	193.224	-4.96892	0.161887	118.088
A_84_P23857	AT2G34140	Dof-type zinc finger domain-containing protein [AT2G34140.1]	1.0065	up	0.952857	0.963486	1.54048	up	0.00904346	0.0311545	1.99716	up	0.00435674	0.0136346	3.05673	up	0.000955066	0.00771413	-7.50419	0.166541	15.1276	-7.49484	0.196054	20.0704	-6.8808	0.155479	27.1702	-5.88285	0.253416	63.1106
A_84_P832886	AT3G52440	Dof-type zinc finger domain-containing protein [AT3G52440.1]	1.5449	down	0.129548	0.185452	2.75807	up	0.00402919	0.0181117	1.5897	down	0.00912091	0.0236359	2.68034	up	0.00546572	0.0222419	-7.78809	0.368787	12.7543	-8.4156	0.435488	10.8332	-6.32443	0.214877	40.0955	-6.99319	0.117735	28.9282
A_84_P834435	AT4G00940	Dof-type zinc finger domain-containing protein [AT4G00940.1]	2.06688	up	0.00057648	0.00325895	1.48041	up	0.0123153	0.0388166	4.17018	up	0.000282513	0.00243837	2.9869	up	0.000516615	0.00555987	-5.40484	0.166214	65.0125	-4.35738	0.0756512	176.23	-4.83884	0.153453	111.856	-2.77873	0.256633	542.976
A_84_P811724	AT2G33830	dormancy/auxin associated family protein [AT2G33830.1]	1.05957	down	0.901983	0.922765	15.4542	up	0.00325016	0.0158289	2.49908	down	0.00278081	0.00988356	6.55236	up	0.000288126	0.00426593	-4.84453	1.04551	114.532	-4.92801	0.349832	120.285	-0.894599	0.295476	1727.81	-2.216	0.184747	795.304
A_84_P20462	AT4G25490	DREB1B/CBF1 (C-REPEAT/DRE BINDING FACTOR 1); DNA binding / transcription activator/ transcription factor [AT4G25490.1]	60.6376	up	1.61612e-05	0.000682167	1.53478	up	0.189172	0.287766	122.363	up	9.51181e-05	0.00145422	3.0971	up	0.00659194	0.0252951	-8.8034	0.252763	6.16627	-2.88126	0.33127	496.22	-8.18536	0.628418	11.5704	-1.25034	0.432766	1584.87
A_84_P23516	AT5G51990	DREB1D/CBF4/ (C- REPEAT-BINDING FACTOR 4); DNA binding / transcription activator/ transcription factor [AT5G51990.1]	31.8196	up	1.76792e-05	0.000695819	1.13397	up	0.173384	0.268955	89.0412	up	8.80507e-06	0.000765235	3.1732	up	0.0043477	0.0191692	-8.3448	0.085533	8.43705	-3.35295	0.348918	358.351	-8.16342	0.169542	11.1749	-1.68701	0.352571	1165.43
A_84_P812024	AT1G28330	DRM1 (DORMANCY-ASSOCIATED PROTEIN 1) [AT1G28330.1]	1.99508	up	0.0169834	0.037406	4.46478	up	0.000447838	0.00505518	1.05976	up	0.483858	0.589665	2.37162	up	0.00255331	0.013652	-2.50585	0.313654	490.703	-1.50941	0.306049	1280.95	-0.347267	0.161121	2504.8	-0.263535	0.0971951	3067.16
A_84_P290444	AT2G45830	DTA2 (DOWNSTREAM TARGET OF AGL15 2) [AT2G45830.1]	1.74176	down	0.000548914	0.00316007	3.29353	up	1.02007e-05	0.00139231	1.5827	down	0.00482526	0.0146709	3.62452	up	0.000127989	0.00305097	-1.2205	0.0603741	1175.75	-2.02105	0.123889	891.793	0.499132	0.0892904	4488.89	-0.163256	0.182264	3305.26
A_84_P15920	AT5G44480	DUR (DEFECTIVE UGE IN ROOT); catalytic [AT5G44480.1]	2.41757	down	0.000135536	0.00149578	1.21442	up	0.0162125	0.0475908	1.0573	down	0.155127	0.238261	2.77684	up	3.15848e-05	0.00211811	-0.192396	0.0997958	2399.5	-1.46596	0.116358	1310.28	0.087869	0.0693821	3376.47	0.00749048	0.0389796	3698.75
A_84_P702605	AT3G14362	DVL19/RTFL10 (ROTUNDIFOLIA LIKE 10) [AT3G14362.1]	1.25334	down	0.0145808	0.0331301	3.08471	up	3.96598e-05	0.00187966	1.0569	down	0.476717	0.583181	3.65804	up	4.57601e-05	0.00228835	-4.32172	0.119664	137.684	-4.64749	0.0664311	144.095	-2.69658	0.0789115	490.658	-2.77642	0.157674	539.785
A_84_P13400	AT1G18100	E12A11; phosphatidylethanolamine binding [AT1G18100.1]	9.89276	up	9.15318e-05	0.00124606	9.54081	up	0.000150679	0.00304452	5.53361	up	0.000142677	0.00173375	5.33674	up	6.54547e-05	0.00252122	-6.70233	0.343691	26.9673	-3.39596	0.107985	343.201	-3.44822	0.209227	294.397	-0.980001	0.216375	1878.05
A_84_P10826	AT3G27950	early nodule-specific protein, putative [AT3G27950.1]	22.4238	down	2.99948e-06	0.000493288	1.66935	up	0.00464102	0.019898	12.3075	down	5.74827e-05	0.00121228	3.04148	up	0.00121977	0.00878421	-4.14913	0.0798481	154.293	-8.63609	0.190866	9.09508	-3.40985	0.209398	302.477	-7.03132	0.281431	28.4451
A_84_P588071	AT1G62320	early-responsive to dehydration protein-related / ERD protein-related [AT1G62320.1]	1.83517	down	0.00440651	0.0131304	2.13339	up	0.000187692	0.00332797	1.83023	down	0.000173034	0.00190781	2.13915	up	0.00151495	0.00993925	-5.30865	0.136064	69.1699	-6.18457	0.223627	49.8429	-4.2155	0.0437882	171.297	-5.08753	0.102745	108.341
A_84_P17975	AT1G55420	EDA11 (embryo sac development arrest 11); protein binding / zinc ion binding [AT1G55420.1]	1.27512	down	0.000292692	0.00222378	2.14544	up	4.21697e-06	0.00116207	1.15069	up	0.0939274	0.156976	3.14792	up	5.57205e-05	0.00237496	-4.66193	0.0497283	108.203	-5.01256	0.0128221	111.749	-3.56066	0.0242056	269.453	-3.35817	0.158477	360.628
A_84_P756407	AT2G35950	EDA12 (embryo sac development arrest 12) [AT2G35950.1]	1.97511	up	0.00148429	0.00599253	1.05664	up	0.511604	0.61091	3.7476	up	5.49653e-06	0.000710497	2.00487	up	0.000299614	0.00432812	-3.74848	0.169089	204.653	-2.76655	0.139324	530.765	-3.669	0.0895125	249.692	-1.76303	0.0495151	1083.86
A_84_P12140	AT5G44700	EDA23 (embryo sac development arrest 23); ATP binding / protein serine/threonine kinase [AT5G44700.1]	1.82516	down	0.000282075	0.00217868	2.10253	up	5.52744e-05	0.00213718	1.28122	down	0.0142754	0.0334849	2.99516	up	7.88137e-05	0.00266147	-4.49848	0.0860973	121.341	-5.36651	0.0919118	87.5125	-3.42635	0.0562194	296.09	-3.78387	0.13827	267.987
A_84_P605371	AT3G62210	EDA32 (embryo sac development arrest 32) [AT3G62210.1]	3.28462	down	0.000512566	0.00304157	2.52036	up	0.00227464	0.0126911	3.16563	down	0.00105126	0.00520723	2.61509	up	0.00126294	0.00897309	-5.88854	0.208152	46.7673	-7.60427	0.2022	18.6311	-4.55491	0.260259	137.454	-6.2174	0.216951	49.7241
A_84_P823010	AT2G48140	EDA4 (embryo sac development arrest 4); lipid binding [AT2G48140.1]	1.23317	down	0.0697763	0.112847	1.1844	up	0.0932835	0.170007	2.46858	up	0.00856115	0.0225282	3.60551	up	0.00257067	0.0137176	-4.94438	0.153111	89.573	-5.24675	0.148059	95.4148	-4.70022	0.117098	122.621	-3.39654	0.454219	360.868
A_84_P78785	AT3G03650	EDA5 (embryo sac development arrest 5); catalytic [AT3G03650.1]	1.0987	down	0.443578	0.517314	2.4189	up	0.000917316	0.00743176	1.27534	down	0.00820745	0.0218093	2.08388	up	0.000433469	0.00509573	-2.79067	0.226907	399.201	-2.92646	0.158802	476.243	-1.51632	0.106462	1113.45	-1.86719	0.0650061	1009.42
A_84_P786422	AT3G63060	EDL3 (EID1-LIKE 3) [AT3G63060.1]	13.6954	up	5.46269e-05	0.00100335	1.15557	down	0.0646097	0.132063	39.5224	up	3.17623e-06	0.00061806	2.49731	up	0.0052526	0.0216945	-5.01575	0.067214	84.8689	-1.24014	0.354729	1550.93	-5.22436	0.125958	85.3905	0.0802358	0.213783	3917.18
A_84_P19749	AT5G57090	EIR1 (ETHYLENE INSENSITIVE ROOT 1); auxin:hydrogen symporter/ transporter [AT5G57090.1]	2.11191	down	0.00348537	0.0110317	2.32246	up	0.000428549	0.00493295	2.34017	down	0.000146858	0.00176064	2.09593	up	0.00254367	0.0136239	-1.76975	0.192401	810.756	-2.8483	0.233216	505.117	-0.554098	0.039168	2166.81	-1.78071	0.145502	1075.56
A_84_P19543	AT4G31240	electron carrier [AT4G31240.1]	1.1228	up	0.0545476	0.0928424	1.2182	up	0.0077708	0.0279794	1.91644	up	0.0029327	0.0102636	2.07927	up	0.00197851	0.0116927	-2.95953	0.0522643	352.717	-2.79243	0.0939612	520.748	-2.67478	0.0848702	498.35	-1.73635	0.236273	1114
A_84_P761088	AT3G11773	electron carrier/ protein disulfide oxidoreductase [AT3G11773.1]	3.86699	up	0.00127328	0.00539908	1.11513	up	0.470286	0.574459	7.27516	up	8.46479e-06	0.000765232	2.09794	up	0.00331111	0.0160202	-7.15455	0.329251	19.5231	-5.20334	0.257756	98.6574	-6.99734	0.0918298	24.9628	-4.13436	0.144536	210.258
A_84_P211628	AT2G40080	ELF4 (EARLY FLOWERING 4) [AT2G40080.1]	1.35042	down	0.117477	0.171417	1.26517	up	0.0988617	0.176732	2.38771	up	0.00151833	0.00656135	4.07941	up	0.000782098	0.00694963	-1.0305	0.100983	1342.33	-1.4639	0.363497	1329.47	-0.691167	0.255124	1987.42	0.564459	0.119778	5451.9
A_84_P609564	AT2G29950	ELF4-L1 (ELF4-LIKE 1) [AT2G29950.1]	1.32347	down	0.0369617	0.0683247	1.25901	up	0.0620877	0.128304	1.71687	up	0.00249217	0.00918019	2.86074	up	0.000207549	0.00369431	-4.70293	0.217211	106.174	-5.10725	0.0674263	104.796	-4.37064	0.0550971	153.752	-3.59086	0.191927	306.654
A_84_P752737	AT1G34047	Encodes a defensin-like (DEFL) family protein. [AT1G34047.1]	4.45233	up	0.00208683	0.00760233	16.6777	up	0.000158832	0.00310424	1.67169	up	0.00957484	0.0245208	6.26186	up	0.000116213	0.00298445	-6.51271	0.478743	31.2287	-4.35815	0.218297	176.695	-2.45287	0.172188	582.639	-1.71156	0.214946	1133.7
A_84_P103766	AT3G05730	Encodes a defensin-like (DEFL) family protein. [AT3G05730.1]	15.0918	down	3.24463e-06	0.000501886	2.24025	down	9.87309e-05	0.00257013	3.33151	down	0.000418112	0.00302588	2.0221	up	0.00464263	0.0199973	3.59871	0.101906	33185.9	-0.316988	0.153375	2901.94	2.43505	0.0794951	17237	0.698868	0.267067	6035.31
A_84_P760632	AT3G59930	Encodes a defensin-like (DEFL) family protein. [AT3G59930.1]	6.84892	up	0.00267047	0.00907422	31.686	up	0.000239868	0.0037157	1.29973	up	0.084078	0.14316	6.0131	up	0.000221824	0.00379822	-2.36539	0.691673	567.778	0.410486	0.214353	4815.37	2.62039	0.0569274	19564.9	2.99859	0.280644	29843.6
A_84_P764686	AT4G11393	Encodes a defensin-like (DEFL) family protein. [AT4G11393.1]	1.98621	down	0.101984	0.153207	1.32294	up	0.282861	0.391109	2.13183	up	0.00360473	0.011911	5.60167	up	0.0028431	0.0146033	-8.75203	0.528256	6.691	-9.74204	0.61535	4.49731	-8.34828	0.197931	9.78827	-7.25619	0.237218	24.308
A_84_P555590	AT4G22212	Encodes a defensin-like (DEFL) family protein. [AT4G22212.1]	15.9371	down	4.65869e-06	0.000531766	3.35783	up	0.000135471	0.00294151	22.0886	down	4.82254e-05	0.00113479	2.42271	up	0.00578966	0.0231263	1.30064	0.136395	6755.93	-2.69368	0.153936	558.461	3.04817	0.160091	26324.7	-1.41706	0.381531	1415.62
A_84_P607208	AT4G22217	Encodes a defensin-like (DEFL) family protein. [AT4G22217.1]	2.96452	down	0.000983957	0.00456083	1.78819	up	0.00123584	0.00882802	2.48761	down	0.00425791	0.0134311	2.13101	up	0.0155267	0.0461209	-4.22255	0.166987	147.044	-5.79035	0.265975	65.6912	-3.38405	0.0624646	305.023	-4.69881	0.384192	144.53
A_84_P768135	AT5G16453	Encodes a defensin-like (DEFL) family protein. [AT5G16453.1]	1.51389	down	0.0129236	0.030189	1.12421	up	0.327213	0.436635	1.35386	up	0.0579352	0.105085	2.30417	up	0.00150012	0.00988362	-5.38444	0.0741496	65.5897	-5.9827	0.230914	57.6863	-5.21553	0.251624	86.0776	-4.77845	0.138861	134.593
A_84_P839865	AT5G33355	Encodes a defensin-like (DEFL) family protein. [AT5G33355.1]	6.43007	up	0.00339005	0.0108132	30.8308	up	0.000300873	0.00412994	1.30882	up	0.0505606	0.0937854	6.2755	up	9.46848e-05	0.00284947	-2.42676	0.72611	552.595	0.258077	0.175284	4324.38	2.51954	0.0711347	18212.2	2.90781	0.232531	27906.1
A_84_P768115	AT5G42223	Encodes a defensin-like (DEFL) family protein. [AT5G42223.1]	1.98269	up	0.051126	0.0882766	25.8088	up	8.82593e-06	0.00137716	1.1471	down	0.29539	0.406536	11.3478	up	0.000616359	0.00609551	-10.3309	0.131265	2.12796	-9.34348	0.60684	5.93225	-5.64115	0.251238	64.3118	-5.83914	0.134789	64.3903
A_84_P754935	AT2G18420	Encodes a Gibberellin-regulated GASA/GAST/Snakin family protein [AT2G18420.1]	2.12854	up	0.00198416	0.00734114	1.05589	down	0.568873	0.66202	11.5206	up	1.73033e-05	0.000843934	5.12597	up	0.000149357	0.00323196	-10.4192	0.0448971	2.00081	-9.32931	0.258737	5.68492	-10.4976	0.214554	2.20778	-6.97149	0.132935	29.4027
A_84_P757557	AT2G32885	Encodes a Rapid ALkalinization Factor (RALF) family protein [AT2G32885.1]	3.77731	down	0.0113938	0.027354	1.272	up	0.504499	0.604776	1.51736	down	0.100749	0.1664	3.16651	up	0.00128954	0.00908626	-8.2855	0.663098	9.292	-10.2029	0.348528	3.13294	-7.9384	0.483737	13.3216	-8.53996	0.0798014	9.8928
A_84_P299810	AT1G11925	Encodes a Stigma-specific Stig1 family protein [AT1G11925.1]	208.646	up	1.16868e-06	0.000464012	6.24332	up	0.00439959	0.01922	105.401	up	0.000165183	0.00186062	3.15393	up	0.00246745	0.0133418	-10.297	0.108217	2.17643	-2.59205	0.258855	603.34	-7.65465	0.781862	17.0876	-0.934896	0.334823	1954.08
A_84_P122092	AT4G21600	ENDO5 (ENDONUCLEASE 5); T/G mismatch-specific endonuclease/ endonuclease/ nucleic acid binding / single-stranded DNA specific endodeoxyribonuclease [AT4G21600.1]	2.84068	down	6.97087e-05	0.00110372	2.18161	up	0.000116073	0.00275452	2.47154	down	1.07435e-05	0.000765235	2.50745	up	3.79201e-05	0.00216461	-1.71164	0.121138	837.051	-3.21788	0.0937617	387.932	-0.586248	0.0478079	2118.02	-1.89166	0.0677193	992.605
A_84_P22062	AT2G01900	endonuclease/exonuclease/phosphatase family protein [AT2G01900.1]	6.93387	down	2.91543e-06	0.000493288	3.23663	up	2.64375e-05	0.00162345	5.05483	down	0.000116217	0.00159184	4.43979	up	0.000153495	0.00327141	-3.44602	0.126538	251.351	-6.23968	0.0186259	47.7391	-1.75153	0.0468714	944.494	-4.08919	0.26651	219.131
A_84_P61270	AT2G37440	endonuclease/exonuclease/phosphatase family protein [AT2G37440.1]	1.70665	down	0.00581599	0.0161855	3.54172	up	0.000120099	0.00279704	2.67884	down	0.000259791	0.0023338	2.25637	up	0.00105498	0.00811009	-3.16383	0.210127	306.653	-3.93499	0.13329	236.148	-1.33938	0.0346219	1256.13	-2.76099	0.198971	547.059
A_84_P591022	AT3G21530	endonuclease/exonuclease/phosphatase family protein [AT3G21530.1]	2.72169	down	0.000394592	0.00262925	1.23727	up	0.0941373	0.171096	1.37731	down	0.00427799	0.0134701	2.44496	up	3.2298e-05	0.00211811	-1.98615	0.210367	695.607	-3.43065	0.0889796	334.938	-1.67899	0.122441	992.446	-2.14084	0.0612556	834.919
A_84_P24008	AT3G04320	endopeptidase inhibitor [AT3G04320.1]	1.0957	up	0.447924	0.521504	2.24702	up	0.00208444	0.0120781	1.16858	up	0.159633	0.244073	2.39648	up	0.000468964	0.00530435	-1.67731	0.202914	865.83	-1.54546	0.180694	1244.07	-0.509291	0.200346	2250.51	-0.284538	0.103902	3024.24
A_84_P787025	AT1G08670	epsin N-terminal homology (ENTH) domain-containing protein / clathrin assembly protein-related [AT1G08670.1]	3.45061	down	0.000145164	0.00154607	3.86175	up	1.62175e-05	0.0015142	1.88928	down	0.000133161	0.00169382	7.05317	up	1.76909e-05	0.00189389	-3.8251	0.130941	193.721	-5.61195	0.175366	74.2677	-1.87584	0.0412068	867.068	-2.79367	0.101969	530.923
A_84_P826943	AT4G40080	epsin N-terminal homology (ENTH) domain-containing protein / clathrin assembly protein-related [AT4G40080.1]	1.35906	down	0.0112524	0.0270922	1.41742	up	0.00236243	0.0129693	1.1004	up	0.191981	0.284581	2.11976	up	0.000610848	0.00607057	-2.76457	0.102376	404.715	-3.20717	0.138585	392.194	-2.2613	0.0752237	662.972	-2.12327	0.132631	847.516
A_84_P508825	AT5G57200	epsin N-terminal homology (ENTH) domain-containing protein / clathrin assembly protein-related [AT5G57200.1]	1.83852	down	0.00124731	0.00532732	1.78512	up	0.00522357	0.0214813	1.47441	down	0.0475131	0.0890168	2.22597	up	0.00233132	0.0128805	-9.48188	0.176273	3.85558	-10.3604	0.0631871	2.74756	-8.64585	0.193614	8.01737	-9.20599	0.283426	6.29984
A_84_P812380	AT3G30775	ERD5 (EARLY RESPONSIVE TO DEHYDRATION 5); proline dehydrogenase [AT3G30775.1]	1.2914	down	0.288161	0.361584	5.1668	up	0.00146777	0.00973369	2.22241	down	0.00042255	0.00304687	3.00232	up	8.73728e-05	0.00276554	-2.72402	0.50593	433.495	-3.09295	0.129019	423.091	-0.354754	0.14783	2485.98	-1.50688	0.111912	1297.31
A_84_P15931	AT5G47230	ERF5 (ETHYLENE RESPONSIVE ELEMENT BINDING FACTOR 5); DNA binding / transcription activator/ transcription factor [AT5G47230.1]	1.24937	down	0.0592938	0.099228	1.17731	up	0.0202938	0.0561465	1.85426	up	0.00019595	0.00203477	2.72742	up	0.000323043	0.00446137	-0.459101	0.0938905	1995.41	-0.780307	0.191183	2108.42	-0.223612	0.0560456	2724.59	0.667232	0.103578	5847.07
A_84_P23714	AT1G20900	ESC (ESCAROLA) [AT1G20900.1]	1.92265	down	8.85309e-05	0.00122994	2.65047	up	7.17925e-06	0.00132556	1.74642	down	0.00128238	0.00588306	2.91793	up	0.000128802	0.00306012	0.304868	0.0687497	3382.6	-0.638229	0.0752054	2317.26	1.71112	0.0422693	10412.8	0.906715	0.167453	6937.7
A_84_P572971	AT1G74290	esterase/lipase/thioesterase family protein [AT1G74290.1]	1.92084	up	0.160813	0.221889	1.71017	up	0.221864	0.324721	2.58896	up	0.00409192	0.0130529	2.30501	up	0.00969387	0.0329089	-8.62773	0.905262	7.92652	-7.68599	0.285143	17.6809	-7.85359	0.202616	13.7687	-6.48122	0.347083	41.8316
A_84_P13615	AT3G26820	esterase/lipase/thioesterase family protein [AT3G26820.1]	1.71281	down	0.0340919	0.0642314	2.03425	down	0.0322914	0.0793599	4.38094	up	0.000844978	0.0045514	3.68868	up	0.000106005	0.00290928	-5.72019	0.421959	53.3403	-6.49655	0.0520738	39.944	-6.74469	0.354555	30.4145	-4.61345	0.206491	151.021
A_84_P16565	AT3G55180	esterase/lipase/thioesterase family protein [AT3G55180.1]	2.40463	down	0.00199724	0.00737265	2.0112	up	0.00100871	0.00784984	2.37974	down	0.00108192	0.00529401	2.03224	up	0.00670617	0.0255625	-6.89518	0.138772	23.1597	-8.16099	0.272201	12.7394	-5.88712	0.14849	54.0557	-7.13792	0.20957	26.2876
A_84_P20769	AT1G28160	ethylene-responsive element-binding family protein [AT1G28160.1]	10.8272	down	0.000364393	0.00250294	1.90649	up	0.0232609	0.0621359	7.71453	down	0.000124214	0.00164003	2.67572	up	0.00535536	0.021965	-6.83804	0.417041	24.4447	-10.2746	0.330966	2.9741	-5.90712	0.171573	53.1328	-8.8547	0.30163	8.04942
A_84_P20910	AT1G72360	ethylene-responsive element-binding protein, putative [AT1G72360.1]	1.94074	down	0.00214693	0.00775772	4.55227	up	7.31335e-05	0.00231075	3.40446	down	7.6388e-05	0.00133657	2.59505	up	0.000264886	0.00411172	-0.995259	0.223349	1385.02	-1.95186	0.0743105	932.501	1.19133	0.0279492	7255.25	-0.576099	0.181821	2484.69
A_84_P11903	AT1G06160	ethylene-responsive factor, putative [AT1G06160.1]	10.8183	down	3.47497e-05	0.00084271	1.95072	up	0.00667317	0.0252908	5.94498	down	5.92066e-05	0.00122654	3.5498	up	0.00011431	0.0029639	-2.28858	0.237418	566.372	-5.72398	0.171838	68.4857	-1.32457	0.219371	1272.58	-3.89625	0.121903	247.6
A_84_P20248	AT3G23230	ethylene-responsive factor, putative [AT3G23230.1]	1.77733	down	0.0149369	0.0338046	2.27127	down	0.00548342	0.0222041	12.6106	up	0.000103132	0.00150844	9.86809	up	0.000123518	0.00303253	-4.85438	0.227909	95.535	-5.68409	0.267075	70.7795	-6.03788	0.29866	48.7381	-2.38132	0.28183	715.916
A_84_P20649	AT5G44350	ethylene-responsive nuclear protein -related [AT5G44350.1]	1.26043	down	0.0703867	0.113594	1.40729	up	0.00538181	0.0219291	1.59903	up	0.0275712	0.0567631	2.83633	up	0.00258569	0.0137694	-2.42554	0.0643264	509.602	-2.75945	0.227055	536.232	-1.93262	0.141747	835.53	-1.25543	0.315813	1570.93
A_84_P21782	AT1G09740	ethylene-responsive protein, putative [AT1G09740.1]	1.17853	up	0.0183071	0.0396978	2.12367	up	0.00010315	0.00261999	1.15798	up	0.0292856	0.0596896	2.08665	up	3.85854e-05	0.00218177	-0.280885	0.0853221	2258.24	-0.0439021	0.0639413	3501.6	0.805673	0.0872419	5553.69	1.01728	0.0674666	7450.91
A_84_P152818	AT2G31990	exostosin family protein [AT2G31990.1]	1.37625	up	0.00423811	0.0127515	1.62359	up	0.00121084	0.00871229	1.71502	up	5.55474e-05	0.00120297	2.02325	up	3.22065e-06	0.00157531	-3.24882	0.127606	288.455	-2.78808	0.0476987	522.231	-2.54964	0.0747171	543.099	-1.77141	0.00149924	1077.45
A_84_P172103	AT5G25820	exostosin family protein [AT5G25820.1]	1.50796	down	0.00303546	0.00996426	2.12345	up	1.2489e-05	0.00142613	1.15256	down	0.013344	0.0317321	2.77822	up	0.000103814	0.00290484	-2.69437	0.0701525	423.095	-3.28697	0.143818	371.186	-1.60797	0.0145544	1042.63	-1.81281	0.082557	1048.65
A_84_P522242	AT1G07985	Expressed protein [AT1G07985.1]	4.02708	up	0.00010901	0.00134612	2.26103	up	0.000758144	0.00669991	3.78098	up	8.33124e-05	0.00137714	2.12286	up	0.00091399	0.00753501	-4.52241	0.11547	119.462	-2.51268	0.197632	634.416	-3.34543	0.187604	313.467	-1.42667	0.0804905	1369.16
A_84_P603188	AT1G48325	Expressed protein [AT1G48325.1]	1.78156	up	0.0110043	0.0266252	14.6974	up	4.35786e-05	0.00192979	1.03748	up	0.868895	0.895822	8.55896	up	0.000442014	0.00514535	-6.22012	0.270626	37.4024	-5.38697	0.174912	86.7555	-2.34262	0.222308	634.094	-2.28954	0.472976	784.514
A_84_P829667	AT2G24693	Expressed protein [AT2G24693.1]	3.14864	up	0.0810526	0.126995	1.67602	down	0.340093	0.449554	22.1488	up	2.0851e-05	0.000882686	4.19709	up	0.00150925	0.00991832	-7.78097	1.14939	15.0356	-6.12624	0.451458	53.1551	-8.52601	0.318015	8.8265	-4.05685	0.106145	221.605
A_84_P854437	AT5G42235	Expressed protein [AT5G42235.1]	3.32817	up	0.00425218	0.0127823	1.73374	up	0.105326	0.1849	4.88865	up	0.0016768	0.00701933	2.54664	up	0.00204428	0.0119159	-8.84422	0.431144	6.15107	-7.10949	0.278702	26.3857	-8.05034	0.498706	12.3701	-5.7609	0.172065	68.1189
A_84_P529724	AT3G20340	Expression of the gene is downregulated in the presence of paraquat, an inducer of photoxidative stress. [AT3G20340.1]	1.79988	up	0.0022326	0.00797478	4.55574	up	0.000158729	0.00310362	1.40246	up	0.0237864	0.0503059	3.54983	up	3.96181e-05	0.00219464	-4.41154	0.157801	129.071	-3.56364	0.13981	305.51	-2.22385	0.22413	684.227	-1.73589	0.0801765	1106.03
A_84_P22745	AT1G03220	extracellular dermal glycoprotein, putative / EDGP, putative [AT1G03220.1]	1.10843	down	0.348897	0.4229	1.00591	down	0.951767	0.965391	2.12721	up	0.000771164	0.00431202	2.34401	up	0.000640625	0.00623091	1.29009	0.186263	6765.38	1.14158	0.15554	7971.16	1.28159	0.132731	7760.52	2.37055	0.155863	19118.5
A_84_P16138	AT1G30700	FAD-binding domain-containing protein [AT1G30700.1]	1.32973	down	0.030873	0.0595586	1.22241	down	0.0960087	0.173319	1.87953	up	0.000198974	0.00205249	2.04456	up	4.21202e-05	0.00223585	2.32776	0.211344	13896.2	1.91662	0.053307	13622.1	2.03803	0.0943513	13045.6	2.94841	0.0754698	28399.9
A_84_P18030	AT1G30720	FAD-binding domain-containing protein [AT1G30720.1]	1.31836	down	0.109401	0.162083	3.69354	up	0.00144407	0.00965732	1.70615	down	0.00813563	0.0216607	2.85404	up	2.32146e-05	0.00199191	-1.01644	0.33491	1380.13	-1.41518	0.0328955	1352.61	0.86857	0.249377	5828.28	0.0978238	0.111873	3940.56
A_84_P18976	AT1G30730	FAD-binding domain-containing protein [AT1G30730.1]	1.43024	down	0.027943	0.0552337	4.00753	up	0.000484669	0.00526878	1.28106	down	0.0655411	0.116227	4.47423	up	1.11688e-05	0.00174954	-0.776592	0.252943	1617.18	-1.29285	0.0791339	1472.8	1.22612	0.217937	7455	0.868787	0.113802	6724.6
A_84_P14449	AT2G34810	FAD-binding domain-containing protein [AT2G34810.1]	1.41224	up	0.00125643	0.0053495	1.7294	down	0.000870901	0.00721251	5.59774	up	1.94672e-05	0.000869428	2.29197	up	0.000143597	0.00318931	0.0860507	0.101203	2906.09	0.584034	0.0326679	5410.39	-0.704224	0.115205	1949.95	1.78062	0.142459	12676
A_84_P594516	AT2G46740	FAD-binding domain-containing protein [AT2G46740.1]	3.54299	down	0.000576336	0.00325895	2.48471	up	0.000146425	0.00301115	2.5384	down	4.00629e-05	0.00107147	3.46806	up	0.000483629	0.00539329	-2.31191	0.110163	554.136	-4.13688	0.298476	208.116	-0.998833	0.117661	1595.35	-2.34275	0.0166894	725.1
A_84_P81599	AT2G46750	FAD-binding domain-containing protein [AT2G46750.1]	2.48831	down	0.0015298	0.00611906	2.37141	up	0.000885765	0.00727448	1.16514	up	0.0833171	0.142115	6.87522	up	3.46444e-05	0.0021409	-1.67424	0.199514	865.962	-2.98941	0.218375	458.895	-0.428502	0.138351	2361.48	-0.208004	0.092363	3191.3
A_84_P12877	AT4G20860	FAD-binding domain-containing protein [AT4G20860.1]	1.87359	down	0.000586727	0.0032987	1.09058	up	0.431741	0.538925	1.12274	up	0.231794	0.332629	2.29409	up	1.08581e-05	0.00174061	1.67901	0.146818	8816.89	0.77321	0.0601052	6172.95	1.80411	0.199971	11121.1	1.97113	0.0469553	14429.2
A_84_P21595	AT5G44360	FAD-binding domain-containing protein [AT5G44360.1]	1.86151	down	0.00299278	0.00986796	1.26845	down	0.352583	0.461645	1.51357	up	0.18706	0.27866	2.22124	up	0.00780385	0.0283418	-4.52551	0.177472	119.728	-5.42198	0.163262	84.6328	-4.86857	0.53683	112.877	-4.27062	0.368996	194.613
A_84_P10248	AT5G44380	FAD-binding domain-containing protein [AT5G44380.1]	2.57922	down	0.000208852	0.00186317	1.90666	up	0.000707548	0.00645069	1.4085	down	0.00869962	0.0228058	3.49143	up	8.11411e-05	0.0026987	1.66868	0.11757	8737.74	0.301748	0.141109	4467.1	2.59973	0.124398	19265	2.10556	0.128178	15878.5
A_84_P14029	AT5G44440	FAD-binding domain-containing protein [AT5G44440.1]	1.48183	down	0.131283	0.187413	2.63555	up	0.00485991	0.0205298	1.03752	up	0.83246	0.866814	4.05195	up	0.00222433	0.0125226	-5.40078	0.390405	66.0044	-5.96816	0.34215	58.6336	-4.00268	0.178398	198.977	-3.94954	0.366553	243.35
A_84_P813757	AT3G44860	FAMT (FARNESOIC ACID CARBOXYL-O-METHYLTRANSFERASE); S-adenosylmethionine-dependent methyltransferase/ farnesoic acid O-methyltransferase [AT3G44860.1]	3.17761	up	0.0292714	0.0572238	2.04827	up	0.177015	0.273314	5.3718	up	0.00496154	0.0149785	3.46263	up	0.000832654	0.00718	-1.35275	0.845283	1224.14	0.315197	0.202261	4504.72	-0.318343	0.695453	2725.74	2.10706	0.277824	16046.2
A_84_P268330	AT1G80570	F-box family protein (FBL14) [AT1G80570.1]	1.18419	down	0.00548837	0.0154943	2.60799	up	0.000329787	0.00432787	1.30828	down	0.0329404	0.0657063	2.36063	up	1.16486e-05	0.00174954	-3.81902	0.0525082	194.039	-4.06292	0.0569242	215.843	-2.43608	0.202128	588.494	-2.82375	0.0566417	519.562
A_84_P11976	AT4G30640	F-box family protein (FBL19) [AT4G30640.1]	1.248	down	0.0188007	0.0405696	3.89077	up	1.64642e-06	0.00089938	1.46812	down	0.00291614	0.0102262	3.30743	up	9.9408e-05	0.00286498	-4.29768	0.0714489	139.634	-4.6173	0.126144	147.114	-2.33763	0.0307091	628.707	-2.89159	0.144752	497.995
A_84_P11896	AT4G05490	F-box family protein (FBL22) [AT4G05490.1]	2.9366	up	0.00151075	0.00606734	1.43592	up	0.511727	0.611009	4.22234	up	0.0466725	0.0876993	2.06461	up	0.00873217	0.030516	-10.4683	0.0467743	1.93362	-8.91419	0.345234	7.58673	-9.94636	1.25599	4.10465	-7.86832	0.155014	15.8112
A_84_P20831	AT1G61340	F-box family protein [AT1G61340.1]	4.06605	up	0.000663512	0.00355681	1.14381	down	0.199472	0.299534	10.5193	up	1.23274e-05	0.000781264	2.26183	up	0.00521351	0.0215743	-2.77444	0.177288	402.279	-0.750809	0.320062	2170.15	-2.96828	0.127999	408.352	0.42668	0.182801	4965.5
A_84_P556760	AT1G67450	F-box family protein [AT1G67450.1]	1.26953	down	0.540186	0.60819	1.58988	down	0.220587	0.323302	3.64979	up	0.000135198	0.00170376	2.91438	up	0.00419692	0.0187294	-9.99252	0.784637	3.04042	-10.3368	0.423247	2.85572	-10.6614	0.150118	1.96595	-8.79362	0.167165	8.32729
A_84_P601261	AT2G07140	F-box family protein [AT2G07140.1]	4.12613	down	0.00186385	0.00703192	2.30386	up	0.0100146	0.0334457	1.60627	down	0.0350735	0.069187	5.91805	up	0.000431759	0.00508398	-8.0869	0.259334	10.1816	-10.1317	0.409338	3.30772	-6.88284	0.37161	27.3135	-7.56656	0.0689447	19.4276
A_84_P541993	AT2G27310	F-box family protein [AT2G27310.1]	1.21798	down	0.0171277	0.0376498	2.28469	up	0.000664535	0.00622754	1.16604	down	0.161059	0.245831	2.38645	up	9.66042e-05	0.0028539	-1.75963	0.0358605	809.769	-2.04413	0.120203	875.225	-0.567637	0.212603	2149.86	-0.789259	0.0690197	2128.77
A_84_P564726	AT2G31470	F-box family protein [AT2G31470.1]	1.24237	down	0.43349	0.507531	2.17213	up	0.0186288	0.0527518	1.1424	up	0.235361	0.336706	3.08288	up	0.00294718	0.0148883	-8.95457	0.447261	5.64236	-9.26767	0.434362	6.00039	-7.83546	0.23703	13.9747	-7.64339	0.0255358	18.3972
A_84_P57370	AT2G36090	F-box family protein [AT2G36090.1]	1.38525	down	0.0663588	0.108519	1.63882	up	0.0260271	0.067765	1.32926	up	0.0562385	0.102511	3.01765	up	0.000238371	0.00391806	-0.0250098	0.317061	2729.38	-0.495157	0.0713126	2562.69	0.687646	0.165519	5145.3	1.09827	0.209651	7940.72
A_84_P518108	AT2G39415	F-box family protein [AT2G39415.1]	1.20163	down	0.0882069	0.136029	1.6789	up	0.00573054	0.0228483	1.55207	up	0.167966	0.254514	3.13118	up	0.0112509	0.0365309	-9.95647	0.125279	2.75797	-10.2215	0.161656	3.03192	-9.20895	0.204957	5.39125	-8.57476	0.620289	10.1689
A_84_P788013	AT2G42720	F-box family protein [AT2G42720.1]	2.90061	down	0.000328758	0.00237214	1.61579	up	0.00396666	0.017951	1.73144	down	0.00295979	0.0103319	2.70685	up	0.000502664	0.00548461	-4.87749	0.118714	93.6603	-6.41384	0.199116	42.6808	-4.18525	0.162203	175.319	-4.97723	0.137127	117.054
A_84_P527031	AT3G10790	F-box family protein [AT3G10790.1]	1.86343	up	9.70331e-05	0.00128561	1.06876	down	0.585586	0.676272	8.56607	up	0.000320251	0.00262045	4.30118	up	0.000681095	0.00643088	-10.3809	0.0658569	2.05413	-9.48294	0.0743153	5.04179	-10.4768	0.27279	2.25341	-7.3782	0.375859	22.6186
A_84_P160005	AT3G16210	F-box family protein [AT3G16210.1]	1.00889	down	0.92998	0.94522	2.22009	up	0.000589563	0.00584111	1.47886	up	0.000838282	0.00452932	3.3124	up	5.3354e-05	0.00236485	-4.10142	0.190328	160.696	-4.11419	0.140368	208.921	-2.9508	0.0669907	410.923	-2.38632	0.0852848	704.769
A_84_P591484	AT3G17320	F-box family protein [AT3G17320.1]	6.24398	up	0.000105356	0.00132989	1.878	up	0.0595909	0.124418	10.6767	up	0.0012594	0.00581036	3.21124	up	0.00453874	0.0197154	-10.2712	0.0687254	2.21731	-7.62869	0.290342	18.4027	-9.36196	0.600071	5.06364	-5.94556	0.41576	61.059
A_84_P549683	AT3G18320	F-box family protein [AT3G18320.1]	2.23779	down	0.000255347	0.0020565	1.51038	up	0.000475259	0.00521252	1.49822	down	0.000316601	0.00260267	2.25596	up	0.000208881	0.00370231	-2.90689	0.0771434	366.044	-4.06897	0.145135	215.283	-2.31198	0.0615366	640.139	-2.89523	0.0617257	494.914
A_84_P89709	AT3G18720	F-box family protein [AT3G18720.1]	1.01032	up	0.982778	0.986625	2.1502	up	0.176173	0.27238	1.23191	up	0.400682	0.515504	2.62181	up	0.00553074	0.0224205	-9.05778	1.06042	6.06598	-9.04297	0.35038	6.94213	-7.95331	0.484499	13.4041	-7.65241	0.27021	18.4934
A_84_P198584	AT3G22700	F-box family protein [AT3G22700.1]	1.75184	down	0.061641	0.102382	1.56777	up	0.0278377	0.0711701	1.21623	up	0.213824	0.311215	3.34037	up	0.00516332	0.0214497	-8.24235	0.123478	9.09094	-9.05122	0.529844	7.16167	-7.59363	0.308861	16.595	-7.31121	0.119779	23.2318
A_84_P505812	AT3G44120	F-box family protein [AT3G44120.1]	2.1341	down	0.000224657	0.00193134	1.8595	up	0.000560712	0.00566147	1.68337	down	0.000343501	0.00271807	2.35739	up	3.73956e-05	0.00215683	-1.70232	0.107327	841.663	-2.79595	0.10437	520.164	-0.80741	0.111707	1815.19	-1.55876	0.0258243	1248.64
A_84_P65704	AT3G50710	F-box family protein [AT3G50710.1]	2.12461	down	0.00105195	0.00475812	2.62	up	0.000791415	0.00686181	1.28409	down	0.0682967	0.120253	4.33496	up	6.1534e-05	0.00247973	-6.51972	0.218125	30.0358	-7.60691	0.039171	18.4974	-5.13015	0.146935	90.8089	-5.49089	0.204809	82.2765
A_84_P197244	AT3G60710	F-box family protein [AT3G60710.1]	1.14691	down	0.737411	0.785051	2.79058	up	0.0564293	0.119511	1.17899	down	0.133743	0.210535	2.71465	up	0.000102194	0.00289348	-8.89453	0.951633	6.56052	-9.09228	0.0478066	6.61227	-7.41396	0.155815	18.6442	-7.65151	0.154186	18.3466
A_84_P539588	AT3G61340	F-box family protein [AT3G61340.1]	2.64507	up	0.004148	0.0125505	2.58177	up	0.00755655	0.0274632	3.61269	up	0.00117031	0.00556658	3.52623	up	0.000519368	0.00557062	-8.58784	0.352077	7.27983	-7.18454	0.214913	25.0355	-7.21948	0.31914	21.6822	-5.36641	0.221409	89.706
A_84_P23259	AT4G11580	F-box family protein [AT4G11580.1]	20.6795	up	6.66593e-07	0.000437068	1.09113	down	0.18777	0.286225	59.2714	up	9.81889e-06	0.000765235	2.6268	up	0.0027394	0.0142696	-10.4534	0.0649733	1.9541	-6.08323	0.122052	53.2414	-10.5792	0.121016	2.08283	-4.68992	0.345009	145.233
A_84_P560904	AT4G22060	F-box family protein [AT4G22060.1]	1.11286	up	0.410977	0.485421	1.01459	down	0.920746	0.942226	3.06004	up	0.0128628	0.0308128	2.71018	up	0.0166119	0.04844	-10.3292	0.0735662	2.12971	-10.175	0.281913	3.14907	-10.3501	0.333595	2.4799	-8.73657	0.561598	9.06354
A_84_P557668	AT4G38870	F-box family protein [AT4G38870.1]	1.09142	down	0.718594	0.768791	2.26115	up	0.0127672	0.0398034	2.76453	up	0.00207147	0.00809266	6.82249	up	0.000519813	0.00557062	-10.0157	0.342118	2.71835	-10.1419	0.449791	3.28031	-8.83866	0.330176	7.02127	-7.37163	0.137234	22.2618
A_84_P836826	AT5G07610	F-box family protein [AT5G07610.1]	3.89902	up	0.000159169	0.00162612	1.11033	down	0.0263501	0.0684018	18.5677	up	0.000178179	0.00193696	4.28894	up	0.00355668	0.0168056	-10.2383	0.07497	2.2684	-8.27521	0.234449	11.7793	-10.3893	0.0129117	2.3695	-6.17459	0.543699	53.7763
A_84_P305230	AT5G18780	F-box family protein [AT5G18780.1]	1.2948	down	0.00109926	0.00488891	2.05713	up	6.14336e-05	0.00223039	1.25393	down	0.00341766	0.011456	2.12417	up	6.44344e-06	0.0015848	-2.0931	0.0732257	642.137	-2.46582	0.0233419	652.88	-1.05247	0.0717315	1532.11	-1.37893	0.0560406	1415.65
A_84_P189894	AT5G22660	F-box family protein [AT5G22660.1]	1.69131	down	0.00323491	0.0104413	3.10204	up	0.000145601	0.00300315	1.84292	down	0.000164831	0.00185954	2.84683	up	3.13701e-05	0.00211811	-4.12195	0.19929	159.011	-4.88009	0.0604873	122.618	-2.48873	0.0189887	566.21	-3.37073	0.109949	356.512
A_84_P521331	AT5G22670	F-box family protein [AT5G22670.1]	2.32271	up	0.0113827	0.0273349	1.05409	down	0.494731	0.596151	7.19151	up	0.000431771	0.00308378	2.9373	up	0.0134682	0.0416024	-10.3019	0.0644341	2.17023	-9.0861	0.47049	6.84836	-10.3779	0.163137	2.39929	-7.53161	0.43075	20.4183
A_84_P549563	AT5G39490	F-box family protein [AT5G39490.1]	1.28595	down	0.509649	0.579988	1.64683	down	0.129881	0.215996	5.74015	up	0.00069442	0.00404106	4.48228	up	0.00694854	0.0261978	-7.81749	0.565532	12.7089	-8.18032	0.659955	13.3777	-8.53718	0.330942	8.64486	-6.01609	0.321274	57.5956
A_84_P66524	AT5G60060	F-box family protein [AT5G60060.1]	1.30979	up	0.465299	0.538254	35.1835	up	0.00049003	0.00529903	4.85515	down	0.000228361	0.00219152	5.53264	up	6.37169e-05	0.00249943	-8.59324	0.824343	7.91474	-8.2039	0.141542	12.2552	-3.45641	0.240877	290.82	-5.73593	0.200412	69.5926
A_84_P525754	AT5G62510	F-box family protein [AT5G62510.1]	2.96812	up	0.000285055	0.00219056	1.70767	up	0.306233	0.41526	4.4702	up	0.0318602	0.0639801	2.57188	up	0.00138835	0.00943095	-10.2979	0.0927091	2.18361	-8.72833	0.208664	8.55741	-9.52585	1.13716	5.25196	-7.36551	0.213833	22.4818
A_84_P539957	AT5G66830	F-box family protein [AT5G66830.1]	1.01067	down	0.928145	0.943751	2.46958	up	0.000203129	0.00345574	1.03078	up	0.666182	0.745267	2.57276	up	0.00093623	0.00764036	-7.4332	0.0828543	15.8498	-7.44852	0.263694	20.9168	-6.12894	0.153021	45.7285	-6.0852	0.0559768	54.2239
A_84_P588416	AT3G56890	F-box family protein-related [AT3G56890.1]	1.43115	down	0.0506388	0.087628	1.22207	up	0.0971113	0.174583	1.23121	up	0.00358244	0.0118643	2.15334	up	0.00136294	0.00934341	-6.30493	0.2257	34.9192	-6.82211	0.232566	32.0607	-6.01561	0.0546431	49.1224	-5.71553	0.0647795	70.0851
A_84_P567087	AT4G14165	F-box family protein-related [AT4G14165.1]	1.72613	up	0.0811673	0.127126	1.13243	up	0.667737	0.746585	4.79439	up	0.00187276	0.00757496	3.14536	up	0.00257175	0.0137186	-10.1431	0.511647	2.53089	-9.35551	0.289857	5.59922	-9.96363	0.435499	3.25765	-7.70228	0.31345	17.8852
A_84_P548684	AT5G41830	F-box family protein-related [AT5G41830.1]	1.24998	down	0.0910791	0.139663	1.40707	up	0.402184	0.510462	1.75196	up	0.209927	0.306361	3.08138	up	0.00113839	0.0084632	-10.2489	0.248436	2.28675	-10.5708	0.0402726	2.37316	-9.75619	0.877043	4.24082	-8.94722	0.335452	7.58447
A_84_P573108	AT2G40910	F-box protein-related [AT2G40910.1]	1.86912	down	0.0213321	0.0448003	2.1395	up	0.000885854	0.00727448	1.3487	down	0.036607	0.0716641	2.96506	up	0.00350727	0.0166588	-7.1672	0.0601309	19.0972	-8.06955	0.421231	13.8825	-6.06993	0.205231	47.7582	-6.50149	0.128196	40.6946
A_84_P512438	AT3G20710	F-box protein-related [AT3G20710.1]	1.25638	up	0.00944338	0.0235973	2.55901	up	0.000169518	0.00317248	1.57468	up	0.0029594	0.0103314	3.20732	up	2.07679e-05	0.00197355	-4.31873	0.119446	137.802	-3.98946	0.0240674	227.186	-2.96315	0.124752	409.757	-2.30809	0.123684	745.004
A_84_P557664	AT3G60790	F-box protein-related [AT3G60790.1]	1.22501	down	0.0518202	0.0892032	1.25461	up	0.25663	0.362652	2.64621	up	0.0181427	0.0404954	4.067	up	0.00213438	0.0122229	-10.0512	0.0535642	2.58212	-10.344	0.177055	2.79535	-9.72396	0.425311	3.89023	-8.32004	0.464658	11.8741
A_84_P139169	AT1G67810	Fe-S metabolism associated domain-containing protein [AT1G67810.1]	4.35231	down	0.000161109	0.00163597	1.80039	down	0.00376344	0.017363	1.43029	up	0.00114674	0.00549768	3.45763	up	3.63315e-05	0.0021409	-2.28467	0.224607	568.587	-4.40645	0.144102	170.507	-3.13298	0.0922534	362.182	-2.61667	0.0554759	599.832
A_84_P11034	AT4G31370	FLA5 (FASCICLIN-LIKE ARABINOGALACTAN PROTEIN 5 PRECURSOR) [AT4G31370.1]	4.68173	up	0.000413961	0.00270255	2.74166	up	0.00286271	0.0146197	3.61281	up	4.97621e-05	0.00114653	2.11569	up	2.70169e-05	0.00203297	-7.48333	0.354793	15.7344	-5.25629	0.0349798	94.3544	-6.02829	0.153903	48.726	-4.17516	0.0791841	203.951
A_84_P18949	AT1G04610	flavin-containing monooxygenase / FMO (YUCCA3) [AT1G04610.1]	3.94734	down	1.38984e-05	0.000651126	1.41592	up	0.00163333	0.0104029	2.65479	down	0.00103953	0.0051685	2.1053	up	0.00321476	0.0157151	-3.59351	0.0949559	227.431	-5.57439	0.0948202	75.722	-3.09177	0.0645448	373.391	-4.50036	0.278866	165.025
A_84_P19444	AT1G12160	flavin-containing monooxygenase family protein / FMO family protein [AT1G12160.1]	1.8369	down	0.00037486	0.00254953	2.97324	up	9.20333e-05	0.00250655	2.20678	down	0.00211175	0.00819131	2.4749	up	0.00095674	0.00772246	-1.72913	0.104223	829.568	-2.60641	0.0887695	593.144	-0.157097	0.136226	2867.7	-1.29904	0.244348	1511.32
A_84_P21333	AT1G12200	flavin-containing monooxygenase family protein / FMO family protein [AT1G12200.1]	1.69709	down	0.00167353	0.00651954	1.36286	up	0.0153324	0.0457216	1.05392	down	0.338168	0.453837	2.19455	up	3.34524e-05	0.00213329	0.370694	0.167028	3562.54	-0.392368	0.0546522	2749.93	0.81733	0.0915669	5607.42	0.741559	0.0786987	6154.35
A_84_P10076	AT4G28720	flavin-containing monooxygenase family protein / FMO family protein [AT4G28720.1]	1.76158	down	0.000490475	0.00296207	2.27054	up	0.000112347	0.00270713	1.13449	down	0.135723	0.213113	3.52558	up	4.97706e-05	0.00232599	-3.44262	0.0886811	251.861	-4.25949	0.103903	188.858	-2.25959	0.10281	663.617	-2.44163	0.13429	679.875
A_84_P61310	AT5G63595	flavonol synthase, putative [AT5G63595.1]	3.34018	down	0.000420465	0.00272537	1.26697	up	0.059242	0.123873	2.04237	down	8.08802e-05	0.00136888	2.07206	up	0.000762975	0.00684826	-3.56948	0.210887	231.444	-5.30941	0.183663	91.3897	-3.2281	0.0820929	340.202	-4.25834	0.0713892	192.457
A_84_P859664	AT5G63600	flavonol synthase, putative [AT5G63600.1]	1.22069	down	0.0182374	0.0395998	4.01502	up	8.2479e-06	0.00136666	1.41675	down	0.00505768	0.015173	3.4594	up	4.59148e-05	0.00229064	1.48714	0.117746	7695.11	1.19944	0.0534011	8280.94	3.49255	0.0183554	35762.1	2.98996	0.154925	29376.9
A_84_P501534	AT4G31380	FLP1 (FPF1-LIKE PROTEIN 1) [AT4G31380.1]	1.69994	up	0.00406022	0.0123426	1.07611	up	0.407305	0.515312	4.39065	up	0.000140781	0.00172459	2.7794	up	0.000794427	0.00700211	-4.50039	0.161829	121.132	-3.73491	0.154434	271.438	-4.39457	0.114339	151.039	-2.26014	0.232842	775.471
A_84_P81579	AT2G28110	FRA8 (FRAGILE FIBER8); transferase [AT2G28110.1]	1.13984	up	0.276426	0.34915	4.31501	up	0.000219823	0.00357367	1.04872	down	0.660338	0.740782	3.60977	up	0.000126339	0.00304992	-1.80502	0.141299	784.453	-1.61619	0.217938	1188.72	0.30435	0.249982	3943.22	0.235721	0.0211587	4331.58
A_84_P16436	AT3G08040	FRD3 (FERRIC REDUCTASE DEFECTIVE 3); antiporter [AT3G08040.1]	3.28256	up	0.000156133	0.00160476	6.76599	up	2.16067e-05	0.00155885	2.56799	up	0.000161028	0.00184142	5.29313	up	1.9525e-05	0.00191745	-3.50624	0.202278	242.944	-1.79141	0.0697349	1042.48	-0.747937	0.0516981	1895.51	0.612705	0.163111	5654.14
A_84_P23518	AT1G50390	fructokinase-related [AT1G50390.1]	1.07765	up	0.208582	0.275859	2.78179	up	5.39308e-06	0.00123308	1.02226	up	0.345053	0.461089	2.6388	up	2.4662e-05	0.00200648	-6.44721	0.0694285	31.3826	-6.33931	0.103683	44.6656	-4.97119	0.0373603	101.356	-4.93943	0.0353555	119.912
A_84_P17055	AT1G65480	FT (FLOWERING LOCUS T) [AT1G65480.1]	8.41526	down	2.47582e-05	0.000751239	1.14198	down	0.728346	0.795804	2.36831	down	0.073997	0.128546	3.11149	up	0.000405259	0.00495666	-5.13172	0.127941	78.5727	-8.20472	0.203891	12.3272	-5.32326	0.881152	89.5497	-6.56712	0.1625	38.9245
A_84_P128906	AT2G15390	FUT4 (fucosyltransferase 4); fucosyltransferase/ transferase, transferring glycosyl groups [AT2G15390.1]	3.97549	down	0.000655599	0.0035324	1.49164	up	0.00720982	0.0265874	2.09144	down	5.46954e-06	0.000710497	2.83537	up	0.00103153	0.00800882	-2.66756	0.19147	435.605	-4.6587	0.303549	144.346	-2.09066	0.0492439	746.558	-3.15516	0.0288286	413.032
A_84_P11427	AT1G14080	FUT6 (fucosyltransferase 6); fucosyltransferase/ transferase, transferring glycosyl groups [AT1G14080.1]	2.17027	down	0.00049035	0.00296173	1.96493	up	0.000503852	0.0053794	1.45862	down	0.00255037	0.00932916	2.9236	up	8.69279e-05	0.00276463	-0.188887	0.125562	2415.85	-1.30676	0.138476	1463.37	0.785593	0.105645	5499.97	0.240987	0.0923573	4356.36
A_84_P23635	AT1G14070	FUT7 (Fucosyltransferase 7); fucosyltransferase/ transferase, transferring glycosyl groups [AT1G14070.1]	1.05531	up	0.426913	0.501136	1.9049	up	0.000230595	0.00366022	1.34412	up	0.00175438	0.00723915	2.42623	up	6.7757e-05	0.0025515	-3.24158	0.116412	290.182	-3.16392	0.0981499	402.895	-2.31186	0.053504	640.547	-1.8852	0.08389	997.464
A_84_P18076	AT1G80340	GA4H (gibberellin 3 beta-hydroxylase); gibberellin 3-beta-dioxygenase [AT1G80340.1]	1.94718	down	0.00214884	0.00776077	2.67319	up	0.00327837	0.0159237	1.87533	down	0.0746055	0.129463	2.77561	up	0.0114895	0.0370819	-5.03471	0.141376	83.9781	-5.9961	0.189741	56.9669	-3.61614	0.364655	266.596	-4.52329	0.54473	169.052
A_84_P853255	AT5G17330	GAD (Glutamate decarboxylase 1); calmodulin binding [AT5G17330.1]	1.8942	down	0.0045049	0.0133415	1.77773	up	0.0183505	0.0521909	1.59253	down	0.0109314	0.0271932	2.11448	up	8.8622e-06	0.00165136	-3.27118	0.275962	288.878	-4.19277	0.0250052	197.262	-2.44115	0.252009	594.068	-3.11247	0.0603913	425.521
A_84_P305850	AT2G02010	GAD4 (GLUTAMATE DECARBOXYLASE 4); calmodulin binding [AT2G02010.1]	7.19592	up	0.000618808	0.00341154	1.18112	up	0.470449	0.574594	14.7803	up	2.95019e-05	0.000950753	2.426	up	0.00157278	0.0101591	-5.42726	0.486533	66.3948	-2.58008	0.137445	603.891	-5.18711	0.190162	87.9954	-1.30151	0.254992	1508.93
A_84_P18499	AT4G01470	GAMMA-TIP3/TIP1;3 (tonoplast intrinsic protein 1;3); water channel [AT4G01470.1]	1.47757	down	0.227341	0.29627	1.07082	up	0.869956	0.904301	2.93605	up	0.0331258	0.0659928	4.64545	up	0.00120611	0.00874151	-10.0139	0.681488	2.82599	-10.5772	0.0661406	2.36475	-9.91522	0.70411	3.52138	-8.36134	0.463447	11.6144
A_84_P21126	AT2G32020	GCN5-related N-acetyltransferase (GNAT) family protein [AT2G32020.1]	7.94371	up	0.000161566	0.00163946	1.35399	up	0.00136636	0.00933959	15.7308	up	2.99097e-06	0.000606583	2.68129	up	0.00377027	0.0175317	-2.88567	0.075216	371.135	0.104139	0.36871	3955.59	-2.44845	0.058765	581.923	1.52707	0.1735	10644.6
A_84_P15547	AT3G22560	GCN5-related N-acetyltransferase (GNAT) family protein [AT3G22560.1]	1.56572	up	0.0209584	0.0441772	1.22808	up	0.107498	0.187602	4.03428	up	0.000338942	0.0026959	3.16431	up	0.00122003	0.00878421	-4.30237	0.17608	139.016	-3.65555	0.247007	288.511	-4.00597	0.175031	198.089	-1.99366	0.251022	930.795
A_84_P18847	AT5G67430	GCN5-related N-acetyltransferase (GNAT) family protein [AT5G67430.1]	1.43262	down	0.0348189	0.0652039	4.52218	up	0.000247232	0.00376156	1.52572	up	0.0121337	0.0294564	9.88449	up	1.24174e-05	0.00177403	-2.59403	0.284245	457.857	-3.11269	0.0318052	416.949	-0.417007	0.111651	2387.24	0.19248	0.215318	4238.89
A_84_P809927	AT5G07440	GDH2 (GLUTAMATE DEHYDROGENASE 2) [AT5G07440.3]	2.20644	down	0.000750357	0.00383517	3.56428	up	0.000228658	0.00364567	2.30256	down	0.000462635	0.0032094	3.4155	up	2.9749e-05	0.00207543	-5.54343	0.209544	59.1509	-6.68515	0.0388843	35.0612	-3.70982	0.140228	243.003	-4.91305	0.14008	122.432
A_84_P19972	AT1G73610	GDSL-motif lipase/hydrolase family protein [AT1G73610.1]	1.23646	up	0.189038	0.253869	1.74726	up	0.0222016	0.0600681	2.33874	up	0.00378723	0.0123502	3.30491	up	0.000550923	0.00573384	-7.72565	0.315935	13.1821	-7.41944	0.112817	21.1411	-6.92056	0.218925	26.3885	-5.69483	0.274932	71.7185
A_84_P15266	AT1G74460	GDSL-motif lipase/hydrolase family protein [AT1G74460.1]	2.01668	down	0.00153907	0.00614489	2.66278	down	0.00112968	0.00835939	2.75052	up	0.00142908	0.00632095	2.08313	up	0.00226532	0.0126748	-0.17139	0.139032	2443.6	-1.18337	0.180664	1593.88	-1.58432	0.258408	1077.5	-0.124619	0.192886	3393.75
A_84_P22959	AT2G19060	GDSL-motif lipase/hydrolase family protein [AT2G19060.1]	1.61651	down	0.00365708	0.0114267	2.17085	up	0.00047444	0.00520821	1.28743	down	0.0702046	0.123001	2.72573	up	0.000704538	0.0065627	-4.41348	0.183845	129.447	-5.10636	0.0701738	104.695	-3.29522	0.0240256	323.746	-3.65972	0.256225	294.717
A_84_P20327	AT3G50400	GDSL-motif lipase/hydrolase family protein [AT3G50400.1]	1.72475	up	0.0087085	0.0221461	1.29262	down	0.074009	0.145551	6.51346	up	0.00013528	0.00170431	2.92154	up	0.00139936	0.00946283	-2.78836	0.193571	398.209	-2.00197	0.208262	906.605	-3.15866	0.183556	359.319	-0.455238	0.268494	2715.84
A_84_P14808	AT4G30140	GDSL-motif lipase/hydrolase family protein [AT4G30140.1]	3.65034	down	0.00613159	0.0168599	1.18586	down	0.334972	0.444363	1.11226	up	0.31929	0.433194	3.42378	up	0.004295	0.0190185	2.25906	0.36546	13441.7	0.391027	0.490547	4883.85	2.01312	0.13318	12827.3	2.16662	0.19237	16585.7
A_84_P297384	AT4G31730	GDU1 (GLUTAMINE DUMPER 1) [AT4G31730.1]	1.17465	up	0.02835	0.0558321	2.21561	up	2.14121e-05	0.00155885	1.29309	up	0.0142877	0.0334975	2.43902	up	0.000221954	0.00379822	-0.986471	0.0865791	1381.68	-0.754241	0.0827631	2142.46	0.161236	0.00405569	3554.34	0.532059	0.154803	5342.14
A_84_P269530	AT3G29430	geranylgeranyl pyrophosphate synthase, putative / GGPP synthetase, putative / farnesyltranstransferase, putative [AT3G29430.1]	2.33286	down	0.0108202	0.0262881	5.63398	up	0.000664521	0.00622754	2.17753	down	0.0113615	0.0280138	6.03588	up	0.0006059	0.00604786	-5.25582	0.43284	73.2681	-6.47792	0.184079	40.5821	-2.76166	0.127169	470.707	-3.88435	0.419418	257.082
A_84_P10832	AT3G32040	geranylgeranyl pyrophosphate synthase, putative / GGPP synthetase, putative / farnesyltranstransferase, putative [AT3G32040.1]	2.45586	down	0.000237194	0.00198663	2.24728	up	0.00290861	0.0147418	2.48609	down	0.0034197	0.0114602	2.21996	up	0.00163667	0.0103953	-4.20017	0.163868	149.312	-5.49639	0.0742786	80.0455	-3.03199	0.265293	395.064	-4.34586	0.252734	183.151
A_84_P20796	AT1G18980	germin-like protein, putative [AT1G18980.1]	2.71405	down	0.00272745	0.00920884	1.58958	down	0.0435439	0.0994922	1.56315	up	0.00226847	0.00858701	2.66893	up	1.85786e-05	0.00189389	1.13741	0.375937	6167.45	-0.303041	0.038464	2923.97	0.468763	0.129327	4421.89	1.11322	0.0957682	7967.15
A_84_P17307	AT2G18640	GGPS4 (GERANYLGERANYL PYROPHOSPHATE SYNTHASE 4); farnesyltranstransferase [AT2G18640.1]	4.11759	down	0.000534374	0.003112	2.7867	up	0.00119592	0.00864746	1.91829	down	0.0130241	0.0311292	5.98162	up	0.000413367	0.00498569	-8.24294	0.177464	9.11103	-10.2847	0.300602	2.9438	-6.76438	0.25623	29.5202	-7.7042	0.283135	17.8493
A_84_P15343	AT2G14960	GH3.1 [AT2G14960.1]	1.51363	down	0.00957405	0.0238602	2.6389	up	0.00050044	0.00536334	1.02645	down	0.679333	0.755502	3.89139	up	1.07122e-05	0.00174061	-5.3504	0.201313	67.6175	-5.94841	0.093978	58.4552	-3.95046	0.121864	206.472	-3.98813	0.0814903	231.892
A_84_P16802	AT5G14470	GHMP kinase-related [AT5G14470.1]	1.67685	up	0.00192511	0.00718547	1.78442	up	0.00280281	0.0144368	2.7073	up	0.00100294	0.00504284	2.88097	up	0.00051301	0.00554231	-4.27991	0.176242	141.292	-3.53415	0.0267047	311.44	-3.44445	0.132999	292.611	-2.00759	0.256871	925.047
A_84_P22874	AT1G53990	GLIP3 (GDSL-motif lipase 3); carboxylesterase/ lipase [AT1G53990.1]	16.6285	down	1.21403e-05	0.000629725	1.50659	up	0.00137216	0.009369	5.41143	down	1.20652e-05	0.000774742	4.62954	up	0.000168847	0.00339576	-2.37665	0.0986003	527.187	-6.43224	0.246579	42.3023	-1.78536	0.0835363	921.471	-4.22137	0.135596	198.012
A_84_P19850	AT1G18970	GLP4 (GERMIN-LIKE PROTEIN 4); manganese ion binding / metal ion binding / nutrient reservoir [AT1G18970.1]	12.3362	down	0.000114512	0.00138282	4.08474	down	0.00112774	0.00835133	1.43908	down	0.0861245	0.146052	2.09861	up	0.00961884	0.0327383	1.1566	0.413942	6295.42	-2.46822	0.0582946	651.761	-0.873641	0.0791869	1739.31	-1.39879	0.393546	1426.35
A_84_P14224	AT1G09560	GLP5 (GERMIN-LIKE PROTEIN 5); manganese ion binding / metal ion binding / nutrient reservoir [AT1G09560.1]	1.34724	up	0.00046404	0.00287924	1.96668	up	4.48947e-06	0.00117924	1.44242	up	0.000331696	0.00266649	2.10561	up	3.9292e-05	0.00219464	-0.620093	0.0332026	1782.33	-0.190085	0.0626337	3160.89	0.355667	0.0370875	4070.4	0.884154	0.070799	6797.56
A_84_P532027	AT1G21360	GLTP2 (GLYCOLIPID TRANSFER PROTEIN 2); glycolipid binding / glycolipid transporter [AT1G21360.1]	1.14121	up	0.221428	0.289929	5.15121	up	4.67315e-05	0.001992	1.22931	down	0.00705409	0.0194296	3.67185	up	1.20648e-05	0.00176783	-3.48914	0.202134	245.491	-3.29858	0.105672	367.265	-1.12423	0.0800407	1457.87	-1.42208	0.0623249	1373.93
A_84_P18952	AT1G09460	glucan endo-1,3-beta-glucosidase-related [AT1G09460.1]	1.91113	down	0.00227751	0.00809277	3.57116	up	0.000125624	0.00283518	2.51279	down	6.92579e-05	0.00129164	2.71608	up	9.97495e-05	0.00286498	-4.52902	0.206955	119.598	-5.46345	0.108305	81.8302	-2.69263	0.06464	492.424	-4.02192	0.118483	227.157
A_84_P12094	AT5G24410	glucosamine/galactosamine-6-phosphate isomerase-related [AT5G24410.1]	2.86976	down	0.000460245	0.002864	6.36	up	3.23766e-05	0.00174717	3.93464	down	0.00134309	0.00607293	4.63871	up	0.000987766	0.00782798	-2.52339	0.185209	477.61	-4.04432	0.168228	219.699	0.145639	0.125414	3534.77	-1.83059	0.410771	1067.66
A_84_P12017	AT4G15270	glucosyltransferase-related [AT4G15270.1]	2.15792	down	0.00175042	0.00673412	5.27053	up	3.62821e-05	0.00180484	3.44917	down	2.10582e-05	0.000887152	3.29743	up	0.000130804	0.00307795	-4.99606	0.16168	85.9996	-6.10571	0.201853	52.6165	-2.59812	0.128958	525.371	-4.38436	0.0376166	176.197
A_84_P818172	AT1G15040	glutamine amidotransferase-related [AT1G15040.1]	1.96813	down	0.0276764	0.0548186	10.6203	up	0.000329294	0.00432607	2.73734	down	0.000231682	0.0022052	7.63592	up	5.75034e-06	0.0015848	-2.63446	0.484793	458.929	-3.61129	0.12212	295.976	0.774289	0.172467	5445.29	-0.678488	0.102132	2301.26
A_84_P547432	AT3G11920	glutaredoxin-related [AT3G11920.1]	2.7787	up	0.00538741	0.0152743	2.08772	up	0.140559	0.229199	4.22738	up	0.0216961	0.0467236	3.17615	up	0.0025139	0.0135175	-9.78124	0.380716	3.19776	-8.30683	0.26828	11.5566	-8.71931	0.927771	8.3639	-6.63955	0.3334	37.6075
A_84_P56650	AT5G41080	glycerophosphoryl diester phosphodiesterase family protein [AT5G41080.1]	3.41824	down	2.31148e-05	0.000736667	4.58668	up	2.82285e-05	0.00166252	5.99013	down	7.46524e-05	0.00132556	2.61736	up	0.000573339	0.00587498	-0.0652882	0.123118	2620.76	-1.83854	0.0589835	1009.87	2.13216	0.128422	13946.1	-0.450426	0.234364	2712.95
A_84_P12238	AT5G17650	glycine/proline-rich protein [AT5G17650.1]	1.00724	up	0.849113	0.879281	1.624	up	0.00015692	0.00309073	1.40645	up	0.00387206	0.012546	2.26765	up	0.000138102	0.00314959	-0.676849	0.0310357	1713.53	-0.666438	0.0832754	2277.13	0.0227	0.0816993	3226.97	0.51476	0.116071	5263.4
A_84_P605885	AT1G55990	glycine-rich protein [AT1G55990.1]	1.20336	down	0.421463	0.495785	1.3237	up	0.458758	0.564244	2.48773	up	0.042445	0.081087	3.96269	up	0.000732613	0.00669794	-10.0842	0.498679	2.63026	-10.3513	0.136251	2.76415	-9.67962	0.695217	4.20905	-8.36479	0.342398	11.4018
A_84_P293424	AT2G05510	glycine-rich protein [AT2G05510.1]	1.24897	down	0.239677	0.309757	2.01551	up	0.00260991	0.0138094	1.04857	down	0.771591	0.820438	2.40071	up	0.0110108	0.0359557	1.80352	0.0451553	9565.24	1.48278	0.399996	10288.9	2.81466	0.258234	22479.5	2.74624	0.280851	25063.4
A_84_P166983	AT2G15340	glycine-rich protein [AT2G15340.1]	2.62038	up	0.053299	0.0911944	3.68298	up	0.0223293	0.0602957	4.03591	up	0.000610882	0.00375318	5.67252	up	0.000177311	0.00346851	-9.37459	0.867837	4.60945	-7.98482	0.182603	14.3476	-7.49372	0.236881	17.8543	-5.48083	0.266072	83.5257
A_84_P13454	AT2G15780	glycine-rich protein [AT2G15780.1]	62.2814	up	0.00298383	0.00984204	3.85268	up	0.101395	0.179831	43.3578	up	4.05886e-06	0.000645907	2.68208	up	0.00179031	0.0109793	-6.34198	1.58044	49.5318	-0.381247	0.262552	2807.56	-4.39611	0.175315	151.806	1.04211	0.206005	7614.76
A_84_P11975	AT4G30460	glycine-rich protein [AT4G30460.1]	1.38339	up	0.132857	0.189307	3.33997	up	0.00134422	0.00926111	1.18814	down	0.0713303	0.124653	2.03204	up	0.00284694	0.014611	-3.44256	0.350609	257.592	-2.97435	0.250199	462.204	-1.70272	0.141797	981.808	-1.95142	0.105363	953.156
A_84_P602813	AT4G33610	glycine-rich protein [AT4G33610.1]	1.16933	up	0.445692	0.519334	1.01325	up	0.940646	0.957153	3.37602	up	0.00167982	0.00702757	2.92538	up	0.00408765	0.0184444	-8.06237	0.268154	10.3046	-7.83668	0.376949	16.1949	-8.04338	0.316696	12.168	-6.28806	0.251918	47.5664
A_84_P16717	AT4G34300	glycine-rich protein [AT4G34300.1]	7.10154	up	0.000115451	0.00138698	3.73818	down	0.00250496	0.0134944	58.3316	up	3.86083e-05	0.00105545	2.19731	up	0.00571295	0.0229165	-7.48837	0.181812	15.3246	-4.66024	0.271588	144.255	-9.39071	0.452654	4.84192	-3.52451	0.24334	322.98
A_84_P113182	AT4G39670	glycolipid binding / glycolipid transporter [AT4G39670.1]	2.67317	up	0.00396696	0.0121307	1.36439	up	0.0857253	0.160342	4.92131	up	9.46729e-06	0.000765235	2.51185	up	0.0010337	0.00801715	-1.80544	0.335203	801.846	-0.38689	0.239395	2775.58	-1.35718	0.0679643	1239.8	0.941861	0.124028	7079.27
A_84_P16277	AT2G43610	glycoside hydrolase family 19 protein [AT2G43610.1]	1.31033	down	0.0629535	0.104146	1.91671	up	0.00105912	0.0080877	1.06092	down	0.239274	0.341519	2.36732	up	0.000520348	0.00557062	2.40381	0.172997	14571.8	2.01388	0.199831	14668.7	3.34245	0.0825209	32325.5	3.25713	0.0680482	35189.1
A_84_P17123	AT1G78400	glycoside hydrolase family 28 protein / polygalacturonase (pectinase) family protein [AT1G78400.1]	6.89364	up	0.00809865	0.0208876	1.59974	down	0.467587	0.572156	37.1739	up	0.00139541	0.00622254	3.37085	up	0.00125825	0.00895289	-9.30774	0.956653	5.01849	-6.52248	0.240543	39.6024	-9.98558	1.10852	3.77553	-4.76937	0.287063	136.479
A_84_P284750	AT1G47600	glycosyl hydrolase family 1 protein [AT1G47600.1]	1.81823	down	0.0903039	0.138669	2.03506	up	0.134789	0.222136	1.66462	down	0.19307	0.285943	2.22285	up	0.0125076	0.0394395	-3.01961	0.538576	357.227	-3.88214	0.401932	251.333	-1.99454	0.781754	870.251	-2.72973	0.229221	559.979
A_84_P828905	AT2G44450	glycosyl hydrolase family 1 protein [AT2G44450.1]	2.01498	down	0.000219723	0.00191305	1.77936	up	0.000142029	0.00299053	1.52554	down	0.000501528	0.00333915	2.35023	up	0.00010323	0.00290397	-0.91697	0.076922	1451.87	-1.92773	0.114068	949.207	-0.085611	0.0658577	2994.4	-0.69493	0.0785191	2274.74
A_84_P78925	AT5G42260	glycosyl hydrolase family 1 protein [AT5G42260.1]	1.69849	down	0.0186434	0.0402828	1.66887	up	0.0113694	0.0366564	1.24892	down	0.0149823	0.0347448	2.2696	up	0.000939618	0.00764549	-4.76865	0.279495	102.255	-5.5329	0.203551	78.2212	-4.02977	0.0715113	194.935	-4.35046	0.115475	180.756
A_84_P14475	AT1G30080	glycosyl hydrolase family 17 protein [AT1G30080.1]	2.12146	down	0.00168591	0.00655003	1.63619	up	0.00873079	0.0303579	1.20385	down	0.0639421	0.113875	2.88336	up	0.000106589	0.00291249	-2.10076	0.238089	644.075	-3.18582	0.077514	396.463	-1.39042	0.0968105	1216.89	-1.65808	0.154674	1170.83
A_84_P21159	AT3G04010	glycosyl hydrolase family 17 protein [AT3G04010.1]	1.14257	up	0.0175573	0.0384255	2.59936	up	7.76906e-06	0.0013562	1.30385	up	0.00300941	0.0104484	2.96628	up	1.42146e-05	0.00178742	-0.374403	0.0129475	2113.95	-0.182126	0.0844296	3179	1.00375	0.0796291	6372.85	1.38653	0.0655178	9627.05
A_84_P867721	AT4G16260	glycosyl hydrolase family 17 protein [AT4G16260.1]	2.12227	down	0.00108375	0.00484488	1.91449	up	0.00191669	0.0114798	1.21063	down	0.0553727	0.101208	3.35615	up	6.95416e-05	0.00257456	-0.391469	0.208563	2112.75	-1.47708	0.0789933	1297.07	0.54549	0.0808751	4640.96	0.269727	0.159003	4451.29
A_84_P15703	AT4G18340	glycosyl hydrolase family 17 protein [AT4G18340.1]	1.90252	down	0.000713539	0.00371892	2.91339	up	0.000138018	0.00296066	1.61038	down	0.00163436	0.00690332	3.44191	up	2.39358e-05	0.00199191	-1.16575	0.145542	1224.12	-2.09367	0.0896975	845.447	0.376946	0.11669	4142.63	-0.310457	0.105525	2971.25
A_84_P20438	AT4G19720	glycosyl hydrolase family 18 protein [AT4G19720.1]	1.07509	down	0.46507	0.538061	1.45806	down	0.0243282	0.0642886	2.90843	up	0.000397751	0.00293969	2.1445	up	0.000625626	0.00615088	-4.58332	0.199801	114.898	-4.68777	0.101864	140.381	-5.12737	0.177544	91.3876	-3.58713	0.167446	307.147
A_84_P18421	AT3G47040	glycosyl hydrolase family 3 protein [AT3G47040.1]	2.00615	down	4.66822e-05	0.000951303	1.57622	up	0.000119226	0.00279046	1.55803	down	0.000103782	0.00151041	2.02958	up	3.71479e-05	0.00215683	-1.62716	0.0526916	886.461	-2.63159	0.0757963	583.137	-0.970689	0.05544	1623.95	-1.61041	0.0458717	1204.66
A_84_P19367	AT3G47050	glycosyl hydrolase family 3 protein [AT3G47050.1]	1.58469	down	0.000139864	0.00151855	1.88395	up	3.85718e-05	0.00185295	1.02923	down	0.445883	0.556563	2.9007	up	6.42533e-06	0.0015848	-2.07647	0.0555563	649.319	-2.74067	0.0583764	540.32	-1.16271	0.057608	1418.69	-1.20427	0.0628158	1597.06
A_84_P15529	AT3G26130	glycosyl hydrolase family 5 protein / cellulase family protein [AT3G26130.1]	1.91224	down	0.0011088	0.00491548	2.24513	up	5.54622e-06	0.00123308	1.40041	down	0.0294544	0.0599804	3.06568	up	0.000861164	0.00730248	-6.65304	0.0403472	27.2054	-7.5883	0.18903	18.8065	-5.48624	0.048078	70.889	-5.97209	0.249084	59.1503
A_84_P141619	AT1G66870	glycosyl hydrolase family protein 17 [AT1G66870.1]	1.57112	down	0.337711	0.411823	7.84111	up	0.00165309	0.0104705	1.06558	down	0.736089	0.795816	11.5611	up	0.00241576	0.0131455	-8.81781	0.60747	6.39153	-9.4696	0.841062	5.6697	-5.84675	0.310108	55.7227	-5.93839	0.311029	61.1202
A_84_P180334	AT2G43660	glycosyl hydrolase family protein 17 [AT2G43660.1]	3.07886	up	3.40954e-05	0.000836019	2.00387	up	0.00176935	0.010923	3.34648	up	0.000285457	0.00244778	2.17806	up	0.000320751	0.00445151	-4.96753	0.10496	87.7636	-3.34513	0.0892069	355.276	-3.96474	0.20957	204.749	-2.22209	0.142816	790.635
A_84_P843750	AT2G43670	glycosyl hydrolase family protein 17 [AT2G43670.1]	1.0034	down	0.952552	0.963239	1.07045	up	0.327211	0.436635	3.13488	up	2.08766e-05	0.000882914	3.36716	up	7.004e-06	0.0015848	-3.71025	0.0980061	209.329	-3.71515	0.0913418	274.896	-3.61203	0.116895	261.157	-1.96362	0.0404535	943.442
A_84_P829284	AT4G19460	glycosyl transferase family 1 protein [AT4G19460.1]	1.64431	up	0.000935712	0.00442137	1.01153	up	0.866623	0.901717	5.70688	up	2.44135e-05	0.000912952	3.5107	up	6.58151e-05	0.00252443	-2.11894	0.0963869	632.17	-1.40146	0.104069	1368.28	-2.1024	0.12774	744.159	0.410298	0.148822	4910.12
A_84_P23032	AT3G01620	glycosyl transferase family 17 protein [AT3G01620.1]	2.41871	down	0.0514166	0.0886345	1.02283	down	0.951591	0.965272	1.25042	up	0.403594	0.518146	2.9569	up	0.00524742	0.0216752	-8.27918	0.728518	9.51008	-9.55341	0.337251	4.90779	-8.31174	0.480972	10.3126	-7.98933	0.356137	14.7943
A_84_P838263	AT4G27480	glycosyltransferase family 14 protein / core-2/I-branching enzyme family protein [AT4G27480.2]	1.00019	up	0.99435	0.995652	2.12214	up	0.000174272	0.0032103	1.03846	down	0.618242	0.706926	2.04316	up	0.00013226	0.00309384	-3.68214	0.0480903	213.432	-3.68186	0.0415441	281.033	-2.59661	0.130718	525.343	-2.65106	0.116094	586.7
A_84_P15249	AT1G50580	glycosyltransferase family protein [AT1G50580.1]	5.76449	down	2.18794e-06	0.000493288	2.44442	up	4.88731e-05	0.00203379	4.01163	down	0.000108812	0.00155178	3.5125	up	0.000145115	0.00320066	-2.91667	0.0826618	362.837	-5.44387	0.0689967	82.8523	-1.62718	0.086837	1031.48	-3.63137	0.210984	299.45
A_84_P10283	AT5G53990	glycosyltransferase family protein [AT5G53990.1]	2.42152	down	0.000293613	0.00222714	2.34237	down	0.00142357	0.00958197	2.15338	up	0.00117871	0.00558894	2.22614	up	8.83943e-05	0.00277484	-1.19021	0.166311	1207.4	-2.46613	0.0855536	652.746	-2.41819	0.213956	600.74	-1.31158	0.09071	1482.7
A_84_P766690	AT5G07550	GRP19 (Glycine rich protein 19) [AT5G07550.1]	1.96944	down	0.0657268	0.107716	7.87343	up	0.00192925	0.0115235	2.59796	down	0.0176956	0.039729	5.96861	up	0.00141784	0.0095356	-9.30713	0.649532	4.6616	-10.2849	0.177947	2.89876	-6.33014	0.291587	39.7815	-7.70752	0.539596	18.4329
A_84_P13284	AT1G10300	GTP-binding protein-related [AT1G10300.1]	2.96233	down	0.00152701	0.00611114	2.28699	up	0.00160224	0.0102724	2.24629	down	3.30144e-05	0.000989082	3.01601	up	0.000352881	0.00465661	-5.20663	0.259957	74.7757	-6.77336	0.237635	33.3675	-4.01318	0.0790791	197.157	-5.18073	0.0584368	101.469
A_84_P12941	AT4G35380	guanine nucleotide exchange family protein [AT4G35380.1]	1.79579	down	0.000236006	0.00198048	2.24273	up	0.000274483	0.00394458	1.26268	down	0.0815575	0.139546	3.18962	up	0.000195553	0.0036013	-2.40765	0.0749505	516.968	-3.25227	0.0899489	378.68	-1.24239	0.150228	1351.85	-1.57888	0.201983	1241.35
A_84_P12863	AT4G13420	HAK5 (High affinity K+ transporter 5); potassium ion transmembrane transporter [AT4G13420.1]	4.37009	up	0.0047313	0.0138549	1.238	down	0.461363	0.566452	19.1854	up	6.52642e-05	0.00126645	3.54619	up	0.00159628	0.0102447	-6.3893	0.639619	34.5797	-4.26164	0.106389	188.2	-6.69731	0.14314	30.6287	-2.43537	0.401531	695.707
A_84_P16072	AT1G65690	harpin-induced protein-related / HIN1-related / harpin-responsive protein-related [AT1G65690.1]	1.50643	down	0.0123256	0.0290831	1.19676	down	0.11878	0.201921	1.77122	up	0.00200098	0.00789806	2.22954	up	0.000675253	0.00641042	0.279745	0.219328	3350.85	-0.311386	0.088002	2907	0.0206127	0.0572001	3222.48	0.84536	0.190781	6638.23
A_84_P21010	AT2G19960	hAT dimerisation domain-containing protein / transposase-related [AT2G19960.1]	1.14256	up	0.728163	0.777008	6.3641	up	0.00530973	0.0217288	1.43599	down	0.0488289	0.0910488	3.87888	up	0.00157404	0.0101591	-9.60049	0.806084	3.96768	-9.40822	0.384621	5.45837	-6.93054	0.236324	26.1724	-7.45258	0.220141	21.1431
A_84_P513191	AT5G33406	hAT dimerisation domain-containing protein [AT5G33406.1]	1.51451	up	0.190212	0.255241	1.04908	down	0.511934	0.611173	10.5937	up	6.718e-05	0.00127915	6.66754	up	0.00280287	0.014471	-10.3861	0.0783191	2.04789	-9.78721	0.653585	4.41417	-10.4552	0.146984	2.27346	-7.05006	0.310004	28.1936
A_84_P22073	AT2G22800	HAT9 (homeobox-leucine zipper protein 9); DNA binding / transcription factor [AT2G22800.1]	1.90005	down	4.00969e-06	0.000531766	1.50382	up	0.000188115	0.00333159	1.19216	down	0.0104884	0.0263179	2.39676	up	8.00762e-06	0.00161646	-1.08174	0.014947	1294.11	-2.00778	0.0434216	897.589	-0.493113	0.075547	2256.79	-0.746695	0.0603951	2194.38
A_84_P20736	AT5G66700	HB53 (homeobox-8); DNA binding / transcription factor [AT5G66700.1]	1.1793	up	0.40643	0.481054	2.82592	up	0.00140928	0.00951582	1.2145	up	0.00556708	0.0162968	2.91028	up	0.00101459	0.00793243	-4.93525	0.324864	90.6758	-4.69732	0.303525	140.544	-3.43653	0.0572107	293.517	-3.15617	0.0686611	412.995
A_84_P22517	AT5G37750	heat shock protein binding / unfolded protein binding [AT5G37750.1]	1.27376	down	0.00356129	0.0111999	1.12591	up	0.0284415	0.0723323	1.47582	up	0.00289214	0.010169	2.11653	up	0.000274371	0.0041874	-5.2123	0.0576432	73.865	-5.5614	0.0797875	76.3792	-5.04121	0.0669313	96.6696	-4.4797	0.133857	165.471
A_84_P155475	AT4G35060	heavy-metal-associated domain-containing protein / copper chaperone (CCH)-related [AT4G35060.1]	1.29849	down	0.00812831	0.020943	1.99741	up	0.000208181	0.00348324	1.28264	down	0.00179221	0.00735696	2.02208	up	3.0089e-05	0.0020825	0.693426	0.123168	4429.79	0.316594	0.0517492	4497.13	1.69155	0.0527901	10258.8	1.33243	0.0656263	9270.6
A_84_P60230	AT4G39700	heavy-metal-associated domain-containing protein / copper chaperone (CCH)-related [AT4G39700.1]	1.02641	up	0.786384	0.826333	1.80515	up	0.00543432	0.0220561	1.8211	up	0.00183477	0.00747119	3.20276	up	3.10556e-05	0.00211371	-3.2001	0.179777	299.095	-3.16248	0.134999	403.506	-2.34798	0.201203	629.348	-1.48317	0.0342073	1315.58
A_84_P563059	AT1G29000	heavy-metal-associated domain-containing protein [AT1G29000.1]	1.1173	down	0.499662	0.570797	1.66484	down	0.0216949	0.0590267	3.45227	up	0.000238438	0.00224048	2.31687	up	0.00175802	0.0108561	-3.87028	0.324426	190.172	-4.0303	0.185837	222.004	-4.60567	0.127513	130.722	-2.81813	0.213224	525.671
A_84_P281110	AT2G35730	heavy-metal-associated domain-containing protein [AT2G35730.1]	1.21293	down	0.388165	0.462739	2.52441	up	0.00111214	0.00830637	1.11679	up	0.45537	0.565126	3.41953	up	0.00449419	0.0195801	-4.75958	0.199778	101.424	-5.03808	0.456906	112.909	-3.42363	0.190886	296.839	-3.26428	0.274409	386.516
A_84_P19247	AT3G07600	heavy-metal-associated domain-containing protein [AT3G07600.1]	4.77869	down	0.00163972	0.00642509	1.17131	up	0.141333	0.230143	2.45798	down	0.000184738	0.00197267	2.27721	up	0.0146104	0.0441389	-5.32449	0.202931	68.9266	-7.58111	0.475426	19.5586	-5.09637	0.073971	93.1129	-6.39384	0.151918	43.9009
A_84_P190724	AT5G03380	heavy-metal-associated domain-containing protein [AT5G03380.1]	1.87269	down	0.00150555	0.00605259	1.5752	up	9.91221e-05	0.00257323	1.30574	down	0.000235519	0.00222617	2.25915	up	0.000489576	0.00541474	3.86036	0.0688813	39813.2	2.95524	0.19065	28111.8	4.51589	0.0238148	72742.5	4.13102	0.0477097	64491.4
A_84_P19719	AT5G48290	heavy-metal-associated domain-containing protein [AT5G48290.1]	2.78682	down	0.000265455	0.00210448	2.24509	up	2.93375e-05	0.00169207	2.26594	down	0.0012959	0.00592295	2.76118	up	0.00130953	0.00916637	-4.54544	0.0952184	117.344	-6.02407	0.188542	55.6165	-3.37867	0.00559928	305.569	-4.55878	0.254008	158.065
A_84_P516811	AT5G52670	heavy-metal-associated domain-containing protein [AT5G52670.1]	3.75514	down	0.00276387	0.00929312	1.13716	up	0.535117	0.632408	1.47335	down	0.0103443	0.0260301	2.89828	up	0.000599758	0.00601528	-5.57027	0.470266	59.9711	-7.47914	0.1773	20.3223	-5.38484	0.0585462	76.1969	-5.94394	0.204171	60.2114
A_84_P504388	AT5G52690	heavy-metal-associated domain-containing protein [AT5G52690.1]	1.13634	down	0.109925	0.162697	2.70313	up	0.018599	0.0526879	1.15164	up	0.699664	0.770448	3.53747	up	0.00527217	0.0217424	-10.2203	0.0762072	2.29692	-10.4047	0.136051	2.67345	-8.78568	0.644091	7.61768	-8.58199	0.555926	10.0672
A_84_P598538	AT5G52710	heavy-metal-associated domain-containing protein [AT5G52710.1]	6.4468	down	0.00164978	0.00645334	2.72703	up	0.000205118	0.00347322	5.15973	down	0.000149731	0.00177652	3.40727	up	0.00944847	0.0323174	-7.48762	0.130837	15.2781	-10.1762	0.602838	3.28537	-6.04029	0.142669	48.6075	-8.40759	0.255053	10.9486
A_84_P869713	AT5G52760	heavy-metal-associated domain-containing protein [AT5G52760.1]	9.47869	up	0.0170268	0.0374751	1.69484	up	0.477508	0.580856	14.8494	up	0.00329967	0.0111676	2.65516	up	0.0151578	0.0453434	-6.79777	1.38905	35.166	-3.55308	0.331601	311.752	-6.03662	0.952412	55.3041	-2.14428	0.498563	862.363
A_84_P207668	AT5G67060	HEC1 (HECATE 1); transcription factor [AT5G67060.1]	3.95954	down	0.00379297	0.0117461	1.11817	down	0.374729	0.483893	1.21697	down	0.133183	0.209835	2.90975	up	0.0088952	0.0309444	-6.83007	0.208734	24.2103	-8.8154	0.529847	8.36789	-6.99121	0.186102	25.0791	-7.27451	0.182866	23.9267
A_84_P15597	AT3G50330	HEC2 (HECATE 2); DNA binding / transcription factor [AT3G50330.1]	1.00253	down	0.995706	0.996756	2.96603	up	0.0430817	0.0987329	1.73785	up	0.0708954	0.124017	5.16755	up	0.00741371	0.0273559	-9.56974	0.745438	3.94353	-9.57338	0.811369	5.17441	-8.00121	0.554754	13.1012	-7.2039	0.107256	25.0134
A_84_P17015	AT1G02340	HFR1 (LONG HYPOCOTYL IN FAR-RED); DNA binding / transcription factor [AT1G02340.1]	1.40374	down	0.00420937	0.012686	1.11766	up	0.234637	0.338939	1.28838	up	0.0233196	0.0495229	2.02135	up	9.89105e-05	0.00286498	-1.46181	0.104384	996.694	-1.95108	0.0997704	933.377	-1.30132	0.169218	1293.99	-0.93576	0.052674	1924.6
A_84_P820158	AT2G18050	HIS1-3 (HISTONE H1-3); DNA binding [AT2G18050.1]	1.91595	up	0.00116524	0.00508182	2.91837	up	0.000427836	0.00492735	1.94347	up	0.000597683	0.00369818	2.96028	up	2.54878e-06	0.00157531	-2.18336	0.194454	604.178	-1.24529	0.0276042	1521.37	-0.638193	0.156264	2042.98	0.32044	0.0635759	4597.01
A_84_P861121	AT2G28720	histone H2B, putative [AT2G28720.1]	3.81583	down	1.08455e-06	0.000464012	1.00907	down	0.814467	0.862159	1.88021	down	0.000790547	0.00437439	2.01123	up	0.00042394	0.00504911	-0.812906	0.0292958	1560.54	-2.7449	0.0625249	538.022	-0.825936	0.0851546	1792.45	-1.73683	0.149847	1106.44
A_84_P827060	AT4G10310	HKT1 (HIGH-AFFINITY K+ TRANSPORTER 1); sodium ion transmembrane transporter [AT4G10310.1]	11.6829	down	5.51476e-05	0.00100653	2.68516	up	0.00383981	0.0175925	1.51768	down	0.264782	0.371263	20.6699	up	0.000604271	0.00604402	-3.50867	0.314362	245.019	-7.05499	0.129336	27.2451	-2.08366	0.263398	759.673	-2.68553	0.760206	631.428
A_84_P12918	AT4G30120	HMA3 (Heavy metal ATPase 3); ATPase, coupled to transmembrane movement of ions, phosphorylative mechanism [AT4G30120.1]	1.80011	down	0.00375194	0.0116463	3.15013	up	0.000285134	0.00402353	1.74274	down	0.000739832	0.0042075	3.25384	up	4.14159e-05	0.00223084	-5.74357	0.239343	51.4675	-6.59166	0.0393039	37.4166	-4.08816	0.0268229	186.921	-4.88951	0.146605	124.691
A_84_P14445	AT2G19110	HMA4 (Heavy metal ATPase 4); cadmium-transporting ATPase [AT2G19110.1]	1.25124	down	0.00695114	0.0185683	2.97476	up	5.387e-05	0.00211231	1.52015	down	0.00386654	0.012532	2.44854	up	9.2532e-05	0.0028243	-0.00428359	0.0627601	2730.07	-0.327644	0.0899488	2881.32	1.56849	0.136092	9426.83	0.964277	0.108781	7197.3
A_84_P18174	AT1G63440	HMA5 (HEAVY METAL ATPASE 5); ATPase, coupled to transmembrane movement of ions, phosphorylative mechanism [AT1G63440.1]	1.30817	up	0.00103873	0.00471562	2.50098	up	3.6834e-05	0.00180484	1.61727	up	0.0035849	0.0118686	3.09194	up	9.14619e-05	0.00281812	-1.85553	0.0766833	757.024	-1.46798	0.0178647	1304.26	-0.533036	0.0850193	2196.78	0.160527	0.176503	4137.14
A_84_P808447	AT1G20693	HMGB2 (HIGH MOBILITY GROUP B 2) [AT1G20693.2]	5.92369	down	6.13421e-07	0.000437068	1.03449	up	0.411858	0.519821	2.83907	down	0.000344258	0.00272179	2.15845	up	0.0010281	0.0079922	1.29529	0.0312545	6729.43	-1.27121	0.0731319	1494.15	1.34421	0.0871483	8073.74	-0.161208	0.212688	3307.06
A_84_P11521	AT1G58300	HO4 (HEME OXYGENASE 4); heme oxygenase (decyclizing)/ oxidoreductase [AT1G58300.1]	4.66097	down	0.00163386	0.00640853	1.03378	up	0.808426	0.857827	1.6894	down	0.0274533	0.0565917	2.85213	up	0.00900639	0.0312316	-6.60331	0.208393	28.2652	-8.82394	0.463508	8.26887	-6.55538	0.243509	34.2201	-7.31189	0.299732	23.5027
A_84_P18218	AT2G01430	homeobox-leucine zipper protein 17 (HB-17) / HD-ZIP transcription factor 17 [AT2G01430.1]	1.15146	up	0.0612395	0.101863	1.59029	up	0.00371043	0.0172144	1.62961	up	0.0154526	0.0356233	2.25066	up	0.00168521	0.0105681	-3.5441	0.0254372	234.86	-3.34063	0.13413	357.672	-2.87481	0.189131	434.512	-2.17028	0.234373	823.098
A_84_P91459	AT5G05770	homeobox-leucine zipper transcription factor family protein [AT5G05770.1]	1.17165	up	0.391668	0.466265	2.43961	up	4.99253e-05	0.00204725	1.27909	up	0.106715	0.174509	2.66331	up	0.00771432	0.028122	-7.90693	0.110438	11.4249	-7.67838	0.39753	17.9655	-6.62027	0.0476298	32.2971	-6.26516	0.29268	48.4429
A_84_P237933	AT4G35295	homoserine kinase, putative / HSK, putative [AT4G35295.1]	1.92205	down	0.00241931	0.0084547	1.57573	up	0.011602	0.0372151	1.06987	down	0.554682	0.652506	2.83086	up	0.000440531	0.00513595	-4.73005	0.17582	103.331	-5.6727	0.162589	71.1629	-4.07403	0.188357	189.005	-4.17146	0.182204	205.168
A_84_P505830	AT3G50460	HR2 (HOMOLOG OF RPW8 2) [AT3G50460.1]	4.56502	down	0.000781991	0.00393868	3.95929	up	0.000661822	0.0062175	4.64442	down	5.30661e-05	0.00117261	3.8916	up	0.000320751	0.00445151	-5.95003	0.341194	45.2435	-8.14065	0.233288	12.8797	-3.96478	0.11071	203.445	-6.18028	0.178812	51.0678
A_84_P606215	AT3G50470	HR3 (HOMOLOG OF RPW8 3) [AT3G50470.1]	2.5026	down	0.00485362	0.0141145	3.00767	up	0.00187828	0.0113307	2.52605	down	0.000316398	0.00260202	2.97975	up	0.000400976	0.0049431	-6.09721	0.352201	41.1527	-7.42064	0.202296	21.1373	-4.50856	0.135171	139.615	-5.84545	0.147067	64.2733
A_84_P853930	AT3G50480	HR4 (HOMOLOG OF RPW8 4) [AT3G50480.1]	1.70297	down	0.032199	0.061511	2.35778	up	0.029229	0.0737969	1.09609	down	0.718793	0.783793	3.66324	up	0.000578471	0.00590565	-3.42659	0.374773	262.373	-4.19465	0.173056	197.452	-2.18916	0.524345	720.355	-2.32153	0.277293	745.72
A_84_P13323	AT1G47480	hydrolase [AT1G47480.1]	2.9281	down	3.80228e-05	0.000873602	1.35937	up	0.00756958	0.0274818	1.75195	down	0.000359343	0.00278748	2.27197	up	3.47877e-05	0.0021409	0.859529	0.135017	4971.49	-0.690434	0.00817674	2234.91	1.30247	0.0738536	7844.18	0.493508	0.1007	5191.55
A_84_P23455	AT1G68620	hydrolase [AT1G68620.1]	1.89831	down	0.00024806	0.00203235	1.33385	down	0.0054041	0.0219837	1.50341	up	0.00382499	0.0124362	2.13963	up	0.000347152	0.0046205	-0.307829	0.112643	2214.54	-1.23255	0.0645511	1535.45	-0.723425	0.0676451	1923.57	-0.135184	0.155003	3365.19
A_84_P11867	AT3G62040	hydrolase [AT3G62040.1]	17.599	down	5.22808e-07	0.000437068	1.45621	up	0.0159838	0.047071	8.016	down	9.3843e-05	0.00145058	3.19709	up	0.000377998	0.00482087	1.6533	0.116107	8633.42	-2.48413	0.0411489	644.527	2.19552	0.20333	14720.9	-0.807366	0.258978	2128.59
A_84_P169283	AT5G06570	hydrolase [AT5G06570.1]	1.15493	down	0.168193	0.230149	3.47041	up	0.000347323	0.00442097	1.0884	down	0.4256	0.537959	3.68256	up	3.95518e-05	0.00219464	-1.21225	0.17501	1188.73	-1.42005	0.123517	1349.22	0.582862	0.211739	4774.95	0.460655	0.110557	5068.23
A_84_P199084	AT5G38200	hydrolase [AT5G38200.1]	2.00914	down	0.00735843	0.0193969	1.7959	down	0.00821397	0.0290913	2.83517	up	0.000222231	0.00216438	3.17182	up	0.000427675	0.0050706	-0.167231	0.288947	2471.56	-1.17381	0.192039	1611.82	-1.01194	0.0820346	1578.14	0.491499	0.188127	5210.05
A_84_P757541	AT2G36325	hydrolase, acting on ester bonds [AT2G36325.1]	1.22795	down	0.455002	0.528277	1.11034	up	0.801604	0.852621	2.16271	up	0.0708121	0.123906	2.94871	up	0.000359307	0.00470464	-6.68543	0.614633	28.3764	-6.98167	0.0878156	28.5714	-6.53443	0.755718	36.7357	-5.42159	0.224243	86.536
A_84_P551238	AT5G05460	hydrolase, acting on glycosyl bonds [AT5G05460.1]	1.71547	down	0.000501797	0.00300261	2.59624	up	1.05847e-05	0.00140005	1.74494	down	0.00139405	0.00622029	2.5524	up	0.000314048	0.00440841	-2.83616	0.0776409	384.675	-3.61477	0.105478	295.012	-1.45973	0.0394268	1155.73	-2.26291	0.171806	770.766
A_84_P790526	AT1G26360	hydrolase, alpha/beta fold family protein [AT1G26360.1]	2.61898	down	0.00273787	0.0092313	2.19713	up	0.0033472	0.0161474	2.36108	down	9.47099e-05	0.00145256	2.43713	up	0.000628038	0.0061612	-5.324	0.314794	69.8923	-6.713	0.184301	34.5174	-4.18838	0.00651612	174.346	-5.42782	0.136064	85.6199
A_84_P16182	AT1G69240	hydrolase, alpha/beta fold family protein [AT1G69240.1]	1.86568	down	0.000178662	0.0017254	1.85853	up	2.48271e-05	0.00158531	1.14749	down	0.0109222	0.0271772	3.02176	up	2.12216e-05	0.00197355	-4.55739	0.069174	116.602	-5.45709	0.0933346	82.1562	-3.66322	0.0112875	250.886	-3.8617	0.0757605	253.101
A_84_P235483	AT2G18360	hydrolase, alpha/beta fold family protein [AT2G18360.1]	1.10898	down	0.300362	0.373839	1.11606	up	0.225053	0.328337	1.73595	up	0.000134883	0.00170232	2.14855	up	0.000170181	0.00340244	-1.26993	0.178712	1141.86	-1.41916	0.123917	1353.43	-1.11152	0.0685878	1472.73	-0.315795	0.0666824	2958.57
A_84_P289594	AT2G36290	hydrolase, alpha/beta fold family protein [AT2G36290.1]	1.2366	down	0.000618346	0.00340942	1.21532	up	0.00493689	0.0207322	1.3877	up	0.00801001	0.0213824	2.08553	up	0.000273167	0.0041778	1.70098	0.0538686	8913.64	1.3946	0.00753179	9482.4	1.98232	0.0679981	12585.6	2.45502	0.152408	20272.5
A_84_P171963	AT2G39410	hydrolase, alpha/beta fold family protein [AT2G39410.1]	2.02759	down	0.000392047	0.00261561	1.55579	up	0.00236016	0.0129655	1.07174	down	0.189564	0.281765	2.94333	up	1.62676e-05	0.00183929	-4.89102	0.153282	92.8621	-5.91078	0.0491902	59.9925	-4.25337	0.0489919	166.686	-4.35333	0.0981256	180.085
A_84_P235233	AT4G36610	hydrolase, alpha/beta fold family protein [AT4G36610.1]	1.20313	down	0.0156248	0.0350025	1.6195	down	0.00236952	0.0129882	3.05023	up	0.000204876	0.00208185	2.26603	up	0.000266818	0.00412848	-1.20028	0.0387878	1193.37	-1.46708	0.107654	1308.37	-1.89583	0.171385	861.394	-0.286911	0.130025	3021.93
A_84_P12264	AT5G58310	hydrolase, alpha/beta fold family protein [AT5G58310.1]	16.2658	down	7.0037e-05	0.00110726	1.27093	up	0.202831	0.303221	6.96878	down	4.27905e-06	0.000663984	2.96647	up	0.000114397	0.0029639	-1.46096	0.376905	1020.92	-5.48473	0.160631	80.7388	-1.11508	0.114108	1473.2	-3.91598	0.083131	243.773
A_84_P500346	AT2G38905	hydrophobic protein, putative / low temperature and salt responsive protein, putative [AT2G38905.1]	1.97415	up	0.0520068	0.0894256	1.38612	down	0.232756	0.336892	6.49876	up	4.47829e-05	0.00110565	2.37492	up	0.0027805	0.0144057	-9.05397	0.547203	5.37063	-8.07273	0.292983	13.6288	-9.52502	0.194552	4.32278	-6.82486	0.149848	32.601
A_84_P601310	AT1G11070	hydroxyproline-rich glycoprotein family protein [AT1G11070.1]	1.60985	down	0.00323051	0.0104302	2.1895	up	0.00274035	0.0142315	1.32996	up	0.0602292	0.10835	4.68781	up	1.37212e-05	0.00178689	-3.65451	0.13231	217.72	-4.34144	0.134453	178.761	-2.52391	0.265887	556.314	-2.11253	0.0676408	851.001
A_84_P858244	AT1G23040	hydroxyproline-rich glycoprotein family protein [AT1G23040.1]	1.31317	up	0.0169477	0.0373443	1.54345	up	0.0016396	0.0104238	1.76134	up	0.000156997	0.00182402	2.07022	up	0.000204464	0.00367189	-5.23322	0.139575	73.2462	-4.84017	0.101792	125.951	-4.60706	0.0330393	130.348	-3.79038	0.0965443	266.054
A_84_P20335	AT3G52460	hydroxyproline-rich glycoprotein family protein [AT3G52460.1]	3.12884	down	1.52724e-05	0.000668182	2.35623	up	9.04296e-06	0.00137716	3.10454	down	5.77552e-06	0.000718991	2.37468	up	6.27217e-05	0.00249766	-2.24637	0.0144627	577.219	-3.892	0.113234	243.763	-1.00989	0.0737892	1578.2	-2.64427	0.0494288	588.68
A_84_P159375	AT4G38080	hydroxyproline-rich glycoprotein family protein [AT4G38080.1]	1.28504	down	0.0778183	0.12301	1.27224	down	0.0435341	0.0994821	2.41264	up	0.00227053	0.00859316	2.43691	up	0.0034323	0.0163973	-2.63229	0.175568	443.006	-2.9941	0.19949	454.583	-2.97966	0.108752	404.699	-1.70904	0.298144	1142.78
A_84_P14142	AT5G09480	hydroxyproline-rich glycoprotein family protein [AT5G09480.1]	1.69407	down	0.0317546	0.0608693	1.79643	down	0.0111893	0.0362498	2.17589	up	0.0011225	0.00541778	2.05191	up	0.00579611	0.0231415	-0.00820064	0.322679	2763.56	-0.768691	0.247853	2131.99	-0.853333	0.0613343	1762.12	0.268276	0.224311	4468.45
A_84_P13948	AT5G09520	hydroxyproline-rich glycoprotein family protein [AT5G09520.1]	1.09728	up	0.0542679	0.0924674	1.79179	down	0.00126448	0.00892445	4.29835	up	0.000338578	0.0026959	2.18623	up	0.0021575	0.0122972	-2.73041	0.0482214	412.554	-2.59648	0.0712303	596.398	-3.57181	0.173404	268.577	-1.46803	0.268755	1345.93
A_84_P14893	AT5G09530	hydroxyproline-rich glycoprotein family protein [AT5G09530.1]	1.94739	up	0.00160653	0.00633591	1.01892	up	0.841714	0.883239	5.141	up	0.000441671	0.00312597	2.68988	up	0.00299423	0.0150135	0.00256983	0.102608	2747.07	0.964114	0.193559	7062.52	0.0296084	0.194413	3277.38	2.39166	0.331705	19650
A_84_P605570	AT5G21280	hydroxyproline-rich glycoprotein family protein [AT5G21280.1]	1.21194	down	0.0279818	0.0553028	1.96156	up	0.000241327	0.00373009	1.12521	up	0.0253233	0.052986	2.67494	up	1.34406e-05	0.00178689	-3.62678	0.121657	221.695	-3.9041	0.0740641	240.948	-2.65478	0.0596885	504.441	-2.48459	0.0600614	657.862
A_84_P550488	AT5G51680	hydroxyproline-rich glycoprotein family protein [AT5G51680.1]	1.96973	up	0.00658398	0.0178134	2.70145	up	4.28474e-05	0.00192393	2.55794	up	3.97809e-05	0.00107006	3.50817	up	0.000630799	0.00617391	-3.82515	0.123957	193.229	-2.84715	0.302276	510.442	-2.39141	0.035529	605.46	-1.03643	0.114205	1795.48
A_84_P21556	AT5G25890	IAA28 (IAA-ALANINE RESISTANT 2); transcription factor [AT5G25890.1]	1.51435	down	2.79724e-05	0.000789615	2.47628	up	2.78158e-06	0.0010761	1.11816	down	0.306639	0.419279	3.35368	up	0.000213532	0.00373023	0.395424	0.0479602	3606.43	-0.203274	0.00620106	3133.22	1.7036	0.0346899	10355.5	1.54247	0.235817	10834.9
A_84_P14702	AT3G62100	IAA30 (indoleacetic acid-induced protein 30); transcription factor [AT3G62100.1]	1.02699	down	0.841013	0.872444	1.5908	down	0.0051395	0.0212516	4.02628	up	7.24592e-05	0.00131196	2.59929	up	0.0015183	0.00995077	-3.70378	0.0889329	210.938	-3.7422	0.297989	273.223	-4.37353	0.188939	154.753	-2.36408	0.0830149	715.04
A_84_P17886	AT5G63760	IBR domain-containing protein [AT5G63760.1]	1.65011	down	0.000356991	0.00247332	1.4957	up	0.00412832	0.0184094	1.23345	down	0.0523939	0.0966139	2.00096	up	0.000259147	0.00406513	-2.97981	0.10026	347.675	-3.70238	0.048453	277.352	-2.39899	0.137912	602.557	-2.70169	0.133555	567.416
A_84_P577588	AT3G04370	Identical to Cysteine-rich repeat secretory protein 39 precursor (CRRSP39) [Arabidopsis Thaliana] (GB:Q6E263;GB:Q6E264;GB:Q9M849;GB:Q9M8Z3); similar to 33 kDa secretory protein-related [Arabidopsis thaliana] (TAIR:AT2G33330.1); similar to hypothetical protein [Vitis vinifera] (GB:CAN81929.1); contains InterPro domain Protein of unknown function DUF26 (InterPro:IPR002902) [AT3G04370.1]	2.47371	down	0.0105721	0.0258147	3.07284	down	0.002073	0.0120438	2.70336	up	0.0013275	0.00602634	2.17627	up	0.0112084	0.0364281	-4.32417	0.355538	139.28	-5.63084	0.350899	73.9948	-5.94374	0.171672	52.083	-4.50898	0.259152	163.335
A_84_P518541	AT5G41280	Identical to Cysteine-rich repeat secretory protein 57 precursor (CRRSP57) [Arabidopsis Thaliana] (GB:Q9FHD5;GB:Q5BPI3); similar to receptor-like protein kinase-related [Arabidopsis thaliana] (TAIR:AT5G41290.1); similar to unnamed protein product [Vitis vinifera] (GB:CAO15206.1); similar to hypothetical protein [Vitis vinifera] (GB:CAN62393.1); contains InterPro domain Protein of unknown function…	1.86035	down	0.073083	0.117065	3.13875	up	0.0110613	0.0359473	1.29991	down	0.0188367	0.0417388	4.49199	up	3.2705e-05	0.00211811	-9.68706	0.637196	3.55836	-10.5826	0.0788541	2.35675	-8.03687	0.0505302	12.111	-8.41528	0.164138	10.8304
A_84_P10552	AT1G80470	Identical to Putative F-box/FBD/LRR-repeat protein At1g80470 [Arabidopsis Thaliana] (GB:Q9M8L5); similar to F-box family protein [Arabidopsis thaliana] (TAIR:AT1G16930.1); similar to hypothetical protein [Vitis vinifera] (GB:CAN74740.1); contains InterPro domain Leucine-rich repeat 2 (InterPro:IPR013101); contains InterPro domain FBD (InterPro:IPR013596); contains InterPro domain Cyclin-like F-bo…	1.8772	down	0.0925966	0.141567	1.57308	down	0.226968	0.330488	2.64025	up	0.0140784	0.0331066	3.15068	up	0.00363887	0.0170939	-9.69004	0.711322	3.55752	-10.5986	0.0738697	2.3303	-10.3436	0.352273	2.51541	-8.94296	0.463736	7.74587
A_84_P210768	AT5G19230	Identical to Uncharacterized GPI-anchored protein At5g19230 precursor [Arabidopsis Thaliana] (GB:Q8GUL8); similar to unknown protein [Arabidopsis thaliana] (TAIR:AT5G19240.1); similar to unknown [Populus trichocarpa] (GB:ABK94712.1) [AT5G19230.1]	4.69018	down	3.42655e-06	0.0005152	1.85701	up	0.00103545	0.00797542	2.30407	down	0.000610978	0.00375324	3.78013	up	2.76221e-05	0.00204339	0.305083	0.0484316	3383.53	-1.92456	0.0946223	950.961	1.19806	0.174685	7298.77	-0.00612577	0.122096	3673.81
A_84_P82539	AT1G14870	Identical to Uncharacterized protein At1g14870 [Arabidopsis Thaliana] (GB:Q9LQU4); similar to unknown protein [Arabidopsis thaliana] (TAIR:AT5G35525.1); similar to unnamed protein product [Vitis vinifera] (GB:CAO42338.1); contains InterPro domain Aspartic acid and asparagine hydroxylation site (InterPro:IPR000152); contains InterPro domain Protein of unknown function Cys-rich (InterPro:IPR006461)…	2.02069	down	9.84829e-05	0.00129472	1.01181	up	0.744295	0.808085	1.01588	up	0.738979	0.797558	2.07704	up	0.000164694	0.00336769	0.634824	0.0828233	4266.38	-0.380026	0.0763501	2771.59	0.651768	0.013762	4993.44	0.6745	0.109358	5876.33
A_84_P309203	AT1G76070	Identical to Uncharacterized protein At1g76070 [Arabidopsis Thaliana] (GB:Q9SGS5;GB:Q8LAC9;GB:Q9LQR1); similar to unknown protein [Arabidopsis thaliana] (TAIR:AT1G20310.1); similar to hypothetical protein [Vitis vinifera] (GB:CAN83887.1) [AT1G76070.1]	1.57765	up	0.000456032	0.00284813	1.36232	up	0.0237836	0.0632223	2.44851	up	0.000684907	0.00401287	2.11432	up	0.000184443	0.00350857	-3.05379	0.0160865	329.808	-2.39602	0.106749	686.739	-2.60773	0.216999	523.024	-1.31582	0.0915295	1479.59
A_84_P596516	AT4G14450	Identical to Uncharacterized protein At4g14450, chloroplast precursor [Arabidopsis Thaliana] (GB:Q6NN02); similar to unknown protein [Arabidopsis thaliana] (TAIR:AT3G23170.1); similar to hypothetical protein [Vitis vinifera] (GB:CAN71216.1) [AT4G14450.1]	1.89073	up	0.00556436	0.0156571	1.58019	down	0.0215205	0.0586547	7.67688	up	0.000346888	0.00273169	2.56949	up	0.00569354	0.0228691	-4.88619	0.0505962	92.7572	-3.96725	0.288492	233.474	-5.54629	0.307988	68.9707	-2.60577	0.327871	612.737
A_84_P89889	AT5G01610	Identical to Uncharacterized protein At5g01610 [Arabidopsis Thaliana] (GB:Q9M015;GB:Q0WT00;GB:Q84VV4); similar to unknown protein [Arabidopsis thaliana] (TAIR:AT3G08890.1); similar to unknown protein [Arabidopsis thaliana] (TAIR:AT3G08890.2); similar to hypothetical protein [Vitis vinifera] (GB:CAN63135.1); contains InterPro domain Protein of unknown function DUF538 (InterPro:IPR007493) [AT5G0161…	2.23075	down	0.000294248	0.00223054	2.28201	up	0.000326708	0.00431158	1.94343	down	0.000225754	0.00218162	2.61939	up	3.4176e-05	0.0021409	-3.03896	0.166869	335.924	-4.19649	0.0312328	196.842	-1.84865	0.0656416	881.898	-2.80726	0.113814	527.038
A_84_P573251	AT3G47200	Identical to UPF0481 protein At3g47200 [Arabidopsis Thaliana] (GB:Q9SD53;GB:Q56YU5); similar to unknown protein [Arabidopsis thaliana] (TAIR:AT3G47250.1); similar to unknown protein [Arabidopsis thaliana] (TAIR:AT3G47250.3); similar to unknown protein [Arabidopsis thaliana] (TAIR:AT3G47250.2); similar to unnamed protein product [Vitis vinifera] (GB:CAO15956.1); contains InterPro domain Protein of…	1.33175	down	0.0130517	0.0304425	4.00397	up	0.000100055	0.00258454	1.22801	down	0.150891	0.232714	4.34219	up	0.000124518	0.00303794	-3.44464	0.077403	251.422	-3.85796	0.149154	249.132	-1.44321	0.209186	1181.7	-1.73953	0.200075	1110.42
A_84_P18132	AT1G20180	Identical to UPF0496 protein At1g20180 [Arabidopsis Thaliana] (GB:Q6DYE5;GB:Q5BQ01;GB:Q9LNU2); similar to unknown protein [Arabidopsis thaliana] (TAIR:AT3G49070.1); similar to unnamed protein product [Vitis vinifera] (GB:CAO60936.1); contains InterPro domain Protein of unknown function DUF677 (InterPro:IPR007749) [AT1G20180.1]	3.28344	up	0.00144055	0.00586483	1.39953	down	0.0613072	0.127052	9.67337	up	7.99332e-07	0.000500289	2.10507	up	0.00113939	0.00846347	-8.12689	0.318346	10.0342	-6.41168	0.20695	42.5374	-8.61183	0.0679627	8.1185	-5.33781	0.0844556	91.0252
A_84_P17898	AT5G66670	Identical to UPF0496 protein At5g66670 [Arabidopsis Thaliana] (GB:Q9LVR3); similar to unknown protein [Arabidopsis thaliana] (TAIR:AT5G66660.1); similar to unnamed protein product [Vitis vinifera] (GB:CAO22906.1); contains InterPro domain Protein of unknown function DUF677 (InterPro:IPR007749) [AT5G66670.1]	10.3063	up	7.9413e-05	0.00117497	1.01212	up	0.904288	0.929967	22.8518	up	9.22257e-06	0.000765235	2.24416	up	0.00613894	0.0240667	-6.5559	0.212796	29.3228	-3.19045	0.282579	400.959	-6.53851	0.100138	34.2632	-2.02428	0.257064	913.728
A_84_P757847	AT2G39518	Identical to UPF0497 membrane protein At2g39518 [Arabidopsis Thaliana] (GB:Q56X75); similar to integral membrane protein, putative [Arabidopsis thaliana] (TAIR:AT2G39530.1); similar to hypothetical protein [Vitis vinifera] (GB:CAN64094.1); contains InterPro domain Conserved hypothetical protein CHP01569, trans-membrane plant (InterPro:IPR006459); contains InterPro domain Protein of unknown functi…	1.33859	down	0.0223428	0.046493	2.10799	up	6.65587e-05	0.0022762	1.23759	up	0.0266091	0.0551259	3.49216	up	0.000170351	0.00340321	-1.58743	0.0601302	913.358	-2.00815	0.192065	899.731	-0.511561	0.0898871	2229.19	-0.204024	0.126807	3203.48
A_84_P22577	AT5G54140	ILL3 (IAA-amino acid hydrolase ILR1-like 3); metallopeptidase [AT5G54140.1]	1.68564	down	2.06179e-05	0.000725612	1.85836	up	0.000162306	0.00312887	1.35147	down	0.00410063	0.0130749	2.31787	up	1.36761e-05	0.00178689	-2.14507	0.0319151	619.255	-2.89838	0.0464414	483.873	-1.25105	0.10804	1340.86	-1.68557	0.0673713	1144.99
A_84_P66214	AT3G02840	immediate-early fungal elicitor family protein [AT3G02840.1]	4.82592	up	0.000796104	0.00398216	3.10491	down	0.00671461	0.0253926	31.4064	up	9.36592e-05	0.00145058	2.09599	up	0.0121749	0.0386755	-4.94235	0.367662	91.8503	-2.67154	0.223854	569.148	-6.5769	0.407774	33.9744	-1.60391	0.361601	1232.3
A_84_P11533	AT1G32880	importin alpha-1 subunit, putative [AT1G32880.1]	1.1016	down	0.506823	0.57754	1.29966	down	0.110437	0.191375	2.9131	up	0.00653628	0.0183505	2.46916	up	0.0123447	0.0390613	-10.2502	0.280948	2.29266	-10.3898	0.176944	2.69739	-10.6283	0.154062	2.01161	-9.08578	0.49063	7.0255
A_84_P16816	AT5G23020	IMS2/MAM-L/MAM3 (METHYLTHIOALKYMALATE SYNTHASE-LIKE); 2-isopropylmalate synthase/ methylthioalkylmalate synthase [AT5G23020.1]	6.25544	down	8.22289e-07	0.000437068	3.41716	up	2.13898e-05	0.00155885	8.78968	down	1.72892e-05	0.000843934	2.43193	up	0.000378434	0.00482185	2.31142	0.0577181	13623.2	-0.333687	0.0666983	2862.71	4.08422	0.120761	54101.9	0.948412	0.18915	7126.84
A_84_P166573	AT1G03700	integral membrane family protein [AT1G03700.1]	2.50122	down	0.00197856	0.00732932	1.44282	down	0.0976762	0.175288	1.82307	up	0.0174597	0.0392865	3.16041	up	0.000384153	0.00485495	-3.01418	0.281647	342.62	-4.33681	0.148615	179.027	-3.54307	0.318981	279.166	-2.6767	0.214195	578.427
A_84_P19937	AT1G14160	integral membrane family protein [AT1G14160.1]	11.4795	down	0.000130075	0.00146408	2.25812	up	0.00073516	0.00659572	1.35691	down	0.027576	0.0567678	19.1037	up	6.36802e-05	0.00249943	-1.4623	0.0951962	994.909	-4.98328	0.408453	116.489	-0.287179	0.196331	2632.5	-0.727501	0.110097	2227.36
A_84_P246785	AT2G27370	integral membrane family protein [AT2G27370.1]	3.28133	down	1.6159e-05	0.000682167	2.56373	up	0.000102893	0.00261892	3.30729	down	0.000237067	0.00223604	2.54361	up	0.000452416	0.00519939	-0.699614	0.0495132	1685.64	-2.4139	0.109983	678.904	0.658629	0.14418	5050.16	-1.06702	0.191224	1767
A_84_P199944	AT2G36100	integral membrane family protein [AT2G36100.1]	4.28485	down	2.5876e-06	0.000493288	2.85058	up	0.000170037	0.00317521	3.7696	down	0.000217578	0.00213882	3.24022	up	0.000119721	0.00302093	0.14527	0.0620588	3027.56	-1.95398	0.0696404	931.958	1.65653	0.182433	10105.6	-0.257885	0.185156	3094.58
A_84_P188714	AT3G06390	integral membrane family protein [AT3G06390.1]	1.1882	down	0.421962	0.496232	4.06043	up	0.00157979	0.0101869	1.16117	up	0.22666	0.326496	5.60219	up	0.000138682	0.00314959	-2.94744	0.441367	363.334	-3.19621	0.19396	396.874	-0.925808	0.124394	1673.66	-0.710224	0.230143	2270.6
A_84_P567058	AT4G03540	integral membrane family protein [AT4G03540.1]	1.34792	up	0.000930297	0.00440648	1.35649	down	0.0625612	0.129044	6.36023	up	0.000213202	0.00212046	3.47849	up	0.000146285	0.00320787	-2.38431	0.058428	524.741	-1.95357	0.061775	931.325	-2.82419	0.291685	457.918	-0.155108	0.211889	3320.7
A_84_P284990	AT4G15610	integral membrane family protein [AT4G15610.1]	1.09762	up	0.198145	0.264114	2.07276	up	0.000145815	0.00300484	1.74037	up	0.000920285	0.00479245	3.28654	up	7.18374e-05	0.00259941	1.6087	0.0618134	8364.75	1.74307	0.137797	12101	2.66025	0.113161	20091.6	3.45964	0.109343	40584.4
A_84_P522009	AT5G06200	integral membrane family protein [AT5G06200.1]	2.32301	down	0.00153548	0.00613406	2.60871	up	0.000979317	0.00772592	1.79574	down	0.00925009	0.0238785	3.37468	up	0.000591795	0.00597484	-3.48088	0.0714615	245.722	-4.69687	0.264266	140.319	-2.09754	0.267373	754.995	-2.94212	0.158232	480.687
A_84_P74664	AT5G15290	integral membrane family protein [AT5G15290.1]	3.52844	down	2.3092e-05	0.000736667	6.36671	up	4.54566e-05	0.00196876	6.29881	down	0.000182656	0.00196408	3.56648	up	0.000349263	0.00463026	-5.13819	0.123472	77.9449	-6.95722	0.0660063	29.0744	-2.46764	0.210214	580.21	-5.12272	0.273274	106.859
A_84_P274520	AT3G47980	integral membrane HPP family protein [AT3G47980.1]	3.94191	down	2.60936e-05	0.000768327	1.70182	up	0.00723019	0.0266333	2.58597	down	0.000908353	0.00475137	2.59415	up	0.000139122	0.00314959	-1.59407	0.126216	909.878	-3.57297	0.0934908	303.139	-0.826999	0.230829	1815.05	-2.1977	0.137938	805.114
A_84_P557103	AT2G39530	integral membrane protein, putative [AT2G39530.1]	3.32241	down	6.82127e-05	0.00109671	1.47197	up	0.00614581	0.0239526	2.26383	down	0.000129167	0.00166874	2.16027	up	0.000121732	0.00302628	-1.3354	0.166566	1088.46	-3.06763	0.0543377	430.339	-0.77766	0.0752144	1857.6	-1.95642	0.118267	950.702
A_84_P21826	AT1G10770	invertase/pectin methylesterase inhibitor family protein [AT1G10770.1]	1.85858	down	0.0320615	0.0613255	3.72843	up	0.00621554	0.024117	3.41431	down	0.00250306	0.00920787	2.02957	up	0.00123506	0.00885584	-7.02019	0.438798	21.5952	-7.91439	0.194379	15.0032	-5.12162	0.443776	93.887	-6.89321	0.0966759	30.9646
A_84_P14874	AT1G62770	invertase/pectin methylesterase inhibitor family protein [AT1G62770.1]	2.09298	down	0.00551137	0.0155455	1.11577	up	0.257968	0.364101	1.44683	up	0.000681353	0.0040002	3.37877	up	0.000433861	0.00509634	-1.12374	0.186384	1259.56	-2.18929	0.282835	798.211	-0.965694	0.0917032	1627.76	-0.432799	0.0316616	2724.64
A_84_P24106	AT3G49380	IQD15 (IQ-domain 15); calmodulin binding [AT3G49380.1]	1.02445	down	0.615835	0.676737	2.59558	up	8.66592e-05	0.00245523	1.12239	down	0.139136	0.217586	2.36909	up	6.11726e-05	0.00247034	-4.1873	0.0829489	150.559	-4.22215	0.0739405	193.425	-2.81124	0.122412	455.165	-2.97781	0.0975921	467.488
A_84_P23888	AT2G26410	IQD4 (IQ-domain 4); calmodulin binding [AT2G26410.1]	2.47174	down	0.000468387	0.00289361	2.22763	up	8.83801e-05	0.00247095	1.88166	down	3.69194e-05	0.00103378	2.92621	up	0.000154973	0.00327706	-5.56454	0.114698	58.1571	-6.87007	0.182728	30.9418	-4.40903	0.0491613	149.653	-5.32104	0.0618419	92.0291
A_84_P13153	AT5G62310	IRE (INCOMPLETE ROOT HAIR ELONGATION); kinase [AT5G62310.1]	1.68828	down	0.0296481	0.0577377	2.71516	up	2.90671e-05	0.00168092	1.67363	down	0.00152244	0.00656998	2.73893	up	0.00365307	0.017144	-5.86032	0.0780455	47.2059	-6.61588	0.38756	37.5072	-4.41928	0.087875	148.436	-5.16227	0.141882	103.034
A_84_P594822	AT5G03570	iron-responsive transporter-related [AT5G03570.1]	1.27064	up	0.0701372	0.113291	7.29868	up	4.51855e-05	0.00196278	2.02713	down	0.000253573	0.0023097	2.83361	up	1.82172e-05	0.00189389	-4.36654	0.241362	133.818	-4.02098	0.0350029	222.333	-1.4989	0.100348	1123.97	-2.51834	0.103184	643.584
A_84_P18546	AT4G19680	IRT2 (iron-responsive transporter 2); iron ion transmembrane transporter/ zinc ion transmembrane transporter [AT4G19680.1]	14.4211	down	1.75579e-05	0.000695173	1.90128	up	0.0075564	0.0274632	6.77842	down	9.6849e-05	0.00146629	4.04499	up	0.000169625	0.00340244	-3.74321	0.147723	205.376	-7.59332	0.233852	18.8599	-2.81624	0.286014	455.228	-5.57719	0.106395	77.2105
A_84_P19976	AT1G60960	IRT3 (Iron regulated transporter 3); cation transmembrane transporter/ metal ion transmembrane transporter [AT1G60960.1]	1.6951	down	0.000304173	0.00226813	2.10215	up	3.64149e-05	0.00180484	1.31738	down	0.0509262	0.0943566	2.70487	up	0.000646484	0.00626437	-0.460953	0.0780397	1993.66	-1.22232	0.0811936	1549.05	0.610914	0.0497114	4850.64	0.213239	0.244697	4313.66
A_84_P811360	AT3G21720	isocitrate lyase, putative [AT3G21720.1]	5.29431	up	0.00442745	0.0131775	4.35402	up	0.00655257	0.0249813	4.33491	up	0.00167563	0.00701514	3.56501	up	0.00324035	0.0158024	-2.36962	0.66682	571.518	0.0348212	0.270253	3750.38	-0.247275	0.238031	2692.46	1.86873	0.425439	13798.2
A_84_P728892	AT3G45300	IVD (ISOVALERYL-COA-DEHYDROGENASE) [AT3G45300.1]	2.40448	up	0.239131	0.309155	26.6453	up	0.00644198	0.0246958	1.4867	down	0.138043	0.216134	7.45376	up	0.000950715	0.0077025	-9.11241	1.52694	7.28735	-7.84668	0.42991	16.0851	-4.3766	0.375301	155.153	-4.94871	0.382316	121.987
A_84_P23679	AT1G80920	J8; heat shock protein binding / unfolded protein binding [AT1G80920.1]	2.09228	down	0.000727884	0.00376711	1.88302	up	0.00547248	0.0221701	1.75674	down	0.0319221	0.064069	2.24268	up	0.00607196	0.0238837	2.48979	0.16803	15400	1.42471	0.103313	9696.35	3.40284	0.23596	33813.7	2.58994	0.366239	22619.4
A_84_P14195	AT1G52070	jacalin lectin family protein [AT1G52070.1]	3.14399	down	0.00773417	0.0201562	2.01457	up	0.0267656	0.069192	3.05707	down	0.00101156	0.00507271	2.07184	up	0.0124704	0.039365	0.842968	0.426047	5093.86	-0.809627	0.390136	2103.39	1.85344	0.28334	11622.4	0.241286	0.15976	4367.95
A_84_P15315	AT1G57570	jacalin lectin family protein [AT1G57570.1]	12.1169	down	2.6046e-06	0.000493288	1.71313	up	0.00036115	0.00449721	4.75139	down	6.58664e-05	0.00127304	4.36877	up	0.000121642	0.00302628	-6.35543	0.0818132	33.5525	-9.95438	0.137712	3.64767	-5.5788	0.0878462	66.4494	-7.82715	0.207582	16.3383
A_84_P15105	AT1G60095	jacalin lectin family protein [AT1G60095.1]	2.40325	down	0.00256895	0.00882137	1.91063	up	0.000764573	0.00671873	1.33709	down	0.0263181	0.0546659	3.4341	up	0.000888142	0.00741586	-4.76969	0.113873	100.654	-6.03467	0.306077	55.9416	-3.83564	0.133155	223.849	-4.25474	0.163784	193.498
A_84_P530345	AT1G60110	jacalin lectin family protein [AT1G60110.1]	1.39954	down	0.222274	0.290784	4.80278	up	0.000789189	0.00685295	1.39742	down	0.224049	0.323344	4.81007	up	0.00503669	0.0211067	-8.07127	0.274837	10.3246	-8.55622	0.512738	9.96004	-5.8074	0.32831	57.3871	-6.29016	0.480363	48.6252
A_84_P235283	AT1G60130	jacalin lectin family protein [AT1G60130.1]	3.86439	down	0.00470877	0.0138002	3.13367	up	0.000479979	0.00523344	2.96159	down	0.00392332	0.0126652	4.08893	up	0.0071588	0.0267088	-7.31619	0.25831	17.2748	-9.26643	0.534402	6.14697	-5.66834	0.0914891	62.6345	-7.23471	0.444138	25.2123
A_84_P805406	AT3G16460	jacalin lectin family protein [AT3G16460.1]	2.08684	down	0.00419801	0.0126596	1.66467	up	0.018415	0.0523163	1.6926	down	0.00289782	0.0101826	2.05241	up	0.000460723	0.00524789	1.42182	0.292693	7451.76	0.360492	0.110877	4638.29	2.15705	0.155397	14223.7	1.39781	0.129779	9728.19
A_84_P10227	AT5G38540	jacalin lectin family protein [AT5G38540.1]	7.42276	down	0.000219446	0.00191179	1.35786	up	0.126761	0.212074	1.91917	down	0.000421738	0.00304301	5.25176	up	7.91924e-06	0.00161356	-4.85638	0.384783	96.037	-7.74833	0.0824408	16.7802	-4.41505	0.0993603	149.26	-5.35553	0.114073	90.0394
A_84_P11173	AT5G38550	jacalin lectin family protein [AT5G38550.1]	1.98431	down	0.003348	0.0107104	3.35935	up	0.000290104	0.00405689	1.58957	down	0.0059795	0.0171794	4.19357	up	0.000115591	0.00297879	-3.61896	0.248237	223.993	-4.6076	0.116293	148.195	-1.87078	0.0603376	870.611	-2.53942	0.208887	638.309
A_84_P15941	AT5G49850	jacalin lectin family protein [AT5G49850.1]	1.37309	down	0.140078	0.197831	1.34138	up	0.189818	0.288536	2.1566	up	0.00294863	0.0103062	3.97212	up	0.000137577	0.00314959	-4.85252	0.398331	97.1495	-5.30994	0.165346	91.1525	-4.4288	0.240366	149.746	-3.32004	0.174544	369.585
A_84_P17833	AT5G49870	jacalin lectin family protein [AT5G49870.1]	10.5102	down	0.000286906	0.0021982	1.64434	up	0.00616399	0.0239888	3.1655	down	0.00542751	0.0159935	5.45956	up	0.00341609	0.0163531	-5.95961	0.143146	44.2921	-9.35332	0.473354	5.7494	-5.2421	0.186755	84.7792	-6.90454	0.491966	31.8879
A_84_P840800	AT1G48500	JAZ4/TIFY6A (JASMONATE-ZIM-DOMAIN PROTEIN 4) [AT1G48500.1]	2.18054	down	0.013246	0.0307838	3.58145	up	0.00155847	0.0100865	2.34676	down	0.00157435	0.00672939	3.32777	up	0.000906227	0.00749468	-5.10353	0.385574	81.6396	-6.22821	0.249498	48.7159	-3.26298	0.156144	333.535	-4.49365	0.231088	164.605
A_84_P12298	AT1G23760	JP630; polygalacturonase [AT1G23760.1]	4.15679	down	1.18039e-05	0.000625376	8.84273	up	4.53307e-06	0.00118357	9.3416	down	2.79029e-05	0.000938048	3.9348	up	0.000150709	0.00324089	-3.83315	0.0775013	192.691	-5.88862	0.10888	60.9679	-0.688661	0.140897	1979.2	-3.91233	0.218782	246.687
A_84_P854414	AT1G15670	kelch repeat-containing F-box family protein [AT1G15670.1]	1.72283	up	0.0448639	0.0797083	4.42803	up	0.000626945	0.00604392	1.79033	up	0.00366305	0.0120498	4.60151	up	0.000472019	0.00532095	-5.05268	0.376738	84.7515	-4.2679	0.283401	188.969	-2.90601	0.065994	424.603	-2.06579	0.229433	887.542
A_84_P193184	AT1G26930	kelch repeat-containing F-box family protein [AT1G26930.1]	1.42728	up	0.00136814	0.00566039	1.95934	up	1.96203e-05	0.00153712	1.70282	up	0.000186642	0.00198279	2.33759	up	8.81471e-05	0.00277438	-0.354627	0.036259	2141.97	0.158642	0.106065	4027.4	0.615737	0.0618422	4871.83	1.38367	0.0789264	9610.81
A_84_P857022	AT1G80440	kelch repeat-containing F-box family protein [AT1G80440.1]	6.83541	down	9.31481e-06	0.000597285	1.44353	up	0.0971093	0.174583	2.52053	down	0.00817124	0.0217409	3.91471	up	0.000223351	0.00381314	-2.38067	0.0989373	526.322	-5.1537	0.138112	101.82	-1.85106	0.413402	905.01	-3.18479	0.23098	408.552
A_84_P574921	AT3G08810	kelch repeat-containing F-box family protein [AT3G08810.1]	1.6031	down	0.189484	0.254381	1.61939	down	0.177326	0.273677	2.45758	up	0.00031868	0.00261094	2.43286	up	0.000643698	0.00624826	-6.28705	0.726595	38.3916	-6.96791	0.17281	28.8886	-6.9825	0.120936	25.1616	-5.68526	0.151926	71.7519
A_84_P17683	AT4G39580	kelch repeat-containing F-box family protein [AT4G39580.1]	1.66138	down	0.000233987	0.00197189	1.11948	down	0.262443	0.369032	2.13767	up	0.000733195	0.00418103	3.17243	up	1.97872e-06	0.00157531	-3.74731	0.084042	204.314	-4.47969	0.0565599	161.875	-3.91014	0.199422	212.007	-2.8141	0.0398691	523.305
A_84_P185584	AT4G39590	kelch repeat-containing F-box family protein [AT4G39590.1]	1.73771	down	0.0253145	0.0512174	2.60742	up	0.000807113	0.00692932	1.81197	down	0.000338742	0.0026959	2.50055	up	0.00211818	0.0121605	-6.64572	0.254011	27.4935	-7.44291	0.304562	20.9944	-5.2631	0.0682637	82.7552	-6.12066	0.111095	53.0152
A_84_P18693	AT1G18270	ketose-bisphosphate aldolase class-II family protein [AT1G18270.1]	1.13284	down	0.0501354	0.086969	3.10904	up	2.65095e-05	0.00162345	1.36272	down	0.0057099	0.0166101	2.58456	up	4.85251e-05	0.00232011	0.55462	0.092369	4032.63	0.374676	0.063979	4678.7	2.19109	0.0920565	14510.1	1.74459	0.109867	12361.7
A_84_P22854	AT1G51790	kinase [AT1G51790.1]	2.37591	down	0.000430056	0.00275447	2.28897	up	8.84039e-05	0.00247095	1.81759	down	0.000305921	0.00254806	2.99208	up	0.000167951	0.00339487	-1.10082	0.0777441	1277.37	-2.3493	0.186257	710.135	0.0938787	0.10298	3390.55	-0.768151	0.075504	2163.05
A_84_P16237	AT1G67000	kinase [AT1G67000.1]	1.2691	down	0.0249177	0.0505901	1.3328	down	0.117195	0.199837	3.40279	up	0.00102103	0.00510603	3.24017	up	5.65576e-05	0.00238961	-5.62133	0.147391	55.9576	-5.96514	0.0850873	57.7536	-6.03579	0.32887	49.4338	-4.26907	0.139749	191.385
A_84_P789549	AT4G31110	kinase [AT4G31110.1]	1.81483	down	0.00114077	0.00500918	3.7377	up	2.36598e-05	0.00158376	1.74418	down	0.000681455	0.0040002	3.8891	up	4.4627e-05	0.002266	-4.1603	0.145065	153.734	-5.02013	0.104912	111.202	-2.25815	0.0255779	664.63	-3.06069	0.143855	442.853
A_84_P22512	AT5G35580	kinase [AT5G35580.1]	1.05327	down	0.540217	0.608202	1.49653	up	0.00104667	0.0080216	1.47009	up	0.00536769	0.015859	2.31724	up	0.000841217	0.00720904	-2.7513	0.107722	407.675	-2.82618	0.161232	510.175	-2.16968	0.0491435	707.03	-1.61377	0.168398	1208.8
A_84_P13209	AT5G58320	kinase interacting protein-related [AT5G58320.1]	1.11042	up	0.216689	0.284622	1.63583	up	0.00270522	0.0141231	1.43666	up	0.000275085	0.00240394	2.11643	up	4.45433e-06	0.0015848	-0.206148	0.173314	2381.26	-0.0550416	0.0431509	3471.56	0.503873	0.0671373	4503.44	1.02659	0.0342172	7493.75
A_84_P151098	AT1G70690	kinase-related [AT1G70690.1]	2.12327	down	0.00049993	0.00299581	2.26906	up	0.000360338	0.00449294	2.24063	down	0.000569885	0.00359709	2.15021	up	0.00069713	0.00651937	-3.09767	0.134249	320.001	-4.18396	0.123704	199.26	-1.91557	0.123789	842.589	-3.07948	0.160032	437.222
A_84_P869124	AT3G48530	KING1 (SNF1-RELATED PROTEIN KINASE REGULATORY SUBUNIT GAMMA 1) [AT3G48530.1]	1.08299	up	0.311112	0.384775	2.4781	up	0.00024757	0.00376156	1.06851	down	0.215407	0.313027	2.1415	up	3.25222e-05	0.00211811	0.568992	0.158508	4084.71	0.684008	0.066664	5794.17	1.87823	0.0928883	11693.3	1.78263	0.0636546	12669.8
A_84_P19609	AT5G05390	LAC12 (laccase 12); copper ion binding / oxidoreductase [AT5G05390.1]	3.16645	up	0.000615814	0.00340235	1.3955	up	0.00399316	0.0180278	4.95395	up	1.26807e-05	0.000786212	2.18328	up	0.00292931	0.0148468	-3.27339	0.0675525	283.754	-1.61053	0.287064	1200.88	-2.79261	0.122464	461.095	-0.484028	0.0914297	2631.35
A_84_P22594	AT5G58910	LAC16 (laccase 16); copper ion binding / oxidoreductase [AT5G58910.1]	2.39054	down	0.00149438	0.00601714	2.52813	down	0.000174559	0.00321395	2.66216	up	0.000916233	0.00477863	2.51728	up	0.00291872	0.0148293	-4.8369	0.060453	95.7966	-6.09424	0.274467	53.5858	-6.17497	0.16077	44.2701	-4.76237	0.226486	136.406
A_84_P22045	AT2G40370	LAC5 (laccase 5); copper ion binding / oxidoreductase [AT2G40370.1]	1.37984	up	0.048876	0.0853002	1.05302	down	0.63138	0.716089	4.08125	up	0.000171029	0.001899	2.80886	up	0.000957519	0.00772394	-2.73408	0.209442	414.831	-2.26958	0.196904	753.745	-2.80861	0.134469	456.125	-0.779598	0.221475	2159.58
A_84_P19256	AT3G09220	LAC7 (laccase 7); copper ion binding / oxidoreductase [AT3G09220.1]	4.04722	down	0.000115716	0.00138729	1.41256	up	0.000531706	0.00550229	2.12354	down	0.000513326	0.00338003	2.69219	up	0.000961839	0.00774388	-0.394745	0.0161739	2083.88	-2.41168	0.232656	685.016	0.10357	0.0835333	3416.44	-0.982899	0.163758	1871.95
A_84_P21831	AT1G15380	lactoylglutathione lyase family protein / glyoxalase I family protein [AT1G15380.1]	5.28044	down	1.08445e-05	0.000610133	3.74652	up	1.9944e-05	0.00153712	3.68846	down	2.02096e-05	0.000875073	5.36355	up	1.01482e-05	0.00173526	0.404291	0.0668775	3633.7	-1.99637	0.13739	908.382	2.30984	0.124537	15767.7	0.426822	0.0642895	4950.54
A_84_P57250	AT1G80160	lactoylglutathione lyase family protein / glyoxalase I family protein [AT1G80160.1]	4.56684	up	0.000549753	0.00316197	1.31594	up	0.0879129	0.163305	11.6956	up	0.00021538	0.00213084	3.37009	up	0.00457381	0.0198165	-2.49848	0.183098	486.007	-0.307286	0.329977	2953.63	-2.10239	0.244284	745.573	1.4455	0.413738	10258.4
A_84_P574551	AT1G55580	LAS (LATERAL SUPPRESSOR); transcription factor [AT1G55580.1]	2.04952	down	0.0116603	0.0278529	1.37514	up	0.151383	0.24254	1.18565	down	0.348892	0.46505	2.37707	up	0.0035999	0.0169544	-6.91573	0.364648	23.0369	-7.95102	0.18128	14.6421	-6.45616	0.26308	36.6368	-6.70183	0.3032	35.9708
A_84_P187174	AT3G17520	late embryogenesis abundant domain-containing protein / LEA domain-containing protein [AT3G17520.1]	59.1193	up	0.000564502	0.00321667	1.24873	down	0.875749	0.908741	250.537	up	0.0127183	0.030554	3.39371	up	0.00456953	0.0198165	-5.45457	1.01399	71.592	0.430986	0.11575	4870.9	-5.77503	3.17307	183.934	2.19385	0.519374	17462.8
A_84_P10042	AT4G21020	late embryogenesis abundant domain-containing protein / LEA domain-containing protein [AT4G21020.1]	3.08197	up	0.0017359	0.0066953	1.14689	up	0.84076	0.8825	8.92079	up	0.0295081	0.0600589	3.31969	up	0.00576248	0.02306	-8.58568	0.226601	7.22511	-6.96182	0.302089	29.457	-8.38795	1.58162	14.6239	-5.23078	0.468123	100.858
A_84_P833206	AT4G36600	late embryogenesis abundant domain-containing protein / LEA domain-containing protein [AT4G36600.1]	2.37395	up	0.0104444	0.0255641	1.76542	down	0.190763	0.289608	10.4544	up	0.00274018	0.00978782	2.49449	up	0.00706402	0.026482	-7.14495	0.353908	19.6032	-5.89766	0.31706	61.7036	-7.96496	0.830497	14.3194	-4.57892	0.318392	155.91
A_84_P16865	AT5G44310	late embryogenesis abundant domain-containing protein / LEA domain-containing protein [AT5G44310.1]	9.13554	up	0.0106356	0.0259338	1.30139	up	0.813391	0.86146	23.2599	up	0.03155	0.0634711	3.31346	up	0.0156578	0.0464124	-8.97775	1.21795	6.65097	-5.78626	0.101965	65.4393	-8.5977	2.30975	19.6405	-4.05792	0.734705	237.442
A_84_P17175	AT1G32560	late embryogenesis abundant group 1 domain-containing protein / LEA group 1 domain-containing protein [AT1G32560.1]	3.31242	up	0.00102984	0.00469559	1.97207	up	0.0409873	0.095121	4.41844	up	0.00445935	0.0138599	2.63055	up	0.00620323	0.0242324	-6.71572	0.301362	26.4244	-4.98784	0.178506	114.452	-5.73601	0.484535	61.4082	-3.59247	0.422237	314.307
A_84_P18193	AT2G35300	late embryogenesis abundant group 1 domain-containing protein / LEA group 1 domain-containing protein [AT2G35300.1]	9.85589	up	0.0064336	0.017501	2.63896	up	0.331039	0.440366	12.2571	up	0.0317935	0.063861	3.2819	up	0.0012271	0.0088196	-9.01642	1.05698	6.26466	-5.71543	0.288297	69.301	-7.61645	1.92241	29.8398	-4.0009	0.222016	231.094
A_84_P16776	AT5G06760	late embryogenesis abundant group 1 domain-containing protein / LEA group 1 domain-containing protein [AT5G06760.1]	63.261	up	0.000206234	0.00185105	1.12857	down	0.716591	0.786248	161.77	up	1.1392e-05	0.000769329	2.26586	up	0.0164728	0.0481409	-6.56738	0.674666	31.0438	-0.584133	0.432442	2465.25	-6.74187	0.382338	30.2973	0.595928	0.278244	5613.84
A_84_P11727	AT3G15670	late embryogenesis abundant protein, putative / LEA protein, putative [AT3G15670.1]	16.7042	up	0.00065136	0.00352024	1.41183	down	0.564711	0.658653	115.286	up	0.000583561	0.00364659	4.88841	up	0.00014842	0.00321998	-6.03202	0.728658	45.5494	-1.96988	0.0578372	922.004	-6.52958	1.16566	43.6615	0.319488	0.275997	4654.47
A_84_P792228	AT3G22490	late embryogenesis abundant protein, putative / LEA protein, putative [AT3G22490.1]	1.11163	down	0.435156	0.509167	1.25054	up	0.624073	0.709777	3.00708	up	0.0540098	0.0991325	4.18025	up	1.42036e-05	0.00178742	-10.2393	0.295443	2.29808	-10.392	0.0767065	2.68394	-9.91677	1.01153	3.93731	-8.32841	0.117785	11.457
A_84_P19392	AT3G53040	late embryogenesis abundant protein, putative / LEA protein, putative [AT3G53040.1]	4.16121	up	0.00864068	0.021998	1.52738	up	0.396332	0.504784	6.52561	up	0.00599249	0.0172049	2.39524	up	0.00160162	0.0102624	-6.55018	0.700381	30.9763	-4.49318	0.245234	162.107	-5.93912	0.867828	59.1396	-3.23301	0.148863	392.551
A_84_P23604	AT1G54890	late embryogenesis abundant protein-related / LEA protein-related [AT1G54890.1]	1.2935	down	0.000354015	0.0024619	2.71666	up	7.60021e-05	0.00234674	1.07936	up	0.280965	0.390119	3.79289	up	8.8912e-07	0.00157531	-0.00273927	0.0413583	2736.57	-0.374024	0.0393633	2783.31	1.4391	0.144057	8666.3	1.54927	0.0522293	10768
A_84_P198244	AT2G42430	LBD16 (ASYMMETRIC LEAVES2-LIKE18) [AT2G42430.1]	1.58233	up	0.00506715	0.014575	4.86258	up	2.01049e-05	0.00153712	1.73919	up	0.00175804	0.00725014	5.3446	up	4.45179e-05	0.002266	-4.60478	0.132057	112.91	-3.94273	0.157602	235.918	-2.32306	0.106428	636.162	-1.52465	0.152905	1283.34
A_84_P277340	AT3G27650	LBD25 (LOB DOMAIN-CONTAINING PROTEIN 25) [AT3G27650.1]	1.68092	down	0.00449962	0.0133313	1.20826	up	0.0625202	0.128971	1.05469	up	0.600957	0.692098	2.14205	up	0.00206979	0.0119948	-3.38917	0.183399	262.133	-4.13842	0.130693	205.602	-3.11625	0.020386	366.46	-3.03942	0.233743	452.378
A_84_P501581	AT5G06080	LBD33 (LOB DOMAIN-CONTAINING PROTEIN 33) [AT5G06080.1]	2.35064	up	0.0755508	0.120206	1.11833	up	0.76528	0.824851	5.72679	up	0.000244888	0.00227188	2.72456	up	0.00336075	0.016167	-7.64102	0.840231	15.335	-6.40797	0.309311	42.9587	-7.47967	0.242305	18.0567	-4.96195	0.255771	119.565
A_84_P606488	AT5G35900	LBD35 (LOB DOMAIN-CONTAINING PROTEIN 35) [AT5G35900.1]	1.26472	up	0.255262	0.326368	1.08872	down	0.214307	0.316266	8.51832	up	0.000735215	0.00418885	6.18646	up	0.00303807	0.0151618	-10.4379	0.0402277	1.97484	-10.0991	0.440491	3.37323	-10.5605	0.138298	2.10955	-7.46994	0.556945	21.6634
A_84_P228889	AT3G49940	LBD38 (LOB DOMAIN-CONTAINING PROTEIN 38) [AT3G49940.1]	2.0866	down	0.000879493	0.00424447	2.32129	up	0.00046677	0.00516301	1.60392	down	0.00148627	0.00647497	3.01985	up	6.57123e-05	0.00252443	1.96982	0.19924	10771	0.908662	0.0540136	6771.85	3.18474	0.0232499	28910.8	2.50314	0.150349	20952.1
A_84_P506433	AT1G72980	LBD7 (LOB DOMAIN-CONTAINING PROTEIN 7) [AT1G72980.1]	2.41577	down	0.0679223	0.110512	1.08231	down	0.813633	0.86157	1.27198	up	0.211252	0.308005	2.83912	up	0.0107462	0.0353315	-8.63003	0.754907	7.41701	-9.90252	0.466274	3.92509	-8.74415	0.215624	7.49401	-8.39707	0.342009	11.1263
A_84_P515742	AT4G29280	LCR22 (Low-molecular-weight cysteine-rich 22) [AT4G29280.1]	1.03118	down	0.739563	0.78684	1.13621	down	0.11112	0.192276	4.14213	up	0.000160961	0.00184113	3.75926	up	0.000370354	0.00477344	-10.4188	0.0387809	2.00101	-10.4631	0.211801	2.57966	-10.603	0.151644	2.04727	-8.55267	0.208504	9.87946
A_84_P764761	AT4G29305	LCR25 (Low-molecular-weight cysteine-rich 25) [AT4G29305.1]	1.66908	up	0.013177	0.0306672	1.42477	down	0.118622	0.201732	6.12861	up	0.00112789	0.00543773	2.57717	up	0.00539476	0.0220648	-7.82692	0.129878	12.0965	-7.08787	0.271894	26.8155	-8.33765	0.427163	10.0733	-5.72209	0.335184	70.6972
A_84_P310653	AT5G63660	LCR74/PDF2.5 (Low-molecular-weight cysteine-rich 74) [AT5G63660.1]	2.60904	down	6.76281e-05	0.00109119	2.22878	up	0.000413851	0.00484694	2.72658	down	0.000314844	0.00259413	2.1327	up	0.00044816	0.00518469	-0.663078	0.0903995	1731.74	-2.0466	0.106418	874.345	0.493174	0.161506	4508.92	-0.953919	0.143344	1907.03
A_84_P22898	AT2G43700	lectin protein kinase family protein [AT2G43700.1]	1.88114	down	9.41982e-05	0.00126577	1.01608	down	0.709039	0.780204	1.31803	up	0.023119	0.0491928	2.44016	up	0.000320433	0.00445151	-3.49376	0.0734896	243.031	-4.40537	0.0678944	170.241	-3.51678	0.0670372	277.973	-3.11839	0.180576	425.104
A_84_P14630	AT3G45330	lectin protein kinase family protein [AT3G45330.1]	12.6972	down	4.61811e-06	0.000531766	1.03477	up	0.557201	0.65218	3.25719	down	1.09504e-05	0.000765235	4.03374	up	3.47629e-05	0.0021409	-4.21307	0.0923284	148.074	-7.8795	0.164195	15.3704	-4.16376	0.0964574	177.877	-5.86739	0.0501192	63.0574
A_84_P15575	AT3G45390	lectin protein kinase family protein [AT3G45390.1]	2.5593	down	0.00589414	0.016357	4.1573	up	0.000632129	0.00606283	2.0144	down	0.00403983	0.0129283	5.28186	up	0.000399275	0.00493302	-6.8421	0.352654	24.2074	-8.19785	0.261612	12.429	-4.78645	0.101749	115.259	-5.7968	0.27673	67.1395
A_84_P16521	AT3G45410	lectin protein kinase family protein [AT3G45410.1]	1.37579	down	0.00130695	0.00549219	2.57038	up	9.11902e-06	0.00137716	1.13035	down	0.0226353	0.0483711	3.12853	up	9.35027e-06	0.00168471	-1.8653	0.0645416	752.247	-2.32557	0.0754817	719.463	-0.503319	0.0521853	2240.99	-0.680083	0.0669705	2298.72
A_84_P13939	AT5G06740	lectin protein kinase family protein [AT5G06740.1]	3.90981	down	3.25743e-06	0.000501886	1.84899	up	0.000138415	0.00296066	2.36138	down	3.87075e-05	0.00105683	3.06143	up	7.66652e-06	0.00159638	-1.51763	0.0923683	959.928	-3.48473	0.00651817	322.197	-0.630895	0.0546082	2055.73	-1.87052	0.0939523	1006.52
A_84_P12324	AT1G70130	lectin protein kinase, putative [AT1G70130.1]	59.3244	up	0.000449097	0.00282753	6.89862	up	0.00907371	0.0312167	44.8468	up	2.2352e-05	0.000893304	5.21508	up	8.18873e-05	0.00270505	-9.87361	0.961927	3.42415	-3.98306	0.0443906	228.042	-7.08731	0.337226	23.9261	-1.60037	0.248462	1222.85
A_84_P18226	AT2G29250	lectin protein kinase, putative [AT2G29250.1]	1.69079	down	0.18967	0.254593	1.57986	down	0.26654	0.373468	3.16997	up	0.0107673	0.0268784	3.39256	up	0.00558242	0.022562	-9.85177	0.827757	3.39239	-10.6095	0.0797378	2.31348	-10.5116	0.315398	2.1963	-8.8471	0.556547	8.39359
A_84_P23040	AT3G08870	lectin protein kinase, putative [AT3G08870.1]	1.03698	up	0.727351	0.776369	1.07049	down	0.664885	0.744313	2.52388	up	0.00626149	0.0177701	2.27362	up	0.0040343	0.0182875	-2.86786	0.0989471	376.228	-2.81547	0.221468	515.013	-2.96612	0.350868	412.312	-1.63048	0.265416	1198.51
A_84_P15621	AT3G55550	lectin protein kinase, putative [AT3G55550.1]	3.61124	down	1.2538e-05	0.000636435	2.39745	up	0.000154173	0.00307037	4.02339	down	0.00130347	0.00594821	2.15187	up	0.0104941	0.0347728	-6.29157	0.0823069	35.0748	-8.14406	0.0904437	12.7729	-5.03007	0.133572	97.8309	-7.03848	0.411945	28.7503
A_84_P10141	AT5G01550	lectin protein kinase, putative [AT5G01550.1]	1.6635	up	0.0186001	0.0402092	1.06574	down	0.307901	0.416986	4.17442	up	9.88365e-05	0.00148103	2.35461	up	0.00487164	0.0206311	-2.84344	0.0782174	381.524	-2.10922	0.322595	847.174	-2.9353	0.111617	415.342	-0.873726	0.199999	2019.31
A_84_P11087	AT5G01560	lectin protein kinase, putative [AT5G01560.1]	1.14609	up	0.160621	0.221661	1.62346	up	0.000107735	0.00266755	2.78658	up	1.02488e-05	0.000765235	3.94725	up	7.30883e-05	0.00260791	-4.2325	0.0309513	145.857	-4.03578	0.195709	220.734	-3.53343	0.0730988	275.006	-2.05493	0.0571391	885.327
A_84_P15028	AT5G59260	lectin protein kinase, putative [AT5G59260.1]	2.24167	down	0.00314465	0.0102257	5.58303	up	0.000255987	0.00381992	3.25943	down	0.000409148	0.0029923	3.83972	up	0.000120918	0.00302628	-6.3087	0.222175	34.6772	-7.47328	0.226784	20.5197	-3.82765	0.271919	225.468	-5.53227	0.00883408	79.4874
A_84_P20709	AT5G60310	lectin protein kinase, putative [AT5G60310.1]	1.83824	up	0.00172283	0.00665489	1.89753	up	0.00713236	0.0264089	2.20543	up	0.00264054	0.00955639	2.27656	up	0.000287404	0.00426389	-8.16823	0.145091	9.53253	-7.28991	0.143188	23.1225	-7.24411	0.280417	21.1043	-6.10305	0.0971294	53.5631
A_84_P10330	AT5G65600	legume lectin family protein / protein kinase family protein [AT5G65600.1]	4.34373	down	0.000454277	0.00284338	7.12225	down	8.13656e-05	0.00239877	3.7872	up	0.000670005	0.00395933	2.30974	up	0.00584103	0.0232569	-2.27009	0.235128	575.345	-4.38903	0.255757	173.56	-5.10243	0.18558	93.1287	-3.1813	0.294658	410.081
A_84_P178434	AT1G16360	LEM3 (ligand-effect modulator 3) family protein / CDC50 family protein [AT1G16360.1]	1.53599	down	0.0056569	0.0158572	1.42083	up	0.0020028	0.0117959	1.00103	down	0.988312	0.990902	2.18014	up	0.00100902	0.00790639	-5.4329	0.0768194	63.4075	-6.05207	0.182767	54.513	-4.92617	0.0952954	104.822	-4.92765	0.134158	121.283
A_84_P97286	AT1G79450	LEM3 (ligand-effect modulator 3) family protein / CDC50 family protein [AT1G79450.1]	1.06792	down	0.482412	0.554272	1.5507	up	0.00398307	0.0179936	1.4745	up	0.00114647	0.0054976	2.4418	up	0.000144807	0.00319696	-2.27468	0.180713	568.942	-2.36947	0.111387	698.53	-1.64175	0.0345632	1018.28	-1.08153	0.111566	1739.89
A_84_P13018	AT5G13910	LEP (LEAFY PETIOLE); DNA binding / transcription factor [AT5G13910.1]	1.05758	up	0.673471	0.728831	1.40504	up	0.00735089	0.0269193	1.94193	up	0.00118822	0.00561406	2.57993	up	0.00193221	0.0115024	-2.82235	0.0680871	388.029	-2.74158	0.300606	546.957	-2.33174	0.154733	636.021	-1.37425	0.129074	1424.37
A_84_P558095	AT3G23175	lesion inducing protein-related [AT3G23175.1]	3.51453	down	2.11958e-05	0.000730594	2.06019	up	6.54627e-05	0.00225524	2.77644	down	3.38547e-05	0.00100011	2.60788	up	9.67724e-05	0.0028539	-2.01852	0.0647331	676.655	-3.83185	0.12028	253.498	-0.975736	0.0818825	1620.76	-2.44897	0.0942626	675.143
A_84_P20073	AT2G15880	leucine-rich repeat family protein / extensin family protein [AT2G15880.1]	1.09853	down	0.0924288	0.14138	1.27495	up	0.596571	0.68549	2.28085	up	0.159067	0.243311	3.19449	up	0.00667735	0.0254811	-10.3517	0.049033	2.09632	-10.4872	0.0946882	2.51944	-10.0012	1.05594	3.76314	-8.81166	0.553919	8.57768
A_84_P828455	AT3G22800	leucine-rich repeat family protein / extensin family protein [AT3G22800.1]	8.5789	down	1.54343e-05	0.000668182	1.18258	down	0.126931	0.212288	2.99991	down	0.000102379	0.00150608	2.41821	up	0.000226764	0.00383823	-2.26837	0.178497	573.796	-5.36916	0.121039	87.5518	-2.51031	0.125128	558.795	-4.09523	0.12612	215.878
A_84_P830143	AT4G06744	leucine-rich repeat family protein / extensin family protein [AT4G06744.1]	1.04229	up	0.689812	0.743434	2.16696	up	0.00202434	0.011863	1.02645	up	0.77187	0.820674	2.13404	up	0.000379308	0.00482185	-2.39526	0.233262	527.255	-2.33551	0.0608674	715.462	-1.2796	0.13649	1316.85	-1.24193	0.159989	1563.88
A_84_P13391	AT1G34420	leucine-rich repeat family protein / protein kinase family protein [AT1G34420.1]	1.41996	down	0.00245412	0.00854076	1.71365	up	3.86168e-05	0.00185295	1.45836	up	0.00594531	0.0171077	3.54863	up	0.000108654	0.00293248	-3.30881	0.0540241	276.878	-3.81465	0.117143	256.623	-2.53174	0.0414281	549.615	-1.98739	0.171802	933.364
A_84_P10209	AT5G25930	leucine-rich repeat family protein / protein kinase family protein [AT5G25930.1]	1.12931	up	0.247183	0.317897	1.05216	up	0.39336	0.50201	2.34204	up	0.000128182	0.00166158	2.18204	up	0.00110099	0.00832895	-0.443926	0.0983191	2018.03	-0.268489	0.20174	3008.11	-0.370576	0.0894793	2458.36	0.857189	0.114988	6676.53
A_84_P10486	AT1G17240	leucine-rich repeat family protein [AT1G17240.1]	2.99383	down	0.000123239	0.00142546	1.51672	up	0.00564318	0.0226402	1.63017	down	0.000392375	0.00291548	2.78547	up	1.37338e-05	0.00178689	-4.06797	0.179785	164.861	-5.64996	0.04718	71.8818	-3.46702	0.0682197	287.216	-4.17204	0.0879668	204.287
A_84_P61820	AT1G17250	leucine-rich repeat family protein [AT1G17250.1]	1.04724	up	0.153957	0.213885	2.62929	up	0.000138905	0.00296158	1.06326	up	0.443821	0.55468	2.6695	up	1.1543e-05	0.00174954	-4.89135	0.039282	92.2654	-4.82476	0.0526489	127.418	-3.49668	0.16429	281.742	-3.40819	0.0749453	347.02
A_84_P235603	AT1G58190	leucine-rich repeat family protein [AT1G58190.1]	1.02313	up	0.734223	0.782306	2.19964	up	0.000212782	0.00351836	1.4035	up	0.0239562	0.0505817	3.01742	up	0.000333375	0.00453381	-3.63664	0.0238805	220.306	-3.60366	0.155085	297.64	-2.49937	0.15167	564.442	-2.01034	0.18483	919.011
A_84_P19186	AT2G19330	leucine-rich repeat family protein [AT2G19330.1]	2.95163	up	0.000657486	0.00353887	1.17497	down	0.283661	0.391977	12.4847	up	2.47207e-05	0.000913202	3.5999	up	0.000164581	0.00336754	-8.13432	0.237314	9.87582	-6.57281	0.151713	37.9528	-8.36695	0.22301	9.72186	-4.72486	0.17774	139.734
A_84_P15524	AT3G23120	leucine-rich repeat family protein [AT3G23120.1]	1.48675	up	0.133147	0.189652	1.51299	up	0.359751	0.468804	2.8879	up	0.0548507	0.100452	2.93887	up	0.00566802	0.0228066	-5.65674	0.47787	56.5699	-5.08458	0.221926	107.355	-5.05934	0.879759	105.321	-3.52932	0.446107	329.322
A_84_P15531	AT3G26500	leucine-rich repeat family protein [AT3G26500.1]	1.48129	down	0.0099973	0.024696	1.61203	up	0.00338605	0.0162637	1.17796	down	0.151901	0.234079	2.02713	up	0.0021124	0.0121473	-2.17299	0.0933287	607.3	-2.73985	0.191724	541.708	-1.48411	0.16733	1136.97	-1.72041	0.160078	1120.84
A_84_P16681	AT4G26050	leucine-rich repeat family protein [AT4G26050.1]	6.99758	up	0.00102524	0.00468004	5.50932	up	0.000797892	0.00689604	3.45051	up	0.00176241	0.00726335	2.71665	up	0.00911838	0.0315122	-9.73986	0.439277	3.31744	-6.933	0.360583	30.0953	-7.27799	0.158329	20.4962	-5.49118	0.385989	83.9336
A_84_P20869	AT1G05700	leucine-rich repeat protein kinase, putative [AT1G05700.1]	4.74526	down	1.70623e-05	0.000695173	1.81207	up	0.00129454	0.00904436	2.11192	down	0.000967997	0.00494446	4.07154	up	5.56791e-05	0.00237496	-1.3945	0.107714	1044.89	-3.64098	0.118631	289.363	-0.536853	0.149909	2200.19	-1.61541	0.154296	1206.81
A_84_P788786	AT1G07550	leucine-rich repeat protein kinase, putative [AT1G07550.1]	1.46923	down	0.0856565	0.132876	5.34478	up	0.000440565	0.00501043	2.6283	down	0.0023968	0.00894249	2.98776	up	0.00210351	0.0121277	-7.59726	0.282551	14.2448	-8.15232	0.315306	12.8713	-5.17913	0.273665	89.0362	-6.57326	0.223424	38.8598
A_84_P17321	AT1G07560	leucine-rich repeat protein kinase, putative [AT1G07560.1]	2.66627	down	0.000143971	0.00154051	3.24897	up	0.000122095	0.0028145	2.30161	down	0.000202874	0.00207133	3.76373	up	1.2528e-05	0.00177403	-3.14298	0.147096	310.254	-4.55781	0.0909211	153.429	-1.443	0.134419	1174.1	-2.64564	0.087523	588.96
A_84_P19961	AT1G49100	leucine-rich repeat protein kinase, putative [AT1G49100.1]	4.13944	down	0.00747129	0.0196165	2.96787	up	0.000604931	0.00592737	3.50984	down	0.000289449	0.00246654	3.50025	up	0.0113092	0.0366438	-7.16149	0.2505	19.231	-9.21093	0.663735	6.48049	-5.59207	0.118357	66.1397	-7.40347	0.236598	21.8752
A_84_P10528	AT1G51800	leucine-rich repeat protein kinase, putative [AT1G51800.1]	2.46679	down	0.00138647	0.00571561	1.3141	up	0.00251877	0.013542	1.33091	down	0.006069	0.0173674	2.43563	up	0.0017428	0.0107973	-0.704835	0.098637	1686.11	-2.00747	0.267894	904.215	-0.310761	0.022625	2563.33	-0.723172	0.13275	2237.1
A_84_P21942	AT1G51850	leucine-rich repeat protein kinase, putative [AT1G51850.1]	2.01238	down	0.000588984	0.00330734	1.79628	up	3.25636e-05	0.0017551	1.51122	down	0.000412454	0.00300438	2.39196	up	0.000316262	0.00442412	-0.805184	0.0507093	1570.14	-1.81409	0.169452	1028.06	0.0398283	0.0495785	3269.14	-0.55589	0.0813594	2505.81
A_84_P20996	AT1G51860	leucine-rich repeat protein kinase, putative [AT1G51860.1]	1.79267	down	0.000459046	0.00286063	2.23162	up	0.000907066	0.00736788	1.59515	down	0.00381807	0.0124229	2.50796	up	5.48976e-06	0.0015848	-1.44309	0.137823	1008.72	-2.2852	0.013075	740.061	-0.284995	0.180508	2611.55	-0.958688	0.0699618	1895.02
A_84_P14145	AT1G51880	leucine-rich repeat protein kinase, putative [AT1G51880.1]	3.72799	down	0.00194535	0.00723684	2.42836	up	0.000586423	0.00582456	2.68418	down	0.000259148	0.00233319	3.37268	up	0.00240062	0.0131006	-5.29795	0.20183	69.8083	-7.19635	0.407816	25.1232	-4.01797	0.0975078	196.276	-5.44245	0.177183	84.9501
A_84_P17210	AT1G51890	leucine-rich repeat protein kinase, putative [AT1G51890.1]	4.0997	down	0.000108907	0.00134561	1.22219	down	0.132134	0.218741	1.18955	down	0.0423811	0.0809897	2.81989	up	3.20933e-06	0.00157531	-1.94601	0.224712	718.781	-3.98152	0.0567766	228.28	-2.23547	0.141648	675.001	-2.48588	0.0411879	656.679
A_84_P212088	AT2G14510	leucine-rich repeat protein kinase, putative [AT2G14510.1]	1.3461	down	0.0124581	0.0293295	3.99778	up	2.93144e-05	0.00169207	1.09143	down	0.19015	0.282388	4.93063	up	1.15052e-05	0.00174954	-7.03261	0.11327	20.9207	-7.46139	0.129385	20.5346	-5.03341	0.117769	97.393	-5.15962	0.0732898	103.024
A_84_P17346	AT2G28960	leucine-rich repeat protein kinase, putative [AT2G28960.1]	5.6577	down	8.9658e-06	0.000589432	1.56011	up	0.000216806	0.0035499	2.35568	down	1.06852e-05	0.000765235	3.74695	up	2.32451e-05	0.00199191	-2.39835	0.0806475	519.548	-4.89857	0.128507	121.417	-1.75671	0.032744	940.038	-2.99285	0.0712228	462.561
A_84_P18292	AT2G28970	leucine-rich repeat protein kinase, putative [AT2G28970.1]	5.63184	down	0.000176551	0.00171671	2.49684	up	0.000166483	0.00315415	3.70701	down	6.46937e-05	0.00126043	3.7933	up	0.000558255	0.00576785	-3.90816	0.0856532	182.441	-6.40177	0.309377	43.4683	-2.58806	0.143854	530.709	-4.47831	0.122037	165.539
A_84_P20184	AT2G28990	leucine-rich repeat protein kinase, putative [AT2G28990.1]	1.82262	down	0.00101771	0.00466076	2.36778	up	4.83354e-05	0.00202406	1.33446	down	0.00115398	0.00552084	3.23395	up	4.92888e-05	0.00232514	-4.12544	0.0895744	157.339	-4.99146	0.150347	113.619	-2.88191	0.0725904	431.335	-3.29816	0.0478269	374.196
A_84_P24067	AT3G21340	leucine-rich repeat protein kinase, putative [AT3G21340.1]	28.8833	down	9.9156e-06	0.000601276	1.72005	up	0.000626043	0.00603829	21.0572	down	6.08111e-05	0.00123294	2.35933	up	0.0134764	0.0416198	-3.19408	0.0539603	299.842	-8.04625	0.297114	13.8469	-2.41163	0.128488	600.554	-6.80787	0.412378	33.7591
A_84_P12236	AT5G16900	leucine-rich repeat protein kinase, putative [AT5G16900.1]	1.20728	down	0.00352683	0.011129	4.25672	up	9.26392e-07	0.00078136	2.02513	down	1.70282e-05	0.00084086	2.53765	up	7.20021e-06	0.0015848	-4.21371	0.0243024	147.72	-4.48547	0.0724591	161.174	-2.12397	0.0675576	728.837	-3.14198	0.0265184	416.824
A_84_P20706	AT5G59680	leucine-rich repeat protein kinase, putative [AT5G59680.1]	8.16796	down	9.17181e-05	0.00124731	1.77255	up	0.000679884	0.00630342	5.46244	down	0.000441988	0.00312756	2.65049	up	0.00795655	0.0287265	-1.40673	0.109719	1033.64	-4.4367	0.311555	169.679	-0.580899	0.102664	2130.38	-3.03044	0.385354	459.903
A_84_P16510	AT1G35710	leucine-rich repeat transmembrane protein kinase, putative [AT1G35710.1]	3.6469	down	0.00322878	0.0104277	1.05187	up	0.911524	0.935049	1.13748	up	0.8135	0.852199	4.36346	up	0.0132739	0.041115	-3.26809	0.464258	296.04	-5.13477	0.217138	103.137	-3.19514	0.961902	391.406	-3.00929	0.840877	508.236
A_84_P21016	AT1G64210	leucine-rich repeat transmembrane protein kinase, putative [AT1G64210.1]	2.54741	down	5.28659e-05	0.000992642	2.29551	up	0.00162027	0.0103504	1.6898	down	0.00911183	0.0236195	3.46054	up	2.13734e-05	0.00197355	-6.47528	0.0813248	30.7677	-7.82431	0.0987634	15.9437	-5.27646	0.26139	82.4415	-6.03331	0.0923206	56.2405
A_84_P23816	AT1G69990	leucine-rich repeat transmembrane protein kinase, putative [AT1G69990.1]	2.84569	down	0.03269	0.0622057	2.18765	up	0.0192655	0.0540946	1.49229	down	0.0172667	0.0389485	4.17169	up	0.00631521	0.0245442	-7.80335	0.501666	12.72	-9.31213	0.64222	6.09133	-6.67397	0.121229	31.1642	-7.2515	0.224642	24.3336
A_84_P19205	AT2G24130	leucine-rich repeat transmembrane protein kinase, putative [AT2G24130.1]	14.0745	up	2.63882e-06	0.000493288	19.3813	up	5.99151e-07	0.000768376	4.01709	up	7.23491e-05	0.00131188	5.53173	up	5.15564e-05	0.00233784	-10.1287	0.0768922	2.45349	-6.31373	0.152013	45.4277	-5.85215	0.106978	54.9885	-3.846	0.175991	256.666
A_84_P612389	AT3G24240	leucine-rich repeat transmembrane protein kinase, putative [AT3G24240.1]	2.03382	down	0.00886843	0.0224741	2.19119	up	0.00104919	0.0080358	1.53586	down	0.000438549	0.00311029	2.90162	up	0.000999125	0.00786937	-1.48465	0.229389	985.936	-2.50884	0.293159	643.126	-0.352931	0.022922	2488.67	-0.971979	0.0979343	1879.65
A_84_P23151	AT3G47110	leucine-rich repeat transmembrane protein kinase, putative [AT3G47110.1]	5.15506	down	6.76981e-05	0.00109163	1.14928	down	0.060425	0.12572	1.85416	down	0.00564363	0.0164568	2.41914	up	0.00312596	0.0154432	-4.7629	0.111754	100.995	-7.12888	0.211092	26.0241	-4.96362	0.0739875	102.087	-5.85439	0.275263	64.3159
A_84_P16656	AT4G20140	leucine-rich repeat transmembrane protein kinase, putative [AT4G20140.1]	2.33498	down	0.000187404	0.00176032	1.40257	up	0.0116042	0.0372151	1.25478	down	0.0443793	0.0841151	2.61001	up	0.000130431	0.00307795	-1.6951	0.13273	847.6	-2.91851	0.0891791	477.491	-1.20703	0.138331	1385.29	-1.53446	0.138794	1274.62
A_84_P16736	AT4G39270	leucine-rich repeat transmembrane protein kinase, putative [AT4G39270.1]	1.89656	down	0.00388271	0.011935	1.94735	up	0.00218734	0.0123903	1.26832	down	0.011533	0.0283422	2.91193	up	0.000121563	0.00302628	-2.83863	0.230178	385.682	-3.76201	0.134434	266.309	-1.87711	0.0596225	864.603	-2.22003	0.120512	791.337
A_84_P18866	AT5G20690	leucine-rich repeat transmembrane protein kinase, putative [AT5G20690.1]	4.95355	up	4.96538e-05	0.000970006	1.27769	up	0.264026	0.370719	9.0396	up	0.000429612	0.00307542	2.33163	up	0.00202062	0.0118469	-10.1466	0.0636112	2.41711	-7.83812	0.205886	15.8943	-9.79304	0.467401	3.73857	-6.61678	0.212267	37.677
A_84_P12160	AT5G49770	leucine-rich repeat transmembrane protein kinase, putative [AT5G49770.1]	15.0652	down	1.22159e-06	0.000464012	1.1478	up	0.0925636	0.169148	5.86529	down	6.15773e-05	0.00124016	2.94815	up	0.000378457	0.00482185	-1.67062	0.138936	863.171	-5.58376	0.0381613	75.2361	-1.47175	0.0720472	1148.2	-4.02395	0.241011	227.766
A_84_P17844	AT5G53320	leucine-rich repeat transmembrane protein kinase, putative [AT5G53320.1]	1.43317	down	0.003279	0.0105495	1.74079	up	0.000454012	0.00509426	1.11979	up	0.0840637	0.143142	2.7937	up	4.67836e-05	0.00230694	-0.658322	0.0761005	1736.92	-1.17753	0.121253	1596.15	0.141422	0.106757	3520.22	0.304644	0.0622393	4547.62
A_84_P800855	AT2G34430	LHB1B1 (Photosystem II light harvesting complex gene 1.4); chlorophyll binding [AT2G34430.1]	5.21475	down	0.000695474	0.00366374	1.35068	down	0.0758383	0.147769	1.7064	down	0.0205671	0.0447499	2.26255	up	0.0121496	0.0386151	-4.49093	0.145206	122.351	-6.87352	0.411186	31.7564	-4.92462	0.27996	105.85	-5.69557	0.225466	71.4151
A_84_P10236	AT5G40780	LHT1 (LYSINE HISTIDINE TRANSPORTER 1); amino acid transmembrane transporter [AT5G40780.1]	1.3845	up	0.0214726	0.0450281	1.4929	up	0.00332986	0.0160931	2.75766	up	0.000151148	0.00178556	2.97357	up	0.000329721	0.00450544	1.55782	0.141325	8116.97	2.02719	0.170917	14736.3	2.13594	0.075149	13998.6	3.59938	0.164768	44756.6
A_84_P12940	AT4G35180	LHT7 (LYS/HIS TRANSPORTER 7); amino acid transmembrane transporter [AT4G35180.1]	2.04814	up	0.105523	0.157514	4.02014	up	0.0593533	0.124052	1.53759	up	0.35431	0.470654	3.01802	up	4.37864e-05	0.00226519	-5.75564	0.858249	56.9949	-4.72133	0.0475078	136.808	-3.74839	1.01799	271.743	-3.12772	0.136056	421.858
A_84_P128706	AT3G48080	lipase class 3 family protein / disease resistance protein-related [AT3G48080.1]	1.28106	down	0.0121633	0.0287861	3.20703	up	0.000128267	0.00286959	1.31587	down	0.008993	0.0233814	3.1222	up	1.57737e-07	0.000859727	-3.45806	0.139982	250.088	-3.81541	0.0256068	256.141	-1.77682	0.142214	927.534	-2.17284	0.0256392	815.974
A_84_P19981	AT1G30370	lipase class 3 family protein [AT1G30370.1]	3.63658	up	0.00052067	0.00306835	2.2642	up	2.2197e-07	0.000645238	6.25655	up	2.54473e-07	0.000433735	3.89545	up	0.000455278	0.00522056	-3.65542	0.0165817	217.427	-1.79284	0.315874	1054.45	-2.47642	0.0229706	571.451	0.168949	0.0616348	4139.24
A_84_P16983	AT1G56630	lipase class 3 family protein [AT1G56630.1]	7.18867	down	1.33666e-05	0.000646972	1.65927	up	0.0033945	0.0162932	4.64973	down	0.000161193	0.00184281	2.5653	up	0.000952686	0.00770972	-2.84603	0.0826527	381.978	-5.69175	0.172078	70.0417	-2.11548	0.185767	739.975	-4.33262	0.208015	183.968
A_84_P17246	AT2G31690	lipase class 3 family protein [AT2G31690.1]	1.00918	up	0.875311	0.900868	1.15624	down	0.0936678	0.170495	17.1601	up	0.00116508	0.00555011	14.7063	up	0.0014084	0.00949304	-10.3146	0.0464106	2.15103	-10.3014	0.128462	2.86118	-10.524	0.158989	2.16218	-6.42302	0.843751	47.1815
A_84_P10978	AT4G18550	lipase class 3 family protein [AT4G18550.1]	1.28424	up	0.0229416	0.0474784	1.61267	up	0.0174404	0.0502491	1.65204	up	0.0188278	0.0417255	2.07453	up	0.00100157	0.00787866	-2.62643	0.103567	443.546	-2.26551	0.13992	752.689	-1.93698	0.287578	837.333	-1.21273	0.159089	1595.7
A_84_P12931	AT4G33150	LKR (SACCHAROPINE DEHYDROGENASE) [AT4G33150.1]	2.64121	up	0.00214187	0.00774193	2.52945	up	0.00256626	0.0136877	2.4879	up	0.00116185	0.00554147	2.38262	up	0.00137464	0.00938003	-0.512633	0.300204	1937.01	0.888568	0.169132	6693.25	0.826188	0.171097	5639.84	2.14111	0.215418	16314
A_84_P603397	AT2G42440	LOB domain protein 17 / lateral organ boundaries domain protein 17 (LBD17) [AT2G42440.1]	1.6745	up	0.0150958	0.0340908	4.53502	up	0.000135231	0.00294151	2.32369	up	3.23096e-05	0.000988239	6.29321	up	2.25373e-05	0.00199191	-6.37631	0.256477	33.3678	-5.63258	0.184107	73.2579	-4.1952	0.0553392	173.818	-2.97878	0.0855499	467.377
A_84_P15014	AT5G55360	long-chain-alcohol O-fatty-acyltransferase family protein / wax synthase family protein [AT5G55360.1]	1.14762	down	0.0453723	0.0804182	1.72598	up	0.0090504	0.0311685	2.36583	up	0.00881251	0.0230188	4.68615	up	0.000461858	0.00525669	-10.3695	0.0651425	2.07534	-10.5681	0.100534	2.38279	-9.58207	0.280383	4.1795	-8.33972	0.352881	11.5669
A_84_P231259	AT5G12330	LRP1 (LATERAL ROOT PRIMORDIUM 1) [AT5G12330.1]	1.01069	down	0.882278	0.906332	1.6164	up	0.00174616	0.0108357	1.25409	up	0.0051983	0.0155035	2.04879	up	9.24208e-05	0.0028243	-1.21446	0.135342	1184.95	-1.22981	0.100282	1540.55	-0.521677	0.0878635	2217.16	-0.195037	0.0521311	3215.88
A_84_P21460	AT4G38030	lyase [AT4G38030.1]	2.58747	up	0.00579168	0.0161312	1.07889	up	0.491922	0.59364	8.93953	up	6.87929e-05	0.00128682	3.72749	up	0.0024664	0.0133418	-10.1936	0.0729259	2.33975	-8.82204	0.435992	8.20647	-10.084	0.240286	2.97071	-6.92384	0.211822	30.4544
A_84_P15257	AT1G48640	lysine and histidine specific transporter, putative [AT1G48640.1]	2.50847	down	0.000179302	0.0017275	2.12654	up	0.00013855	0.00296066	1.82074	down	0.000134621	0.00170142	2.92978	up	5.88707e-05	0.002428	-4.87406	0.128874	93.479	-6.20087	0.113124	49.1807	-3.78555	0.0273904	230.41	-4.65008	0.100204	146.766
A_84_P21150	AT3G01760	lysine and histidine specific transporter, putative [AT3G01760.1]	7.5948	down	0.000916073	0.0043658	1.74319	up	0.000532786	0.00550684	5.12713	down	8.79897e-07	0.000517553	2.58218	up	0.0136832	0.0420885	-6.1218	0.124476	39.3975	-9.04681	0.561459	7.12406	-5.32007	0.0571341	79.7056	-7.67822	0.0559683	17.9758
A_84_P22210	AT3G48390	MA3 domain-containing protein [AT3G48390.1]	1.07752	up	0.338887	0.412924	1.90318	up	0.00263712	0.0138956	1.25228	up	0.105477	0.172832	2.21184	up	0.000698132	0.00652496	-4.16946	0.132546	152.392	-4.06174	0.109511	216.136	-3.24105	0.201723	336.87	-2.9165	0.178968	489.093
A_84_P17625	AT1G17310	MADS-box protein (AGL100) [AT1G17310.1]	2.58094	down	0.0151755	0.0342192	1.14381	up	0.528167	0.626096	1.4262	up	0.121796	0.194759	4.21029	up	0.00291162	0.014807	-5.874	0.283611	47.6198	-7.2419	0.507748	24.6572	-5.68015	0.395458	63.1643	-5.16797	0.220971	102.916
A_84_P21233	AT3G30260	MADS-box protein (AGL79) [AT3G30260.1]	3.14748	down	0.0310637	0.0598214	1.89713	up	0.153623	0.245345	1.11386	up	0.69329	0.765905	6.65103	up	0.00130107	0.00913094	-8.47588	0.675194	8.39877	-10.1301	0.562378	3.36659	-7.55207	0.610567	18.2131	-7.3965	0.175539	21.9425
A_84_P787505	AT5G09720	magnesium transporter CorA-like family protein (MRS2-8) [AT5G09720.1]	2.1346	down	0.0196257	0.0419563	2.4429	up	7.44547e-05	0.00233858	1.34721	down	0.0275688	0.0567609	3.87069	up	0.00314424	0.0154926	-7.31618	0.112864	17.2546	-8.41015	0.489937	10.9449	-6.02758	0.0708367	48.7855	-6.45756	0.208056	42.142
A_84_P841813	AT5G09710	magnesium transporter CorA-like family protein [AT5G09710.1]	3.85322	down	9.36011e-05	0.0012616	2.18194	up	0.000497987	0.00534491	4.03405	down	1.96342e-05	0.000869428	2.08413	up	0.000505156	0.00549465	-5.46672	0.149102	62.0298	-7.41278	0.152451	21.2743	-4.34111	0.116098	156.745	-6.35333	0.092889	45.0534
A_84_P17040	AT1G23120	major latex protein-related / MLP-related [AT1G23120.1]	1.22699	down	0.0110248	0.026659	2.49212	up	8.10617e-05	0.00239493	1.22964	down	0.0199814	0.043712	2.48674	up	3.52605e-05	0.0021409	-1.2222	0.0755159	1175.41	-1.51732	0.0856731	1261.17	0.0951786	0.116925	3394.44	-0.203062	0.0729663	3199.65
A_84_P17973	AT1G30990	major latex protein-related / MLP-related [AT1G30990.1]	7.88607	down	6.01725e-06	0.000551492	1.50472	up	0.00489981	0.0206482	2.88323	down	0.00055823	0.00355491	4.11563	up	0.000150349	0.00324068	-3.25244	0.162463	288.402	-6.23175	0.0190306	47.9947	-2.66294	0.0806747	502.348	-4.19063	0.251522	203.379
A_84_P10136	AT4G36670	mannitol transporter, putative [AT4G36670.1]	2.22469	down	0.028594	0.056207	2.8291	up	0.014298	0.0433784	1.7871	down	0.0121443	0.0294762	3.52184	up	0.000322676	0.00445806	-0.972883	0.549254	1469.58	-2.12649	0.232966	830.679	0.527461	0.301736	4617.59	-0.310162	0.141852	2974.33
A_84_P59020	AT5G44610	MAP18 (MICROTUBULE-ASSOCIATED PROTEIN 18); microtubule binding [AT5G44610.1]	1.82939	down	1.39107e-05	0.000651126	2.76445	up	0.000814502	0.0069664	1.87746	down	0.00503795	0.0151361	2.69368	up	3.41904e-06	0.00157531	-0.264848	0.00773523	2280.14	-1.13621	0.0585337	1642.92	1.20214	0.279629	7358	0.293362	0.034838	4507.4
A_84_P829388	AT1G07150	MAPKKK13 (Mitogen-activated protein kinase kinase kinase 13); kinase [AT1G07150.1]	1.41782	up	0.06929	0.112253	3.24628	up	0.00046343	0.0051464	1.51013	up	0.0031013	0.0106813	3.45763	up	0.000328668	0.00449668	-4.82259	0.254915	97.9036	-4.31891	0.245425	181.884	-3.1238	0.115747	365.377	-2.52913	0.112639	639.183
A_84_P23526	AT5G55090	MAPKKK15 (Mitogen-activated protein kinase kinase kinase 15); kinase [AT5G55090.1]	3.49699	up	7.51813e-05	0.00114256	1.67982	up	0.000215169	0.00353418	4.44792	up	6.6876e-06	0.000739644	2.13661	up	0.000673488	0.00640396	-3.17225	0.0977825	304.256	-1.36614	0.159665	1403.06	-2.42395	0.0265169	592.673	-0.270816	0.118456	3055.34
A_84_P14652	AT3G50310	MAPKKK20 (Mitogen-activated protein kinase kinase kinase 20); kinase [AT3G50310.1]	4.47756	down	9.71057e-05	0.00128618	1.18667	up	0.155969	0.248213	1.36223	down	0.0130152	0.0311114	3.90051	up	3.95433e-05	0.00219464	-4.54167	0.212314	118.462	-6.70438	0.110179	34.6295	-4.29475	0.122505	162.617	-4.74071	0.133469	138.139
A_84_P151138	AT3G63210	MARD1 (MEDIATOR OF ABA-REGULATED DORMANCY 1) [AT3G63210.1]	1.79687	down	0.000641514	0.00348951	1.70254	up	0.00117103	0.00853789	1.4758	down	0.00219946	0.00841847	2.07293	up	0.000141858	0.00317853	0.127982	0.117409	2993.44	-0.7175	0.0958089	2193.84	0.895673	0.11008	5918.66	0.334174	0.0849698	4645.04
A_84_P549035	AT2G04090	MATE efflux family protein [AT2G04090.1]	1.35244	up	0.110358	0.163177	3.86185	up	0.000335888	0.00435989	1.33498	up	0.0183576	0.0408829	3.81198	up	0.000321598	0.00445407	-5.64453	0.291957	55.4928	-5.20896	0.225615	98.0121	-3.69524	0.0472047	245.731	-3.27842	0.181657	381.749
A_84_P292144	AT3G23550	MATE efflux family protein [AT3G23550.1]	12.3737	down	0.000305973	0.00227318	1.95983	up	0.0609342	0.126448	9.66076	down	0.000261744	0.002343	2.5102	up	0.00134269	0.00929289	-2.84251	0.487036	397.482	-6.47172	0.227668	40.9896	-1.87178	0.43069	886.01	-5.14392	0.177272	104.729
A_84_P21478	AT4G16640	matrix metalloproteinase, putative [AT4G16640.1]	2.23753	down	9.99244e-05	0.00130215	1.03099	down	0.664915	0.744327	1.00411	up	0.969484	0.976832	2.17921	up	0.00109616	0.0083067	-3.52692	0.124951	238.167	-4.68882	0.0338109	139.875	-3.57095	0.105221	268.571	-3.56502	0.229075	312.742
A_84_P13306	AT1G03090	MCCA (3-methylcrotonyl-CoA carboxylase 1) [AT1G03090.1]	1.61811	down	0.000758623	0.00386304	2.21976	up	0.00034503	0.00440925	1.31432	down	0.0511912	0.0947648	2.73283	up	0.00032392	0.00446909	-1.0521	0.103076	1320.39	-1.74641	0.0791744	1076.3	0.0983041	0.142345	3405.87	-0.296016	0.203134	3013.34
A_84_P18143	AT1G37140	MCT1 (mei2 C-Terminal RRM only like 1); RNA binding [AT1G37140.1]	1.53116	up	0.100623	0.151524	1.3137	up	0.335375	0.444804	10.4861	up	0.00584866	0.0169055	8.99687	up	0.00598686	0.0236518	-10.0544	0.241928	2.59715	-9.43977	0.438321	5.35864	-9.66076	0.574271	4.13617	-6.27035	0.933166	53.8757
A_84_P600517	AT1G45015	MD-2-related lipid recognition domain-containing protein / ML domain-containing protein [AT1G45015.1]	3.97752	down	0.007541	0.0197578	3.81481	up	0.00662341	0.0251656	3.53696	down	0.00279514	0.00992142	4.28997	up	0.00253025	0.0135736	-5.12897	0.581566	82.4768	-7.12084	0.373766	26.5976	-3.19736	0.282035	348.835	-5.01987	0.390005	116.609
A_84_P596222	AT2G26370	MD-2-related lipid recognition domain-containing protein / ML domain-containing protein [AT2G26370.1]	1.07505	up	0.739768	0.787009	2.96239	up	0.00486739	0.0205533	1.13981	down	0.271317	0.37878	2.41756	up	0.00190454	0.0113899	-4.57176	0.418079	118.049	-4.46735	0.288345	164.908	-3.005	0.238287	398.733	-3.1938	0.0948434	402.604
A_84_P17348	AT2G47000	MDR4/PGP4 (P-GLYCOPROTEIN4); ATPase, coupled to transmembrane movement of substances / xenobiotic-transporting ATPase [AT2G47000.1]	1.48326	up	0.0427827	0.0767298	1.53714	up	0.00165592	0.0104764	2.08377	up	0.000217493	0.00213882	2.15946	up	0.00464254	0.0199973	0.57784	0.113428	4091.16	1.14662	0.316429	8143.66	1.19809	0.0861772	7299.57	2.25728	0.115115	17614.2
A_84_P548222	AT2G34220	MEE20 (maternal effect embryo arrest 20) [AT2G34220.1]	1.46245	down	0.339871	0.413846	1.6872	up	0.165796	0.259978	1.07262	down	0.549372	0.647781	2.30039	up	0.013663	0.042046	-9.35867	0.750425	4.58196	-9.90706	0.454506	3.85989	-8.60404	0.182259	8.18681	-8.70518	0.196829	8.87021
A_84_P10854	AT3G46330	MEE39 (maternal effect embryo arrest 39); kinase [AT3G46330.1]	1.42428	down	0.00827463	0.0212459	2.86128	up	0.000128766	0.00287455	1.01443	down	0.639619	0.724654	4.0173	up	1.28556e-06	0.00157531	-4.62369	0.178412	112.085	-5.13392	0.0350083	102.697	-3.10703	0.0252695	369.091	-3.1277	0.0661233	421.111
A_84_P210018	AT4G10560	MEE53 (maternal effect embryo arrest 53); protein binding / zinc ion binding [AT4G10560.1]	1.81959	down	0.000118818	0.00140455	1.96821	up	0.000172303	0.00319426	1.67324	down	0.00687222	0.0190653	2.14035	up	0.00137036	0.00937149	-4.56442	0.065009	115.972	-5.42804	0.0766843	83.8185	-3.58754	0.106744	265.515	-4.33019	0.227268	184.652
A_84_P512672	AT2G02240	MEE66 (maternal effect embryo arrest 66) [AT2G02240.1]	2.04365	up	0.0002416	0.00200604	1.14412	up	0.0482947	0.107067	3.74927	up	0.000183646	0.00196841	2.099	up	0.00206233	0.0119675	-5.54714	0.0760049	58.5889	-4.51599	0.12207	157.993	-5.3529	0.0924836	77.7274	-3.44629	0.230027	340.517
A_84_P525827	AT1G25310	MEE8 (maternal effect embryo arrest 8); DNA binding / transcription factor [AT1G25310.1]	2.20599	up	0.0459642	0.0812164	1.45082	up	0.582234	0.673614	6.40088	up	0.0435859	0.0828491	4.20969	up	0.0096206	0.0327392	-9.9029	0.681828	3.10041	-8.76148	0.114902	8.34096	-9.36603	1.39841	6.52656	-6.68776	0.76288	39.6632
A_84_P751651	AT1G47630	member of CYP96A [AT1G47630.1]	1.36606	down	0.0394236	0.0719	2.7637	up	0.000106628	0.00266112	1.56368	down	0.0670072	0.118384	2.41442	up	0.0108179	0.0355111	-5.2116	0.13044	74.1277	-5.66162	0.223379	71.6203	-3.745	0.102835	237.71	-4.38994	0.435455	181.056
A_84_P21327	AT1G69660	meprin and TRAF homology domain-containing protein / MATH domain-containing protein [AT1G69660.1]	1.05181	up	0.857086	0.885686	1.10374	down	0.842203	0.883647	2.53433	up	0.0860538	0.145949	2.18303	up	0.00600236	0.0237002	-9.68612	0.595677	3.46696	-9.61324	0.27806	4.64655	-9.82851	0.996975	4.05402	-8.48691	0.238985	10.3361
A_84_P589027	AT2G04190	meprin and TRAF homology domain-containing protein / MATH domain-containing protein [AT2G04190.1]	8.82289	up	0.000228274	0.00194661	5.01889	up	0.000174617	0.00321395	6.59654	up	0.000607345	0.00373829	3.75244	up	0.0044908	0.0195734	-8.33731	0.207281	8.56219	-5.19606	0.378751	100.185	-6.00994	0.215177	49.4487	-3.28823	0.430144	387.124
A_84_P756165	AT2G05400	meprin and TRAF homology domain-containing protein / MATH domain-containing protein [AT2G05400.1]	1.52309	down	0.371474	0.445792	46.5332	up	0.000764497	0.00671873	6.86237	down	0.00327664	0.0111098	10.328	up	0.0016624	0.0104957	-9.90512	1.02599	3.42602	-10.5121	0.200644	2.49138	-4.36493	0.165089	154.404	-7.14363	0.747986	28.4825
A_84_P10802	AT3G20380	meprin and TRAF homology domain-containing protein / MATH domain-containing protein [AT3G20380.1]	1.32995	down	0.0148595	0.0336635	9.98228	up	2.27752e-05	0.00158344	3.69674	down	0.000394125	0.00292312	3.59127	up	0.000163935	0.00336667	-3.45815	0.0496563	249.17	-3.86953	0.166565	247.614	-0.138781	0.24971	2926.14	-2.02503	0.162944	908.781
A_84_P14634	AT3G46190	meprin and TRAF homology domain-containing protein / MATH domain-containing protein [AT3G46190.1]	4.76579	up	0.00685499	0.0183598	1.34719	up	0.568944	0.66205	18.4925	up	0.00254386	0.0093105	5.22744	up	0.00175998	0.0108657	-10.1021	0.552846	2.59369	-7.84937	0.523105	16.3959	-9.67214	1.06674	4.83161	-5.46327	0.191116	83.9107
A_84_P592920	AT4G01390	meprin and TRAF homology domain-containing protein / MATH domain-containing protein [AT4G01390.1]	32.2849	down	6.04061e-05	0.00104644	1.14578	down	0.357306	0.466385	9.18933	down	3.29397e-05	0.000989082	3.06629	up	0.00354574	0.0167721	-2.17321	0.303301	618.43	-7.186	0.386981	25.2443	-2.36954	0.122648	618.127	-5.5695	0.239793	78.2343
A_84_P251405	AT4G09770	meprin and TRAF homology domain-containing protein / MATH domain-containing protein [AT4G09770.1]	1.20134	down	0.411873	0.486361	3.43047	up	0.00235559	0.0129535	1.04867	down	0.604707	0.695207	3.92989	up	0.000370848	0.00477526	-8.22586	0.399253	9.38013	-8.4905	0.302398	10.143	-6.44745	0.204499	36.6616	-6.51601	0.0545434	40.2179
A_84_P576880	AT4G09780	meprin and TRAF homology domain-containing protein / MATH domain-containing protein [AT4G09780.1]	1.0537	up	0.879646	0.904095	6.23299	up	0.00280365	0.0144368	1.11119	down	0.259497	0.365348	5.32339	up	0.000801697	0.00703348	-8.39677	0.688782	8.80879	-8.3213	0.426621	11.6523	-5.75684	0.111413	58.8441	-5.90895	0.166916	61.4064
A_84_P187184	AT5G26280	meprin and TRAF homology domain-containing protein / MATH domain-containing protein [AT5G26280.1]	1.54333	down	0.0716407	0.115214	3.48069	up	0.00235043	0.0129418	1.45732	down	0.00921232	0.0238078	3.68612	up	5.5015e-05	0.00237477	3.23332	0.439558	26579.2	2.60727	0.0720871	22019.3	5.0327	0.111991	103995	4.48938	0.165258	83107.2
A_84_P258360	AT5G26290	meprin and TRAF homology domain-containing protein / MATH domain-containing protein [AT5G26290.1]	2.53807	down	0.000532245	0.00310471	1.48065	up	0.00274577	0.014244	1.73291	down	0.000116247	0.00159184	2.1686	up	0.000607564	0.00605661	-0.929665	0.146687	1438.77	-2.2734	0.176496	748.909	-0.363437	0.0250864	2470.34	-1.15664	0.0883307	1652.32
A_84_P612207	AT2G18196	metal ion binding [AT2G18196.1]	1.57025	down	0.00172551	0.00666289	2.79087	up	0.000357584	0.00447934	1.39369	down	0.0262503	0.0545563	3.14444	up	7.24528e-05	0.00260202	-3.13227	0.137415	313.036	-3.78326	0.0629526	262.371	-1.65156	0.182301	1012.87	-2.13046	0.157635	844.629
A_84_P840959	AT5G52720	metal ion binding [AT5G52720.1]	3.43496	down	0.0368523	0.0681484	1.24883	up	0.605551	0.693396	1.39011	down	0.0742369	0.128895	3.08584	up	0.00153967	0.010038	-7.85286	0.950347	13.9618	-9.63315	0.312598	4.59563	-7.53228	0.28469	17.2822	-8.00749	0.190842	14.3583
A_84_P521249	AT5G54400	methyltransferase [AT5G54400.1]	1.42991	up	0.0064869	0.0176208	1.18903	down	0.1011	0.179526	8.60044	up	2.51577e-05	0.000915339	5.05846	up	4.93281e-05	0.00232514	-2.84292	0.169508	383.137	-2.327	0.0269113	718.974	-3.09271	0.113277	372.779	0.0117025	0.216281	3739.03
A_84_P834930	AT5G38100	methyltransferase-related [AT5G38100.1]	1.33953	up	0.0247457	0.0503234	5.83097	up	0.000352642	0.00444914	1.01225	up	0.964831	0.973201	4.40632	up	0.0026686	0.0140402	-5.71428	0.177742	52.4021	-5.29255	0.108618	92.2883	-3.17054	0.348024	358.296	-3.15298	0.54736	437.251
A_84_P104236	AT1G74660	MIF1 (MINI ZINC FINGER 1); DNA binding / transcription factor [AT1G74660.1]	2.05499	down	0.000164505	0.00165071	1.98118	up	8.78051e-05	0.00247095	1.65884	down	0.001502	0.00652204	2.45431	up	0.000242077	0.00395211	-1.46623	0.0875884	991.09	-2.50536	0.0979344	636.351	-0.479869	0.0603139	2282.94	-1.21004	0.151894	1597.51
A_84_P522670	AT3G28917	MIF2 (MINI ZINC FINGER 2); DNA binding [AT3G28917.1]	1.22689	down	0.280024	0.352937	3.97064	up	0.00118295	0.00858819	1.6827	down	0.00603677	0.0172944	2.89506	up	0.000317773	0.00443348	-7.21765	0.380118	18.9156	-7.51265	0.151907	19.8341	-5.22828	0.174283	85.1319	-5.97906	0.171891	58.6191
A_84_P753050	AT1G18835	MIF3 (MINI ZINC FINGER) [AT1G18835.1]	2.50512	down	6.78078e-05	0.00109203	1.3141	down	0.00232445	0.0128539	1.15856	up	0.0566787	0.10318	2.2086	up	0.000277514	0.00421002	-2.62269	0.0903764	444.678	-3.94757	0.098667	234.337	-3.01677	0.040527	392.487	-2.80443	0.132452	527.749
A_84_P20466	AT4G26260	MIOX4 (MYO-INOSITOL OXYGENASE 4) [AT4G26260.1]	3.89361	down	0.00420747	0.0126829	11.916	up	0.000529242	0.00548658	6.78785	down	0.000627439	0.00380981	6.83519	up	0.000449797	0.00518712	-5.75042	0.542736	53.5678	-7.71153	0.20082	17.2731	-2.17559	0.277692	709.014	-4.93855	0.406602	122.776
A_84_P752730	AT1G66725	MIR163; miRNA [AT1G66725.1]	2.99558	down	0.000196414	0.00180279	1.47156	up	0.0114083	0.0367411	2.00509	down	0.0113456	0.0279855	2.19849	up	0.00704889	0.0264433	0.265304	0.203799	3316.32	-1.31753	0.0480013	1448.58	0.822649	0.0769305	5618.59	-0.181019	0.384019	3333.8
A_84_P754250	AT1G61226	MIR846a; miRNA [AT1G61226.1]	1.18095	down	0.441921	0.515727	2.10905	up	0.0186049	0.0527011	1.0749	up	0.540588	0.639932	2.67721	up	0.000819062	0.00710593	-9.89848	0.411773	2.92104	-10.1384	0.260849	3.22645	-8.82189	0.259581	7.1095	-8.71769	0.0746067	8.74886
A_84_P762433	AT3G44444	MIR849a; miRNA [AT3G44444.1]	4.79785	down	0.000980274	0.00454954	1.17306	up	0.0400125	0.0933836	1.98723	down	0.0129566	0.0309901	2.83216	up	0.0116509	0.0374531	-7.26706	0.131122	17.8021	-9.52945	0.433338	5.05643	-7.03678	0.0224411	24.2165	-8.02754	0.401318	14.4513
A_84_P13046	AT5G26200	mitochondrial substrate carrier family protein [AT5G26200.1]	5.74839	down	0.000332976	0.00238756	1.56229	up	0.0400947	0.0935143	3.05103	down	0.000183434	0.0019676	2.94348	up	0.000283573	0.00425687	0.264869	0.329382	3345.98	-2.25829	0.193397	759.998	0.90853	0.173101	5972.52	-0.700766	0.117477	2270.35
A_84_P73044	AT2G41660	MIZ1 (MIZU-KUSSEI 1) [AT2G41660.1]	1.05241	down	0.466662	0.539617	2.32439	up	0.000125105	0.00283518	1.27311	up	0.0465512	0.0875167	3.1143	up	0.000217943	0.00377321	0.781266	0.119621	4724.06	0.707568	0.104511	5905.61	1.99812	0.0792987	12727.5	2.34647	0.196562	18858.8
A_84_P189784	AT3G18690	MKS1 (MAP KINASE SUBSTRATE 1) [AT3G18690.1]	1.10292	up	0.341868	0.415928	1.04916	down	0.639127	0.722808	2.42388	up	0.000778128	0.00433373	2.09471	up	0.00133109	0.00925485	-7.13593	0.146334	19.5025	-6.9946	0.17376	28.3653	-7.20516	0.186096	21.5689	-5.92784	0.152648	60.5658
A_84_P784727	AT5G65970	MLO10 (MILDEW RESISTANCE LOCUS O 10); calmodulin binding [AT5G65970.1]	4.73295	down	2.68599e-05	0.000779224	2.26401	up	0.000163531	0.00314116	4.4678	down	0.000221263	0.00215833	2.39837	up	0.00215858	0.0123001	-0.494338	0.123034	1951.56	-2.73708	0.130446	542.786	0.684542	0.0837493	5123.75	-1.47502	0.282316	1344.14
A_84_P20166	AT2G39200	MLO12 (MILDEW RESISTANCE LOCUS O 12); calmodulin binding [AT2G39200.1]	1.51139	up	0.071272	0.114746	2.00289	up	0.00327799	0.0159236	1.89525	up	0.000660723	0.00392767	2.51159	up	0.00311284	0.0154098	-0.833172	0.251026	1553.63	-0.237298	0.340623	3105.98	0.168915	0.115373	3572.47	1.0913	0.120174	7861.29
A_84_P13524	AT2G44110	MLO15 (MILDEW RESISTANCE LOCUS O 15); calmodulin binding [AT2G44110.1]	5.47799	down	0.000185002	0.00174965	2.92077	up	4.37155e-06	0.0011785	5.19326	down	0.00038113	0.0028677	3.0809	up	0.00438642	0.0192738	-3.51204	0.0621272	240.028	-5.96569	0.313558	58.3957	-1.96569	0.0477586	814.913	-4.34234	0.369394	185.358
A_84_P219198	AT2G01530	MLP329 (MLP-LIKE PROTEIN 329) [AT2G01530.1]	1.67377	down	0.0661517	0.108233	3.76196	up	0.00337573	0.0162356	2.39609	down	0.00873668	0.0228782	2.6279	up	0.00515528	0.0214265	1.66759	0.51031	9014.09	0.924483	0.0530431	6845.1	3.57907	0.147501	37990.3	2.31839	0.431732	19004.6
A_84_P20551	AT5G03860	MLS (MALATE SYNTHASE); malate synthase [AT5G03860.1]	1.57016	up	0.0178214	0.0388826	4.32808	up	7.01417e-05	0.00228977	1.33888	up	0.0109868	0.0272891	3.69057	up	0.000211654	0.00372127	-3.20262	0.199348	299.058	-2.55171	0.211267	621.165	-1.08889	0.0813411	1493.84	-0.667872	0.140979	2322.9
A_84_P23796	AT1G66170	MMD1 (MALE MEIOCYTE DEATH 1); DNA binding [AT1G66170.1]	1.30485	up	0.559844	0.626434	1.99895	up	0.164949	0.258893	1.72976	up	0.0217774	0.0468524	2.64989	up	0.00534469	0.0219361	-9.12547	1.00858	5.62352	-8.74159	0.280405	8.50172	-8.12622	0.151729	11.4335	-7.33566	0.343134	23.2763
A_84_P22726	AT1G70170	MMP (MATRIX METALLOPROTEINASE); metalloendopeptidase [AT1G70170.1]	2.64473	down	0.00226065	0.00805056	1.52447	down	0.0306415	0.0763541	1.54881	up	0.0014155	0.00627877	2.68697	up	0.000227878	0.00383971	-1.72146	0.305383	844.208	-3.12459	0.171098	416.394	-2.32977	0.10117	633.588	-1.69861	0.0954315	1134.58
A_84_P13558	AT2G03410	Mo25 family protein [AT2G03410.1]	1.09774	down	0.657172	0.71401	1.73975	up	0.0111126	0.0360844	1.24102	up	0.214924	0.312492	2.37011	up	0.0147376	0.0443975	-8.56836	0.220834	7.25947	-8.70291	0.433879	8.96428	-7.76948	0.217363	14.6067	-7.45795	0.295076	21.2707
A_84_P18624	AT4G38540	monooxygenase, putative (MO2) [AT4G38540.1]	1.02725	up	0.547287	0.614766	2.22251	up	6.05916e-05	0.00221828	1.5334	up	0.0013547	0.00610657	3.31758	up	1.81886e-05	0.00189389	-0.165939	0.087612	2443.28	-0.127146	0.0528742	3301.87	0.986252	0.0715237	6295.68	1.60299	0.113713	11207.9
A_84_P17717	AT5G05320	monooxygenase, putative (MO3) [AT5G05320.1]	1.07409	down	0.470383	0.543071	4.98044	up	1.70079e-06	0.00089938	1.49289	down	0.000241079	0.00225236	3.58327	up	0.000130575	0.00307795	-3.30835	0.0475904	276.369	-3.41147	0.219143	340.859	-0.992082	0.079497	1599	-1.57019	0.0131369	1238.72
A_84_P526021	AT2G25680	MOT1 (MOLYBDATE TRANSPORTER 1); molybdate ion transmembrane transporter/ sulfate transmembrane transporter [AT2G25680.1]	1.31596	down	0.0204741	0.0433723	2.46754	up	5.24274e-05	0.00208576	1.21263	down	0.0287137	0.0587546	2.67778	up	0.000245035	0.00396437	-2.73464	0.109775	412.65	-3.13075	0.148203	412.807	-1.43157	0.0561875	1178.97	-1.70972	0.132633	1128.16
A_84_P11129	AT5G14180	MPL1 (MYZUS PERSICAE-INDUCED LIPASE 1); catalytic [AT5G14180.1]	1.62491	up	0.126719	0.182215	4.02611	up	0.00409448	0.0183166	1.35678	up	0.0349529	0.0690021	3.36173	up	0.000801105	0.00703348	-3.34879	0.54991	282.295	-2.64842	0.308559	581.764	-1.3394	0.209718	1260.17	-0.89922	0.122849	1976.73
A_84_P578332	AT2G03720	MRH6 (morphogenesis of root hair 6) [AT2G03720.1]	3.40029	down	0.000102	0.00131506	2.43909	up	1.28296e-06	0.000805394	2.90058	down	0.000200203	0.00206067	2.85929	up	0.000722797	0.00664616	-2.65649	0.0437519	434.975	-4.42215	0.192833	168.85	-1.37015	0.019615	1230.21	-2.90649	0.203274	493.786
A_84_P11188	AT5G42600	MRN (MARNERAL SYNTHASE); catalytic [AT5G42600.1]	1.1578	down	0.615301	0.676253	2.59309	up	0.148535	0.23912	1.28249	up	0.683571	0.758763	3.85039	up	0.0152428	0.045526	-5.39184	0.637115	68.4207	-5.60322	0.216666	74.9592	-4.01716	1.17053	241.919	-3.65822	0.7992	323.425
A_84_P13673	AT3G11980	MS2 (MALE STERILITY 2) [AT3G11980.1]	2.63058	up	0.0139874	0.0321063	7.38825	up	0.000637237	0.0060893	2.0565	up	0.00195561	0.00779249	5.77588	up	0.000267484	0.00413439	-9.42987	0.493822	4.1084	-8.03449	0.302385	13.9128	-6.54464	0.150469	34.0534	-5.50445	0.199236	81.3973
A_84_P18720	AT5G26340	MSS1 (SUGAR TRANSPORT PROTEIN 13); carbohydrate transmembrane transporter/ hexose:hydrogen symporter/ high-affinity hydrogen:glucose symporter/ sugar:hydrogen ion symporter [AT5G26340.1]	2.53417	up	0.00221091	0.0079213	1.26334	up	0.12548	0.210428	5.35678	up	0.000205079	0.00208342	2.67048	up	0.00223332	0.0125528	-1.3262	0.223266	1102.92	0.0153192	0.246655	3669.9	-0.988949	0.203799	1605.7	1.43242	0.251672	10004.7
A_84_P148418	AT1G07610	MT1C (metallothionein 1C) [AT1G07610.1]	1.05768	up	0.495151	0.566311	2.85946	up	0.000251062	0.00377745	1.13507	down	0.0679364	0.11973	2.38182	up	8.50969e-06	0.00164391	3.15836	0.184048	24514	3.23926	0.032706	34057.8	4.6741	0.10813	81120.4	4.49133	0.0674797	82805.6
A_84_P18710	AT5G23660	MTN3 (ARABIDOPSIS HOMOLOG OF MEDICAGO TRUNCATULA MTN3) [AT5G23660.1]	1.03025	up	0.561166	0.627672	4.21793	up	8.25718e-05	0.00241612	1.66044	down	0.0125954	0.0303308	2.46566	up	0.000584312	0.0059292	-1.54942	0.0712977	938.237	-1.50642	0.0936103	1271.66	0.527115	0.20858	4608.83	-0.204446	0.207665	3210.12
A_84_P17526	AT3G58810	MTPA2; efflux transmembrane transporter/ zinc ion transmembrane transporter [AT3G58810.1]	1.22766	down	0.202463	0.269007	1.02242	up	0.876964	0.909612	1.61126	up	0.000428727	0.00307211	2.02242	up	0.000100298	0.00286498	-3.67799	0.331081	217.556	-3.97389	0.0604783	229.834	-3.646	0.0563654	254.169	-2.95781	0.0958156	474.143
A_84_P17963	AT1G13300	myb family transcription factor [AT1G13300.1]	3.76003	down	2.0984e-05	0.000728157	3.56482	up	2.98744e-05	0.00170517	3.68916	down	0.00115795	0.00553246	3.6333	up	0.00118042	0.00864747	-1.00087	0.0851653	1368.68	-2.91162	0.115578	480.557	0.832959	0.124207	5669.93	-1.05034	0.373552	1817.24
A_84_P750006	AT1G75250	myb family transcription factor [AT1G75250.1]	18.7533	down	1.14175e-05	0.000616133	1.80539	down	0.00732518	0.0268697	4.0443	down	0.000379961	0.00286127	2.56841	up	0.00135658	0.00932462	-2.15643	0.0659701	614.112	-6.3855	0.264584	43.5154	-3.00874	0.285881	399.334	-5.02463	0.133893	113.404
A_84_P511021	AT2G42660	myb family transcription factor [AT2G42660.1]	1.94443	down	0.00514533	0.014758	2.58647	up	0.000197587	0.00340395	2.09492	down	3.88718e-05	0.00105933	2.40067	up	0.00102113	0.00796071	-5.08756	0.155663	80.7342	-6.0469	0.255529	55.1902	-3.71658	0.0935826	242.195	-4.78347	0.00288336	133.563
A_84_P96076	AT3G25790	myb family transcription factor [AT3G25790.1]	2.47971	down	0.000981115	0.00455137	2.04236	up	0.00137023	0.00935876	2.10393	down	0.000200523	0.00206251	2.40715	up	0.000363025	0.0047279	-2.52565	0.201533	478.728	-3.83582	0.167802	254.077	-1.49541	0.100226	1130.3	-2.5685	0.101574	621.391
A_84_P17722	AT5G06800	myb family transcription factor [AT5G06800.1]	1.87245	down	0.000763899	0.00388163	3.85145	up	2.42214e-05	0.00158376	1.90959	down	0.00190629	0.00766335	3.77655	up	0.000146212	0.00320787	-2.7842	0.0981934	398.226	-3.68913	0.138412	280.535	-0.8388	0.115429	1785.23	-1.77206	0.190206	1084.46
A_84_P11250	AT5G59570	myb family transcription factor [AT5G59570.1]	1.64572	up	0.000786504	0.00395046	2.07125	up	0.000533427	0.00550933	1.80884	up	0.00117833	0.00558842	2.27655	up	0.000111194	0.00295321	-4.3864	0.0289994	131.095	-3.66768	0.132677	284.138	-3.33589	0.177159	315.477	-2.48083	0.0292079	659.003
A_84_P17383	AT3G02940	MYB107 (myb domain protein 107); DNA binding / transcription factor [AT3G02940.1]	1.36742	up	0.0111316	0.0268695	1.02806	down	0.700803	0.773402	3.22633	up	0.000379719	0.00286105	2.29503	up	0.00152964	0.010001	-5.82621	0.145391	48.5834	-5.37475	0.0977412	87.1772	-5.86613	0.0830867	54.553	-4.17624	0.251205	205.057
A_84_P18334	AT3G06490	MYB108 (MYB DOMAIN PROTEIN 108); DNA binding / transcription factor [AT3G06490.1]	3.9108	up	0.00198675	0.00734512	2.9657	up	0.00309708	0.0153509	7.98628	up	2.01449e-05	0.000874988	6.05627	up	0.000123436	0.00303221	-6.15725	0.390507	39.4105	-4.18979	0.269068	199.689	-4.58888	0.169738	132.819	-1.59136	0.144513	1226.34
A_84_P24092	AT3G46130	MYB111 (myb domain protein 111); DNA binding / transcription factor [AT3G46130.1]	1.14085	down	0.0473496	0.0831923	3.54738	up	1.06099e-05	0.00140005	1.25823	down	0.0162465	0.0370694	3.21646	up	3.53305e-05	0.0021409	-0.880149	0.105234	1488.83	-1.07026	0.0496547	1718.61	0.946606	0.0479338	6122.09	0.615209	0.135586	5654.27
A_84_P18845	AT1G48000	MYB112 (myb domain protein 112); DNA binding / transcription factor [AT1G48000.1]	2.71242	up	4.07406e-05	0.000899841	3.06815	up	2.64013e-05	0.00162345	4.84291	up	1.53904e-05	0.000822722	5.47805	up	1.11961e-05	0.00174954	-3.16635	0.022539	305.301	-1.72677	0.125835	1091.21	-1.54898	0.126766	1086.97	0.726896	0.0946077	6091.99
A_84_P20939	AT1G74080	MYB122 (myb domain protein 122); DNA binding / transcription factor [AT1G74080.1]	12.3148	down	1.88998e-05	0.000708644	4.60752	down	7.95897e-05	0.00237695	2.78036	up	0.000691856	0.00403234	7.43128	up	7.40027e-05	0.00261911	-1.41548	0.220136	1037.91	-5.03781	0.147713	109.957	-3.61947	0.0725753	259.256	-2.1442	0.259695	842.04
A_84_P17225	AT2G47190	MYB2 (myb domain protein 2); DNA binding / transcription factor [AT2G47190.1]	13.3126	up	9.34469e-06	0.000597651	1.2675	up	0.194792	0.294229	30.6846	up	4.07996e-05	0.00107362	2.9215	up	0.00106357	0.00814448	-6.05736	0.0785165	41.2336	-2.32263	0.215114	725.228	-5.71537	0.37261	61.4825	-0.775924	0.231734	2166
A_84_P23107	AT3G24310	MYB305 (myb domain protein 305); DNA binding / transcription factor [AT3G24310.1]	5.75549	up	0.00067273	0.00358507	8.26285	up	0.000238141	0.00370211	2.75768	up	0.000226851	0.00218464	3.95906	up	0.000208306	0.00369893	-5.35586	0.407969	68.3111	-2.83093	0.208495	509.003	-2.30923	0.112911	640.968	-0.845769	0.166083	2054.68
A_84_P784673	AT5G57620	MYB36 (myb domain protein 36); DNA binding / transcription factor [AT5G57620.1]	1.23352	up	0.153124	0.212904	2.27178	up	0.000415445	0.00485303	1.3036	up	0.0331151	0.0659775	2.40084	up	0.00211119	0.0121449	-3.94262	0.0944237	178.805	-3.63984	0.28253	291.982	-2.7588	0.164513	473.396	-2.3763	0.12642	710.566
A_84_P591181	AT4G17785	MYB39 (MYB DOMAIN PROTEIN 39); DNA binding / transcription factor [AT4G17785.1]	1.82502	up	0.0568032	0.0958806	1.18593	down	0.463241	0.568161	8.9141	up	0.000870468	0.00463262	4.11862	up	0.00546446	0.0222409	-6.33722	0.0593096	33.8599	-5.46931	0.563514	85.1562	-6.58324	0.522548	35.0771	-3.42715	0.319192	346.464
A_84_P13120	AT5G54230	MYB49 (myb domain protein 49); transcription factor [AT5G54230.1]	3.00934	up	9.96699e-05	0.00130069	4.20811	up	2.96892e-05	0.00170517	2.27684	up	5.29513e-05	0.00117259	3.18382	up	1.92796e-05	0.00191636	-4.2422	0.153893	145.14	-2.65275	0.0873616	574.865	-2.16902	0.0722051	706.404	-0.981993	0.0864266	1865.07
A_84_P19074	AT1G18570	MYB51 (MYB DOMAIN PROTEIN 51); DNA binding / transcription factor [AT1G18570.1]	1.52968	up	0.000548817	0.00316007	1.35088	down	0.0170442	0.0493939	5.52635	up	0.000269436	0.00237816	2.67436	up	0.00146899	0.00975368	-1.49418	0.0932175	975.419	-0.880946	0.0495442	1959.59	-1.92808	0.166743	836.154	0.53825	0.311884	5408.25
A_84_P14349	AT1G17950	MYB52 (myb domain protein 52); DNA binding / transcription factor [AT1G17950.1]	1.12821	up	0.00717827	0.0190077	1.22661	up	0.0011984	0.00865843	2.83011	up	0.000126131	0.00165205	3.07694	up	9.11598e-05	0.00281812	-3.60559	0.022055	225.148	-3.43155	0.0553339	334.369	-3.31092	0.0581066	320.73	-1.81006	0.167594	1054.78
A_84_P12490	AT1G73410	MYB54 (myb domain protein 54); DNA binding / transcription factor [AT1G73410.1]	1.47927	down	0.00990018	0.0245208	1.79558	down	0.00250324	0.0134885	2.58224	up	0.000614673	0.00376687	2.12736	up	0.0013829	0.00941211	-4.05137	0.123181	165.576	-4.61626	0.172412	147.482	-4.89582	0.178037	107.732	-3.5272	0.164804	320.628
A_84_P14086	AT5G59780	MYB59 (myb domain protein 59); DNA binding / transcription factor [AT5G59780.1]	2.31388	down	0.00030469	0.00226908	3.48609	up	0.00010813	0.00266976	2.20083	down	0.000109924	0.00155606	3.66516	up	2.65134e-06	0.00157531	0.964811	0.166569	5367.37	-0.245501	0.0658146	3046.32	2.76642	0.119099	21620.2	1.62838	0.0518324	11371.9
A_84_P22624	AT5G65790	MYB68 (myb domain protein 68); DNA binding / transcription factor [AT5G65790.1]	1.38125	down	0.00308216	0.0100736	1.34231	up	0.00444911	0.0193569	1.4051	up	0.0315002	0.0633909	2.60514	up	0.000790758	0.00698813	-0.603903	0.117453	1805.23	-1.06988	0.0465599	1717.67	-0.179188	0.0489941	2807.21	0.311482	0.25721	4624.07
[truncated: 1,146 more rows]
