# Supplementary material for: Transcriptome Analyses of a Salt-Tolerant Cytokinin-Deficient Mutant Reveal Differential Regulation of Salt Stress Response by Cytokinin Deficiency
Source: PLoS One. 2012 Feb 15;7(2):e32124. doi: 10.1371/journal.pone.0032124 (PMC3280229; doi:10.1371/journal.pone.0032124)
Supplement: Table S8 — Comparison of changes in expression profiles of CK-related genes in WT and ipt1,3,5,7 plants under normal and salt stress conditions. (XLS) [file pone.0032124.s008.xls]

## Sheet: S8
Supplemental Table S8. Comparison of changes in expression profiles of CK-related genes in WT and ipt1,3,5,7 plants under normal and salt stress conditions
			Comparison W-S/W-C				Comparison M-C/W-C				Comparison M-S/M-C				Comparison M-S/W-S
			WT-200 mM vs WT-0 mM NaCl				ipt1,3,5,7-0 mM vs WT-0 mM NaCl				ipt1,3,5,7-200 mM vs ipt1,3,5,7-0 mM				ipt1,3,5,7-200 mM vs WT-200 mM
ProbeName	AGI	Common name	Fold change	Regulation	p-value	q-value	Fold change	Regulation	p-value	q-value	Fold change	Regulation	p-value	q-value	Fold change	Regulation	p-value	q-value
		Histidine kinases																	Total up- and downregulated genes
A_84_P14149	AT2G17820	AHK1	-1.13143	down	0.18235	0.246444	1.36946	up	0.000544439	0.00556982	-1.76741	down	0.000390253	0.0029083	-1.14067	down	0.205288	0.334248	21	upregulated genes, fold change >= 2, q-value < 0.05
A_84_P15891	AT5G35750	AHK2	-1.33139	down	0.00939939	0.0235176	1.03038	up	0.637522	0.721367	-1.88426	down	0.000408916	0.00299127	-1.37353	down	0.0063749	0.0247168	65	downregulated genes, fold change <= -2, q-value < 0.05. Fold changes were shown in negative values as presented in the heat map analysis.
A_84_P170153	AT1G27320	AHK3	-1.37574	down	0.00432941	0.0129564	-1.04234	down	0.562366	0.65662	-1.00202	down	0.966319	0.974341	1.3172	up	0.000474114	0.00533216	The transcriptional changes of IPT1, IPT3, IPT5 and IPT7 genes were analyzed in Comparison W-S/W-C only.
A_84_P116602	AT2G01830	AHK4	1.07428	up	0.50425	0.575059	-1.28187	down	0.0275348	0.0705777	-1.57976	down	0.00128706	0.00589802	-2.17547	down	0.000833483	0.00718
A_84_P21702	AT5G10720	AHK5	-2.20096	down	0.000219781	0.00191318	2.56942	up	3.44362e-05	0.00178117	-1.87229	down	0.00049159	0.00330659	3.02047	up	0.000112323	0.00295787
A_84_P20087	AT2G47430	CKI1	1.08544	up	0.732081	0.78031	-1.17593	down	0.0733727	0.144633	1.05642	up	0.718224	0.78333	-1.20823	down	0.500628	0.608369
A_84_P18201	AT2G40940	ERS1	1.05966	up	0.208395	0.275678	1.55881	up	0.00035539	0.00446702	-1.06217	down	0.0657663	0.116541	1.38495	up	0.000136723	0.0031393
A_84_P850794	AT1G66340	ETR1	1.01519	up	0.705001	0.756699	1.04915	up	0.156222	0.248532	1.03857	up	0.0509326	0.0943566	1.07331	up	0.0672508	0.139622
		His-containing phosphotransfers
A_84_P818550	AT3G21510	AHP1	-1.22219	down	0.00117351	0.0051087	2.46409	up	2.19308e-05	0.00155995	-1.15499	down	0.0812567	0.139155	2.60744	up	5.80898e-05	0.00241688
A_84_P115712	AT3G29350	AHP2	-1.12009	down	0.153685	0.213568	-1.11576	down	0.0397918	0.0929918	-1.01307	down	0.582016	0.675908	-1.00916	down	0.881739	0.918647
A_84_P19685	AT5G39340	AHP3	-1.22054	down	0.00677216	0.0181995	1.14716	up	0.0082996	0.0293026	-1.27418	down	0.00904743	0.0234861	1.09887	up	0.176935	0.298341
A_84_P22136	AT3G16360	AHP4	6.90592	up	0.00287517	0.00958163	-1.05692	down	0.857437	0.894722	6.2885	up	3.17367e-05	0.00098004	-1.16069	down	0.252356	0.387829
A_84_P104456	AT1G03430	AHP5	-1.35704	down	0.00734281	0.0193619	1.09983	up	0.119759	0.203058	-1.33834	down	0.00163819	0.00691227	1.1152	up	0.110445	0.205996
A_84_P750699	AT1G80100	AHP6	-2.34426	down	0.00147406	0.00596009	2.67253	up	0.00095366	0.0076084	-4.3383	down	0.000153104	0.0017936	1.44414	up	0.0225093	0.060626
		Type-A response regulators
A_84_P14254	AT1G59940	ARR3	-5.50482	down	0.000132353	0.00147779	1.76034	up	0.00360012	0.0168745	-6.26935	down	9.21679e-05	0.00144141	1.54568	up	0.0334942	0.0816485
A_84_P11412	AT1G10470	ARR4	-1.43107	down	0.00706022	0.0187723	-2.66413	down	0.000295837	0.00409505	-1.38781	down	0.0319438	0.0640989	-2.58359	down	0.000485546	0.00539925
A_84_P10862	AT3G48100	ARR5	-1.18146	down	0.154622	0.214658	-1.353	down	0.00114664	0.00843655	-1.72013	down	0.017555	0.0394665	-1.96989	down	0.0146167	0.0441443
A_84_P18829	AT5G62920	ARR6	-1.04459	down	0.435154	0.509167	-1.69117	down	0.00235403	0.0129499	-1.47265	down	0.0646752	0.114948	-2.38419	down	0.00358912	0.0169167
A_84_P10395	AT1G19050	ARR7	-1.57662	down	0.00590517	0.0163777	-9.09954	down	4.08531e-05	0.00189906	-1.05776	down	0.571017	0.666775	-6.10491	down	4.12402e-06	0.00157633
A_84_P755365	AT2G41310	ARR8	-1.33495	down	0.00171794	0.00663913	-1.0258	down	0.529776	0.627576	-1.44423	down	0.00139312	0.00621804	-1.10978	down	0.0950993	0.183252
A_84_P17519	AT3G57040	ARR9	-2.13184	down	3.13412e-05	0.000808009	-1.43261	down	0.000411329	0.00482372	-1.66643	down	0.000103058	0.00150844	-1.11985	down	0.0354907	0.0853228
A_84_P22812	AT1G74890	ARR15	-2.69662	down	0.00178902	0.00684334	-5.48231	down	6.92974e-05	0.00228121	-1.93761	down	0.000153624	0.00179776	-3.93923	down	0.000174615	0.00344988
A_84_P21088	AT2G40670	ARR16	-1.6897	down	0.0122591	0.0289672	-3.76578	down	0.000190975	0.0033471	1.12178	up	0.472457	0.579643	-1.98672	down	0.0126857	0.0398392
A_84_P14680	AT3G56380	ARR17	-1.68046	down	0.0232297	0.0479178	-2.77673	down	0.000552444	0.0056189	-1.26996	down	0.132972	0.20956	-2.09843	down	0.0106277	0.0350502
		Type-B response regulators
A_84_P761005	AT3G16857	ARR1	-1.07737	down	0.200819	0.267222	1.36602	up	0.0102782	0.0340935	-1.22677	down	0.0233025	0.0495011	1.19965	up	0.00436952	0.0192308
A_84_P527219	AT4G16110	ARR2	1.16612	up	0.22721	0.29613	1.64821	up	0.00173996	0.0108135	-1.01421	down	0.879698	0.904772	1.39361	up	0.0524334	0.115211
A_84_P16708	AT4G31920	ARR10	-1.36586	down	0.000547706	0.00315811	1.22133	up	0.0158535	0.046808	-1.31326	down	0.00465263	0.0142843	1.27025	up	0.000981793	0.00780586
A_84_P10700	AT1G67710	ARR11	1.01527	up	0.857037	0.885656	2.74456	up	0.000147812	0.00302124	-1.16606	down	0.329468	0.444376	2.31828	up	0.00411154	0.0185068
A_84_P859909	AT2G25180	ARR12	-2.1083	down	6.25355e-05	0.00105943	-1.15447	down	0.0197392	0.0550347	-1.91165	down	0.000348598	0.00273692	-1.04679	down	0.490778	0.600079
A_84_P23895	AT2G27070	ARR13	-1.0398	down	0.628662	0.688376	-1.01232	down	0.860746	0.897243	1.28991	up	0.341218	0.457072	1.32493	up	0.303649	0.436227
A_84_P23948	AT2G01760	ARR14	-1.61283	down	0.000329066	0.00237319	-1.62401	down	9.35071e-05	0.00251292	-1.19063	down	0.106117	0.173706	-1.19888	down	0.109803	0.205078
A_84_P19753	AT5G58080	ARR18	1.45313	up	0.0863071	0.133638	-1.31258	down	0.262549	0.369157	1.78797	up	0.0659832	0.116891	-1.06677	down	0.754454	0.821344
A_84_P13342	AT1G49190	ARR19	-1.12775	down	0.0834348	0.129998	-1.17482	down	0.0750452	0.146788	-1.0336	down	0.70667	0.77548	-1.07674	down	0.349841	0.478201
A_84_P17541	AT3G62670	ARR20	-1.09859	down	0.0695701	0.112576	-1.1282	down	0.119716	0.20301	-1.02757	down	0.708697	0.776942	-1.05528	down	0.326214	0.456744
A_84_P20562	AT5G07210	ARR21	1.03706	up	0.831619	0.864656	-1.16214	down	0.0852522	0.159669	2.13861	up	0.18077	0.270695	1.77447	up	0.308305	0.440423
		Type-C response regulators
A_84_P850328	AT3G04280	ARR22	-1.38377	down	0.28173	0.354801	-1.28835	down	0.407716	0.515743	1.18562	up	0.518932	0.621145	1.27343	up	0.34566	0.474179
A_84_P602920	AT5G26594	ARR24	-1.35742	down	0.179012	0.242644	-1.2156	down	0.501707	0.602211	1.06248	up	0.864287	0.892074	1.18643	up	0.568372	0.667926
		Atypical response regulator (missing 5' end)
A_84_P16934	AT5G62120	ARR23	-1.13249	down	0.62828	0.688055	1.0545	up	0.802308	0.85312	-1.22392	down	0.417368	0.530584	-1.02488	down	0.929006	0.951974
		Pseudo-response regulators
A_84_P15984	AT5G61380	APRR1	-1.11604	down	0.246219	0.316832	1.43992	up	0.0154233	0.0459109	-1.24385	down	0.0459942	0.0866413	1.29196	up	0.0173303	0.0498994
A_84_P599208	AT4G18020	APRR2	1.32403	up	0.0652594	0.107147	-1.46836	down	0.00799053	0.0285396	1.47238	up	0.000248021	0.00229071	-1.32041	down	0.0309732	0.0769836
A_84_P96276	AT5G60100	APRR3	-1.62159	down	0.0759515	0.120702	2.18428	up	0.0176686	0.0507212	-2.29638	down	0.0352587	0.069476	1.54244	up	0.180577	0.302985
A_84_P12158	AT5G49240	APRR4	-1.00947	down	0.892349	0.914841	-1.12597	down	0.105474	0.185062	1.02913	up	0.642075	0.726519	-1.08383	down	0.287344	0.420535
A_84_P16821	AT5G24470	APRR5	1.11019	up	0.749748	0.795621	2.40631	up	0.0105389	0.0346944	1.1807	up	0.461066	0.569686	2.55913	up	0.0396703	0.0928222
A_84_P566698	AT1G68210	APRR6	1.00921	up	0.97627	0.981533	-1.34994	down	0.181592	0.278781	1.0986	up	0.396895	0.511946	-1.2401	down	0.42641	0.543552
A_84_P21494	AT5G02810	APRR7	-1.86745	down	0.000921064	0.00437724	-1.06891	down	0.609012	0.69639	-1.75318	down	0.014353	0.0336216	-1.00351	down	0.972233	0.981278
A_84_P274220	AT4G00760	APRR8	-1.64467	down	0.00206181	0.00754142	1.11832	up	0.218763	0.321224	-2.25685	down	0.000382215	0.00287093	-1.22704	down	0.0371874	0.0883979
A_84_P126821	AT2G46790	APRR9	1.31998	up	0.00891276	0.0225629	-1.05716	down	0.316218	0.42519	1.82391	up	0.00320429	0.0109384	1.30706	up	0.055999	0.12118
		Adenosine phosphate-isopentenyltransferases
A_84_P22833	AT1G68460	IPT1	4.70722	up	0.000177086	0.00171895	-6.37801	down	0.00729811	0.026811	-1.54514	down	0.394817	0.509923	-46.3891	down	0.000199992	0.00363781
A_84_P20381	AT3G63110	IPT3	-2.16566	down	0.00213889	0.00773711	-18.7612	down	1.78901e-05	0.00152129	-1.63124	down	0.0466063	0.0876089	-14.1315	down	8.46047e-05	0.00274706
A_84_P23296	AT4G24650	IPT4	-1.06387	down	0.228567	0.297596	-1.04671	down	0.538117	0.635317	-1.0176	down	0.8231	0.859549	-1.00119	down	0.982631	0.988154
A_84_P23434	AT5G19040	IPT5	-8.31044	down	1.46847e-05	0.000660642	-3.54764	down	5.05656e-07	0.000711229	-1.58852	down	0.0405141	0.07801	1.47466	up	0.0906156	0.176381
A_84_P23811	AT1G25410	IPT6	-1.14709	down	0.0131298	0.0305822	-1.14059	down	0.0988665	0.176733	-1.06549	down	0.402884	0.517544	-1.05945	down	0.253376	0.388931
A_84_P12677	AT3G23630	IPT7	-1.47299	down	0.0166675	0.03685	-123.88	down	3.85998e-07	0.000648522	2.18183	up	0.0141362	0.0332154	-38.5461	down	4.98773e-05	0.00232848
A_84_P18382	AT3G19160	IPT8	1.29111	up	0.52244	0.592103	1.00974	up	0.886734	0.916813	-1.16731	down	0.107288	0.175295	-1.4926	down	0.336472	0.465723
A_84_P12555	AT2G27760	IPT2	1.53214	up	2.48126e-05	0.000751845	1.04204	up	0.00616667	0.023992	1.29633	up	0.00286547	0.0101013	-1.13422	down	0.0445509	0.101395
A_84_P510510	AT5G20040	IPT9	-1.77497	down	8.54869e-05	0.00120794	-1.22634	down	4.62591e-05	0.00198151	-1.73655	down	2.61498e-05	0.000919216	-1.1998	down	0.0124988	0.0394258
		CK oxidase/dehydrogenases
A_84_P14421	AT2G41510	CKX1	-6.97758	down	6.29779e-05	0.00106353	-3.05814	down	4.30648e-05	0.00192393	-7.29274	down	2.51206e-05	0.000915339	-3.19628	down	0.000887804	0.00741517
A_84_P18266	AT2G19500	CKX2	-8.5106	down	0.000383146	0.00258053	-120.859	down	1.20065e-05	0.00142613	13.6102	up	0.000117116	0.00159632	-1.04341	down	0.832707	0.881831
A_84_P14074	AT5G56970	CKX3	-1.57108	down	0.019859	0.0423554	1.16913	up	0.230652	0.334601	-5.39309	down	3.36766e-05	0.000997554	-2.93612	down	0.000344429	0.0046067
A_84_P20482	AT4G29740	CKX4	-5.83082	down	3.29589e-05	0.000821959	-4.95736	down	0.000605963	0.00593615	-1.37186	down	0.143048	0.222643	-1.16635	down	0.214682	0.34485
A_84_P14468	AT1G75450	CKX5	-2.55124	down	0.00109356	0.00487304	-2.31056	down	0.00124526	0.00886776	-2.44445	down	0.00806239	0.0214984	-2.21385	down	0.013245	0.041048
A_84_P13763	AT3G63440	CKX6	-2.69444	down	0.000650302	0.00351722	-5.1901	down	6.40073e-05	0.00224339	-1.46539	down	0.0121499	0.0294857	-2.82268	down	0.000427715	0.0050706
A_84_P611792	AT5G21482	CKX7	1.43826	up	0.00982942	0.0243809	-1.61549	down	0.0110367	0.0358925	1.31961	up	0.0643799	0.114498	-1.76075	down	0.00227061	0.0126946
		CK trans-hydrolases
A_84_P10372	AT5G38450	CYP735A1	-2.84545	down	0.000436918	0.00277589	2.62993	up	0.000136762	0.00294772	-2.89363	down	0.00191666	0.00768572	2.58615	up	0.00429953	0.019027
A_84_P11392	AT1G67110	CYP735A2	-4.43107	down	0.00129027	0.00544675	1.30476	up	0.0755034	0.147326	-3.24092	down	0.000165791	0.00186458	1.7839	up	0.0274935	0.0703067
		CK riboside 5'-monophosphate phosphoribohydrolases
A_84_P178904	AT2G28305	LOG1	1.18788	up	0.0660763	0.108142	-2.5585	down	0.000220979	0.0035837	1.61347	up	0.00115495	0.00552365	-1.88363	down	0.000236036	0.00389812
A_84_P536721	AT2G35990	LOG2	-1.37404	down	0.176142	0.239373	-2.14823	down	0.0120938	0.0383287	1.44058	up	0.0767533	0.132657	-1.08529	down	0.663215	0.748341
A_84_P531393	AT2G37210	LOG3	-2.45034	down	0.00291748	0.0096893	-1.14505	down	0.295656	0.404375	-3.0176	down	0.000240368	0.00224957	-1.41013	down	0.0452737	0.102634
A_84_P569688	AT3G53450	LOG4	-1.09517	down	0.0135927	0.0314021	1.76588	up	0.000587556	0.00583182	-1.29355	down	0.0382253	0.0743448	1.49506	up	0.00358854	0.0169158
A_84_P13885	AT4G35190	LOG5	1.57727	up	0.00179426	0.00685612	-3.72555	down	0.000101322	0.00259812	4.2487	up	0.000157203	0.00182463	-1.38306	down	0.0200401	0.0556019
A_84_P787617	AT5G03270	LOG6	-1.11183	down	0.287417	0.360785	-3.39996	down	0.000159012	0.00310636	4.02863	up	0.000662439	0.00393198	1.31741	up	0.12834	0.231873
A_84_P22450	AT5G06300	LOG7	1.06191	up	0.245445	0.316033	1.32734	up	0.000528822	0.00548593	1.53791	up	0.00516976	0.01543	1.92231	up	0.00152796	0.00999378
A_84_P850994	AT5G11950	LOG8	-1.17473	down	0.0323436	0.0617082	-1.54787	down	0.00029387	0.00407947	1.20137	up	0.0293204	0.0597354	-1.09678	down	0.226547	0.358814
A_84_P23449	AT5G26140	LOG9	-2.98105	down	0.0311318	0.0599259	1.60304	up	0.00583293	0.0231212	-1.65154	down	0.00530241	0.0157226	2.89349	up	0.0341347	0.0828346
		Purine permeases
A_84_P801378	AT1G28230	PUP1	-2.14632	down	0.00257199	0.00882962	-2.75954	down	0.00409696	0.0183239	1.09828	up	0.708561	0.776852	-1.17065	down	0.464296	0.576608
A_84_P550871	AT2G33750	PUP2	-3.4376	down	0.000135404	0.00149506	1.17519	up	0.0528919	0.114182	-3.63401	down	1.21558e-05	0.000774898	1.11167	up	0.250708	0.385976
A_84_P11309	AT1G28220	PUP3	-2.92018	down	0.00860029	0.0219169	-1.94714	down	0.00549023	0.0222233	-2.03202	down	0.109408	0.178097	-1.35493	down	0.482286	0.592481
A_84_P17063	AT1G30840	PUP4	-5.03212	down	3.2069e-06	0.000501886	-1.20875	down	0.018787	0.0530516	-4.22371	down	0.000372294	0.00283103	-1.01457	down	0.915125	0.942201
A_84_P536680	AT2G24220	PUP5	-1.25487	down	0.0112808	0.0271394	-1.46849	down	0.00205827	0.0119864	-1.2667	down	0.0586586	0.106111	-1.48234	down	0.0112424	0.0365168
A_84_P828827	AT4G18190	PUP6	-1.06932	down	0.113104	0.166363	-1.07727	down	0.287395	0.395658	-1.02167	down	0.756371	0.808751	-1.02926	down	0.507721	0.614522
A_84_P764548	AT4G18197	PUP7	-5.33876	down	0.000633336	0.00346014	-1.18817	down	0.243376	0.348721	-3.0268	down	0.000774209	0.00432073	1.48449	up	0.0790734	0.158587
A_84_P764555	AT4G18195	PUP8	-3.15453	down	0.00459885	0.0135581	-1.25898	down	0.141732	0.23062	-1.31621	down	0.0981918	0.162936	1.90366	up	0.0331755	0.0810801
A_84_P843344	AT4G18210	PUP10	-1.38152	down	0.0190856	0.0410248	-1.4128	down	0.0324134	0.0795923	1.19482	up	0.282984	0.392423	1.16837	up	0.289984	0.422925
A_84_P19234	AT1G44750	PUP11	-2.14632	down	0.0113712	0.0273119	1.08994	up	0.12014	0.203609	-1.20887	down	0.0180974	0.0404273	1.09147	up	0.145685	0.256316
A_84_P12128	AT5G41160	PUP12	-4.65756	down	0.000361315	0.0024916	1.3161	up	0.00439707	0.0192186	-3.41675	down	7.88229e-06	0.00075916	1.79405	up	0.0124979	0.0394258
A_84_P825568	AT4G08700	PUP13	-1.69909	down	0.00028871	0.00220667	-1.41956	down	0.0025777	0.0137118	-1.4071	down	0.00307459	0.0106111	-1.17561	down	0.024549	0.0646812
A_84_P168223	AT1G19770	PUP14	-2.14632	down	0.000168927	0.00167403	-1.23567	down	0.0370428	0.0881015	-1.57929	down	0.00245542	0.00908706	1.06599	up	0.285847	0.4193
A_84_P270820	AT1G75470	PUP15	-1.55987	down	0.329204	0.403266	-1.6455	down	0.284632	0.393009	1.29851	up	0.298643	0.410107	1.23093	up	0.385275	0.509235
A_84_P20837	AT1G09860	PUP16	1.47172	up	0.292293	0.3658	4.80789	up	0.00478149	0.020301	-1.67461	down	0.0128664	0.0308198	1.9508	up	0.0281862	0.0715785
A_84_P517047	AT1G57943	PUP17	2.11021	up	0.00537559	0.015251	-2.75954	down	0.0211798	0.0579254	2.48674	up	0.0222077	0.047628	-1.27297	down	0.411592	0.531374
A_84_P206968	AT1G57990	PUP18	1.20999	up	0.247938	0.318641	-1.93068	down	0.0104167	0.0344235	1.60643	up	0.0134725	0.0319783	-1.45422	down	0.0254409	0.0663495
A_84_P752647	AT1G47603	PUP19	1.09913	up	0.3734	0.447819	4.24523	up	0.000287433	0.00403405	-1.67572	down	0.0098147	0.0249767	2.30488	up	0.000496698	0.00544723
